# Supplementary material for: Defect engineering on V2O3 cathode for long-cycling aqueous zinc metal batteries
Source: Nat Commun. 2021 Nov 25;12:6878. doi: 10.1038/s41467-021-27203-w (PMC8617200; doi:10.1038/s41467-021-27203-w)
Supplement: Supplementary file 3 — Source data [file 41467_2021_27203_MOESM3_ESM.zip]

Archive with 43 entries (43 files):
- Source-Data/Figure 1d inset.xlsx
- Source-Data/Figure 1d.xlsx
- Source-Data/Figure 2a.xlsx
- Source-Data/Figure 2b.xlsx
- Source-Data/Figure 3a.xlsx
- Source-Data/Figure 3b.xlsx
- Source-Data/Figure 3c.xlsx
- Source-Data/Figure 3d.xlsx
- Source-Data/Figure 3e.xlsx
- Source-Data/Figure 3f.xlsx
- Source-Data/Figure 5a.xlsx
- Source-Data/Figure 5b.xlsx
- Source-Data/Figure 5c.xlsx
- Source-Data/Figure 5d.xlsx
- Source-Data/Figure 5e.xlsx
- Source-Data/Figure S1.xlsx
- Source-Data/Figure S10.xlsx
- Source-Data/Figure S11.xlsx
- Source-Data/Figure S12.xlsx
- Source-Data/Figure S13.xlsx
- Source-Data/Figure S14.xlsx
- Source-Data/Figure S15.xlsx
- Source-Data/Figure S16.xlsx
- Source-Data/Figure S17a.xlsx
- Source-Data/Figure S17b.xlsx
- Source-Data/Figure S17c.xlsx
- Source-Data/Figure S17d.xlsx
- Source-Data/Figure S18a.xlsx
- Source-Data/Figure S18b.xlsx
- Source-Data/Figure S19.xlsx
- Source-Data/Figure S2.xlsx
- Source-Data/Figure S20.xlsx
- Source-Data/Figure S21.xlsx
- Source-Data/Figure S23.xlsx
- Source-Data/Figure S27.xlsx
- Source-Data/Figure S30.xlsx
- Source-Data/Figure S31.xlsx
- Source-Data/Figure S5.xlsx
- Source-Data/Figure S6.xlsx
- Source-Data/Figure S7a.xlsx
- Source-Data/Figure S7b.xlsx
- Source-Data/Figure S8.xlsx
- Source-Data/Figure S9.xlsx
