# Supplementary material for: Defect engineering on V2O3 cathode for long-cycling aqueous zinc metal batteries
Source: Nat Commun. 2021 Nov 25;12:6878. doi: 10.1038/s41467-021-27203-w (PMC8617200; doi:10.1038/s41467-021-27203-w)
Supplement: Supplementary file 3 — Source data [file 41467_2021_27203_MOESM3_ESM.zip › Source-Data/Figure 1d inset.xlsx]

## Sheet: Sheet1
Pore Diameter	dV/dD Pore Volume
X	Y
168.583	0.00021309
96.4934	0.000518441
71.0469	0.000981112
44.708	0.0018
29.8407	0.00512
21.9062	0.00936
17.1573	0.00839
14.248	0.00653
12.0984	0.00556
10.5514	0.0047
8.79826	0.00406
7.23206	0.00368
6.144	0.0035
5.28194	0.00326
4.59574	0.0032
4.05051	0.0034
3.59682	0.00374
3.21	0.00401
2.8752	0.0045
2.57622	0.00497
2.30773	0.00532
2.0559	0.00522
1.90403	0.00453
1.80846	0.00503
1.71504	0.00479
