# Supplementary material for: Defect engineering on V2O3 cathode for long-cycling aqueous zinc metal batteries
Source: Nat Commun. 2021 Nov 25;12:6878. doi: 10.1038/s41467-021-27203-w (PMC8617200; doi:10.1038/s41467-021-27203-w)
Supplement: Supplementary file 3 — Source data [file 41467_2021_27203_MOESM3_ESM.zip › Source-Data/Figure 1d.xlsx]

## Sheet: Sheet1
Adsorption		Desorption
X	Y	X	Y
0.00556	7.5369	0.99261	220.034
0.01046	8.5353	0.98792	210.001
0.03227	10.4951	0.98051	200.997
0.0699	12.25	0.9747	192.945
0.08204	12.6985	0.95405	171.291
0.10522	13.4684	0.92945	154.391
0.12456	14.0721	0.90524	142.791
0.14567	14.6984	0.87804	124.491
0.16424	15.2425	0.85745	95.2603
0.18594	15.8644	0.81888	57.6285
0.2044	16.3721	0.8067	52.7208
0.25489	17.7736	0.73947	38.9949
0.3035	19.1344	0.69107	34.5126
0.35327	20.5461	0.63848	31.2014
0.40212	21.9668	0.6031	29.4462
0.45148	23.4592	0.55242	27.3048
0.50068	25.0568	0.50174	25.4539
0.55002	26.7987	0.45148	23.7787
0.59925	28.7515	0.40099	22.2224
0.65099	31.1997	0.35079	20.7615
0.69689	33.9385	0.30073	19.3466
0.74656	37.8193	0.25058	17.9348
0.79498	43.3136	0.20047	16.5185
0.81819	47.1933	0.18122	15.9637
0.8456	53.863	0.16246	15.4081
0.86926	62.7648	0.12564	14.3102
0.89612	81.0584	0.08792	13.0669
0.92242	113.988	0.04991	11.5408
0.94726	148.134
0.96919	175.486
0.97584	185.614
0.98618	204.282
0.99261	220.034
