# Supplementary material for: Defect engineering on V2O3 cathode for long-cycling aqueous zinc metal batteries
Source: Nat Commun. 2021 Nov 25;12:6878. doi: 10.1038/s41467-021-27203-w (PMC8617200; doi:10.1038/s41467-021-27203-w)
Supplement: Supplementary file 3 — Source data [file 41467_2021_27203_MOESM3_ESM.zip › Source-Data/Figure 2a.xlsx]

## Sheet: Sheet1
	Vd-V2O3	c-V2O3
X	Y	Y
5268.78	0.0068	0.00361
5272.78	0.0064	0.00329
5276.82	0.0059	0.00297
5280.71	0.00501	0.0026
5284.72	0.00463	0.00231
5288.77	0.00411	0.00212
5292.68	0.00352	0.00178
5296.77	0.00298	0.00155
5300.76	0.00282	0.00134
5304.73	0.00239	0.00111
5308.8	0.00199	0.000837567
5312.73	0.00134	0.000729018
5316.69	0.001	0.000518976
5320.77	0.000589817	0.000191888
5324.74	0.000399431	-9.73657e-05
5328.7	0.000203566	-0.000126427
5332.7	-0.000290499	-0.00036168
5336.69	-0.000354016	-0.000411788
5340.68	-0.000659904	-0.000506674
5344.69	-0.000924657	-0.000539618
5348.69	-0.000968029	-0.000580648
5352.62	-0.00112	-0.000547174
5356.74	-0.0011	-0.000652069
5360.63	-0.00147	-0.000644228
5364.65	-0.00142	-0.00072265
5368.69	-0.00144	-0.000804644
5372.63	-0.00131	-0.000800992
5376.61	-0.00144	-0.000804572
5380.7	-0.0013	-0.000716788
5384.6	-0.00109	-0.000982828
5388.56	-0.00141	-0.000757488
5392.71	-0.00105	-0.000814586
5396.58	-0.001	-0.000622222
5400.59	-0.00114	-0.000515633
5404.6	-0.00115	-0.000482006
5408.59	-0.000631077	-0.000296631
5412.62	-0.000489189	-0.000104705
5416.65	-0.000269392	-5.06143e-05
5420.58	0.000185229	0.000316329
5424.65	0.0005799	0.00038578
5428.71	0.000942731	0.000903815
5432.63	0.00147	0.00117
5436.65	0.00187	0.00164
5440.75	0.00271	0.00225
5444.66	0.00352	0.00289
5446.65	0.00389	0.00344
5448.69	0.00445	0.0038
5450.73	0.00503	0.00432
5452.77	0.00582	0.00497
5454.72	0.00641	0.0058
5455.23	0.00666	0.00598
5455.74	0.0067	0.00625
5456.21	0.00702	0.00638
5456.65	0.00704	0.00674
5457.11	0.00721	0.00698
5457.67	0.00771	0.00728
5458.12	0.00802	0.0075
5458.69	0.00848	0.00795
5459.13	0.00853	0.00831
5459.67	0.00891	0.00874
5460.19	0.00933	0.00904
5460.67	0.00982	0.00965
5461.18	0.0105	0.00997
5461.65	0.0109	0.01073
5462.19	0.01173	0.01147
5462.71	0.01253	0.01257
5463.18	0.01359	0.01388
5463.75	0.01548	0.01557
5464.25	0.0175	0.0182
5464.74	0.02106	0.02235
5465.24	0.02698	0.02968
5465.77	0.03523	0.03938
5466.26	0.0453	0.04892
5466.75	0.06074	0.06237
5467.14	0.08239	0.07901
5467.7	0.1063	0.0905
5468.15	0.13397	0.09735
5468.68	0.16823	0.10505
5469.19	0.19869	0.11325
5469.66	0.21137	0.11851
5470.19	0.20271	0.12097
5470.6	0.17956	0.12092
5471.18	0.15659	0.12149
5471.66	0.14297	0.12503
5472.09	0.13765	0.13219
5472.68	0.13849	0.14384
5473.18	0.1449	0.16144
5473.68	0.1578	0.18668
5474.14	0.17949	0.22297
5474.68	0.2109	0.27005
5475.21	0.25174	0.32679
5475.68	0.29923	0.3887
5476.16	0.3489	0.4487
5476.76	0.40213	0.50854
5477.23	0.45577	0.56583
5477.76	0.50931	0.6199
5478.23	0.56074	0.67059
5478.74	0.61298	0.72112
5479.25	0.66436	0.77039
5479.7	0.71501	0.81983
5480.18	0.77	0.87453
5480.7	0.82689	0.93174
5481.15	0.88311	0.98765
5481.61	0.93972	1.04221
5482.15	0.99283	1.08989
5482.57	1.03948	1.12905
5483.15	1.08219	1.16196
5483.64	1.1183	1.18765
5484.14	1.15128	1.21042
5484.65	1.18103	1.23136
5485.19	1.21043	1.25324
5485.65	1.23906	1.27586
5486.18	1.26698	1.29968
5486.7	1.29477	1.32407
5487.17	1.31727	1.34292
5487.66	1.3331	1.35378
5488.24	1.34009	1.35452
5488.68	1.33768	1.34512
5489.22	1.32661	1.32662
5489.73	1.30902	1.3025
5490.19	1.28484	1.27348
5490.68	1.25871	1.24363
5491.26	1.23038	1.21262
5491.72	1.20283	1.18405
5492.2	1.17683	1.15723
5492.68	1.15235	1.13287
5493.15	1.13142	1.11193
5493.65	1.11332	1.09406
5494.1	1.09771	1.0792
5494.64	1.08617	1.06868
5495.07	1.07802	1.06214
5495.65	1.07408	1.06025
5496.15	1.07404	1.06319
5496.65	1.07809	1.0706
5497.08	1.08474	1.08133
5497.67	1.09432	1.09447
5498.14	1.10518	1.10863
5498.63	1.11686	1.12319
5499.18	1.12862	1.1365
5499.69	1.13888	1.14733
5500.19	1.14633	1.15418
5500.72	1.15097	1.15693
5501.22	1.15212	1.15482
5501.73	1.15014	1.14908
5502.21	1.14475	1.13932
5502.75	1.13649	1.12596
5503.22	1.12594	1.11068
5503.72	1.11369	1.09384
5504.11	1.10007	1.07623
5504.64	1.08638	1.05839
5505.12	1.07248	1.04092
5505.65	1.05865	1.02406
5506.12	1.04515	1.00817
5506.62	1.03208	0.99309
5507.12	1.01944	0.97924
5507.62	1.00748	0.96653
5508.11	0.99689	0.95563
5508.65	0.98747	0.94616
5509.12	0.97886	0.93821
5509.61	0.97119	0.9317
5510.07	0.96423	0.92576
5510.66	0.95816	0.92045
5511.14	0.95208	0.91542
5511.65	0.94659	0.91069
5512.18	0.94141	0.90617
5512.62	0.93646	0.90179
5513.21	0.93268	0.89801
5513.71	0.92934	0.89468
5514.18	0.92605	0.89188
5514.64	0.92302	0.88988
5515.74	0.91855	0.88656
5516.7	0.91549	0.8848
5517.71	0.91425	0.88403
5518.67	0.91409	0.884
5519.63	0.91454	0.8844
5520.65	0.91535	0.88526
5521.66	0.91642	0.88692
5522.61	0.91765	0.88997
5523.71	0.92033	0.89488
5524.72	0.92373	0.90162
5525.75	0.92825	0.91009
5526.76	0.93389	0.91913
5527.69	0.93941	0.92781
5528.72	0.94545	0.93643
5529.72	0.95179	0.94506
5530.62	0.95842	0.95443
5531.66	0.96654	0.96506
5532.6	0.97561	0.9775
5533.62	0.98607	0.99129
5534.62	0.99686	1.00597
5535.68	1.00765	1.02021
5536.69	1.01809	1.03421
5537.73	1.02786	1.04688
5538.74	1.03621	1.05748
5539.76	1.04364	1.06645
5540.76	1.05015	1.07452
5541.71	1.05614	1.08175
5542.73	1.06177	1.08831
5543.7	1.06694	1.09393
5544.64	1.07051	1.09808
5545.61	1.07267	1.09977
5546.61	1.07291	1.09877
5547.64	1.07157	1.09582
5548.69	1.06897	1.09155
5549.69	1.06575	1.08656
5550.68	1.06218	1.08161
5551.75	1.05893	1.07702
5552.75	1.0558	1.0728
5553.77	1.05285	1.06853
5554.66	1.04932	1.06385
5555.69	1.04598	1.05909
5556.66	1.04233	1.05401
5557.63	1.03816	1.04822
5558.6	1.03383	1.04232
5559.63	1.03016	1.03669
5560.66	1.02651	1.03165
5561.69	1.02316	1.0268
5562.65	1.02002	1.02262
5563.69	1.01728	1.01857
5564.69	1.01437	1.01456
5565.74	1.01186	1.01083
5566.68	1.00893	1.00731
5567.69	1.00656	1.00399
5568.7	1.00441	1.00144
5569.65	1.00249	0.99922
5570.59	1.00103	0.99802
5571.67	1.00045	0.99725
5572.6	0.9998	0.99685
5573.62	0.99956	0.9968
5574.72	0.99951	0.99651
5575.68	0.99871	0.99564
5576.72	0.99799	0.99426
5577.67	0.99655	0.99194
5578.7	0.99518	0.98949
5579.73	0.99358	0.98689
5580.7	0.99195	0.98443
5581.68	0.99089	0.98225
5582.67	0.98991	0.98058
5583.64	0.98955	0.9801
5584.66	0.9896	0.98036
5586.66	0.99146	0.9829
5588.71	0.9944	0.98751
5590.67	0.99739	0.99205
5592.71	0.99967	0.99549
5594.66	1.00059	0.99689
5596.63	1.0005	0.99661
5598.63	0.99967	0.99553
5600.69	0.99903	0.99464
5602.69	0.99869	0.99464
5604.75	0.99941	0.99628
5606.66	1.00121	0.99967
5608.6	1.00388	1.00418
5610.64	1.00682	1.00859
5612.66	1.00845	1.0111
5614.68	1.00901	1.01168
5616.71	1.00865	1.01075
5618.71	1.00817	1.00925
5620.65	1.00781	1.00786
5622.62	1.00756	1.0072
5624.61	1.00785	1.0068
5626.62	1.00839	1.00738
5628.71	1.00985	1.0094
5630.69	1.0118	1.01281
5632.63	1.01445	1.01732
5634.61	1.01748	1.02199
5636.62	1.01972	1.0254
5638.6	1.02042	1.02663
5640.66	1.01984	1.02554
5642.7	1.01797	1.02263
5644.72	1.01556	1.01938
5646.62	1.01331	1.01629
5648.6	1.01145	1.01418
5650.58	1.01026	1.01329
5652.62	1.00956	1.01343
5654.68	1.00913	1.01394
5656.69	1.00899	1.01466
5658.62	1.0087	1.01556
5660.58	1.00836	1.01599
5662.61	1.00761	1.01524
5664.63	1.00604	1.01325
5666.61	1.00377	1.0103
5668.72	1.00133	1.00666
5670.7	0.99815	1.00225
5672.68	0.99507	0.99746
5674.59	0.99169	0.99237
5676.59	0.98846	0.98805
5678.65	0.98632	0.98473
5680.68	0.98487	0.98297
5682.68	0.98399	0.98223
5684.73	0.98359	0.9821
5686.66	0.98376	0.98263
5688.63	0.98427	0.98361
5690.61	0.98484	0.98466
5692.71	0.98572	0.98568
5694.75	0.98648	0.98678
5696.72	0.98722	0.98782
5698.71	0.98856	0.98927
5700.68	0.99005	0.99103
5702.67	0.99185	0.99329
5704.67	0.99367	0.9956
5706.69	0.99513	0.99775
5708.78	0.99675	0.99973
5710.77	0.99813	1.00148
5712.74	0.99952	1.00329
5714.65	1.00041	1.00471
5716.69	1.001	1.00522
5718.68	1.00141	1.00557
5720.69	1.00062	1.00438
5722.77	0.99991	1.00248
5724.77	0.99878	1.0006
5726.68	0.99795	0.99919
5728.67	0.99774	0.99886
5730.65	0.99826	0.99968
5732.68	0.9993	1.00115
5734.72	1.00042	1.00355
5736.72	1.00147	1.00504
5738.75	1.00227	1.00613
5740.68	1.00269	1.00649
5742.61	1.00262	1.00661
5744.64	1.00251	1.00633
5746.7	1.00219	1.00565
5748.7	1.00176	1.0047
5750.73	1.001	1.00345
5752.72	1.00032	1.00245
5754.65	0.99942	1.00065
5756.61	0.99834	0.99905
5758.57	0.99733	0.99748
5760.62	0.99668	0.99668
5762.73	0.99641	0.99666
5764.7	0.99633	0.99652
5767.69	0.99669	0.99722
5770.65	0.99653	0.99703
5773.61	0.99763	1.00107
5776.76	0.99928	1.00243
5779.73	0.99855	1.00105
5782.61	0.99767	0.99971
5785.62	0.99657	0.99798
5788.69	0.99573	0.99704
5791.73	0.99548	0.99678
5794.72	0.99546	0.99693
5797.65	0.99534	0.99698
5800.64	0.99466	0.99602
5803.73	0.99381	0.9946
5806.74	0.99304	0.99323
5809.67	0.99263	0.99277
5812.63	0.99254	0.99299
5815.62	0.99272	0.99337
5818.73	0.99336	0.9942
5821.74	0.99421	0.99536
5824.65	0.99493	0.99622
5827.66	0.99553	0.99674
5830.65	0.99588	0.99708
5833.71	0.99611	0.9972
5836.71	0.99665	0.99791
5839.59	0.99729	0.99879
5842.65	0.99798	0.99919
5845.7	0.99821	0.99926
5848.75	0.99822	0.99889
5851.66	0.99826	0.99864
5854.61	0.99819	0.99855
5857.62	0.99837	0.9984
5860.71	0.99856	0.99832
5863.65	0.99858	0.99839
5866.62	0.99876	0.99852
5869.61	0.99888	0.99852
5872.61	0.99904	0.99853
5875.69	0.99927	0.99876
5878.64	0.99927	0.99867
5881.61	0.99963	0.99866
5884.59	0.99971	0.99882
5887.56	0.99969	0.99902
5890.67	1.00017	0.99928
5893.64	1.00061	0.99977
5896.54	1.00125	1.00042
5899.55	1.00153	1.00074
5902.62	1.00257	1.00207
5905.67	1.00285	1.00259
5908.65	1.00312	1.00291
5911.56	1.00322	1.00303
5914.5	1.00289	1.00269
5917.64	1.00272	1.00188
5920.63	1.00223	1.00104
5923.6	1.0018	1.00014
5926.52	1.00118	0.99919
5929.53	1.00064	0.9981
5932.6	0.99981	0.99672
5935.65	0.99994	0.9965
5938.56	0.99974	0.9964
5941.53	0.9997	0.99646
5944.57	0.99975	0.99647
5947.61	0.9996	0.99645
5950.61	0.99963	0.99642
5953.61	1	0.99681
5956.58	1.00019	0.99712
5959.6	1.00032	0.99766
5962.66	1.00048	0.99794
5965.7	1.00076	0.99854
5968.6	1.00097	0.99875
5971.6	1.00127	0.99919
5974.56	1.00133	0.99966
5977.72	1.00165	0.99978
5980.74	1.00197	1.00012
5983.68	1.00226	1.00032
5986.6	1.00238	1.00052
5989.65	1.00248	1.00141
5992.72	1.00273	1.00119
5995.75	1.00297	1.0015
5998.62	1.00313	1.00187
6001.65	1.00334	1.00245
6004.69	1.00366	1.00276
6007.73	1.00389	1.0029
6010.76	1.00396	1.00282
6013.58	1.0037	1.00243
6016.63	1.00351	1.00213
6019.67	1.00332	1.00164
6022.74	1.00302	1.0013
6025.69	1.00272	1.0009
6028.66	1.00263	1.00052
6031.55	1.0025	0.99997
6034.67	1.0023	0.99961
6037.69	1.00221	0.99936
6040.73	1.00226	0.99931
6043.66	1.00222	0.99942
6046.54	1.00191	0.99932
6049.62	1.00194	0.99937
6052.71	1.00219	0.99963
6055.73	1.00218	0.99976
6058.64	1.00215	0.99977
6061.61	1.00233	1.00039
6064.62	1.00274	1.00089
6068.72	1.0032	1.00153
6072.68	1.00348	1.00204
6076.58	1.00363	1.00234
6080.65	1.00382	1.00262
6084.69	1.00379	1.00274
6088.68	1.00381	1.00283
6092.6	1.00372	1.00256
6104.68	1.00369	1.00263
6108.61	1.00349	1.00228
6112.65	1.00322	1.00187
6116.73	1.00312	1.00175
6120.64	1.00291	1.00157
6124.6	1.00272	1.00147
6128.63	1.00239	1.0013
6132.71	1.00239	1.00121
6136.59	1.0021	1.00096
6140.58	1.00199	1.00091
6144.63	1.00179	1.00098
6148.63	1.00166	1.00098
6152.56	1.00172	1.00082
6156.56	1.00164	1.00094
6160.59	1.0014	1.00113
6164.65	1.00136	1.00114
6168.55	1.00113	1.00108
6172.51	1.00102	1.00121
6176.59	1.00072	1.00104
6180.63	1.00062	1.00104
6184.54	1.00057	1.00097
6188.51	1.00026	1.00109
6192.55	0.99982	1.00104
6196.63	0.99946	1.00099
6200.45	0.99914	1.00063
6204.5	0.99892	1.00046
6208.51	0.99842	1.00027
6212.6	0.99824	1.00009
6216.49	0.99792	0.99973
6220.48	0.99746	0.99972
6224.5	0.99707	0.99948
6228.57	0.9967	0.9993
6232.49	0.99627	0.99917
6236.47	0.99583	0.9989
6240.47	0.99525	0.99896
6244.55	0.99493	0.99883
6248.47	0.99458	0.99835
6252.47	0.99411	0.99824
6256.42	0.99339	0.99826
6260.61	0.99306	0.99798
6264.53	0.99256	0.99774
		0.99739
		0.99726
