# Supplementary material for: Defect engineering on V2O3 cathode for long-cycling aqueous zinc metal batteries
Source: Nat Commun. 2021 Nov 25;12:6878. doi: 10.1038/s41467-021-27203-w (PMC8617200; doi:10.1038/s41467-021-27203-w)
Supplement: Supplementary file 3 — Source data [file 41467_2021_27203_MOESM3_ESM.zip › Source-Data/Figure 2b.xlsx]

## Sheet: Sheet1
NPD	q	Yobs	Ycal	Yobs-Ycal	Posr			XRD	q	Yobs	Ycal	Yobs-Ycal	Posr
	X	Y	Y	Y		Y			X	Y	Y	Y		Y
	10.5299	0.30146	0.32535	0.04857	11.0673	-0.1			4.32749	13581	13069.1	-391.452	3.65427	-5000
	10.5215	0.30545	0.32629	0.05161	11.0282	-0.1			4.32332	13534	13046.5	-415.791	3.65427	-5000
	10.513	0.30208	0.32639	0.04815	10.7719	-0.1			4.31916	13559	13023.9	-368.283	2.71045	-5000
	10.5046	0.30414	0.32466	0.05193	11.02	-0.1			4.315	13481	13001.6	-423.923	2.71045	-5000
	10.4962	0.30855	0.32092	0.06008	11.1056	-0.1			4.31086	13376	12979.4	-506.71	2.33317	-5000
	10.4878	0.30549	0.31592	0.06202	10.7233	-0.1			4.30672	13233	12957.3	-627.646	2.33317	-5000
	10.4794	0.30317	0.31074	0.06488	10.8828	-0.1			4.30259	13410	12935.4	-428.732	2.47367	-5000
	10.471	0.30252	0.30627	0.0687	10.7073	-0.1			4.29846	13199	12913.6	-617.962	2.47367	-5000
	10.4627	0.30015	0.30303	0.06957	10.8737	-0.1			4.29435	13138	12892	-657.34	2.18557	-5000
	10.4543	0.2961	0.30117	0.06739	10.6092	-0.1			4.29024	13132	12870.5	-641.862	2.18557	-5000
	10.4459	0.29631	0.3005	0.06826	11.1533	-0.1			4.28614	13200	12849.2	-552.529	2.04847	-5000
	10.4376	0.29807	0.30059	0.06993	11.1533	-0.1			4.28205	13421	12828	-310.343	2.04847	-5000
	10.4292	0.29799	0.30076	0.06969	10.9112	-0.1			4.27797	12982	12807	-728.299	1.82713	-5000
	10.4209	0.30167	0.30024	0.07388	10.6576	-0.1			4.27389	13047	12786.1	-642.399	1.82713	-5000
	10.4125	0.30387	0.29856	0.07776	11.0717	-0.1			4.26983	13154	12765.3	-514.641	1.6973	-5000
	10.4042	0.30211	0.29594	0.07862	10.4181	-0.1			4.26577	13086	12744.7	-562.027	1.6973	-5000
	10.3959	0.3022	0.29311	0.08154	11.0318	-0.1			4.26172	13188	12724.2	-439.555	1.61998	-5000
	10.3875	0.2996	0.29067	0.08139	10.8097	-0.1			4.25767	13059	12703.9	-548.223	1.61998	-5000
	10.3792	0.29252	0.28923	0.07575	10.8752	-0.1			4.25364	13059	12683.7	-528.034	1.60867	-5000
	10.3709	0.29264	0.28917	0.07593	10.3006	-0.1			4.24961	13122	12663.6	-444.984	1.60867	-5000
	10.3626	0.29801	0.29073	0.07973	10.9337	-0.1			4.24559	12997	12643.7	-550.075	1.57772	-5000
	10.3543	0.30004	0.29404	0.07845	10.5086	-0.1			4.24158	12865	12624	-662.306	1.57772	-5000
	10.346	0.30226	0.29905	0.07566	10.5086	-0.1			4.23757	12842	12604.3	-665.674	1.46969	-5000
	10.3378	0.30619	0.30541	0.07323	10.5729	-0.1			4.23358	12776	12584.8	-712.186	1.46969	-5000
	10.3295	0.31272	0.31232	0.07285	10.8752	-0.1			4.22959	12880	12565.5	-588.832	1.42818	-5000
	10.3212	0.31811	0.31842	0.07214	10.6591	-0.1			4.2256	12761	12546.3	-688.619	1.42818	-5000
	10.313	0.32064	0.32215	0.07094	10.6245	-0.1			4.22163	12670	12527.2	-760.542	1.4018	-5000
	10.3047	0.3251	0.32265	0.0749	10.6245	-0.1			4.21766	12805	12508.3	-606.605	1.4018	-5000
	10.2965	0.32741	0.3205	0.07936	10.6122	-0.1			4.21371	12628	12489.5	-764.804	1.35522	-5000
	10.2882	0.32473	0.31739	0.0798	10.8104	-0.1			4.20975	12650	12470.8	-724.14	1.35522	-5000
	10.28	0.32274	0.31501	0.08018	9.98257	-0.1			4.20581	12664	12452.3	-691.616	1.33067	-5000
	10.2718	0.32311	0.31401	0.08156	10.7354	-0.1			4.20187	12794	12433.9	-543.227	1.33067	-5000
	10.2636	0.32021	0.31398	0.07869	10.7263	-0.1			4.19794	12825	12415.6	-493.974	1.31676	-5000
	10.2553	0.31533	0.31361	0.07417	10.2633	-0.1			4.19402	12503	12397.5	-797.858	1.31676	-5000
	10.2471	0.31336	0.31136	0.07445	10.3164	-0.1			4.19011	12391	12379.5	-891.879	1.25853	-5000
	10.2389	0.31338	0.30643	0.07941	10.3164	-0.1			4.1862	12616	12361.7	-649.035	1.25853	-5000
	10.2307	0.30859	0.2995	0.08155	10.303	-0.1			4.1823	12367	12344	-880.33	1.23684	-5000
	10.2226	0.30708	0.29227	0.08726	10.613	-0.1			4.17841	12446	12326.4	-783.757	1.23684	-5000
	10.2144	0.30155	0.28603	0.08798	10.034	-0.1			4.17453	12708	12309	-504.323	1.21809	-5000
	10.2062	0.29604	0.2815	0.08699	10.5845	-0.1			4.17065	12479	12291.7	-716.026	1.21809	-5000
	10.198	0.29323	0.2788	0.08688	10.4212	-0.1			4.16678	12416	12274.5	-761.865	1.21809	-5000
	10.1899	0.29377	0.27764	0.08858	10.5109	-0.1			4.16292	12332	12257.5	-828.84	1.21809	-5000
	10.1817	0.2919	0.27752	0.08683	10.5078	-0.1			4.15906	12277	12240.6	-866.949	1.18854	-5000
	10.1736	0.28981	0.27797	0.08429	10.1682	-0.1			4.15522	12187	12223.9	-940.198	1.19555	-5000
	10.1654	0.28857	0.27853	0.08249	9.76168	-0.1			4.15137	12384	12207.2	-726.583	1.18854	-5000
	10.1573	0.29209	0.27883	0.08571	9.95386	-0.1			4.14754	12368	12190.8	-726.104	1.19555	-5000
	10.1492	0.29424	0.27873	0.08796	10.3046	-0.1			4.14371	12349	12174.4	-728.762	1.17188	-5000
	10.141	0.28927	0.27838	0.08334	10.4212	-0.1			4.1399	12349	12158.2	-712.558	1.17188	-5000
	10.1329	0.29172	0.27799	0.08618	9.77923	-0.1			4.13608	12206	12142.2	-839.495	1.18406	-5000
	10.1248	0.29238	0.27772	0.08711	10.2648	-0.1			4.13228	12358	12126.2	-671.566	1.16658	-5000
	10.1167	0.29004	0.27755	0.08494	10.1954	-0.1			4.12848	12086	12110.4	-927.777	1.18406	-5000
	10.1086	0.29077	0.27746	0.08576	10.0356	-0.1			4.12469	12151	12094.8	-847.128	1.16658	-5000
	10.1005	0.29074	0.27749	0.0857	9.98498	-0.1			4.12091	12232	12079.3	-750.618	1.17155	-5000
	10.0924	0.28968	0.2778	0.08432	10.3046	-0.1			4.11713	12215	12063.9	-752.248	1.17155	-5000
	10.0844	0.29356	0.27866	0.08735	10.2752	-0.1			4.11336	12079	12048.7	-873.018	1.12522	-5000
	10.0763	0.29374	0.28039	0.0858	10.2489	-0.1			4.1096	12051	12033.6	-885.93	1.12522	-5000
	10.0682	0.29462	0.28334	0.08374	10.1166	-0.1			4.10584	12153	12018.6	-768.986	1.09387	-5000
	10.0602	0.30099	0.28796	0.08548	10.0095	-0.1			4.1021	12065	12003.8	-842.183	1.09387	-5000
	10.0521	0.30498	0.29463	0.0828	10.0095	-0.1			4.09835	12042	11989.2	-850.524	1.09279	-5000
	10.0441	0.30351	0.30344	0.07252	9.98578	-0.1			4.09462	12149	11974.7	-729.009	1.09279	-5000
	10.0361	0.30827	0.31394	0.06678	9.54338	-0.1			4.09089	12044	11960.3	-819.64	1.05905	-5000
	10.028	0.31512	0.32506	0.06251	9.4436	-0.1			4.08717	12030	11946.1	-819.42	1.05905	-5000
	10.02	0.32525	0.33496	0.06274	9.65651	-0.1			4.08346	12156	11932	-679.346	1.05514	-5000
	10.012	0.33066	0.34127	0.06184	10.1601	-0.1			4.07975	12101	11918.1	-720.419	1.05881	-5000
	10.004	0.33209	0.34183	0.06271	9.61414	-0.1			4.07605	12095	11904.3	-712.645	1.05514	-5000
	9.99596	0.33305	0.33648	0.06902	9.36893	-0.1			4.07236	12053	11890.7	-741.022	1.05881	-5000
	9.98796	0.33063	0.32726	0.07582	9.7088	-0.1			4.06867	12007	11877.2	-773.55	1.02158	-5000
	9.97997	0.32335	0.31657	0.07923	9.87475	-0.1			4.06499	11939	11863.9	-828.233	1.02158	-5000
	9.97199	0.31774	0.3065	0.08369	9.51251	-0.1			4.06132	12034	11850.7	-720.072	1.02423	-5000
	9.96401	0.30959	0.29814	0.0839	9.51251	-0.1			4.05765	11922	11837.7	-819.069	1.02423	-5000
	9.95603	0.30463	0.29186	0.08522	9.0956	-0.1			4.05399	11952	11824.9	-776.224	1.00062	-5000
	9.94807	0.30006	0.28753	0.08499	9.78252	-0.1			4.05034	11816	11812.2	-899.542	1.00062	-5000
	9.94011	0.2939	0.2847	0.08166	9.2831	-0.1			4.0467	11888	11799.7	-815.021	0.98307	-5000
	9.93215	0.29057	0.28296	0.08006	9.19915	-0.1			4.04306	11993	11787.3	-697.668	0.98307	-5000
	9.9242	0.2919	0.28201	0.08234	9.19915	-0.1			4.03942	11721	11775.1	-957.48	0.97377	-5000
	9.91626	0.28807	0.28163	0.07889	9.27254	-0.1			4.0358	12070	11763.1	-596.462	0.97377	-5000
	9.90833	0.28932	0.28169	0.08009	9.54164	-0.1			4.03218	11752	11751.3	-902.617	0.98052	-5000
	9.9004	0.28718	0.28208	0.07755	9.65817	-0.1			4.02857	11826	11739.6	-816.946	0.98052	-5000
	9.89248	0.28647	0.28271	0.07622	9.62683	-0.1			4.02496	11694	11728.1	-937.453	0.97339	-5000
	9.88456	0.28556	0.28343	0.07459	9.61581	-0.1			4.02136	11687	11716.8	-933.14	0.97339	-5000
	9.87665	0.28927	0.28412	0.0776	9.54591	-0.1			4.01777	11953	11705.7	-656.01	0.96809	-5000
	9.86875	0.28712	0.28456	0.07501	9.54591	-0.1			4.01418	11621	11694.7	-977.07	0.96809	-5000
	9.86085	0.28897	0.28483	0.0766	9.33134	-0.1			4.0106	11831	11684	-756.317	0.94632	-5000
	9.85296	0.28748	0.28511	0.07483	9.31732	-0.1			4.00703	11679	11673.4	-897.758	0.94632	-5000
	9.84508	0.28132	0.28563	0.06814	9.45738	-0.1			4.00346	11713	11663.1	-853.397	0.93496	-5000
	9.8372	0.28173	0.2866	0.06758	9.20177	-0.1			3.9999	11747	11652.9	-809.237	0.93496	-5000
	9.82933	0.28286	0.28819	0.06712	9.20177	-0.1			3.99635	11675	11642.9	-871.285	0.92744	-5000
	9.82146	0.28718	0.29054	0.06909	9.19735	-0.1			3.9928	11594	11633.2	-942.541	0.92744	-5000
	9.8136	0.29507	0.29372	0.07381	8.91786	-0.1			3.98926	11552	11623.7	-975.012	0.91674	-5000
	9.80575	0.29765	0.2977	0.0724	8.96352	-0.1			3.98572	11596	11614.4	-921.704	0.91674	-5000
	9.7979	0.2949	0.30237	0.06498	9.25663	-0.1			3.9822	11436	11605.3	-1072.62	0.91674	-5000
	9.79006	0.29794	0.30742	0.06297	9.25663	-0.1			3.97867	11664	11596.4	-835.767	0.91674	-5000
	9.78223	0.30349	0.31236	0.06358	9.19822	-0.1			3.97516	11469	11587.8	-1022.15	0.91357	-5000
	9.7744	0.30949	0.31652	0.06542	9.15818	-0.1			3.97165	11544	11579.4	-938.776	0.91357	-5000
	9.76658	0.31288	0.31924	0.0661	8.96442	-0.1			3.96815	11500	11571.3	-974.652	0.90609	-5000
	9.75876	0.31513	0.31997	0.0676	9.09913	-0.1			3.96465	11658	11563.4	-808.781	0.90594	-5000
	9.75095	0.3226	0.31874	0.07631	8.55994	-0.1			3.96116	11453	11555.8	-1006.17	0.90609	-5000
	9.74315	0.31924	0.31596	0.07573	8.91966	-0.1			3.95767	11639	11548.5	-812.838	0.90594	-5000
	9.73535	0.31737	0.31251	0.07731	8.46883	-0.1			3.9542	11441	11541.4	-1003.78	0.90348	-5000
	9.72757	0.30799	0.30909	0.07136	8.5961	-0.1			3.95072	11534	11534.7	-904.012	0.90348	-5000
	9.71978	0.30342	0.30604	0.06984	8.6548	-0.1			3.94726	11566	11528.2	-865.539	0.90348	-5000
	9.712	0.30115	0.30341	0.07019	8.96531	-0.1			3.9438	11507	11522	-918.372	0.90348	-5000
	9.70423	0.29503	0.30111	0.06637	8.61223	-0.1			3.94035	11191	11516.2	-1228.52	0.8967	-5000
	9.69647	0.29187	0.29909	0.06523	8.61223	-0.1			3.9369	11445	11510.7	-968.996	0.8967	-5000
	9.68871	0.29642	0.29757	0.07131	8.93155	-0.1			3.93346	11403	11505.5	-1005.81	0.88214	-5000
	9.68096	0.2961	0.29667	0.07188	8.74864	-0.1			3.93002	11578	11500.6	-825.972	0.88214	-5000
	9.67321	0.29538	0.29652	0.07132	8.79889	-0.1			3.9266	11434	11496.2	-965.5	0.87319	-5000
	9.66547	0.29627	0.29707	0.07165	8.43402	-0.1			3.92317	11254	11492.1	-1141.4	0.87319	-5000
	9.65773	0.29649	0.29822	0.07072	8.59704	-0.1			3.91976	11257	11488.4	-1134.69	0.86855	-5000
	9.65001	0.29496	0.29985	0.06757	8.62454	-0.1			3.91635	11408	11485.1	-980.394	0.86787	-5000
	9.64228	0.30118	0.30186	0.07177	8.07894	-0.1			3.91294	11202	11482.2	-1183.52	0.86787	-5000
	9.63457	0.3	0.30408	0.06837	8.1624	-0.1			3.90954	11076	11479.7	-1307.08	0.86855	-5000
	9.62686	0.29626	0.30619	0.06252	8.55036	-0.1			3.90615	11265	11477.8	-1116.09	0.86787	-5000
	9.61916	0.30496	0.30769	0.06972	8.21227	-0.1			3.90277	11373	11476.3	-1006.59	0.86787	-5000
	9.61146	0.30658	0.3083	0.07073	8.46781	-0.1			3.89938	11284	11475.2	-1094.58	0.85725	-5000
	9.60377	0.30343	0.30831	0.06758	8.37179	-0.1			3.89601	11228	11474.8	-1150.1	0.85725	-5000
	9.59608	0.30081	0.30864	0.06463	8.36007	-0.1			3.89264	11269	11474.8	-1109.15	0.85699	-5000
	9.5884	0.30171	0.31041	0.06374	8.16437	-0.1			3.88928	11201	11475.4	-1177.78	0.85699	-5000
	9.58073	0.3044	0.31459	0.06226	7.75713	-0.1			3.88592	11304	11476.7	-1076	0.85081	-5000
	9.57307	0.30822	0.32166	0.05902	8.07689	-0.1			3.88257	11350	11478.5	-1031.84	0.85081	-5000
	9.56541	0.31422	0.33156	0.0551	7.87415	-0.1			3.87923	11281	11481	-1103.34	0.84865	-5000
	9.55775	0.32282	0.34351	0.05176	8.21422	-0.1			3.87589	11298	11484.2	-1089.52	0.85068	-5000
	9.5501	0.33081	0.35602	0.04724	8.17735	-0.1			3.87256	11142	11488.1	-1249.43	0.85055	-5000
	9.54246	0.34036	0.36712	0.0457	8.08192	-0.1			3.86923	11194	11492.8	-1202.09	0.84865	-5000
	9.53483	0.35398	0.37532	0.05112	8.07788	-0.1			3.86591	11231	11498.2	-1170.56	0.85068	-5000
	9.5272	0.36122	0.38027	0.0534	7.84087	-0.1			3.86259	10986	11504.5	-1421.87	0.85055	-5000
	9.51957	0.3647	0.3818	0.05535	7.84087	-0.1			3.85928	11325	11511.7	-1090.07	--	--
	9.51196	0.3648	0.37903	0.05823	7.96487	-0.1			3.85598	11373	11519.9	-1050.2	--	--
	9.50434	0.3604	0.37137	0.06148	7.81061	-0.1			3.85268	11382	11529	-1050.34	--	--
	9.49674	0.35345	0.35985	0.06605	7.32949	-0.1			3.84939	11213	11539.2	-1229.52	--	--
	9.48914	0.35092	0.34671	0.07666	7.38498	-0.1			3.8461	11309	11550.5	-1144.81	--	--
	9.48155	0.33462	0.334	0.07307	7.81164	-0.1			3.84282	11304	11562.9	-1162.29	--	--
	9.47396	0.32065	0.3229	0.07021	7.77286	-0.1			3.83955	11233	11576.7	-1247.02	--	--
	9.46638	0.31451	0.31401	0.07296	7.73811	-0.1			3.83628	11119	11591.7	-1376.08	--	--
	9.45881	0.31001	0.30725	0.07522	7.19567	-0.1			3.83301	11196	11608.2	-1315.56	--	--
	9.45124	0.29965	0.30234	0.06976	7.549	-0.1			3.82975	11231	11626.2	-1298.56	--	--
	9.44368	0.29783	0.29891	0.07137	7.40374	-0.1			3.8265	11342	11645.8	-1207.18	--	--
	9.43612	0.29798	0.29659	0.07385	7.38606	-0.1			3.82326	11181	11667.2	-1389.53	--	--
	9.42857	0.29331	0.2951	0.07066	7.62006	-0.1			3.82001	11465	11690.4	-1128.73	--	--
	9.42102	0.29112	0.29423	0.06934	7.38715	-0.1			3.81678	11518	11715.6	-1100.93	--	--
	9.41349	0.291	0.29388	0.06957	7.23413	-0.1			3.81355	11350	11742.9	-1296.28	--	--
	9.40595	0.29235	0.29407	0.07073	7.33168	-0.1			3.81032	11491	11772.6	-1184.95	--	--
	9.39843	0.29339	0.29482	0.07102	6.93442	-0.1			3.80711	11318	11804.8	-1390.14	--	--
	9.39091	0.29107	0.29634	0.06718	7.00705	-0.1			3.80389	11308	11839.7	-1435.07	--	--
	9.38339	0.29177	0.29889	0.06533	7.23976	-0.1			3.80068	11241	11877.6	-1539.98	--	--
	9.37588	0.29507	0.30277	0.06475	7.23976	-0.1			3.79748	11417	11918.8	-1405.17	--	--
	9.36838	0.29502	0.30821	0.05926	6.9544	-0.1			3.79428	11698	11963.6	-1168.96	--	--
	9.36089	0.2981	0.31526	0.05529	6.9544	-0.1			3.79109	11622	12012.4	-1293.74	--	--
	9.35339	0.30832	0.32361	0.05717	7.12262	-0.1			3.78791	11582	12065.6	-1386.95	--	--
	9.34591	0.31902	0.33237	0.0591	6.93558	-0.1			3.78473	11574	12123.8	-1453.11	--	--
	9.33843	0.32656	0.3401	0.05891	6.87763	-0.1			3.78155	11895	12187.5	-1195.81	--	--
	9.33096	0.33532	0.34461	0.06316	6.45248	-0.1			3.77838	11821	12257.4	-1339.77	--	--
	9.32349	0.33617	0.34484	0.06378	6.85383	-0.1			3.77522	11973	12334.5	-1264.8	--	--
	9.31603	0.33426	0.34149	0.06523	6.85383	-0.1			3.77206	11943	12419.5	-1379.86	--	--
	9.30858	0.33505	0.33695	0.07055	6.77473	-0.1			3.76891	12046	12513.7	-1371.05	--	--
	9.30113	0.33608	0.33406	0.07447	6.72026	-0.1			3.76576	12092	12618.3	-1429.67	--	--
	9.29369	0.32864	0.33504	0.06605	6.49031	-0.1			3.76262	12156	12734.9	-1482.2	--	--
	9.28625	0.32765	0.34112	0.05899	6.63958	-0.1			3.75948	12305	12865	-1463.33	--	--
	9.27882	0.33365	0.352	0.0541	6.27927	-0.1			3.75635	12600	13010.6	-1313.99	--	--
	9.2714	0.34677	0.3661	0.05312	6.39141	-0.1			3.75322	12498	13174	-1579.36	--	--
	9.26398	0.35393	0.38013	0.04626	6.45497	-0.1			3.7501	12740	13357.5	-1520.87	--	--
	9.25657	0.36249	0.39013	0.04482	6.40798	-0.1			3.74698	12811	13563.9	-1656.24	--	--
	9.24916	0.36616	0.39363	0.04499	5.95485	-0.1			3.74387	13235	13796.1	-1464.42	--	--
	9.24176	0.36528	0.39202	0.04571	6.15048	-0.1			3.74077	13529	14057.3	-1431.64	--	--
	9.23437	0.36938	0.38947	0.05236	6.13452	-0.1			3.73767	13700	14351	-1554.35	--	--
	9.22698	0.3752	0.3897	0.05796	5.93286	-0.1			3.73457	14224	14680.9	-1360.2	--	--
	9.21959	0.38008	0.39417	0.05836	5.93421	-0.1			3.73148	14285	15050.6	-1668.97	--	--
	9.21222	0.38294	0.40148	0.05391	5.74969	-0.1			3.7284	14856	15464.2	-1511.55	--	--
	9.20484	0.38727	0.40811	0.05161	5.38596	-0.1			3.72532	15242	15925.5	-1586.8	--	--
	9.19748	0.39599	0.40953	0.05891	5.74401	-0.1			3.72225	15798	16438.2	-1543.5	--	--
	9.19012	0.39746	0.40353	0.06638	5.36163	-0.1			3.71918	16470	17005.9	-1439.21	--	--
	9.18277	0.39448	0.39164	0.07529	5.58396	-0.1			3.71611	16910	17631.8	-1625.1	--	--
	9.17542	0.3855	0.37713	0.08083	5.28646	-0.1			3.71306	17509	18318.5	-1712.81	--	--
	9.16808	0.36905	0.36263	0.07888	5.36313	-0.1			3.71	18086	19067.9	-1885.23	--	--
	9.16074	0.35589	0.3493	0.07904	5.30649	-0.1			3.70695	19155	19880.9	-1629.27	--	--
	9.15341	0.34293	0.33723	0.07815	5.15822	-0.1			3.70391	19657	20757.2	-2003.55	--	--
	9.14609	0.33247	0.32643	0.07849	5.15822	-0.1			3.70087	20917	21694.8	-1681.12	--	--
	9.13877	0.32157	0.31743	0.0766	5.25546	-0.1			3.69784	21684	22689.7	-1909.05	--	--
	9.13146	0.3142	0.3107	0.07595	4.99249	-0.1			3.69481	22982	23735.8	-1657.1	--	--
	9.12415	0.31144	0.30646	0.07743	4.7218	-0.1			3.69179	23683	24823.9	-2044.25	--	--
	9.11685	0.30746	0.3044	0.07552	4.77169	-0.1			3.68877	25101	25942.1	-1744.44	--	--
	9.10956	0.307	0.30373	0.07572	5.08004	-0.1			3.68576	26405	27074.9	-1573.22	--	--
	9.10227	0.30416	0.30333	0.07329	4.63627	-0.1			3.68275	27328	28203.3	-1778.64	--	--
	9.09498	0.30785	0.30207	0.07823	4.48221	-0.1			3.67975	28597	29305	-1611.3	--	--
	9.08771	0.30777	0.2995	0.08072	4.39945	-0.1			3.67675	29725	30354.3	-1532.63	--	--
	9.08043	0.30383	0.29601	0.08028	4.27518	-0.1			3.67376	30609	31323.1	-1617.48	--	--
	9.07317	0.30526	0.29231	0.08541	3.87857	-0.1			3.67077	31952	32181.8	-1133.1	--	--
	9.06591	0.30033	0.28899	0.08379	3.98243	-0.1			3.66779	32255	32900.2	-1548.52	--	--
	9.05866	0.2925	0.28637	0.07858	3.90582	-0.1			3.66481	32789	33450.2	-1564.58	--	--
	9.05141	0.28923	0.28449	0.07719	3.70187	-0.1			3.66184	33439	33807.8	-1272.15	--	--
	9.04417	0.2888	0.28323	0.07803	3.43882	-0.1			3.65887	33225	33955.3	-1633.62	--	--
	9.03693	0.28662	0.28245	0.07663	3.06726	-0.1			3.65591	33275	33883.7	-1511.99	--	--
	9.0297	0.28797	0.28199	0.07843	2.69298	-0.1			3.65295	33060	33593.8	-1437.12	--	--
	9.02247	0.29279	0.28183	0.08341	2.87485	-0.1			3.65	32364	33096.6	-1635.95	--	--
	9.01525	0.28837	0.28201	0.07881	2.54002	-0.1			3.64705	32078	32412.1	-1237.45	--	--
	9.00804	0.28518	0.28265	0.07498	2.31813	-0.1			3.64411	31085	31567.2	-1385.58	--	--
	9.00083	0.28218	0.2839	0.07074	1.71941	-0.1			3.64117	30128	30593.4	-1368.7	--	--
	8.99363	0.28747	0.28586	0.07407	--	--			3.63824	29062	29523.5	-1364.81	--	--
	8.98643	0.29198	0.28847	0.07596	--	--			3.63531	27801	28389.8	-1492.14	--	--
	8.97925	0.29313	0.2914	0.07418	--	--			3.63238	26621	27221.9	-1504.28	--	--
	8.97206	0.29289	0.29406	0.07129	--	--			3.62946	25803	26045.7	-1146.01	--	--
	8.96488	0.29515	0.29566	0.07194	--	--			3.62655	24803	24882.4	-982.773	--	--
	8.95771	0.29345	0.29566	0.07024	--	--			3.62364	23910	23749.3	-742.656	--	--
	8.95054	0.29907	0.29423	0.07729	--	--			3.62073	22718	22659.3	-844.675	--	--
	8.94338	0.30069	0.29208	0.08106	--	--			3.61784	21625	21621.9	-900.285	--	--
	8.93622	0.29456	0.2899	0.07712	--	--			3.61494	20362	20643.6	-1184.91	--	--
	8.92907	0.29123	0.28803	0.07566	--	--			3.61205	19427	19728.2	-1204.49	--	--
	8.92193	0.29018	0.28646	0.07618	--	--			3.60916	18619	18877.6	-1161.94	--	--
	8.91479	0.29389	0.28503	0.08131	--	--			3.60628	17628	18092.2	-1367.57	--	--
	8.90766	0.28903	0.28359	0.07789	--	--			3.60341	16828	17371.1	-1446.42	--	--
	8.90053	0.28656	0.28217	0.07684	--	--			3.60053	16477	16712.2	-1138.56	--	--
	8.89341	0.28371	0.28085	0.07531	--	--			3.59767	16042	16113	-974.289	--	--
	8.88629	0.28497	0.27973	0.07769	--	--			3.59481	15315	15570	-1158.38	--	--
	8.87918	0.28491	0.27885	0.07852	--	--			3.59195	14910	15079.9	-1073.23	--	--
	8.87208	0.2878	0.27824	0.08201	--	--			3.58909	14471	14638.6	-1070.98	--	--
	8.86498	0.28479	0.27794	0.0793	--	--			3.58625	14162	14242.3	-983.673	--	--
	8.85789	0.28322	0.27802	0.07765	--	--			3.5834	13911	13887	-879.337	--	--
	8.8508	0.28647	0.27858	0.08035	--	--			3.58056	13680	13568.7	-792.077	--	--
	8.84372	0.28849	0.27981	0.08113	--	--			3.57773	13251	13283.8	-936.137	--	--
	8.83664	0.28469	0.28191	0.07524	--	--			3.5749	13002	13028.6	-929.958	--	--
	8.82957	0.28362	0.28501	0.07107	--	--			3.57207	12674	12799.9	-1029.21	--	--
	8.82251	0.28431	0.28906	0.0677	--	--			3.56925	12642	12594.5	-855.833	--	--
	8.81545	0.28844	0.29372	0.06718	--	--			3.56644	12643	12409.7	-670.023	--	--
	8.8084	0.29489	0.29825	0.06909	--	--			3.56362	12360	12242.9	-786.264	--	--
	8.80135	0.29313	0.30153	0.06406	--	--			3.56082	12212	12092	-783.3	--	--
	8.79431	0.29141	0.30259	0.06127	--	--			3.55802	12157	11954.8	-701.146	--	--
	8.78727	0.30162	0.30125	0.07282	--	--			3.55522	12209	11829.7	-524.049	--	--
	8.78024	0.30365	0.29845	0.07764	--	--			3.55242	12030	11715.2	-588.491	--	--
	8.77321	0.29487	0.29542	0.0719	--	--			3.54963	11787	11609.8	-726.149	--	--
	8.76619	0.29464	0.29298	0.07412	--	--			3.54685	11720	11512.6	-695.889	--	--
	8.75918	0.29534	0.29132	0.07647	--	--			3.54407	11671	11422.4	-654.736	--	--
	8.75217	0.29615	0.29011	0.07849	--	--			3.54129	11469	11338.5	-772.855	--	--
	8.74517	0.29852	0.28874	0.08223	--	--			3.53852	11430	11260.2	-733.53	--	--
	8.73817	0.29583	0.28681	0.08147	--	--			3.53576	11551	11186.8	-539.153	--	--
	8.73118	0.2947	0.28443	0.08273	--	--			3.53299	11241	11117.9	-780.204	--	--
	8.7242	0.29465	0.28197	0.08513	--	--			3.53024	11264	11052.9	-692.233	--	--
	8.71721	0.29119	0.2798	0.08384	--	--			3.52748	11143	10991.5	-751.858	--	--
	8.71024	0.28894	0.27812	0.08327	--	--			3.52473	11270	10933.4	-566.749	--	--
	8.70327	0.28781	0.27703	0.08323	--	--			3.52199	11026	10878.3	-755.614	--	--
	8.69631	0.28853	0.27654	0.08444	--	--			3.51925	11142	10825.9	-587.203	--	--
	8.68935	0.28546	0.27659	0.08133	--	--			3.51651	11029	10776	-650.297	--	--
	8.6824	0.28449	0.27716	0.07979	--	--			3.51378	11204	10728.4	-427.697	--	--
	8.67545	0.28052	0.27825	0.07472	--	--			3.51105	10914	10682.9	-672.233	--	--
	8.66851	0.28198	0.27991	0.07452	--	--			3.50833	10937	10639.4	-605.747	--	--
	8.66157	0.28687	0.2822	0.07712	--	--			3.50561	10745	10597.8	-756.103	--	--
	8.65464	0.28787	0.28521	0.07511	--	--			3.5029	10994	10557.8	-467.171	--	--
	8.64772	0.28847	0.28899	0.07193	--	--			3.50019	10842	10519.5	-580.838	--	--
	8.6408	0.29447	0.29359	0.07333	--	--			3.49748	10723	10482.7	-663	--	--
	8.63389	0.30082	0.29903	0.07425	--	--			3.49478	10698	10466.7	-672.068	--	--
	8.62698	0.30783	0.30492	0.07536	--	--			3.49208	10830	10432.7	-506.045	--	--
	8.62008	0.30987	0.31043	0.07189	--	--			3.48939	10817	10399.9	-486.251	--	--
	8.61318	0.30991	0.31424	0.06812	--	--			3.4867	10571	10368.3	-700.612	--	--
	8.60629	0.31255	0.31515	0.06985	--	--			3.48402	10579	10337.7	-662.065	--	--
	8.5994	0.31375	0.31301	0.07319	--	--			3.48134	10807	10318	-414.295	--	--
	8.59252	0.308	0.3084	0.07205	--	--			3.47866	10437	10289.4	-755.787	--	--
	8.58565	0.30675	0.30262	0.07658	--	--			3.47599	10583	10261.9	-582.189	--	--
	8.57878	0.30413	0.29673	0.07986	--	--			3.47332	10578	10235.1	-560.452	--	--
	8.57191	0.30101	0.29146	0.08201	--	--			3.47066	10456	10209.2	-656.525	--	--
	8.56505	0.29759	0.28717	0.08287	--	--			3.468	10373	10184	-714.369	--	--
	8.5582	0.29385	0.28392	0.08239	--	--			3.46535	10255	10159.6	-807.938	--	--
	8.55136	0.29195	0.2816	0.08281	--	--			3.46269	10312	10135.9	-727.195	--	--
	8.54451	0.28565	0.28008	0.07802	--	--			3.46005	10157	10112.8	-859.106	--	--
	8.53768	0.28402	0.27928	0.0772	--	--			3.45741	10222	10090.3	-771.635	--	--
	8.53085	0.28625	0.27915	0.07956	--	--			3.45477	10310	10068.4	-661.752	--	--
	8.52402	0.28533	0.27973	0.07805	--	--			3.45213	10115	10047.1	-835.424	--	--
	8.5172	0.28207	0.28111	0.07342	--	--			3.4495	10340	10026.3	-589.63	--	--
	8.51039	0.28041	0.28345	0.06942	--	--			3.44688	10206	10006	-703.34	--	--
	8.50358	0.28319	0.28694	0.06871	--	--			3.44426	10189	9986.19	-700.527	--	--
	8.49677	0.28614	0.29174	0.06686	--	--			3.44164	10194	9966.83	-676.172	--	--
	8.48998	0.2909	0.29803	0.06532	--	--			3.43902	10264	9947.92	-587.254	--	--
	8.48318	0.29783	0.30532	0.06496	--	--			3.43641	10331	9929.41	-501.751	--	--
	8.4764	0.30875	0.31325	0.06795	--	--			3.43381	10171	9911.31	-643.643	--	--
	8.46961	0.3177	0.32091	0.06924	--	--			3.43121	10168	9893.58	-628.913	--	--
	8.46284	0.31821	0.32739	0.06328	--	--			3.42861	9986	9876.21	-793.546	--	--
	8.45607	0.31988	0.33232	0.06001	--	--			3.42602	9965	9859.19	-797.524	--	--
	8.4493	0.33108	0.33591	0.06762	--	--			3.42343	10128	9842.49	-617.831	--	--
	8.44254	0.33407	0.33806	0.06846	--	--			3.42084	9987	9826.12	-742.454	--	--
	8.43579	0.34035	0.33802	0.07478	--	--			3.41826	9922	9810.04	-791.38	--	--
	8.42904	0.33794	0.33492	0.07546	--	--			3.41568	9993	9794.26	-704.595	--	--
	8.42229	0.33356	0.32874	0.07727	--	--			3.41311	9962	9778.75	-720.088	--	--
	8.41556	0.33207	0.32061	0.08391	--	--			3.41054	9866	9763.51	-800.849	--	--
	8.40882	0.32492	0.31209	0.08528	--	--			3.40797	9970	9748.53	-681.864	--	--
	8.40209	0.3148	0.30441	0.08284	--	--			3.40541	9980	9733.79	-657.123	--	--
	8.39537	0.30014	0.29826	0.07433	--	--			3.40286	9952	9719.28	-670.619	--	--
	8.38866	0.29684	0.2938	0.07549	--	--			3.4003	9784	9705	-824.339	--	--
	8.38194	0.29823	0.2908	0.07988	--	--			3.39775	9807	9690.94	-787.278	--	--
	8.37524	0.29177	0.28866	0.07556	--	--			3.39521	9594	9677.09	-986.426	--	--
	8.36854	0.28982	0.28667	0.0756	--	--			3.39267	9731	9663.44	-835.775	--	--
	8.36184	0.29556	0.28431	0.0837	--	--			3.39013	9838	9649.98	-715.316	--	--
	8.35515	0.293	0.28151	0.08394	--	--			3.38759	9803	9636.71	-737.045	--	--
	8.34847	0.29012	0.27853	0.08404	--	--			3.38506	9789	9623.62	-737.953	--	--
	8.34179	0.28847	0.27568	0.08524	--	--			3.38254	9757	9610.7	-757.033	--	--
	8.33511	0.28602	0.27323	0.08524	--	--			3.38001	9670	9597.94	-831.279	--	--
	8.32845	0.28121	0.27128	0.08238	--	--			3.3775	9749	9585.35	-739.686	--	--
	8.32178	0.27521	0.26983	0.07783	--	--			3.37498	9841	9572.91	-635.25	--	--
	8.31512	0.27655	0.2688	0.0802	--	--			3.37247	9723	9560.62	-740.962	--	--
	8.30847	0.2712	0.26809	0.07557	--	--			3.36996	9531	9548.48	-920.818	--	--
	8.30182	0.267	0.26759	0.07186	--	--			3.36746	9562	9536.48	-877.816	--	--
	8.29518	0.26675	0.26726	0.07195	--	--			3.36496	9632	9524.61	-795.948	--	--
	8.28854	0.27112	0.26703	0.07654	--	--			3.36247	9661	9512.87	-755.209	--	--
	8.28191	0.27407	0.26689	0.07963	--	--			3.35997	9555	9501.26	-849.595	--	--
	8.27529	0.27218	0.26684	0.07779	--	--			3.35749	9505	9489.77	-888.105	--	--
	8.26867	0.26862	0.2669	0.07418	--	--			3.355	9461	9478.4	-920.735	--	--
	8.26205	0.27107	0.26709	0.07643	--	--			3.35252	9687	9467.14	-683.477	--	--
	8.25544	0.27169	0.26747	0.07667	--	--			3.35004	9640	9455.99	-719.33	--	--
	8.24884	0.27381	0.26809	0.07817	--	--			3.34757	9618	9444.95	-730.289	--	--
	8.24224	0.27908	0.269	0.08253	--	--			3.3451	9603	9434.02	-734.353	--	--
	8.23564	0.27625	0.27023	0.07847	--	--			3.34264	9544	9423.18	-782.518	--	--
	8.22906	0.28054	0.27177	0.08123	--	--			3.34018	9488	9412.44	-827.782	--	--
	8.22247	0.28424	0.27357	0.08313	--	--			3.33772	9340	9401.8	-965.14	--	--
	8.21589	0.28333	0.27551	0.08027	--	--			3.33526	9527	9391.25	-767.589	--	--
	8.20932	0.2802	0.27751	0.07514	--	--			3.33281	9370	9380.79	-914.129	--	--
	8.20275	0.28482	0.27958	0.07769	--	--			3.33037	9505	9370.42	-768.754	--	--
	8.19619	0.28719	0.28182	0.07782	--	--			3.32792	9306	9360.13	-957.464	--	--
	8.18963	0.29281	0.28422	0.08104	--	--			3.32548	9356	9349.92	-897.255	--	--
	8.18308	0.29916	0.28639	0.08522	--	--			3.32305	9504	9339.79	-739.127	--	--
	8.17653	0.30256	0.28768	0.08734	--	--			3.32062	9576	9329.74	-657.076	--	--
	8.16999	0.3017	0.2875	0.08665	--	--			3.31819	9285	9319.76	-938.098	--	--
	8.16345	0.29573	0.28591	0.08227	--	--			3.31576	9547	9309.86	-666.196	--	--
	8.15692	0.28936	0.2835	0.07832	--	--			3.31334	9322	9300.03	-881.365	--	--
	8.1504	0.29073	0.28119	0.082	--	--			3.31093	9267	9290.26	-926.602	--	--
	8.14388	0.29457	0.27951	0.08752	--	--			3.30851	9294	9280.57	-889.908	--	--
	8.13736	0.29696	0.27926	0.09016	--	--			3.3061	9418	9270.94	-756.279	--	--
	8.13085	0.29622	0.28103	0.08764	--	--			3.30369	9447	9261.38	-717.713	--	--
	8.12434	0.29526	0.28575	0.08196	--	--			3.30129	9516	9251.87	-639.212	--	--
	8.11785	0.29991	0.29421	0.07815	--	--			3.29889	9309	9242.43	-836.77	--	--
	8.11135	0.30437	0.3071	0.06973	--	--			3.2965	9438	9233.05	-698.388	--	--
	8.10486	0.31295	0.32451	0.06089	--	--			3.2941	9335	9223.73	-792.064	--	--
	8.09838	0.33183	0.3453	0.05898	--	--			3.29172	9292	9214.46	-825.797	--	--
	8.0919	0.35173	0.36666	0.05753	--	--			3.28933	9379	9205.25	-729.586	--	--
	8.08543	0.36406	0.38386	0.05265	--	--			3.28695	9413	9196.09	-686.426	--	--
	8.07896	0.37471	0.3914	0.05576	--	--			3.28457	9319	9186.98	-771.322	--	--
	8.07249	0.38175	0.38635	0.06784	--	--			3.2822	9282	9177.93	-799.269	--	--
	8.06603	0.37571	0.37082	0.07734	--	--			3.27983	9193	9168.93	-879.264	--	--
	8.05958	0.35985	0.34995	0.08235	--	--			3.27746	9247	9159.97	-816.311	--	--
	8.05313	0.35116	0.32865	0.09497	--	--			3.27509	9280	9151.07	-774.403	--	--
	8.04669	0.33558	0.31012	0.09791	--	--			3.27273	9351	9142.21	-694.543	--	--
	8.04025	0.31444	0.29575	0.09115	--	--			3.27038	9416	9133.39	-620.73	--	--
	8.03382	0.30535	0.2856	0.0922	--	--			3.26802	9193	9124.62	-834.962	--	--
	8.02739	0.29788	0.27883	0.0915	--	--			3.26567	9212	9115.9	-807.239	--	--
	8.02097	0.28835	0.27451	0.08629	--	--			3.26333	9224	9107.22	-786.556	--	--
	8.01455	0.28902	0.27179	0.08968	--	--			3.26098	9168	9098.58	-833.918	--	--
	8.00814	0.28369	0.27005	0.0861	--	--			3.25864	9375	9089.98	-618.32	--	--
	8.00173	0.27689	0.26889	0.08045	--	--			3.25631	9150	9081.43	-834.763	--	--
	7.99533	0.27973	0.2681	0.08408	--	--			3.25398	9234	9072.91	-742.247	--	--
	7.98894	0.27793	0.26756	0.08282	--	--			3.25165	9137	9064.43	-830.769	--	--
	7.98254	0.27319	0.26719	0.07846	--	--			3.24932	9115	9055.99	-844.328	--	--
	7.97616	0.2718	0.26696	0.0773	--	--			3.247	9265	9047.59	-685.927	--	--
	7.96978	0.2747	0.26683	0.08032	--	--			3.24468	9288	9039.22	-654.562	--	--
	7.9634	0.28167	0.26679	0.08732	--	--			3.24236	9141	9030.9	-793.233	--	--
	7.95703	0.2767	0.26683	0.08232	--	--			3.24005	9178	9022.6	-747.94	--	--
	7.95066	0.27154	0.26694	0.07705	--	--			3.23774	9203	9014.34	-714.681	--	--
	7.9443	0.27304	0.26715	0.07834	--	--			3.23544	9156	9006.12	-753.457	--	--
	7.93795	0.27695	0.26747	0.08193	--	--			3.23314	9136	8997.93	-765.269	--	--
	7.9316	0.27911	0.26793	0.08363	--	--			3.23084	9233	8989.77	-660.111	--	--
	7.92525	0.27938	0.26857	0.08327	--	--			3.22854	9326	8981.65	-558.986	--	--
	7.91891	0.28138	0.26945	0.08438	--	--			3.22625	9265	8973.56	-611.894	--	--
	7.91258	0.28126	0.2707	0.08302	--	--			3.22396	8975	8965.5	-893.834	--	--
	7.90625	0.28239	0.2725	0.08234	--	--			3.22168	9140	8957.47	-720.804	--	--
	7.89992	0.28177	0.2752	0.07902	--	--			3.21939	9145	8949.47	-707.805	--	--
	7.8936	0.28715	0.27927	0.08033	--	--			3.21712	9005	8941.5	-839.837	--	--
	7.88728	0.29054	0.28539	0.0776	--	--			3.21484	9143	8933.56	-693.899	--	--
	7.88098	0.29867	0.29433	0.07678	--	--			3.21257	8971	8925.65	-857.989	--	--
	7.87467	0.30452	0.30684	0.07014	--	--			3.2103	8891	8917.77	-930.109	--	--
	7.86837	0.31513	0.32328	0.06431	--	--			3.20804	9121	8909.92	-692.257	--	--
	7.86208	0.33302	0.34337	0.06211	--	--			3.20577	9102	8902.1	-703.434	--	--
	7.85579	0.34947	0.36573	0.05619	--	--			3.20352	9098	8894.3	-699.638	--	--
	7.8495	0.36994	0.38735	0.05504	--	--			3.20126	8998	8886.53	-791.87	--	--
	7.84322	0.38695	0.40344	0.05596	--	--			3.19901	8998	8878.79	-784.129	--	--
	7.83695	0.39534	0.40901	0.05878	--	--			3.19676	8958	8871.08	-816.415	--	--
	7.83068	0.40029	0.40226	0.07048	--	--			3.19451	8894	8863.39	-872.726	--	--
	7.82441	0.39606	0.38612	0.08239	--	--			3.19227	8984	8855.73	-775.066	--	--
	7.81815	0.38079	0.3656	0.08765	--	--			3.19003	8898	8848.09	-853.427	--	--
	7.8119	0.35406	0.34497	0.08155	--	--			3.1878	8919	8840.48	-824.82	--	--
	7.80565	0.3387	0.32682	0.08433	--	--			3.18556	9017	8832.9	-719.235	--	--
	7.7994	0.33209	0.31243	0.09212	--	--			3.18333	9020	8825.34	-708.675	--	--
	7.79316	0.3178	0.30213	0.08812	--	--			3.18111	8686	8817.8	-1035.14	--	--
	7.78693	0.30946	0.29541	0.08651	--	--			3.17888	8943	8810.29	-770.631	--	--
	7.7807	0.30229	0.29142	0.08332	--	--			3.17666	8801	8802.81	-905.145	--	--
	7.77447	0.29885	0.28867	0.08263	--	--			3.17445	8883	8795.35	-815.684	--	--
	7.76825	0.29349	0.28607	0.07988	--	--			3.17223	9103	8787.91	-588.247	--	--
	7.76204	0.29452	0.28299	0.08399	--	--			3.17002	8986	8780.5	-697.833	--	--
	7.75583	0.29129	0.27952	0.08422	--	--			3.16782	8980	8773.11	-696.443	--	--
	7.74962	0.28528	0.27607	0.08166	--	--			3.16561	8874	8765.74	-795.075	--	--
	7.74343	0.27826	0.27302	0.07769	--	--			3.16341	8994	8758.4	-667.733	--	--
	7.73723	0.27908	0.27057	0.08096	--	--			3.16121	9056	8751.08	-598.414	--	--
	7.73104	0.27873	0.26877	0.08241	--	--			3.15902	9009	8743.78	-638.118	--	--
	7.72486	0.27582	0.26751	0.08076	--	--			3.15683	8884	8736.51	-755.843	--	--
	7.71868	0.27405	0.26668	0.07982	--	--			3.15464	8978	8729.25	-654.592	--	--
	7.7125	0.27327	0.26614	0.07959	--	--			3.15246	8942	8722.03	-683.364	--	--
	7.70633	0.27203	0.26579	0.07869	--	--			3.15027	8783	8714.82	-835.158	--	--
	7.70017	0.26992	0.26558	0.07679	--	--			3.1481	9012	8707.64	-598.973	--	--
	7.69401	0.26819	0.26547	0.07517	--	--			3.14592	8887	8700.47	-716.812	--	--
	7.68785	0.26984	0.26547	0.07682	--	--			3.14375	8811	8693.34	-785.674	--	--
	7.6817	0.27262	0.2656	0.07947	--	--			3.14158	8864	8686.22	-725.559	--	--
	7.67555	0.27315	0.26595	0.07965	--	--			3.13941	8838	8679.13	-744.464	--	--
	7.66941	0.27306	0.2667	0.07882	--	--			3.13725	8774	8672.05	-801.391	--	--
	7.66328	0.27341	0.26816	0.07771	--	--			3.13509	8827	8665	-741.341	--	--
	7.65715	0.27877	0.27079	0.08044	--	--			3.13293	8870	8657.98	-691.314	--	--
	7.65102	0.27937	0.2751	0.07672	--	--			3.13078	8779	8650.97	-775.308	--	--
	7.6449	0.27822	0.28151	0.06916	--	--			3.12863	8681	8643.99	-866.323	--	--
	7.63879	0.28278	0.28995	0.06529	--	--			3.12648	8879	8637.02	-661.36	--	--
	7.63268	0.29497	0.2996	0.06783	--	--			3.12433	8916	8630.08	-617.421	--	--
	7.62657	0.29741	0.30861	0.06125	--	--			3.12219	8667	8623.17	-859.503	--	--
	7.62047	0.2953	0.31461	0.05315	--	--			3.12005	8733	8616.27	-786.607	--	--
	7.61437	0.30276	0.31525	0.05996	--	--			3.11792	8690	8609.39	-822.732	--	--
	7.60828	0.30743	0.31036	0.06951	--	--			3.11578	8721	8602.54	-784.879	--	--
	7.60219	0.30339	0.3019	0.07395	--	--			3.11365	8875	8595.71	-624.051	--	--
	7.59611	0.29522	0.29239	0.07528	--	--			3.11153	8843	8588.91	-649.243	--	--
	7.59003	0.29135	0.2838	0.08	--	--			3.1094	8809	8582.12	-676.456	--	--
	7.58396	0.28454	0.27718	0.07981	--	--			3.10728	8766	8575.35	-712.691	--	--
	7.57789	0.27808	0.27276	0.07778	--	--			3.10516	8703	8568.61	-768.952	--	--
	7.57183	0.27683	0.27022	0.07906	--	--			3.10305	8710	8561.9	-755.233	--	--
	7.56577	0.27395	0.26904	0.07737	--	--			3.10094	8810	8555.2	-648.535	--	--
	7.55972	0.27367	0.26867	0.07746	--	--			3.09883	8667	8548.52	-784.861	--	--
	7.55367	0.27185	0.26866	0.07564	--	--			3.09672	8672	8541.87	-773.211	--	--
	7.54763	0.27159	0.26866	0.07538	--	--			3.09462	8805	8535.24	-633.582	--	--
	7.54159	0.27416	0.26846	0.07815	--	--			3.09252	8692	8528.64	-739.975	--	--
	7.53556	0.27264	0.26803	0.07707	--	--			3.09042	8685	8522.05	-740.392	--	--
	7.52953	0.27272	0.26746	0.07771	--	--			3.08833	8624	8515.5	-794.833	--	--
	7.52351	0.27327	0.26689	0.07883	--	--			3.08624	8678	8508.96	-734.297	--	--
	7.51749	0.27057	0.2664	0.07662	--	--			3.08415	8673	8502.44	-732.782	--	--
	7.51147	0.26656	0.26605	0.07296	--	--			3.08206	8546	8495.96	-853.293	--	--
	7.50547	0.26714	0.26583	0.07377	--	--			3.07998	8517	8489.49	-875.829	--	--
	7.49946	0.26935	0.26576	0.07605	--	--			3.0779	8568	8483.05	-818.385	--	--
	7.49346	0.26977	0.2658	0.07642	--	--			3.07582	8485	8476.63	-894.969	--	--
	7.48747	0.26362	0.26595	0.07013	--	--			3.07375	8542	8470.24	-831.576	--	--
	7.48148	0.26251	0.2662	0.06876	--	--			3.07168	8740	8463.87	-627.208	--	--
	7.47549	0.26658	0.26656	0.07247	--	--			3.06961	8630	8457.53	-730.864	--	--
	7.46951	0.26816	0.26707	0.07355	--	--			3.06754	8558	8451.21	-796.545	--	--
	7.46354	0.26857	0.26777	0.07325	--	--			3.06548	8793	8444.91	-555.251	--	--
	7.45757	0.27311	0.26877	0.0768	--	--			3.06342	8542	8438.65	-799.984	--	--
	7.4516	0.27506	0.27016	0.07735	--	--			3.06137	8715	8432.4	-620.741	--	--
	7.44564	0.27063	0.27211	0.07098	--	--			3.05931	8707	8426.19	-622.524	--	--
	7.43968	0.27554	0.27474	0.07325	--	--			3.05726	8548	8420	-775.335	--	--
	7.43373	0.27703	0.27819	0.0713	--	--			3.05521	8528	8413.83	-789.171	--	--
	7.42778	0.28313	0.28249	0.07309	--	--			3.05317	8613	8407.7	-698.035	--	--
	7.42184	0.28821	0.28758	0.07308	--	--			3.05113	8511	8401.59	-793.925	--	--
	7.4159	0.28816	0.29312	0.06749	--	--			3.04909	8552	8395.51	-746.843	--	--
	7.40997	0.29179	0.29847	0.06578	--	--			3.04705	8529	8389.45	-763.791	--	--
	7.40404	0.30045	0.30265	0.07025	--	--			3.04502	8629	8383.43	-657.765	--	--
	7.39812	0.30445	0.30476	0.07215	--	--			3.04299	8621	8377.43	-659.767	--	--
	7.3922	0.31238	0.30445	0.08038	--	--			3.04096	8679	8371.46	-595.799	--	--
	7.38629	0.31078	0.30201	0.08122	--	--			3.03893	8583	8365.52	-685.862	--	--
	7.38038	0.30002	0.29809	0.07438	--	--			3.03691	8597	8359.62	-665.954	--	--
	7.37448	0.29824	0.29346	0.07723	--	--			3.03489	8655	8353.74	-602.076	--	--
	7.36858	0.29023	0.2889	0.07378	--	--			3.03287	8574	8347.89	-677.229	--	--
	7.36268	0.28279	0.28501	0.07023	--	--			3.03086	8740	8342.07	-505.412	--	--
	7.35679	0.27798	0.28213	0.0683	--	--			3.02885	8596	8336.29	-643.628	--	--
	7.35091	0.27276	0.28033	0.06488	--	--			3.02684	8807	8330.54	-426.876	--	--
	7.34503	0.2781	0.27969	0.07086	--	--			3.02483	8651	8324.82	-577.157	--	--
	7.33915	0.28445	0.27951	0.07739	--	--			3.02283	8664	8319.13	-558.47	--	--
	7.33328	0.2821	0.27957	0.07498	--	--			3.02083	8573	8313.48	-643.818	--	--
	7.32741	0.27924	0.27947	0.07222	--	--			3.01883	8630	8307.86	-581.2	--	--
	7.32155	0.27249	0.27901	0.06594	--	--			3.01683	8728	8302.28	-477.616	--	--
	7.31569	0.27797	0.27827	0.07215	--	--			3.01484	8760	8296.73	-440.067	--	--
	7.30984	0.2796	0.27751	0.07455	--	--			3.01285	8746	8291.22	-448.556	--	--
	7.30399	0.28016	0.27696	0.07565	--	--			3.01086	8628	8285.74	-561.082	--	--
	7.29815	0.28255	0.27685	0.07815	--	--			3.00888	8551	8280.31	-632.644	--	--
	7.29231	0.27454	0.27738	0.06961	--	--			3.0069	8687	8274.91	-491.243	--	--
	7.28648	0.27485	0.27879	0.06852	--	--			3.00492	8613	8269.54	-559.882	--	--
	7.28065	0.27795	0.28136	0.06904	--	--			3.00294	8591	8264.22	-576.562	--	--
	7.27483	0.27698	0.28546	0.06398	--	--			3.00097	8547	8259.92	-616.257	--	--
	7.26901	0.28109	0.29143	0.06211	--	--			2.999	8652	8254.69	-506.023	--	--
	7.26319	0.28852	0.29952	0.06145	--	--			2.99703	8608	8249.49	-544.829	--	--
	7.25738	0.29457	0.30968	0.05734	--	--			2.99507	8678	8244.34	-469.679	--	--
	7.25158	0.30265	0.32135	0.05376	--	--			2.9931	8725	8239.23	-417.571	--	--
	7.24577	0.3094	0.33331	0.04854	--	--			2.99114	8623	8234.66	-514.995	--	--
	7.23998	0.31856	0.34373	0.04729	--	--			2.98919	8551	8229.64	-581.979	--	--
	7.23419	0.32745	0.35093	0.04898	--	--			2.98723	8538	8224.67	-590.011	--	--
	7.2284	0.33086	0.35473	0.04858	--	--			2.98528	8437	8219.75	-686.089	--	--
	7.22262	0.33675	0.35655	0.05265	--	--			2.98333	8497	8214.88	-621.216	--	--
	7.21684	0.33948	0.35819	0.05374	--	--			2.98138	8623	8210.06	-490.393	--	--
	7.21107	0.33917	0.36069	0.05093	--	--			2.97944	8371	8205.28	-737.62	--	--
	7.2053	0.34655	0.3639	0.0551	--	--			2.9775	8514	8200.56	-589.899	--	--
	7.19953	0.35367	0.36656	0.05956	--	--			2.97556	8579	8195.89	-520.229	--	--
	7.19377	0.35637	0.36685	0.06198	--	--			2.97362	8566	8191.28	-528.614	--	--
	7.18802	0.35579	0.36331	0.06493	--	--			2.97169	8434	8186.72	-656.056	--	--
	7.18227	0.35426	0.35595	0.07076	--	--			2.96975	8309	8182.22	-776.554	--	--
	7.17652	0.34291	0.34593	0.06943	--	--			2.96783	8465	8177.77	-616.109	--	--
	7.17078	0.32753	0.33482	0.06517	--	--			2.9659	8484	8173.38	-592.722	--	--
	7.16505	0.31927	0.32394	0.06778	--	--			2.96398	8373	8169.06	-699.398	--	--
	7.15931	0.31194	0.31417	0.07022	--	--			2.96206	8377	8164.8	-691.135	--	--
	7.15359	0.30351	0.30596	0.07	--	--			2.96014	8359	8160.6	-704.936	--	--
	7.14786	0.2931	0.29948	0.06607	--	--			2.95822	8360	8156.46	-699.801	--	--
	7.14215	0.2858	0.29467	0.06358	--	--			2.95631	8424	8152.4	-631.734	--	--
	7.13643	0.27943	0.29129	0.06058	--	--			2.9544	8504	8148.4	-547.736	--	--
	7.13072	0.27603	0.289	0.05948	--	--			2.95249	8477	8144.47	-570.808	--	--
	7.12502	0.27648	0.28733	0.0616	--	--			2.95059	8383	8140.62	-660.953	--	--
	7.11932	0.28202	0.28581	0.06866	--	--			2.94868	8291	8136.83	-749.171	--	--
	7.11363	0.27972	0.28412	0.06805	--	--			2.94678	8179	8133.13	-857.465	--	--
	7.10793	0.27622	0.28228	0.06639	--	--			2.94488	8457	8129.5	-575.837	--	--
	7.10225	0.27804	0.28055	0.06994	--	--			2.94299	8438	8125.95	-591.29	--	--
	7.09657	0.27139	0.27888	0.06497	--	--			2.9411	8229	8122.49	-796.825	--	--
	7.09089	0.26639	0.27749	0.06134	--	--			2.93921	8315	8119.11	-707.445	--	--
	7.08522	0.27233	0.27645	0.06833	--	--			2.93732	8246	8115.81	-773.151	--	--
	7.07955	0.27357	0.27576	0.07026	--	--			2.93543	8243	8112.61	-772.947	--	--
	7.07389	0.27286	0.27537	0.06994	--	--			2.93355	8357	8109.5	-655.836	--	--
	7.06823	0.26857	0.27525	0.06578	--	--			2.93167	8268	8106.48	-741.818	--	--
	7.06257	0.27345	0.27536	0.07054	--	--			2.92979	8230	8103.56	-776.9	--	--
	7.05692	0.27307	0.27569	0.06984	--	--			2.92792	8390	8100.74	-614.08	--	--
	7.05128	0.27103	0.27623	0.06726	--	--			2.92604	8422	8098.03	-579.363	--	--
	7.04564	0.26915	0.27698	0.06462	--	--			2.92417	8256	8095.42	-742.755	--	--
	7.04	0.27362	0.27799	0.06808	--	--			2.92231	8316	8092.92	-680.255	--	--
	7.03437	0.2773	0.27929	0.07046	--	--			2.92044	8371	8090.53	-622.867	--	--
	7.02874	0.26912	0.28094	0.06063	--	--			2.91858	8316	8088.26	-675.596	--	--
	7.02312	0.27099	0.28302	0.06042	--	--			2.91672	8230	8086.11	-759.446	--	--
	7.0175	0.28017	0.28563	0.067	--	--			2.91486	8181	8084.08	-806.419	--	--
	7.01189	0.2862	0.28888	0.06977	--	--			2.913	8302	8082.18	-683.519	--	--
	7.00628	0.28989	0.29297	0.06938	--	--			2.91115	8311	8080.41	-672.752	--	--
	7.00067	0.2887	0.29814	0.06301	--	--			2.9093	8338	8078.78	-644.12	--	--
	6.99508	0.28652	0.30477	0.05421	--	--			2.90745	8060	8077.29	-920.63	--	--
	6.98948	0.29683	0.3133	0.05598	--	--			2.90561	8155	8075.95	-824.284	--	--
	6.98389	0.30322	0.32408	0.0516	--	--			2.90376	8453	8074.75	-525.088	--	--
	6.9783	0.3124	0.33721	0.04765	--	--			2.90192	8236	8073.71	-741.047	--	--
	6.97272	0.33258	0.35236	0.05267	--	--			2.90008	8393	8072.83	-583.169	--	--
	6.96714	0.35275	0.36853	0.05667	--	--			2.89825	8231	8072.12	-744.455	--	--
	6.96157	0.36506	0.38372	0.05379	--	--			2.89642	8445	8071.57	-529.912	--	--
	6.956	0.3797	0.39506	0.0571	--	--			2.89458	8252	8071.21	-722.546	--	--
	6.95044	0.39499	0.39966	0.06779	--	--			2.89276	8281	8071.03	-693.366	--	--
	6.94488	0.4009	0.39649	0.07686	--	--			2.89093	8177	8071.04	-797.377	--	--
	6.93932	0.39497	0.38671	0.08071	--	--			2.88911	8258	8071.25	-716.584	--	--
	6.93377	0.36958	0.37297	0.06907	--	--			2.88728	8206	8071.66	-768.996	--	--
	6.92822	0.35536	0.35793	0.06988	--	--			2.88546	8140	8072.28	-835.621	--	--
	6.92268	0.34059	0.34363	0.06942	--	--			2.88365	8344	8095.81	-655.149	--	--
	6.91714	0.32635	0.33136	0.06744	--	--			2.88183	8178	8097.06	-822.396	--	--
	6.91161	0.31615	0.32191	0.0667	--	--			2.88002	8118	8098.54	-883.881	--	--
	6.90608	0.31254	0.31579	0.0692	--	--			2.87821	8158	8100.28	-845.616	--	--
	6.90056	0.30809	0.31349	0.06705	--	--			2.8764	8364	8102.27	-641.609	--	--
	6.89504	0.31093	0.31574	0.06764	--	--			2.8746	8415	8115.86	-604.201	--	--
	6.88952	0.31382	0.32358	0.0627	--	--			2.8728	8354	8118.49	-667.828	--	--
	6.88401	0.33064	0.33813	0.06496	--	--			2.871	8295	8121.41	-729.744	--	--
	6.8785	0.34532	0.36027	0.0575	--	--			2.8692	8395	8124.63	-632.964	--	--
	6.873	0.36306	0.38987	0.04565	--	--			2.8674	8304	8128.16	-727.501	--	--
	6.8675	0.39252	0.42503	0.03994	--	--			2.86561	8182	8132.03	-853.363	--	--
	6.86201	0.41953	0.46122	0.03077	--	--			2.86382	8459	8136.23	-580.569	--	--
	6.85652	0.44534	0.49071	0.02708	--	--			2.86203	8279	8140.79	-765.132	--	--
	6.85104	0.47005	0.50421	0.0383	--	--			2.86024	8545	8145.73	-504.066	--	--
	6.84555	0.473	0.4965	0.04895	--	--			2.85846	8398	8151.05	-656.387	--	--
	6.84008	0.45838	0.47053	0.06031	--	--			2.85668	8241	8156.78	-819.115	--	--
	6.83461	0.43812	0.43448	0.07609	--	--			2.8549	8246	8162.93	-820.265	--	--
	6.82914	0.41579	0.39657	0.09167	--	--			2.85312	8437	8169.52	-635.856	--	--
	6.82368	0.37643	0.36254	0.08634	--	--			2.85135	8287	8176.57	-792.91	--	--
	6.81822	0.35503	0.3353	0.09218	--	--			2.84957	8342	8184.11	-745.445	--	--
	6.81276	0.33226	0.31546	0.08926	--	--			2.8478	8367	8192.15	-728.487	--	--
	6.80731	0.3132	0.30216	0.08349	--	--			2.84604	8518	8200.72	-586.057	--	--
	6.80187	0.30394	0.29396	0.08244	--	--			2.84427	8280	8209.84	-833.182	--	--
	6.79643	0.29598	0.2894	0.07904	--	--			2.84251	8468	8219.55	-654.887	--	--
	6.79099	0.29512	0.28715	0.08042	--	--			2.84075	8534	8229.87	-599.205	--	--
	6.78556	0.29233	0.28633	0.07846	--	--			2.83899	8445	8240.82	-699.158	--	--
	6.78013	0.28519	0.28622	0.07142	--	--			2.83723	8434	8252.45	-721.786	--	--
	6.77471	0.28536	0.28625	0.07156	--	--			2.83548	8628	8264.78	-540.116	--	--
	6.76929	0.28581	0.28604	0.07222	--	--			2.83372	8562	8277.85	-619.19	--	--
	6.76387	0.28189	0.28561	0.06873	--	--			2.83197	8584	8291.71	-611.043	--	--
	6.75846	0.28442	0.28539	0.07148	--	--			2.83023	8630	8306.38	-579.716	--	--
	6.75306	0.28292	0.28601	0.06936	--	--			2.82848	8595	8321.92	-630.254	--	--
	6.74765	0.28601	0.28805	0.07041	--	--			2.82674	8581	8338.37	-660.708	--	--
	6.74226	0.2938	0.29191	0.07434	--	--			2.825	8654	8355.78	-605.12	--	--
	6.73686	0.29827	0.29758	0.07315	--	--			2.82326	8614	8374.21	-663.547	--	--
	6.73148	0.29542	0.30448	0.06338	--	--			2.82152	8687	8393.71	-610.047	--	--
	6.72609	0.29843	0.31137	0.05951	--	--			2.81979	8819	8414.34	-498.682	--	--
	6.72071	0.30672	0.31633	0.06285	--	--			2.81806	8685	8436.18	-654.515	--	--
	6.71533	0.31115	0.31749	0.06611	--	--			2.81633	8621	8459.28	-741.618	--	--
	6.70996	0.30558	0.31434	0.06369	--	--			2.8146	8866	8483.73	-521.067	--	--
	6.70459	0.30494	0.30801	0.06939	--	--			2.81287	8797	8509.61	-615.944	--	--
	6.69923	0.29963	0.30027	0.07181	--	--			2.81115	8890	8523.78	-537.122	--	--
	6.69387	0.29578	0.29269	0.07555	--	--			2.80943	9070	8552.86	-386.197	--	--
	6.68852	0.29045	0.28622	0.07668	--	--			2.80771	9152	8583.65	-334.989	--	--
	6.68317	0.28136	0.2813	0.07251	--	--			2.80599	9130	8609.69	-383.026	--	--
	6.67782	0.27597	0.27795	0.07047	--	--			2.80428	9097	8644.3	-450.633	--	--
	6.67248	0.27319	0.27594	0.0697	--	--			2.80257	9053	8680.99	-531.326	--	--
	6.66714	0.2728	0.275	0.07026	--	--			2.80086	9240	8719.92	-383.254	--	--
	6.66181	0.27047	0.27487	0.06805	--	--			2.79915	9311	8761.24	-353.579	--	--
	6.65648	0.27141	0.27533	0.06853	--	--			2.79744	9405	8805.15	-303.483	--	--
	6.65116	0.27066	0.27616	0.06695	--	--			2.79574	9375	8851.83	-380.169	--	--
	6.64584	0.27082	0.27711	0.06616	--	--			2.79404	9423	8901.52	-381.861	--	--
	6.64052	0.27184	0.27784	0.06645	--	--			2.79234	9353	8954.48	-504.822	--	--
	6.63521	0.26622	0.27805	0.06062	--	--			2.79064	9445	9011	-469.334	--	--
	6.6299	0.27484	0.27761	0.06969	--	--			2.78895	9540	9071.39	-434.727	--	--
	6.6246	0.27297	0.27668	0.06874	--	--			2.78726	9660	9136.04	-379.382	--	--
	6.6193	0.27518	0.27552	0.07211	--	--			2.78557	9679	9205.39	-429.726	--	--
	6.614	0.27322	0.27439	0.07128	--	--			2.78388	9913	9279.93	-270.264	--	--
	6.60871	0.26764	0.27345	0.06664	--	--			2.78219	9851	9360.24	-412.573	--	--
	6.60343	0.26727	0.27277	0.06695	--	--			2.78051	9867	9446.98	-483.315	--	--
	6.59814	0.2645	0.27236	0.06459	--	--			2.77882	10000	9540.93	-444.268	--	--
	6.59287	0.2663	0.27219	0.06657	--	--			2.77714	10164	9642.99	-382.324	--	--
	6.58759	0.2681	0.27221	0.06835	--	--			2.77547	10206	9754.18	-451.52	--	--
	6.58232	0.26775	0.27238	0.06782	--	--			2.77379	10408	9875.71	-371.051	--	--
	6.57706	0.26927	0.27268	0.06903	--	--			2.77212	10599	10009	-313.294	--	--
	6.5718	0.26806	0.27311	0.0674	--	--			2.77045	10875	10155.5	-183.809	--	--
	6.56654	0.26627	0.27366	0.06506	--	--			2.76878	10908	10317.1	-312.397	--	--
	6.56129	0.26932	0.27437	0.0674	--	--			2.76711	11024	10495.7	-375.081	--	--
	6.55604	0.26951	0.27531	0.06665	--	--			2.76544	11333	10693.8	-264.141	--	--
	6.5508	0.27212	0.27656	0.06802	--	--			2.76378	11678	10913.8	-139.123	--	--
	6.54555	0.27551	0.27829	0.06967	--	--			2.76212	11862	11158.5	-199.841	--	--
	6.54032	0.27495	0.28077	0.06663	--	--			2.76046	12223	11431.1	-111.392	--	--
	6.53509	0.27379	0.28437	0.06188	--	--			2.7588	12568	11734.8	-70.1344	--	--
	6.52986	0.2766	0.28957	0.05949	--	--			2.75715	12945	12073.3	-31.6754	--	--
	6.52464	0.29009	0.29693	0.06561	--	--			2.7555	13398	12450.5	44.1459	--	--
	6.51942	0.29202	0.30699	0.05748	--	--			2.75384	13889	12870.4	115.308	--	--
	6.5142	0.3019	0.32008	0.05427	--	--			2.7522	14294	13337	53.6498	--	--
	6.50899	0.31536	0.33615	0.05166	--	--			2.75055	14919	13854.7	160.94	--	--
	6.50379	0.33171	0.35442	0.04974	--	--			2.7489	15497	14427.7	165.957	--	--
	6.49858	0.34768	0.37308	0.04706	--	--			2.74726	16261	15060.1	297.582	--	--
	6.49339	0.3623	0.38895	0.0458	--	--			2.74562	16751	15755.7	91.9135	--	--
	6.48819	0.38183	0.3982	0.05608	--	--			2.74398	17843	16518.3	421.403	--	--
	6.483	0.37824	0.39833	0.05236	--	--			2.74235	18467	17350.7	212.996	--	--
	6.47782	0.37798	0.38995	0.06048	--	--			2.74071	19571	18255.3	412.325	--	--
	6.47263	0.37261	0.37611	0.06896	--	--			2.73908	20210	19233.8	72.9086	--	--
	6.46746	0.35219	0.36024	0.06439	--	--			2.73745	21497	20286.3	307.397	--	--
	6.46228	0.33828	0.34488	0.06585	--	--			2.73582	22530	21411.8	214.869	--	--
	6.45711	0.32845	0.33126	0.06964	--	--			2.7342	24276	22607.5	765.18	--	--
	6.45195	0.3145	0.31952	0.06743	--	--			2.73257	25154	23868.3	382.323	--	--
	6.44679	0.30418	0.30971	0.06692	--	--			2.73095	26341	25186.7	250.92	--	--
	6.44163	0.29904	0.30165	0.06984	--	--			2.72933	27887	26552	431.684	--	--
	6.43648	0.28962	0.29536	0.06671	--	--			2.72771	29153	27949.8	299.883	--	--
	6.43133	0.28354	0.29087	0.06512	--	--			2.72609	29986	29361.9	-279.214	--	--
	6.42619	0.27891	0.2881	0.06325	--	--			2.72448	31390	30765.8	-279.119	--	--
	6.42105	0.28073	0.28684	0.06634	--	--			2.72287	32613	32134.7	-425.076	--	--
	6.41591	0.27805	0.2867	0.0638	--	--			2.72126	33673	33438.2	-668.494	--	--
	6.41078	0.27857	0.28711	0.06391	--	--			2.71965	34627	34642.5	-918.802	--	--
	6.40565	0.27785	0.28741	0.06289	--	--			2.71804	35884	35712.5	-731.877	--	--
	6.40053	0.27458	0.28708	0.05995	--	--			2.71644	36267	36613.7	-1250.07	--	--
	6.39541	0.27829	0.28598	0.06476	--	--			2.71484	36841	37314.2	-1376.56	--	--
	6.39029	0.27868	0.28423	0.0669	--	--			2.71324	37400	37787.6	-1290.95	--	--
	6.38518	0.27505	0.28207	0.06543	--	--			2.71164	37489	38015.2	-1429.58	--	--
	6.38007	0.27319	0.27975	0.06589	--	--			2.71004	37550	37987.9	-1341.25	--	--
	6.37497	0.26903	0.27752	0.06396	--	--			2.70845	37090	37706.8	-1520.11	--	--
	6.36987	0.26759	0.27556	0.06448	--	--			2.70685	36630	37183.1	-1456.45	--	--
	6.36477	0.26602	0.27395	0.06453	--	--			2.70526	35748	36437.2	-1592.53	--	--
	6.35968	0.2639	0.27268	0.06368	--	--			2.70368	35122	35496.3	-1277.65	--	--
	6.3546	0.26024	0.27171	0.06098	--	--			2.70209	34094	34392.6	-1201.98	--	--
	6.34951	0.26221	0.27099	0.06367	--	--			2.7005	32738	33160.7	-1326.06	--	--
	6.34443	0.26301	0.27048	0.06498	--	--			2.69892	31556	31835.3	-1182.62	--	--
	6.33936	0.2626	0.27013	0.06493	--	--			2.69734	29983	30449.4	-1369.69	--	--
	6.33429	0.26092	0.2699	0.06347	--	--			2.69576	28727	29033	-1209.29	--	--
	6.32922	0.2636	0.26979	0.06626	--	--			2.69418	27271	27612.2	-1244.54	--	--
	6.32416	0.25812	0.26979	0.06079	--	--			2.69261	25777	26209	-1335.33	--	--
	6.3191	0.261	0.26989	0.06357	--	--			2.69104	24022	24841	-1722.31	--	--
	6.31405	0.26032	0.27011	0.06267	--	--			2.68947	22815	23521.8	-1610.19	--	--
	6.30899	0.26322	0.27046	0.06522	--	--			2.6879	21572	22261.8	-1593.16	--	--
	6.30395	0.26484	0.27094	0.06635	--	--			2.68633	20149	21068	-1822.38	--	--
	6.29891	0.26548	0.27155	0.06638	--	--			2.68476	19041	19945.1	-1807.46	--	--
	6.29387	0.2621	0.27225	0.0623	--	--			2.6832	17828	18895.6	-1970.92	--	--
	6.28883	0.26299	0.27299	0.06245	--	--			2.68164	16813	17920.2	-2010.56	--	--
	6.2838	0.25964	0.27364	0.05846	--	--			2.68008	15794	17018.5	-2127.82	--	--
	6.27878	0.26429	0.27406	0.06268	--	--			2.67852	14991	16188.7	-2101.03	--	--
	6.27375	0.27039	0.27413	0.06872	--	--			2.67696	14361	15428.4	-1970.7	--	--
	6.26874	0.26909	0.27381	0.06773	--	--			2.67541	13395	14734.3	-2242.66	--	--
	6.26372	0.26617	0.27325	0.06537	--	--			2.67386	12967	14103	-2039.31	--	--
	6.25871	0.26683	0.27252	0.06676	--	--			2.67231	12391	13530.3	-2042.68	--	--
	6.25371	0.26661	0.27171	0.06736	--	--			2.67076	11738	13012.3	-2177.65	--	--
	6.2487	0.2659	0.27094	0.06742	--	--			2.66921	11326	12544.6	-2121.97	--	--
	6.24371	0.262	0.27026	0.06419	--	--			2.66767	11215	12123.1	-1811.43	--	--
	6.23871	0.26	0.2697	0.06276	--	--			2.66613	10782	11743.6	-1864.89	--	--
	6.23372	0.26115	0.26926	0.06434	--	--			2.66458	10335	11402	-1970.35	--	--
	6.22873	0.26354	0.26893	0.06706	--	--			2.66305	10073	11094.7	-1925.03	--	--
	6.22375	0.26507	0.26869	0.06882	--	--			2.66151	9933	10818	-1788.34	--	--
	6.21878	0.26516	0.26854	0.06907	--	--			2.65997	9692	10568.6	-1779.98	--	--
	6.2138	0.26023	0.26844	0.06424	--	--			2.65844	9370	10343.6	-1876.91	--	--
	6.20883	0.26022	0.2684	0.06427	--	--			2.65691	9286	10140	-1757.35	--	--
	6.20386	0.2611	0.26841	0.06514	--	--			2.65538	9174	9955.47	-1684.81	--	--
	6.1989	0.25999	0.26837	0.06407	--	--			2.65385	9084	9787.71	-1607.05	--	--
	6.19394	0.26371	0.26851	0.06765	--	--			2.65232	8763	9634.75	-1775.09	--	--
	6.18899	0.26574	0.26874	0.06945	--	--			2.6508	8860	9494.84	-1538.18	--	--
	6.18404	0.26717	0.2691	0.07053	--	--			2.64928	8633	9366.44	-1636.78	--	--
	6.17909	0.26466	0.26963	0.06748	--	--			2.64776	8554	9248.22	-1597.56	--	--
	6.17415	0.26843	0.2704	0.07048	--	--			2.64624	8460	9139.01	-1582.34	--	--
	6.16921	0.26541	0.27147	0.0664	--	--			2.64472	8316	9037.79	-1625.13	--	--
	6.16428	0.27171	0.27287	0.0713	--	--			2.64321	8214	8943.71	-1633.05	--	--
	6.15935	0.2712	0.27461	0.06904	--	--			2.64169	8197	8856.01	-1562.35	--	--
	6.15442	0.27568	0.2766	0.07154	--	--			2.64018	8201	8774.04	-1476.38	--	--
	6.1495	0.27215	0.27867	0.06593	--	--			2.63867	8037	8697.23	-1563.57	--	--
	6.14458	0.2772	0.28059	0.06906	--	--			2.63716	7989	8625.11	-1539.45	--	--
	6.13966	0.28087	0.28209	0.07123	--	--			2.63566	8128	8557.26	-1332.6	--	--
	6.13475	0.28496	0.28287	0.07454	--	--			2.63415	7900	8493.3	-1496.64	--	--
	6.12985	0.28832	0.28271	0.07806	--	--			2.63265	7767	8432.92	-1569.26	--	--
	6.12494	0.28708	0.28158	0.07795	--	--			2.63115	7903	8375.84	-1376.18	--	--
	6.12004	0.28249	0.27976	0.07519	--	--			2.62965	7940	8321.82	-1285.15	--	--
	6.11515	0.2763	0.27762	0.07114	--	--			2.62815	7909	8270.62	-1264.96	--	--
	6.11026	0.27768	0.27551	0.07463	--	--			2.62666	7877	8222.07	-1248.41	--	--
	6.10537	0.27889	0.27364	0.07771	--	--			2.62516	7697	8175.98	-1382.32	--	--
	6.10049	0.27137	0.27211	0.07171	--	--			2.62367	7705	8132.19	-1330.53	--	--
	6.09561	0.27471	0.27096	0.0762	--	--			2.62218	7764	8090.58	-1229.91	--	--
	6.09073	0.27471	0.27013	0.07703	--	--			2.62069	7711	8050.99	-1243.33	--	--
	6.08586	0.27004	0.26958	0.07292	--	--			2.61921	7636	8013.33	-1280.67	--	--
	6.08099	0.26748	0.26923	0.0707	--	--			2.61772	7526	7977.48	-1354.81	--	--
	6.07613	0.26819	0.26903	0.07161	--	--			2.61624	7496	7943.34	-1350.68	--	--
	6.07127	0.26753	0.26894	0.07104	--	--			2.61476	7384	7910.83	-1430.17	--	--
	6.06641	0.26593	0.26893	0.06945	--	--			2.61328	7441	7879.86	-1342.2	--	--
	6.06156	0.26303	0.26898	0.06651	--	--			2.6118	7438	7850.36	-1315.7	--	--
	6.05671	0.26622	0.26907	0.0696	--	--			2.61033	7351	7822.26	-1374.59	--	--
	6.05187	0.26552	0.26921	0.06877	--	--			2.60885	7430	7795.49	-1268.83	--	--
	6.04703	0.26792	0.26939	0.07099	--	--			2.60738	7330	7770	-1343.33	--	--
	6.04219	0.26738	0.26962	0.07021	--	--			2.60591	7469	7745.73	-1180.06	--	--
	6.03736	0.27209	0.26991	0.07463	--	--			2.60444	7462	7722.63	-1163.96	--	--
	6.03253	0.27151	0.27027	0.07369	--	--			2.60297	7464	7700.65	-1139.99	--	--
	6.0277	0.26787	0.27071	0.06961	--	--			2.60151	7443	7679.76	-1140.1	--	--
	6.02288	0.26825	0.27127	0.06943	--	--			2.60004	7411	7659.92	-1152.26	--	--
	6.01806	0.26878	0.27198	0.06926	--	--			2.59858	7373	7641.09	-1171.43	--	--
	6.01325	0.27251	0.27289	0.07208	--	--			2.59712	7364	7623.24	-1162.58	--	--
	6.00844	0.27096	0.27406	0.06934	--	--			2.59566	7553	7606.34	-956.675	--	--
	6.00363	0.27157	0.2756	0.06841	--	--			2.5942	7371	7590.36	-1122.7	--	--
	5.99883	0.27412	0.27762	0.06896	--	--			2.59275	7223	7575.29	-1255.62	--	--
	5.99403	0.27729	0.28022	0.06953	--	--			2.5913	7444	7561.09	-1020.43	--	--
	5.98924	0.27626	0.28355	0.06516	--	--			2.58984	7355	7547.76	-1096.1	--	--
	5.98445	0.28262	0.28771	0.06736	--	--			2.58839	7384	7535.28	-1054.62	--	--
	5.97966	0.29101	0.2928	0.07066	--	--			2.58695	7385	7523.63	-1041.96	--	--
	5.97488	0.29713	0.29881	0.07077	--	--			2.5855	7232	7512.8	-1184.14	--	--
	5.9701	0.30052	0.30562	0.06735	--	--			2.58405	7167	7502.79	-1239.12	--	--
	5.96532	0.30732	0.31286	0.06691	--	--			2.58261	7231	7493.58	-1165.92	--	--
	5.96055	0.32102	0.31984	0.07363	--	--			2.58117	7211	7485.17	-1177.51	--	--
	5.95579	0.32939	0.32559	0.07625	--	--			2.57973	7248	7477.57	-1132.91	--	--
	5.95102	0.32939	0.32912	0.07272	--	--			2.57829	7256	7470.77	-1118.1	--	--
	5.94626	0.33297	0.32994	0.07548	--	--			2.57685	7211	7464.77	-1157.1	--	--
	5.94151	0.32697	0.32816	0.07127	--	--			2.57542	7231	7459.57	-1131.91	--	--
	5.93675	0.32396	0.3243	0.07211	--	--			2.57399	7189	7455.19	-1169.53	--	--
	5.93201	0.32163	0.31894	0.07514	--	--			2.57255	7328	7451.63	-1026.97	--	--
	5.92726	0.31693	0.31257	0.0768	--	--			2.57112	7394	7448.9	-958.239	--	--
	5.92252	0.31052	0.30576	0.07721	--	--			2.5697	7465	7447.02	-885.361	--	--
	5.91778	0.29982	0.29904	0.07323	--	--			2.56827	7388	7455.42	-970.76	--	--
	5.91305	0.28983	0.29287	0.06941	--	--			2.56684	7470	7455.35	-888.687	--	--
	5.90832	0.28139	0.28753	0.06631	--	--			2.56542	7439	7456.18	-920.517	--	--
	5.90359	0.28055	0.28311	0.0699	--	--			2.564	7298	7457.94	-1063.28	--	--
	5.89887	0.28257	0.27959	0.07543	--	--			2.56258	7438	7460.66	-925.998	--	--
	5.89415	0.27476	0.27687	0.07034	--	--			2.56116	7293	7464.37	-1074.71	--	--
	5.88944	0.27382	0.27482	0.07146	--	--			2.55974	7418	7473.81	-959.149	--	--
	5.88473	0.27314	0.27327	0.07232	--	--			2.55833	7439	7479.64	-943.974	--	--
	5.88002	0.26941	0.27211	0.06976	--	--			2.55692	7438	7486.57	-951.909	--	--
	5.87532	0.26641	0.27123	0.06764	--	--			2.5555	7573	7494.66	-824.998	--	--
	5.87062	0.27302	0.27055	0.07493	--	--			2.55409	7558	7503.96	-849.294	--	--
	5.86592	0.26998	0.27002	0.07241	--	--			2.55269	7572	7514.52	-845.853	--	--
	5.86123	0.26728	0.26959	0.07014	--	--			2.55128	7673	7526.4	-756.741	--	--
	5.85654	0.27231	0.26925	0.07551	--	--			2.54987	7493	7539.69	-950.028	--	--
	5.85186	0.2741	0.26898	0.07757	--	--			2.54847	7711	7554.45	-746.791	--	--
	5.84718	0.2734	0.26877	0.07708	--	--			2.54707	7612	7570.77	-862.112	--	--
	5.8425	0.27133	0.26861	0.07517	--	--			2.54567	7674	7588.75	-818.085	--	--
	5.83783	0.26717	0.26849	0.07113	--	--			2.54427	7593	7608.48	-918.814	--	--
	5.83316	0.26915	0.26842	0.07319	--	--			2.54287	7763	7630.07	-770.411	--	--
	5.8285	0.27121	0.26839	0.07527	--	--			2.54148	7606	7653.66	-951	--	--
	5.82383	0.27125	0.26841	0.07529	--	--			2.54008	7678	7679.38	-904.722	--	--
	5.81917	0.27002	0.26848	0.07399	--	--			2.53869	7734	7707.39	-876.73	--	--
	5.81452	0.27152	0.26862	0.07535	--	--			2.5373	7710	7737.86	-931.199	--	--
	5.80987	0.27101	0.26883	0.07463	--	--			2.53591	7830	7770.99	-844.326	--	--
	5.80522	0.27237	0.26914	0.07568	--	--			2.53452	7789	7807	-921.333	--	--
	5.80058	0.27387	0.26961	0.07671	--	--			2.53314	7837	7846.14	-912.482	--	--
	5.79594	0.27002	0.2703	0.07217	--	--			2.53175	8112	7888.73	-680.068	--	--
	5.7913	0.27273	0.27136	0.07382	--	--			2.53037	7992	7935.11	-846.444	--	--
	5.78667	0.2793	0.27299	0.07876	--	--			2.52899	8041	7985.69	-848.028	--	--
	5.78204	0.28031	0.27543	0.07733	--	--			2.52761	8134	8040.98	-810.319	--	--
	5.77742	0.28065	0.27899	0.07411	--	--			2.52623	8089	8101.59	-915.925	--	--
	5.7728	0.28597	0.28395	0.07448	--	--			2.52486	8279	8168.25	-792.583	--	--
	5.76818	0.2941	0.29046	0.0761	--	--			2.52348	8467	8241.86	-678.201	--	--
	5.76357	0.29958	0.29843	0.0736	--	--			2.52211	8524	8323.56	-702.895	--	--
	5.75896	0.30535	0.30735	0.07046	--	--			2.52074	8571	8414.7	-747.042	--	--
	5.75435	0.30882	0.31607	0.06521	--	--			2.51937	8787	8517	-633.335	--	--
	5.74975	0.3192	0.32283	0.06882	--	--			2.518	8766	8632.51	-769.852	--	--
	5.74515	0.31916	0.32581	0.0658	--	--			2.51663	9059	8763.8	-608.133	--	--
	5.74056	0.32326	0.32454	0.07117	--	--			2.51527	9288	8913.92	-529.253	--	--
	5.73596	0.32078	0.31898	0.07425	--	--			2.5139	9334	9086.57	-655.903	--	--
	5.73138	0.31679	0.31114	0.0781	--	--			2.51254	9548	9286.14	-641.477	--	--
	5.72679	0.30701	0.30252	0.07694	--	--			2.51118	9860	9517.8	-561.134	--	--
	5.72221	0.29507	0.2943	0.07323	--	--			2.50982	10049	9787.52	-641.855	--	--
	5.71763	0.29024	0.2872	0.0755	--	--			2.50846	10552	10102.1	-453.475	--	--
	5.71306	0.28784	0.28149	0.07881	--	--			2.50711	10810	10469.3	-562.676	--	--
	5.70849	0.28299	0.27715	0.07829	--	--			2.50575	11306	10897.6	-494.943	--	--
	5.70393	0.27749	0.27401	0.07593	--	--			2.5044	11779	11396.1	-520.456	--	--
	5.69936	0.27542	0.27179	0.07608	--	--			2.50305	12282	11974.6	-595.929	--	--
	5.69481	0.27957	0.27024	0.08178	--	--			2.5017	13006	12643	-540.387	--	--
	5.69025	0.27652	0.26916	0.07981	--	--			2.50035	13757	13411.5	-557.837	--	--
	5.6857	0.27493	0.26839	0.07899	--	--			2.499	14780	14289.6	-412.91	--	--
	5.68115	0.27616	0.26806	0.08055	--	--			2.49766	15746	15286.1	-443.397	--	--
	5.67661	0.2704	0.26763	0.07522	--	--			2.49631	16558	16408.4	-753.73	--	--
	5.67207	0.26881	0.2673	0.07396	--	--			2.49497	17882	17662.1	-683.392	--	--
	5.66753	0.26965	0.26703	0.07507	--	--			2.49363	19296	19049.9	-657.287	--	--
	5.663	0.27308	0.26681	0.07872	--	--			2.49229	20520	20571.7	-955.004	--	--
	5.65847	0.2752	0.26664	0.08101	--	--			2.49095	22124	22222.7	-1002.08	--	--
	5.65394	0.27572	0.2665	0.08167	--	--			2.48962	23764	23993.8	-1133.15	--	--
	5.64942	0.27325	0.2664	0.0793	--	--			2.48828	25756	25869.7	-1017.04	--	--
	5.6449	0.27009	0.26632	0.07623	--	--			2.48695	27422	27828.5	-1309.87	--	--
	5.64039	0.2726	0.26627	0.07877	--	--			2.48562	29384	29840.8	-1360.16	--	--
	5.63588	0.27045	0.26626	0.07665	--	--			2.48429	31285	31868.8	-1487.16	--	--
	5.63137	0.27319	0.26629	0.07935	--	--			2.48296	33284	33866.4	-1485.71	--	--
	5.62686	0.27255	0.26638	0.07862	--	--			2.48163	35006	35779.4	-1676.7	--	--
	5.62236	0.27672	0.26656	0.08261	--	--			2.48031	36784	37547.4	-1666.79	--	--
	5.61787	0.27643	0.26688	0.082	--	--			2.47898	38524	39107	-1486.3	--	--
	5.61337	0.27682	0.26739	0.08189	--	--			2.47766	40176	40395.3	-1122.68	--	--
	5.60888	0.27535	0.26814	0.07966	--	--			2.47634	40990	41356.6	-1269.9	--	--
	5.6044	0.27777	0.2692	0.08102	--	--			2.47502	41581	41946.8	-1269.1	--	--
	5.59992	0.28084	0.27057	0.08272	--	--			2.4737	41669	42139.1	-1373.42	--	--
	5.59544	0.27691	0.27221	0.07716	--	--			2.47238	42204	41926.3	-625.63	--	--
	5.59096	0.28226	0.27395	0.08076	--	--			2.47107	41488	41320.9	-736.24	--	--
	5.58649	0.28348	0.27551	0.08042	--	--			2.46975	40723	40352.9	-533.263	--	--
	5.58202	0.2885	0.2765	0.08445	--	--			2.46844	39611	39066.2	-358.568	--	--
	5.57756	0.28643	0.27663	0.08225	--	--			2.46713	38334	37514.4	-83.7086	--	--
	5.5731	0.28645	0.27591	0.08299	--	--			2.46582	36426	35756.3	-233.646	--	--
	5.56864	0.28502	0.27457	0.0829	--	--			2.46451	34528	33852.4	-227.752	--	--
	5.56418	0.28247	0.27295	0.08197	--	--			2.46321	32624	31860.9	-140.199	--	--
	5.55973	0.28341	0.27132	0.08455	--	--			2.4619	30364	29834.7	-374.078	--	--
	5.55529	0.27953	0.26987	0.08211	--	--			2.4606	28423	27820.2	-300.498	--	--
	5.55084	0.27623	0.26868	0.08001	--	--			2.4593	26226	25855.3	-532.609	--	--
	5.5464	0.27658	0.26777	0.08126	--	--			2.45799	24276	23970.2	-597.527	--	--
	5.54197	0.27489	0.26712	0.08022	--	--			2.4567	22065	22187.4	-1025.78	--	--
	5.53754	0.28028	0.26668	0.08605	--	--			2.4554	20414	20522.7	-1012.08	--	--
	5.53311	0.28196	0.26639	0.08802	--	--			2.4541	18900	18985.9	-989.269	--	--
	5.52868	0.27606	0.26621	0.0823	--	--			2.45281	17368	17581.8	-1117.16	--	--
	5.52426	0.27414	0.26611	0.08048	--	--			2.45151	16018	16311.1	-1196.45	--	--
	5.51984	0.27865	0.26606	0.08504	--	--			2.45022	14851	15171.2	-1223.5	--	--
	5.51543	0.28018	0.26605	0.08658	--	--			2.44893	13872	14156.7	-1188.01	--	--
	5.51102	0.27727	0.26607	0.08365	--	--			2.44764	12962	13260.4	-1201.76	--	--
	5.50661	0.27963	0.26611	0.08597	--	--			2.44635	12216	12473.8	-1161.1	--	--
	5.5022	0.2786	0.26618	0.08488	--	--			2.44507	11337	11787.2	-1353.56	--	--
	5.4978	0.27924	0.26627	0.08543	--	--			2.44378	11017	11190.9	-1077.25	--	--
	5.49341	0.27742	0.26637	0.0835	--	--			2.4425	10582	10674.9	-996.246	--	--
	5.48901	0.27619	0.26651	0.08213	--	--			2.44122	9914	10229.6	-1218.91	--	--
	5.48462	0.27676	0.26692	0.0823	--	--			2.43994	9705	9845.76	-1044.1	--	--
	5.48024	0.27408	0.2671	0.07943	--	--			2.43866	9418	9515.03	-1000.36	--	--
	5.47585	0.2755	0.26737	0.08059	--	--			2.43738	9196	9229.69	-937.029	--	--
	5.47147	0.28	0.26761	0.08484	--	--			2.4361	8781	8982.9	-1105.24	--	--
	5.4671	0.28116	0.2679	0.08571	--	--			2.43483	8604	8768.66	-1068	--	--
	5.46272	0.28116	0.26824	0.08538	--	--			2.43355	8571	8581.76	-914.095	--	--
	5.45835	0.27887	0.26863	0.08269	--	--			2.43228	8178	8417.77	-1143.1	--	--
	5.45399	0.28242	0.2691	0.08577	--	--			2.43101	8201	8272.94	-975.279	--	--
	5.44963	0.28562	0.26965	0.08841	--	--			2.42974	8041	8144.16	-1006.5	--	--
	5.44527	0.28053	0.27033	0.08265	--	--			2.42847	7863	8028.85	-1069.18	--	--
	5.44091	0.28271	0.27117	0.084	--	--			2.42721	7922	7924.87	-906.205	--	--
	5.43656	0.28276	0.2722	0.08301	--	--			2.42594	7764	7830.5	-969.836	--	--
	5.43221	0.28747	0.27348	0.08644	--	--			2.42468	7600	7744.33	-1047.66	--	--
	5.42787	0.28352	0.27508	0.08089	--	--			2.42342	7454	7665.2	-1114.54	--	--
	5.42353	0.28841	0.27707	0.08379	--	--			2.42216	7501	7592.2	-994.539	--	--
	5.41919	0.29188	0.2795	0.08483	--	--			2.4209	7558	7524.56	-869.898	--	--
	5.41486	0.29693	0.28245	0.08693	--	--			2.41964	7333	7461.65	-1031.99	--	--
	5.41052	0.3021	0.28597	0.08858	--	--			2.41838	7227	7402.97	-1079.31	--	--
	5.4062	0.30461	0.29007	0.087	--	--			2.41713	7258	7348.09	-993.424	--	--
	5.40187	0.30933	0.29469	0.08709	--	--			2.41587	7346	7296.63	-853.971	--	--
	5.39755	0.31388	0.29968	0.08665	--	--			2.41462	7359	7248.31	-792.649	--	--
	5.39324	0.31911	0.30471	0.08686	--	--			2.41337	7013	7202.85	-1093.19	--	--
	5.38892	0.32317	0.30929	0.08633	--	--			2.41212	7013	7160.03	-1050.37	--	--
	5.38461	0.33069	0.31287	0.09028	--	--			2.41087	7040	7119.65	-982.988	--	--
	5.38031	0.33251	0.31502	0.08994	--	--			2.40962	7135	7081.53	-849.868	--	--
	5.376	0.33664	0.31562	0.09348	--	--			2.40838	7048	7045.51	-900.851	--	--
	5.3717	0.33455	0.31486	0.09214	--	--			2.40713	7059	7011.46	-855.798	--	--
	5.36741	0.3359	0.31303	0.09531	--	--			2.40589	6882	6979.25	-1000.58	--	--
	5.36311	0.33476	0.31037	0.09684	--	--			2.40465	6908	6948.76	-944.094	--	--
	5.35883	0.32714	0.30699	0.0926	--	--			2.40341	6953	6919.89	-870.228	--	--
	5.35454	0.32411	0.30306	0.09351	--	--			2.40217	6800	6892.56	-995.894	--	--
	5.35026	0.32288	0.29887	0.09647	--	--			2.40093	6758	6866.67	-1012.01	--	--
	5.34598	0.31686	0.29478	0.09453	--	--			2.39969	6800	6842.15	-945.492	--	--
	5.3417	0.3135	0.29113	0.09483	--	--			2.39846	6859	6818.95	-863.284	--	--
	5.33743	0.31184	0.28813	0.09616	--	--			2.39722	6838	6796.99	-862.323	--	--
	5.33316	0.30828	0.28592	0.0948	--	--			2.39599	6781	6776.22	-898.556	--	--
	5.3289	0.30957	0.28457	0.09746	--	--			2.39476	6770	6756.6	-889.936	--	--
	5.32463	0.30609	0.28405	0.09449	--	--			2.39353	6747	6738.09	-894.423	--	--
	5.32037	0.30781	0.28433	0.09594	--	--			2.3923	6714	6720.65	-909.984	--	--
	5.31612	0.3108	0.28529	0.09796	--	--			2.39108	6738	6704.25	-869.591	--	--
	5.31187	0.31233	0.2868	0.09799	--	--			2.38985	6699	6688.88	-893.222	--	--
	5.30762	0.31217	0.28864	0.09598	--	--			2.38863	6876	6674.53	-701.864	--	--
	5.30337	0.32052	0.29054	0.10244	--	--			2.3874	6693	6661.17	-871.508	--	--
	5.29913	0.32448	0.29278	0.10415	--	--			2.38618	6592	6648.81	-960.152	--	--
	5.29489	0.32919	0.2957	0.10595	--	--			2.38496	6587	6637.47	-953.805	--	--
	5.29066	0.33244	0.30014	0.10475	--	--			2.38374	6464	6627.14	-1066.48	--	--
	5.28643	0.33631	0.30732	0.10144	--	--			2.38252	6606	6617.85	-915.192	--	--
	5.2822	0.34959	0.3187	0.10334	--	--			2.38131	6692	6609.64	-820.982	--	--
	5.27798	0.36874	0.33582	0.10537	--	--			2.38009	6662	6602.55	-843.884	--	--
	5.27376	0.38162	0.35986	0.09421	--	--			2.37888	6636	6596.61	-863.949	--	--
	5.26954	0.41399	0.39114	0.0953	--	--			2.37767	6793	6591.9	-702.238	--	--
	5.26532	0.44689	0.42829	0.09106	--	--			2.37646	6609	6588.48	-882.817	--	--
	5.26111	0.48318	0.4674	0.08823	--	--			2.37525	6638	6586.44	-851.773	--	--
	5.2569	0.51608	0.50143	0.08711	--	--			2.37404	6612	6585.85	-877.192	--	--
	5.2527	0.54028	0.52169	0.09104	--	--			2.37283	6705	6586.84	-785.182	--	--
	5.2485	0.54589	0.52259	0.09576	--	--			2.37162	6681	6589.52	-811.854	--	--
	5.2443	0.53323	0.50513	0.10055	--	--			2.37042	6672	6594	-825.336	--	--
	5.24011	0.50773	0.47533	0.10485	--	--			2.36922	6654	6600.42	-849.758	--	--
	5.23592	0.47502	0.44033	0.10714	--	--			2.36801	6737	6608.93	-775.264	--	--
	5.23173	0.43645	0.40595	0.10296	--	--			2.36681	6779	6619.67	-744.006	--	--
	5.22754	0.40358	0.37593	0.1001	--	--			2.36561	6616	6632.8	-920.139	--	--
	5.22336	0.37918	0.35206	0.09957	--	--			2.36441	6875	6648.48	-676.821	--	--
	5.21918	0.36239	0.33459	0.10025	--	--			2.36322	6877	6666.88	-693.215	--	--
	5.21501	0.349	0.32291	0.09854	--	--			2.36202	6935	6688.14	-656.475	--	--
	5.21084	0.34086	0.31607	0.09724	--	--			2.36083	6861	6712.42	-754.756	--	--
	5.20667	0.3351	0.3132	0.09436	--	--			2.35963	6909	6739.86	-734.199	--	--
	5.20251	0.3361	0.31375	0.0948	--	--			2.35844	7175	6770.59	-498.932	--	--
	5.19835	0.33979	0.31763	0.09462	--	--			2.35725	7258	6804.72	-450.061	--	--
	5.19419	0.3434	0.32512	0.09073	--	--			2.35606	7198	6842.33	-547.666	--	--
	5.19004	0.35788	0.33691	0.09343	--	--			2.35488	7016	6883.46	-770.795	--	--
	5.18589	0.37195	0.35385	0.09055	--	--			2.35369	7159	6928.11	-672.449	--	--
	5.18174	0.38672	0.37685	0.08232	--	--			2.3525	7292	6976.24	-587.577	--	--
	5.17759	0.41309	0.4065	0.07904	--	--			2.35132	7427	7027.72	-504.057	--	--
	5.17345	0.45994	0.44274	0.08966	--	--			2.35014	7540	7082.35	-445.691	--	--
	5.16931	0.50589	0.48424	0.0941	--	--			2.34895	7585	7139.84	-458.177	--	--
	5.16518	0.55902	0.52763	0.10384	--	--			2.34777	7549	7199.76	-554.097	--	--
	5.16105	0.61127	0.56684	0.11689	--	--			2.34659	7649	7261.56	-515.897	--	--
	5.15692	0.64993	0.59392	0.12847	--	--			2.34542	7625	7324.53	-602.865	--	--
	5.1528	0.66355	0.60232	0.13368	--	--			2.34424	7795	7389.72	-498.06	--	--
	5.14868	0.65245	0.59058	0.13432	--	--			2.34306	7918	7452.23	-437.568	--	--
	5.14456	0.62504	0.56262	0.13487	--	--			2.34189	7873	7512.75	-543.09	--	--
	5.14044	0.58016	0.52498	0.12763	--	--			2.34072	7971	7569.92	-502.26	--	--
	5.13633	0.51649	0.48394	0.10501	--	--			2.33955	8085	7622.27	-440.607	--	--
	5.13223	0.47126	0.4442	0.09951	--	--			2.33838	7819	7668.28	-752.62	--	--
	5.12812	0.42678	0.4087	0.09053	--	--			2.33721	8083	7707.46	-527.8	--	--
	5.12402	0.38863	0.37885	0.08223	--	--			2.33604	8100	7736.55	-539.886	--	--
	5.11992	0.36069	0.35499	0.07815	--	--			2.33487	8169	7755.4	-489.738	--	--
	5.11583	0.34164	0.33681	0.07728	--	--			2.33371	8017	7763.22	-649.562	--	--
	5.11173	0.32909	0.32369	0.07785	--	--			2.33254	8022	7759.6	-640.935	--	--
	5.10765	0.32406	0.31498	0.08153	--	--			2.33138	8095	7744.5	-552.837	--	--
	5.10356	0.31747	0.31014	0.07979	--	--			2.33022	7998	7718.3	-623.636	--	--
	5.09948	0.31918	0.30874	0.08288	--	--			2.32906	7826	7681.72	-759.06	--	--
	5.0954	0.31941	0.31044	0.08143	--	--			2.3279	7842	7635.8	-697.133	--	--
	5.09133	0.32091	0.31471	0.07865	--	--			2.32674	7840	7581.76	-645.097	--	--
	5.08725	0.32744	0.32069	0.07921	--	--			2.32558	7740	7521	-684.337	--	--
	5.08319	0.33278	0.32689	0.07835	--	--			2.32443	7710	7454.96	-648.294	--	--
	5.07912	0.3397	0.33126	0.08089	--	--			2.32327	7547	7385.06	-741.399	--	--
	5.07506	0.34541	0.33194	0.08592	--	--			2.32212	7428	7312.66	-788.002	--	--
	5.071	0.34735	0.32838	0.09143	--	--			2.32097	7269	7239	-873.341	--	--
	5.06694	0.33697	0.32147	0.08795	--	--			2.31982	7266	7165.17	-802.504	--	--
	5.06289	0.33233	0.31277	0.09201	--	--			2.31867	7052	7092.08	-943.414	--	--
	5.05884	0.32411	0.30376	0.0928	--	--			2.31752	6924	7020.5	-999.835	--	--
	5.0548	0.30685	0.2955	0.08381	--	--			2.31637	6950	6951.04	-904.377	--	--
	5.05075	0.29873	0.28855	0.08263	--	--			2.31523	6911	6884.17	-876.506	--	--
	5.04672	0.30058	0.28309	0.08994	--	--			2.31408	6816	6820.23	-907.567	--	--
	5.04268	0.29425	0.27902	0.08769	--	--			2.31294	6649	6759.46	-1013.8	--	--
	5.03865	0.2903	0.2761	0.08665	--	--			2.3118	6690	6702.01	-915.35	--	--
	5.03462	0.28743	0.27409	0.0858	--	--			2.31065	6709	6647.96	-842.296	--	--
	5.03059	0.28658	0.27275	0.08629	--	--			2.30951	6422	6597.31	-1078.65	--	--
	5.02657	0.28548	0.27192	0.08602	--	--			2.30838	6363	6550.04	-1090.38	--	--
	5.02255	0.2819	0.27152	0.08283	--	--			2.30724	6336	6506.08	-1073.42	--	--
	5.01853	0.28584	0.27149	0.0868	--	--			2.3061	6350	6465.31	-1018.65	--	--
	5.01452	0.28356	0.27181	0.08419	--	--			2.30497	6326	6427.63	-1004.96	--	--
	5.01051	0.28636	0.27247	0.08634	--	--			2.30383	6242	6392.87	-1054.2	--	--
	5.0065	0.28849	0.27344	0.0875	--	--			2.3027	6236	6360.88	-1028.22	--	--
	5.00249	0.28235	0.27463	0.08018	--	--			2.30157	6114	6331.51	-1120.84	--	--
	4.99849	0.28735	0.2759	0.0839	--	--			2.30044	6188	6304.58	-1019.91	--	--
	4.9945	0.29091	0.27701	0.08634	--	--			2.29931	6096	6279.92	-1087.26	--	--
	4.9905	0.29103	0.27768	0.08581	--	--			2.29818	6112	6257.37	-1048.71	--	--
	4.98651	0.29275	0.27768	0.08753	--	--			2.29705	6170	6236.76	-970.099	--	--
	4.98252	0.29265	0.27699	0.08812	--	--			2.29593	6021	6217.94	-1100.28	--	--
	4.97854	0.29122	0.27576	0.08791	--	--			2.2948	6034	6200.76	-1070.1	--	--
	4.97456	0.28323	0.27423	0.08145	--	--			2.29368	6027	6185.07	-1061.41	--	--
	4.97058	0.28379	0.27262	0.08363	--	--			2.29256	6005	6170.75	-1069.09	--	--
	4.9666	0.28591	0.27108	0.08728	--	--			2.29144	5905	6157.68	-1156.01	--	--
	4.96263	0.27978	0.26972	0.08251	--	--			2.29032	5985	6145.73	-1064.07	--	--
	4.95866	0.27951	0.26856	0.0834	--	--			2.2892	6017	6134.82	-1021.15	--	--
	4.9547	0.27724	0.26763	0.08206	--	--			2.28808	5946	6124.84	-1082.18	--	--
	4.95073	0.27383	0.26691	0.07937	--	--			2.28696	5994	6115.72	-1025.05	--	--
	4.94677	0.27329	0.26637	0.07937	--	--			2.28585	5876	6107.37	-1134.71	--	--
	4.94282	0.27295	0.26597	0.07943	--	--			2.28473	5904	6099.75	-1099.09	--	--
	4.93886	0.27123	0.26569	0.078	--	--			2.28362	5958	6092.78	-1038.12	--	--
	4.93491	0.27206	0.2655	0.07902	--	--			2.28251	5927	6086.43	-1062.77	--	--
	4.93097	0.27274	0.26537	0.07982	--	--			2.2814	6067	6080.64	-916.975	--	--
	4.92702	0.2669	0.26531	0.07404	--	--			2.28029	5998	6075.38	-980.712	--	--
	4.92308	0.26859	0.26529	0.07576	--	--			2.27918	5988	6070.61	-985.944	--	--
	4.91915	0.26511	0.2653	0.07226	--	--			2.27807	5885	6066.31	-1084.64	--	--
	4.91521	0.26605	0.26536	0.07314	--	--			2.27697	6077	6062.45	-888.789	--	--
	4.91128	0.27273	0.26544	0.07974	--	--			2.27586	5844	6059.02	-1118.36	--	--
	4.90735	0.26879	0.26556	0.07568	--	--			2.27476	5858	6056	-1101.34	--	--
	4.90343	0.26815	0.26572	0.07489	--	--			2.27366	5893	6053.38	-1063.72	--	--
	4.89951	0.26809	0.2659	0.07465	--	--			2.27256	6083	6051.14	-871.477	--	--
	4.89559	0.26714	0.26612	0.07347	--	--			2.27146	5828	6049.28	-1124.62	--	--
	4.89167	0.26701	0.26638	0.07308	--	--			2.27036	5863	6047.79	-1088.13	--	--
	4.88776	0.26857	0.26668	0.07434	--	--			2.26926	5933	6046.68	-1017.01	--	--
	4.88385	0.27197	0.26702	0.0774	--	--			2.26816	5946	6045.92	-1003.26	--	--
	4.87995	0.27442	0.26741	0.07946	--	--			2.26707	5823	6045.54	-1125.88	--	--
	4.87604	0.27118	0.26785	0.07578	--	--			2.26597	5891	6045.52	-1057.86	--	--
	4.87214	0.27101	0.26857	0.0749	--	--			2.26488	5894	6045.87	-1055.21	--	--
	4.86825	0.26873	0.26914	0.07204	--	--			2.26379	5980	6046.6	-969.938	--	--
	4.86435	0.27097	0.2698	0.07362	--	--			2.26269	5856	6047.71	-1095.04	--	--
	4.86046	0.26883	0.27054	0.07074	--	--			2.2616	6025	6049.2	-927.538	--	--
	4.85658	0.27072	0.27139	0.07178	--	--			2.26051	5987	6051.09	-967.427	--	--
	4.85269	0.27045	0.27235	0.07055	--	--			2.25943	5904	6053.38	-1052.72	--	--
	4.84881	0.27274	0.27346	0.07173	--	--			2.25834	5914	6056.09	-1045.43	--	--
	4.84493	0.27992	0.27473	0.07764	--	--			2.25725	6056	6059.23	-906.569	--	--
	4.84106	0.27664	0.27621	0.07288	--	--			2.25617	5862	6062.81	-1104.15	--	--
	4.83719	0.27921	0.27794	0.07372	--	--			2.25509	5898	6066.85	-1072.19	--	--
	4.83332	0.27662	0.27998	0.06908	--	--			2.254	5894	6071.37	-1080.7	--	--
	4.82945	0.27833	0.28244	0.06834	--	--			2.25292	5961	6076.38	-1018.71	--	--
	4.82559	0.28428	0.28544	0.0713	--	--			2.25184	5895	6081.9	-1090.24	--	--
	4.82173	0.28709	0.28916	0.07038	--	--			2.25076	5903	6087.97	-1088.31	--	--
	4.81788	0.28834	0.29385	0.06694	--	--			2.24969	6010	6094.6	-987.938	--	--
	4.81402	0.2935	0.29985	0.06611	--	--			2.24861	5917	6101.82	-1088.16	--	--
	4.81017	0.30028	0.30755	0.06518	--	--			2.24753	5855	6109.67	-1158.01	--	--
	4.80633	0.30636	0.31746	0.06135	--	--			2.24646	5894	6118.17	-1127.51	--	--
	4.80248	0.32043	0.33012	0.06276	--	--			2.24538	5955	6127.37	-1075.7	--	--
	4.79864	0.32985	0.34608	0.05622	--	--			2.24431	5932	6137.29	-1108.63	--	--
	4.79481	0.35145	0.36582	0.05808	--	--			2.24324	5821	6148	-1230.34	--	--
	4.79097	0.37855	0.38964	0.06137	--	--			2.24217	6027	6159.52	-1035.86	--	--
	4.78714	0.40872	0.41742	0.06375	--	--			2.2411	6066	6171.93	-1009.26	--	--
	4.78331	0.44539	0.44839	0.06945	--	--			2.24003	5975	6185.26	-1113.6	--	--
	4.77949	0.47922	0.48061	0.07106	--	--			2.23897	5936	6199.59	-1166.93	--	--
	4.77566	0.50753	0.5107	0.06928	--	--			2.2379	5966	6214.99	-1152.33	--	--
	4.77184	0.53567	0.53407	0.07405	--	--			2.23684	6053	6231.54	-1081.88	--	--
	4.76803	0.55238	0.54633	0.0785	--	--			2.23577	6004	6249.33	-1148.66	--	--
	4.76421	0.55155	0.54522	0.07878	--	--			2.23471	6064	6268.45	-1107.79	--	--
	4.7604	0.53723	0.53158	0.07811	--	--			2.23365	5987	6289.02	-1205.36	--	--
	4.7566	0.51116	0.50857	0.07504	--	--			2.23259	6210	6311.19	-1004.53	--	--
	4.75279	0.46625	0.48019	0.05852	--	--			2.23153	6088	6335.09	-1150.43	--	--
	4.74899	0.43184	0.44999	0.0543	--	--			2.23047	6248	6360.92	-1016.26	--	--
	4.74519	0.39772	0.42063	0.04954	--	--			2.22941	6123	6388.89	-1169.22	--	--
	4.7414	0.36733	0.39374	0.04604	--	--			2.22835	6159	6419.25	-1163.58	--	--
	4.73761	0.3399	0.37019	0.04216	--	--			2.2273	6303	6452.3	-1052.64	--	--
	4.73382	0.32246	0.3502	0.04471	--	--			2.22625	6203	6488.42	-1188.76	--	--
	4.73003	0.30619	0.33377	0.04488	--	--			2.22519	6300	6508.53	-1111.87	--	--
	4.72625	0.29251	0.32049	0.04447	--	--			2.22414	6315	6552.29	-1140.63	--	--
	4.72247	0.28505	0.30991	0.04759	--	--			2.22309	6162	6600.72	-1342.06	--	--
	4.71869	0.28109	0.30154	0.052	--	--			2.22204	6378	6654.59	-1179.93	--	--
	4.71492	0.27184	0.29493	0.04936	--	--			2.22099	6513	6705.09	-1095.43	--	--
	4.71115	0.27037	0.28969	0.05313	--	--			2.21994	6530	6772.8	-1146.14	--	--
	4.70738	0.26417	0.28549	0.05113	--	--			2.2189	6614	6849.24	-1138.58	--	--
	4.70362	0.26586	0.28209	0.05621	--	--			2.21785	6852	6935.91	-987.245	--	--
	4.69986	0.26396	0.27931	0.0571	--	--			2.21681	6922	7034.54	-1015.88	--	--
	4.6961	0.26276	0.27699	0.05823	--	--			2.21576	6826	7147.13	-1224.47	--	--
	4.69234	0.25884	0.27504	0.05625	--	--			2.21472	6919	7275.95	-1260.29	--	--
	4.68859	0.25596	0.27295	0.05546	--	--			2.21368	7206	7423.53	-1120.87	--	--
	4.68484	0.25795	0.27154	0.05886	--	--			2.21264	7363	7592.67	-1133	--	--
	4.68109	0.25973	0.27033	0.06186	--	--			2.2116	7484	7786.4	-1205.74	--	--
	4.67735	0.25517	0.26929	0.05833	--	--			2.21056	7794	8007.99	-1117.33	--	--
	4.67361	0.25678	0.26841	0.06083	--	--			2.20952	7666	8260.84	-1498.18	--	--
	4.66987	0.25391	0.26766	0.05871	--	--			2.20849	8106	8548.45	-1345.78	--	--
	4.66614	0.25485	0.26703	0.06027	--	--			2.20745	8561	8874.31	-1216.65	--	--
	4.6624	0.25211	0.26653	0.05803	--	--			2.20642	8950	9241.82	-1195.16	--	--
	4.65868	0.25148	0.26615	0.05778	--	--			2.20538	9213	9654.15	-1344.48	--	--
	4.65495	0.25572	0.26588	0.06229	--	--			2.20435	9763	10114.1	-1254.4	--	--
	4.65123	0.25577	0.26571	0.06251	--	--			2.20332	9964	10623.8	-1563.15	--	--
	4.64751	0.25355	0.26563	0.06037	--	--			2.20229	10715	11184.9	-1373.26	--	--
	4.64379	0.25108	0.26561	0.05793	--	--			2.20126	11150	11798	-1551.34	--	--
	4.64008	0.25714	0.2656	0.06399	--	--			2.20023	11807	12462.5	-1558.85	--	--
	4.63637	0.25695	0.26554	0.06386	--	--			2.19921	12567	13176.5	-1512.87	--	--
	4.63266	0.25899	0.26537	0.06607	--	--			2.19818	13286	13936.5	-1553.82	--	--
	4.62895	0.25635	0.26506	0.06374	--	--			2.19716	14067	14736.8	-1573.13	--	--
	4.62525	0.25668	0.26463	0.0645	--	--			2.19613	14854	15569.6	-1618.93	--	--
	4.62155	0.25488	0.2641	0.06323	--	--			2.19511	15855	16424.4	-1472.73	--	--
	4.61786	0.25245	0.26352	0.06138	--	--			2.19409	16642	17287.8	-1549.09	--	--
	4.61416	0.25149	0.26294	0.06101	--	--			2.19307	17637	18143.2	-1409.53	--	--
	4.61047	0.25811	0.26238	0.06819	--	--			2.19205	18366	18971.2	-1508.55	--	--
	4.60679	0.25245	0.26187	0.06303	--	--			2.19103	19561	19749.8	-1092.16	--	--
	4.6031	0.25451	0.26142	0.06555	--	--			2.19001	20248	20455.4	-1110.71	--	--
	4.59942	0.25598	0.26102	0.06741	--	--			2.18899	20969	21064	-998.373	--	--
	4.59574	0.25405	0.26068	0.06582	--	--			2.18798	21528	21553.5	-928.855	--	--
	4.59207	0.25164	0.2604	0.0637	--	--			2.18696	22426	21905.1	-382.392	--	--
	4.5884	0.25424	0.26016	0.06654	--	--			2.18595	22661	22105.1	-347.462	--	--
	4.58473	0.25171	0.25995	0.06421	--	--			2.18494	22856	22146.6	-193.959	--	--
	4.58106	0.25027	0.25978	0.06293	--	--			2.18393	22813	22029.2	-119.585	--	--
	4.5774	0.25292	0.25965	0.06573	--	--			2.18291	22579	21759.2	-83.523	--	--
	4.57374	0.25545	0.25953	0.06837	--	--			2.18191	22703	21348.2	451.51	--	--
	4.57008	0.25363	0.25943	0.06665	--	--			2.1809	21804	20812.2	88.4242	--	--
	4.56642	0.25092	0.25936	0.06402	--	--			2.17989	21232	20170.6	158.014	--	--
	4.56277	0.2533	0.2593	0.06645	--	--			2.17888	20915	19444.4	567.219	--	--
	4.55912	0.25447	0.25926	0.06766	--	--			2.17788	19925	18655.4	366.28	--	--
	4.55548	0.25471	0.25924	0.06792	--	--			2.17687	19217	17824.8	488.891	--	--
	4.55183	0.25444	0.25923	0.06766	--	--			2.17587	18391	16972.5	515.129	--	--
	4.54819	0.25005	0.25924	0.06326	--	--			2.17487	17679	16116.5	659.211	--	--
	4.54456	0.25356	0.25927	0.06674	--	--			2.17386	16423	15271.8	247.911	--	--
	4.54092	0.25253	0.25932	0.06566	--	--			2.17286	15847	14450.9	492.739	--	--
	4.53729	0.2506	0.2594	0.06365	--	--			2.17186	14726	13663.8	158.888	--	--
	4.53366	0.25436	0.2595	0.06731	--	--			2.17086	13838	12917.6	17.0326	--	--
	4.53004	0.25402	0.25964	0.06683	--	--			2.16987	13102	12217.6	-18.9479	--	--
	4.52641	0.25366	0.25981	0.0663	--	--			2.16887	12360	11566.9	-110.267	--	--
	4.52279	0.25288	0.26006	0.06527	--	--			2.16787	11707	10967.2	-163.533	--	--
	4.51918	0.25328	0.26039	0.06534	--	--			2.16688	11069	10418.7	-253.011	--	--
	4.51556	0.25723	0.26084	0.06884	--	--			2.16588	10477	9920.55	-346.883	--	--
	4.51195	0.25997	0.26145	0.07098	--	--			2.16489	10006	9471.12	-368.461	--	--
	4.50834	0.2578	0.26227	0.06798	--	--			2.1639	9638	9068.05	-333.391	--	--
	4.50474	0.25824	0.26336	0.06732	--	--			2.16291	9212	8708.5	-399.834	--	--
	4.50114	0.26251	0.26479	0.07017	--	--			2.16192	9010	8389.28	-282.614	--	--
	4.49754	0.26116	0.26657	0.06704	--	--			2.16093	8572	8107.03	-438.366	--	--
	4.49394	0.26612	0.26869	0.06987	--	--			2.15994	8237	7858.31	-524.651	--	--
	4.49034	0.26705	0.27109	0.06841	--	--			2.15895	8183	7639.72	-360.054	--	--
	4.48675	0.26992	0.27355	0.06883	--	--			2.15797	7867	7447.93	-484.266	--	--
	4.48317	0.27277	0.27572	0.0695	--	--			2.15698	7849	7279.81	-334.144	--	--
	4.47958	0.27321	0.27722	0.06844	--	--			2.156	7586	7132.42	-449.76	--	--
	4.476	0.27525	0.27779	0.06992	--	--			2.15502	7374	7003.09	-532.426	--	--
	4.47242	0.27476	0.27744	0.06976	--	--			2.15403	7361	6889.38	-431.713	--	--
	4.46884	0.27328	0.27644	0.06929	--	--			2.15305	7228	6789.11	-464.452	--	--
	4.46527	0.27388	0.27512	0.07121	--	--			2.15207	7011	6700.4	-592.733	--	--
	4.4617	0.27425	0.27378	0.07292	--	--			2.15109	6938	6621.55	-586.888	--	--
	4.45813	0.26989	0.27266	0.06968	--	--			2.15011	7068	6551.14	-386.481	--	--
	4.45456	0.26613	0.27191	0.06667	--	--			2.14914	6819	6487.95	-572.283	--	--
	4.451	0.26825	0.27163	0.06908	--	--			2.14816	6852	6430.91	-482.247	--	--
	4.44744	0.26963	0.27189	0.07019	--	--			2.14718	6851	6379.16	-431.495	--	--
	4.44389	0.27443	0.27276	0.07412	--	--			2.14621	6640	6331.95	-595.287	--	--
	4.44033	0.27413	0.27438	0.07221	--	--			2.14524	6553	6288.67	-639.009	--	--
	4.43678	0.27576	0.27694	0.07127	--	--			2.14426	6642	6248.81	-510.145	--	--
	4.43323	0.27978	0.2808	0.07143	--	--			2.14329	6643	6211.93	-472.268	--	--
	4.42969	0.28854	0.28644	0.07455	--	--			2.14232	6684	6177.68	-397.021	--	--
	4.42615	0.29704	0.29455	0.07495	--	--			2.14135	6589	6145.77	-460.107	--	--
	4.42261	0.30769	0.3059	0.07424	--	--			2.14038	6501	6115.94	-518.277	--	--
	4.41907	0.32173	0.32129	0.0729	--	--			2.13941	6408	6087.98	-583.319	--	--
	4.41554	0.34452	0.34133	0.07564	--	--			2.13845	6365	6061.72	-600.057	--	--
	4.412	0.37619	0.36615	0.08249	--	--			2.13748	6388	6037	-552.337	--	--
	4.40848	0.40055	0.39499	0.07801	--	--			2.13652	6444	6013.69	-473.028	--	--
	4.40495	0.4353	0.42557	0.08218	--	--			2.13555	6277	5991.68	-618.015	--	--
	4.40143	0.46769	0.45363	0.08652	--	--			2.13459	6364	5970.86	-510.198	--	--
	4.39791	0.49166	0.47345	0.09067	--	--			2.13363	6293	5951.15	-561.489	--	--
	4.39439	0.50549	0.48034	0.0976	--	--			2.13266	6220	5932.47	-615.808	--	--
	4.39088	0.50034	0.47325	0.09954	--	--			2.1317	6339	5914.75	-479.086	--	--
	4.38737	0.48532	0.45488	0.10289	--	--			2.13074	6461	5897.92	-340.256	--	--
	4.38386	0.4504	0.42966	0.09319	--	--			2.12979	6208	5881.93	-577.266	--	--
	4.38035	0.41235	0.40188	0.08292	--	--			2.12883	6348	5866.72	-422.059	--	--
	4.37685	0.37993	0.37481	0.07757	--	--			2.12787	6433	5852.25	-322.588	--	--
	4.37335	0.35115	0.35048	0.07312	--	--			2.12692	6304	5838.47	-437.81	--	--
	4.36985	0.33029	0.32991	0.07284	--	--			2.12596	6249	5825.35	-479.685	--	--
	4.36636	0.30506	0.31329	0.06423	--	--			2.12501	6220	5812.84	-496.174	--	--
	4.36286	0.29245	0.30033	0.06457	--	--			2.12405	6317	5800.91	-387.246	--	--
	4.35938	0.28413	0.29047	0.06611	--	--			2.1231	6267	5789.53	-425.867	--	--
	4.35589	0.27261	0.28308	0.06198	--	--			2.12215	6158	5778.67	-524.011	--	--
	4.35241	0.27496	0.27755	0.06986	--	--			2.1212	6290	5768.31	-381.65	--	--
	4.34893	0.26445	0.2734	0.0635	--	--			2.12025	6327	5758.42	-334.758	--	--
	4.34545	0.26362	0.27024	0.06583	--	--			2.1193	6385	5748.98	-267.317	--	--
	4.34197	0.26139	0.26779	0.06606	--	--			2.11835	6383	5739.96	-260.301	--	--
	4.3385	0.25956	0.26585	0.06617	--	--			2.11741	6277	5731.36	-357.695	--	--
	4.33503	0.25929	0.26428	0.06746	--	--			2.11646	6372	5723.14	-254.478	--	--
	4.33156	0.25568	0.26299	0.06514	--	--			2.11552	6326	5715.3	-292.635	--	--
	4.3281	0.25497	0.26191	0.06551	--	--			2.11457	6294	5707.82	-317.153	--	--
	4.32464	0.25454	0.26099	0.066	--	--			2.11363	6284	5700.68	-320.015	--	--
	4.32118	0.25322	0.26023	0.06545	--	--			2.11269	6246	5693.87	-351.211	--	--
	4.31772	0.25457	0.25954	0.06748	--	--			2.11175	6262	5687.39	-328.73	--	--
	4.31427	0.25406	0.25894	0.06757	--	--			2.11081	6202	5681.22	-382.559	--	--
	4.31082	0.25037	0.25842	0.0644	--	--			2.10987	6328	5675.35	-250.691	--	--
	4.30737	0.25331	0.25795	0.06781	--	--			2.10893	6250	5669.78	-323.117	--	--
	4.30393	0.25134	0.25753	0.06626	--	--			2.10799	6271	5664.49	-296.83	--	--
	4.30049	0.25222	0.25715	0.06752	--	--			2.10705	6329	5659.49	-233.823	--	--
	4.29705	0.24904	0.25682	0.06467	--	--			2.10612	6231	5654.75	-327.091	--	--
	4.29361	0.25205	0.25652	0.06798	--	--			2.10518	6188	5650.29	-365.629	--	--
	4.29018	0.25136	0.25625	0.06756	--	--			2.10425	6250	5646.1	-299.434	--	--
	4.28675	0.25234	0.25601	0.06878	--	--			2.10332	6346	5642.16	-199.502	--	--
	4.28332	0.25376	0.2558	0.07042	--	--			2.10238	6231	5638.49	-310.83	--	--
	4.2799	0.2515	0.2556	0.06835	--	--			2.10145	6325	5635.08	-213.418	--	--
	4.27647	0.25485	0.25542	0.07188	--	--			2.10052	6352	5631.93	-183.267	--	--
	4.27305	0.25291	0.25539	0.06997	--	--			2.09959	6151	5629.04	-381.373	--	--
	4.26964	0.25245	0.25521	0.06969	--	--			2.09866	6269	5626.41	-260.743	--	--
	4.26622	0.25114	0.25504	0.06855	--	--			2.09774	6308	5624.04	-219.376	--	--
	4.26281	0.25114	0.25486	0.06874	--	--			2.09681	6399	5621.94	-126.277	--	--
	4.2594	0.25523	0.25468	0.073	--	--			2.09588	6229	5620.11	-294.449	--	--
	4.25599	0.25201	0.25451	0.06995	--	--			2.09496	6308	5618.56	-213.9	--	--
	4.25259	0.24979	0.25435	0.06789	--	--			2.09403	6165	5617.3	-355.637	--	--
	4.24919	0.2475	0.2542	0.06575	--	--			2.09311	6188	5616.33	-331.667	--	--
	4.24579	0.25175	0.25406	0.07014	--	--			2.09219	6216	5615.67	-303.004	--	--
	4.2424	0.24964	0.25393	0.06816	--	--			2.09127	6089	5615.32	-429.656	--	--
	4.239	0.24827	0.25381	0.06692	--	--			2.09034	6267	5615.31	-251.645	--	--
	4.23561	0.24951	0.25369	0.06827	--	--			2.08942	6110	5615.65	-408.983	--	--
	4.23223	0.25125	0.25358	0.07012	--	--			2.08851	6243	5616.36	-276.695	--	--
	4.22884	0.24612	0.25348	0.06509	--	--			2.08759	6181	5617.47	-339.808	--	--
	4.22546	0.24873	0.25338	0.0678	--	--			2.08667	6087	5619.02	-435.353	--	--
	4.22208	0.24748	0.25329	0.06665	--	--			2.08575	6189	5621.03	-335.37	--	--
	4.21871	0.24459	0.2532	0.06384	--	--			2.08484	6188	5623.57	-338.905	--	--
	4.21533	0.24695	0.25312	0.06629	--	--			2.08392	6213	5626.68	-317.019	--	--
	4.21196	0.24863	0.25303	0.06805	--	--			2.08301	6060	5630.44	-473.78	--	--
	4.20859	0.24693	0.25295	0.06643	--	--			2.0821	6160	5634.94	-378.277	--	--
	4.20523	0.2468	0.25288	0.06638	--	--			2.08118	6158	5640.28	-385.616	--	--
	4.20186	0.24707	0.2528	0.06673	--	--			2.08027	6258	5646.59	-291.926	--	--
	4.1985	0.24718	0.25273	0.0669	--	--			2.07936	6248	5654.02	-309.361	--	--
	4.19515	0.24598	0.25266	0.06577	--	--			2.07845	6229	5672.07	-346.406	--	--
	4.19179	0.24419	0.25259	0.06405	--	--			2.07754	6096	5682.42	-489.755	--	--
	4.18844	0.24565	0.25252	0.06558	--	--			2.07664	6219	5694.57	-378.907	--	--
	4.18509	0.24357	0.25245	0.06357	--	--			2.07573	6114	5708.84	-498.178	--	--
	4.18174	0.24654	0.25239	0.06661	--	--			2.07482	6099	5725.59	-529.927	--	--
	4.1784	0.24341	0.25233	0.06354	--	--			2.07392	6156	5745.23	-492.571	--	--
	4.17506	0.24777	0.25226	0.06796	--	--			2.07301	6208	5768.24	-463.577	--	--
	4.17172	0.24471	0.2522	0.06496	--	--			2.07211	6354	5799.78	-349.116	--	--
	4.16838	0.2452	0.25215	0.06551	--	--			2.07121	6212	5831.17	-522.504	--	--
	4.16505	0.24127	0.25209	0.06163	--	--			2.07031	6312	5867.64	-458.978	--	--
	4.16172	0.24239	0.25203	0.06281	--	--			2.0694	6168	5909.86	-645.199	--	--
	4.15839	0.24622	0.25198	0.0667	--	--			2.0685	6273	5958.52	-588.853	--	--
	4.15507	0.24539	0.25192	0.06593	--	--			2.06761	6360	6014.3	-557.634	--	--
	4.15174	0.24493	0.25187	0.06551	--	--			2.06671	6288	6077.89	-693.223	--	--
	4.14842	0.24475	0.25181	0.06539	--	--			2.06581	6477	6149.93	-576.266	--	--
	4.14511	0.24423	0.25176	0.06492	--	--			2.06491	6473	6231.01	-661.347	--	--
	4.14179	0.24413	0.25171	0.06487	--	--			2.06402	6702	6321.61	-522.949	--	--
	4.13848	0.2468	0.25146	0.06779	--	--			2.06312	6552	6422.09	-773.427	--	--
	4.13517	0.2444	0.25141	0.06544	--	--			2.06223	6865	6532.63	-570.967	--	--
	4.13186	0.24635	0.25137	0.06743	--	--			2.06133	6749	6653.21	-807.545	--	--
	4.12856	0.2457	0.25132	0.06683	--	--			2.06044	6787	6783.54	-899.874	--	--
	4.12526	0.24626	0.25128	0.06744	--	--			2.05955	7048	6923.03	-778.368	--	--
	4.12196	0.24584	0.25123	0.06706	--	--			2.05866	7113	7070.74	-861.074	--	--
	4.11866	0.24575	0.25118	0.06701	--	--			2.05777	7364	7225.28	-764.618	--	--
	4.11537	0.24732	0.25114	0.06863	--	--			2.05688	7294	7384.81	-994.144	--	--
	4.11208	0.24543	0.2511	0.06679	--	--			2.05599	7450	7546.91	-1000.25	--	--
	4.10879	0.24446	0.25106	0.06586	--	--			2.0551	7551	7708.63	-1060.97	--	--
	4.1055	0.24677	0.25102	0.06821	--	--			2.05422	7691	7866.41	-1078.75	--	--
	4.10222	0.2443	0.25098	0.06578	--	--			2.05333	7956	8016.2	-963.534	--	--
	4.09894	0.24508	0.25094	0.0666	--	--			2.05245	7917	8153.58	-1139.92	--	--
	4.09566	0.24199	0.2509	0.06355	--	--			2.05156	8095	8274.03	-1082.36	--	--
	4.09239	0.24342	0.25086	0.06502	--	--			2.05068	8143	8373.24	-1133.58	--	--
	4.08912	0.24235	0.25082	0.06399	--	--			2.0498	8113	8447.49	-1237.83	--	--
	4.08585	0.24637	0.25078	0.06803	--	--			2.04891	8233	8493.99	-1164.32	--	--
	4.08258	0.24347	0.25075	0.06517	--	--			2.04803	8211	8511.1	-1203.43	--	--
	4.07931	0.24498	0.25071	0.06672	--	--			2.04715	8266	8498.44	-1135.78	--	--
	4.07605	0.2471	0.25068	0.06887	--	--			2.04627	8246	8456.84	-1114.18	--	--
	4.07279	0.24629	0.25064	0.0681	--	--			2.04539	8114	8388.13	-1177.47	--	--
	4.06953	0.24766	0.25061	0.06951	--	--			2.04452	8161	8295	-1037.33	--	--
	4.06628	0.24584	0.25057	0.06771	--	--			2.04364	8047	8180.7	-1037.04	--	--
	4.06303	0.24546	0.25053	0.06739	--	--			2.04276	8060	8048.94	-892.28	--	--
	4.05978	0.24744	0.2505	0.0694	--	--			2.04189	7803	7903.66	-1004	--	--
	4.05653	0.24547	0.25047	0.06745	--	--			2.04101	7568	7748.82	-1084.16	--	--
	4.05329	0.24629	0.25044	0.0683	--	--			2.04014	7617	7588.26	-874.596	--	--
	4.05005	0.247	0.25041	0.06904	--	--			2.03927	7465	7425.49	-863.832	--	--
	4.04681	0.24786	0.25039	0.06992	--	--			2.0384	7207	7263.64	-959.979	--	--
	4.04357	0.2429	0.25036	0.06499	--	--			2.03752	7049	7105.32	-959.655	--	--
	4.04034	0.24728	0.25034	0.06939	--	--			2.03665	6996	6952.64	-859.98	--	--
	4.03711	0.24291	0.25032	0.06503	--	--			2.03578	6785	6807.24	-925.582	--	--
	4.03388	0.24718	0.25031	0.06933	--	--			2.03491	6824	6670.31	-749.645	--	--
	4.03065	0.24467	0.25029	0.06682	--	--			2.03405	6642	6542.62	-803.958	--	--
	4.02743	0.24716	0.25028	0.06933	--	--			2.03318	6363	6424.63	-964.971	--	--
	4.02421	0.24824	0.25028	0.07042	--	--			2.03231	6390	6316.51	-829.846	--	--
	4.02099	0.24613	0.25028	0.0683	--	--			2.03145	6172	6218.18	-949.515	--	--
	4.01778	0.24414	0.25029	0.0663	--	--			2.03058	6311	6129.37	-721.712	--	--
	4.01457	0.24287	0.25009	0.06523	--	--			2.02972	6182	6049.69	-771.029	--	--
	4.01135	0.24686	0.25013	0.06918	--	--			2.02886	5947	5978.6	-934.942	--	--
	4.00815	0.24229	0.25021	0.06453	--	--			2.02799	6107	5915.51	-711.85	--	--
	4.00494	0.24565	0.25032	0.06778	--	--			2.02713	5928	5859.77	-835.106	--	--
	4.00174	0.24813	0.25047	0.07011	--	--			2.02627	5959	5810.7	-755.037	--	--
	3.99854	0.24687	0.25069	0.06864	--	--			2.02541	5922	5767.63	-748.969	--	--
	3.99534	0.24528	0.25097	0.06676	--	--			2.02455	5836	5729.91	-797.244	--	--
	3.99215	0.24697	0.25131	0.06811	--	--			2.02369	5822	5696.9	-778.235	--	--
	3.98895	0.24742	0.2517	0.06817	--	--			2.02284	5660	5668.02	-911.356	--	--
	3.98576	0.2484	0.2521	0.06876	--	--			2.02198	5805	5642.73	-741.064	--	--
	3.98258	0.2483	0.25243	0.06832	--	--			2.02112	5633	5620.53	-890.87	--	--
	3.97939	0.24791	0.25263	0.06773	--	--			2.02027	5664	5601	-840.338	--	--
	3.97621	0.25005	0.25265	0.06985	--	--			2.01941	5718	5583.74	-769.082	--	--
	3.97303	0.24888	0.25251	0.06882	--	--			2.01856	5666	5568.43	-805.763	--	--
	3.96985	0.24768	0.25226	0.06787	--	--			2.01771	5733	5554.76	-725.095	--	--
	3.96668	0.24483	0.25196	0.06532	--	--			2.01685	5504	5542.49	-941.828	--	--
	3.96351	0.24684	0.25165	0.06764	--	--			2.016	5639	5531.42	-795.756	--	--
	3.96034	0.24945	0.25138	0.07053	--	--			2.01515	5574	5521.36	-850.7	--	--
	3.95717	0.24998	0.25116	0.07127	--	--			2.0143	5637	5512.17	-778.512	--	--
	3.95401	0.24941	0.25102	0.07085	--	--			2.01345	5627	5503.73	-780.072	--	--
	3.95085	0.24798	0.25094	0.06949	--	--			2.0126	5581	5495.94	-818.279	--	--
	3.94769	0.24979	0.25094	0.0713	--	--			2.01176	5367	5488.71	-1025.05	--	--
	3.94453	0.24802	0.25102	0.06946	--	--			2.01091	5541	5481.97	-844.308	--	--
	3.94137	0.24682	0.25118	0.06809	--	--			2.01006	5459	5475.67	-920.004	--	--
	3.93822	0.24583	0.25145	0.06682	--	--			2.00922	5422	5469.75	-951.088	--	--
	3.93507	0.25001	0.25188	0.07059	--	--			2.00837	5436	5464.18	-931.52	--	--
	3.93193	0.25244	0.25251	0.07238	--	--			2.00753	5283	5458.93	-1079.26	--	--
	3.92878	0.25239	0.25342	0.07142	--	--			2.00669	5398	5453.95	-959.292	--	--
	3.92564	0.25301	0.25472	0.07074	--	--			2.00585	5338	5449.24	-1014.58	--	--
	3.9225	0.25324	0.2565	0.06919	--	--			2.005	5397	5444.77	-951.109	--	--
	3.91937	0.25611	0.25884	0.06973	--	--			2.00416	5428	5440.52	-915.857	--	--
	3.91623	0.2583	0.26174	0.06901	--	--			2.00332	5500	5436.47	-839.808	--	--
	3.9131	0.26372	0.2651	0.07108	--	--			2.00249	5382	5432.61	-953.95	--	--
	3.90997	0.26722	0.26863	0.07104	--	--			2.00165	5455	5428.93	-877.268	--	--
	3.90684	0.2736	0.2718	0.07426	--	--			2.00081	5278	5425.41	-1050.75	--	--
	3.90372	0.27758	0.27392	0.0761	--	--			1.99997	5338	5422.05	-987.386	--	--
	3.9006	0.27984	0.27452	0.07777	--	--			1.99914	5392	5418.83	-930.167	--	--
	3.89748	0.2733	0.27356	0.07219	--	--			1.9983	5420	5415.75	-899.085	--	--
	3.89436	0.27412	0.27142	0.07516	--	--			1.99747	5403	5412.79	-913.128	--	--
	3.89125	0.27296	0.26861	0.0768	--	--			1.99663	5277	5409.96	-1036.29	--	--
	3.88814	0.2657	0.2656	0.07255	--	--			1.9958	5369	5407.23	-941.57	--	--
	3.88503	0.26651	0.26273	0.07624	--	--			1.99497	5471	5404.62	-836.955	--	--
	3.88192	0.26173	0.2602	0.07399	--	--			1.99414	5396	5402.1	-909.442	--	--
	3.87882	0.25812	0.25808	0.07249	--	--			1.99331	5295	5399.69	-1008.02	--	--
	3.87571	0.25601	0.25636	0.0721	--	--			1.99248	5321	5397.36	-979.695	--	--
	3.87262	0.25464	0.25499	0.07209	--	--			1.99165	5355	5395.12	-943.454	--	--
	3.86952	0.25313	0.25391	0.07167	--	--			1.99082	5243	5392.96	-1053.29	--	--
	3.86642	0.25278	0.25305	0.07218	--	--			1.98999	5302	5390.88	-992.212	--	--
	3.86333	0.24947	0.25237	0.06956	--	--			1.98916	5239	5388.87	-1053.2	--	--
	3.86024	0.25036	0.25181	0.071	--	--			1.98834	5414	5386.93	-876.267	--	--
	3.85716	0.2498	0.25136	0.0709	--	--			1.98751	5318	5385.06	-970.397	--	--
	3.85407	0.24756	0.25099	0.06902	--	--			1.98669	5297	5383.25	-989.59	--	--
	3.85099	0.24939	0.25068	0.07116	--	--			1.98586	5294	5381.51	-990.844	--	--
	3.84791	0.24901	0.25044	0.07103	--	--			1.98504	5274	5379.82	-1009.16	--	--
	3.84483	0.24596	0.25024	0.06817	--	--			1.98422	5336	5378.19	-945.528	--	--
	3.84176	0.24609	0.25008	0.06847	--	--			1.9834	5257	5376.61	-1022.95	--	--
	3.83869	0.247	0.24995	0.0695	--	--			1.98258	5343	5375.09	-935.427	--	--
	3.83562	0.24639	0.24986	0.06898	--	--			1.98176	5363	5373.62	-913.953	--	--
	3.83255	0.24654	0.24979	0.0692	--	--			1.98094	5389	5372.19	-886.524	--	--
	3.82949	0.24832	0.24974	0.07102	--	--			1.98012	5313	5370.8	-961.142	--	--
	3.82642	0.25123	0.24972	0.07397	--	--			1.9793	5387	5369.47	-885.804	--	--
	3.82336	0.24682	0.24971	0.06956	--	--			1.97848	5310	5368.17	-961.508	--	--
	3.82031	0.24585	0.24972	0.06858	--	--			1.97766	5306	5366.92	-964.254	--	--
	3.81725	0.24705	0.24975	0.06976	--	--			1.97685	5253	5365.7	-1016.04	--	--
	3.8142	0.24854	0.24979	0.0712	--	--			1.97603	5310	5364.53	-957.863	--	--
	3.81115	0.24726	0.24985	0.06986	--	--			1.97522	5362	5363.39	-904.725	--	--
	3.8081	0.25049	0.24992	0.07302	--	--			1.97441	5464	5362.28	-801.621	--	--
	3.80506	0.25064	0.25001	0.07308	--	--			1.97359	5277	5361.21	-987.551	--	--
	3.80201	0.2468	0.25012	0.06913	--	--			1.97278	5291	5360.18	-972.516	--	--
	3.79897	0.24864	0.25025	0.07084	--	--			1.97197	5304	5359.18	-958.514	--	--
	3.79594	0.25002	0.2504	0.07208	--	--			1.97116	5378	5358.21	-883.544	--	--
	3.7929	0.24726	0.25057	0.06914	--	--			1.97035	5136	5357.27	-1124.6	--	--
	3.78987	0.24823	0.25076	0.06992	--	--			1.96954	5434	5356.36	-825.694	--	--
	3.78684	0.24958	0.25098	0.07105	--	--			1.96873	5428	5355.48	-830.814	--	--
	3.78381	0.24806	0.25123	0.06929	--	--			1.96792	5332	5354.62	-925.962	--	--
	3.78078	0.2496	0.25151	0.07054	--	--			1.96712	5457	5353.8	-800.14	--	--
	3.77776	0.24953	0.25183	0.07015	--	--			1.96631	5335	5353.01	-921.343	--	--
	3.77474	0.2494	0.25219	0.06966	--	--			1.9655	5321	5352.24	-934.573	--	--
	3.77172	0.25262	0.2526	0.07247	--	--			1.9647	5307	5351.49	-947.831	--	--
	3.76871	0.2487	0.25307	0.06808	--	--			1.96389	5428	5350.78	-826.113	--	--
	3.76569	0.25348	0.25361	0.07233	--	--			1.96309	5415	5350.08	-838.42	--	--
	3.76268	0.25447	0.25422	0.0727	--	--			1.96229	5432	5349.42	-820.753	--	--
	3.75967	0.25047	0.25492	0.068	--	--			1.96149	5355	5348.77	-897.109	--	--
	3.75667	0.25299	0.25574	0.06971	--	--			1.96069	5505	5348.15	-746.49	--	--
	3.75366	0.25455	0.25668	0.07031	--	--			1.95988	5486	5347.56	-764.894	--	--
	3.75066	0.25398	0.2578	0.06863	--	--			1.95908	5546	5346.98	-704.321	--	--
	3.74766	0.25485	0.25913	0.06818	--	--			1.95829	5399	5346.43	-850.771	--	--
	3.74466	0.25388	0.26074	0.0656	--	--			1.95749	5438	5345.91	-811.243	--	--
	3.74167	0.25865	0.26271	0.0684	--	--			1.95669	5527	5345.4	-721.738	--	--
	3.73868	0.26127	0.26516	0.06856	--	--			1.95589	5362	5344.92	-886.255	--	--
	3.73569	0.26542	0.26826	0.06961	--	--			1.9551	5483	5344.46	-764.794	--	--
	3.7327	0.26527	0.2722	0.06551	--	--			1.9543	5515	5344.02	-732.355	--	--
	3.72972	0.27053	0.27723	0.06575	--	--			1.95351	5420	5343.6	-826.936	--	--
	3.72673	0.27935	0.28363	0.06818	--	--			1.95271	5450	5343.2	-796.54	--	--
	3.72375	0.28514	0.29169	0.06591	--	--			1.95192	5428	5342.83	-818.163	--	--
	3.72078	0.29412	0.30169	0.06489	--	--			1.95112	5459	5342.47	-786.809	--	--
	3.7178	0.3091	0.31386	0.06769	--	--			1.95033	5376	5342.14	-869.475	--	--
	3.71483	0.32149	0.32827	0.06567	--	--			1.94954	5467	5341.82	-778.162	--	--
	3.71186	0.33981	0.34468	0.06758	--	--			1.94875	5551	5341.53	-693.87	--	--
	3.70889	0.35785	0.36235	0.06795	--	--			1.94796	5606	5341.26	-638.599	--	--
	3.70592	0.37139	0.37979	0.06405	--	--			1.94717	5491	5341.01	-753.348	--	--
	3.70296	0.38035	0.39478	0.05801	--	--			1.94638	5446	5340.78	-798.118	--	--
	3.7	0.38891	0.4048	0.05657	--	--			1.94559	5405	5340.57	-838.91	--	--
	3.69704	0.39417	0.40801	0.05861	--	--			1.94481	5431	5340.38	-812.721	--	--
	3.69408	0.39022	0.40411	0.05856	--	--			1.94402	5431	5340.22	-812.553	--	--
	3.69113	0.38132	0.39423	0.05955	--	--			1.94323	5387	5340.07	-856.406	--	--
	3.68818	0.36605	0.38031	0.0582	--	--			1.94245	5484	5339.94	-759.28	--	--
	3.68523	0.34944	0.36435	0.05754	--	--			1.94166	5406	5339.84	-837.176	--	--
	3.68228	0.33063	0.34801	0.05507	--	--			1.94088	5500	5339.76	-743.093	--	--
	3.67934	0.31681	0.33243	0.05684	--	--			1.9401	5394	5339.69	-849.03	--	--
	3.6764	0.30162	0.31831	0.05576	--	--			1.93932	5372	5339.65	-870.99	--	--
	3.67346	0.2865	0.30598	0.05297	--	--			1.93853	5404	5339.63	-838.969	--	--
	3.67052	0.27941	0.29552	0.05634	--	--			1.93775	5354	5339.64	-888.973	--	--
	3.66758	0.27145	0.28684	0.05706	--	--			1.93697	5314	5339.66	-928.998	--	--
	3.66465	0.26432	0.27976	0.05701	--	--			1.93619	5301	5339.71	-942.045	--	--
	3.66172	0.26046	0.27405	0.05887	--	--			1.93541	5331	5339.78	-912.114	--	--
	3.65879	0.25584	0.26945	0.05884	--	--			1.93464	5346	5339.87	-897.205	--	--
	3.65587	0.25432	0.26577	0.06101	--	--			1.93386	5364	5339.98	-879.321	--	--
	3.65294	0.25354	0.26279	0.0632	--	--			1.93308	5329	5340.12	-914.46	--	--
	3.65002	0.25076	0.26038	0.06283	--	--			1.93231	5252	5340.28	-991.621	--	--
	3.6471	0.2462	0.25839	0.06026	--	--			1.93153	5384	5340.47	-859.808	--	--
	3.64419	0.2483	0.25674	0.06402	--	--			1.93075	5275	5340.68	-969.017	--	--
	3.64127	0.24696	0.25535	0.06406	--	--			1.92998	5248	5368.32	-1023.66	--	--
	3.63836	0.24393	0.25417	0.06222	--	--			1.92921	5267	5368.74	-1005.08	--	--
	3.63545	0.24437	0.25315	0.06367	--	--			1.92843	5349	5369.19	-923.525	--	--
	3.63255	0.24559	0.25226	0.06578	--	--			1.92766	5159	5369.66	-1114	--	--
	3.62964	0.24709	0.25149	0.06806	--	--			1.92689	5329	5370.16	-944.501	--	--
	3.62674	0.24484	0.2508	0.0665	--	--			1.92612	5244	5370.69	-1030.03	--	--
	3.62384	0.24349	0.25019	0.06576	--	--			1.92535	5237	5371.25	-1037.59	--	--
	3.62094	0.24264	0.24964	0.06545	--	--			1.92458	5184	5385.49	-1104.82	--	--
	3.61805	0.2438	0.24914	0.06711	--	--			1.92381	5131	5386.18	-1158.52	--	--
	3.61515	0.24245	0.2487	0.06621	--	--			1.92304	5071	5386.91	-1219.25	--	--
	3.61226	0.24459	0.24829	0.06876	--	--			1.92228	5247	5387.67	-1044.01	--	--
	3.60937	0.24172	0.24792	0.06625	--	--			1.92151	5219	5388.47	-1072.81	--	--
	3.60649	0.24094	0.24757	0.06582	--	--			1.92074	5163	5389.29	-1129.63	--	--
	3.6036	0.2423	0.24726	0.0675	--	--			1.91998	5221	5389.18	-1071.52	--	--
	3.60072	0.24266	0.24697	0.06814	--	--			1.91921	5229	5390.08	-1064.42	--	--
	3.59784	0.24249	0.2467	0.06825	--	--			1.91845	5056	5391.02	-1238.35	--	--
	3.59497	0.2439	0.24645	0.06991	--	--			1.91769	5256	5391.99	-1039.33	--	--
	3.59209	0.24292	0.24621	0.06916	--	--			1.91692	5158	5393	-1138.34	--	--
	3.58922	0.24166	0.24599	0.06812	--	--			1.91616	5018	5385.92	-1271.26	--	--
	3.58635	0.24095	0.24578	0.06762	--	--			1.9154	5133	5387.04	-1157.38	--	--
	3.58348	0.24245	0.24559	0.06931	--	--			1.91464	5029	5388.2	-1262.54	--	--
	3.58062	0.24151	0.24541	0.06855	--	--			1.91388	5084	5389.4	-1208.74	--	--
	3.57775	0.24416	0.24523	0.07138	--	--			1.91312	5143	5390.65	-1150.98	--	--
	3.57489	0.24323	0.24507	0.07062	--	--			1.91236	5273	5391.94	-1022.27	--	--
	3.57203	0.24155	0.24491	0.06909	--	--			1.9116	5113	5393.27	-1183.61	--	--
	3.56918	0.24301	0.24476	0.0707	--	--			1.91085	5128	5394.65	-1169.99	--	--
	3.56632	0.23824	0.24462	0.06607	--	--			1.91009	5062	5396.08	-1237.41	--	--
	3.56347	0.2402	0.24448	0.06817	--	--			1.90933	5112	5388.13	-1179.46	--	--
	3.56062	0.24405	0.24435	0.07215	--	--			1.90858	5187	5389.71	-1106.05	--	--
	3.55778	0.24388	0.24423	0.07211	--	--			1.90782	5288	5391.35	-1006.69	--	--
	3.55493	0.24283	0.24411	0.07117	--	--			1.90707	5125	5393.04	-1171.38	--	--
	3.55209	0.24095	0.24399	0.06942	--	--			1.90631	5095	5394.79	-1203.13	--	--
	3.54925	0.23984	0.24388	0.06841	--	--			1.90556	5030	5391.89	-1265.23	--	--
	3.54641	0.23998	0.24377	0.06866	--	--			1.90481	5099	5393.78	-1198.12	--	--
	3.54357	0.24178	0.24367	0.07056	--	--			1.90406	5202	5395.73	-1097.07	--	--
	3.54074	0.24075	0.24356	0.06964	--	--			1.90331	5126	5397.75	-1175.09	--	--
	3.53791	0.24064	0.24347	0.06962	--	--			1.90256	5124	5399.83	-1179.17	--	--
	3.53508	0.24313	0.24337	0.07221	--	--			1.90181	5166	5401.98	-1139.31	--	--
	3.53225	0.24223	0.24329	0.07139	--	--			1.90106	5130	5404.19	-1177.53	--	--
	3.52943	0.241	0.2432	0.07026	--	--			1.90031	5223	5406.48	-1086.82	--	--
	3.52661	0.23974	0.24312	0.06908	--	--			1.89956	5245	5408.84	-1067.18	--	--
	3.52379	0.23951	0.24303	0.06893	--	--			1.89881	5202	5411.28	-1112.62	--	--
	3.52097	0.24086	0.24295	0.07036	--	--			1.89807	5247	5413.8	-1070.14	--	--
	3.51815	0.24154	0.24287	0.07112	--	--			1.89732	5169	5416.4	-1150.74	--	--
	3.51534	0.24073	0.24279	0.07038	--	--			1.89658	5065	5419.09	-1257.43	--	--
	3.51253	0.24458	0.24272	0.07431	--	--			1.89583	5204	5421.87	-1121.21	--	--
	3.50972	0.24113	0.24265	0.07094	--	--			1.89509	5164	5424.74	-1164.08	--	--
	3.50691	0.24129	0.24258	0.07116	--	--			1.89435	5251	5427.71	-1080.05	--	--
	3.50411	0.24041	0.24251	0.07035	--	--			1.8936	5246	5430.78	-1088.11	--	--
	3.50131	0.24153	0.24245	0.07153	--	--			1.89286	5290	5433.95	-1047.29	--	--
	3.49851	0.24254	0.24239	0.07261	--	--			1.89212	5358	5437.23	-982.567	--	--
	3.49571	0.23891	0.24233	0.06904	--	--			1.89138	5174	5440.62	-1169.96	--	--
	3.49292	0.2399	0.24227	0.07008	--	--			1.89064	5167	5444.13	-1180.47	--	--
	3.49012	0.24306	0.24222	0.07329	--	--			1.8899	5259	5447.77	-1092.11	--	--
	3.48733	0.2408	0.24217	0.07108	--	--			1.88916	5299	5451.53	-1055.87	--	--
	3.48454	0.23964	0.24213	0.06996	--	--			1.88842	5395	5455.43	-963.765	--	--
	3.48176	0.24104	0.24209	0.0714	--	--			1.88769	5390	5459.46	-972.801	--	--
	3.47897	0.24206	0.24206	0.07245	--	--			1.88695	5386	5463.64	-980.982	--	--
	3.47619	0.24281	0.24205	0.07322	--	--			1.88621	5538	5467.98	-833.316	--	--
	3.47341	0.24129	0.24204	0.0717	--	--			1.88548	5418	5472.47	-957.809	--	--
	3.47064	0.2405	0.24205	0.07091	--	--			1.88474	5389	5477.13	-991.468	--	--
	3.46786	0.24221	0.24208	0.07258	--	--			1.88401	5450	5481.96	-935.301	--	--
	3.46509	0.24064	0.24214	0.07095	--	--			1.88328	5446	5486.98	-944.318	--	--
	3.46232	0.24173	0.24223	0.07195	--	--			1.88254	5578	5492.19	-817.525	--	--
	3.45955	0.24214	0.24237	0.07222	--	--			1.88181	5559	5497.6	-841.934	--	--
	3.45678	0.24161	0.24256	0.0715	--	--			1.88108	5509	5503.22	-897.553	--	--
	3.45402	0.241	0.24281	0.07064	--	--			1.88035	5516	5509.06	-896.393	--	--
	3.45126	0.24405	0.24313	0.07338	--	--			1.87962	5681	5515.13	-737.464	--	--
	3.4485	0.24122	0.2435	0.07018	--	--			1.87889	5567	5521.44	-857.779	--	--
	3.44574	0.2436	0.24391	0.07215	--	--			1.87816	5638	5528.01	-793.351	--	--
	3.44298	0.24476	0.24432	0.07289	--	--			1.87743	5646	5534.86	-792.193	--	--
	3.44023	0.24712	0.24469	0.07489	--	--			1.8767	5767	5541.98	-678.318	--	--
	3.43748	0.24482	0.24492	0.07234	--	--			1.87597	5535	5549.41	-917.744	--	--
	3.43473	0.24637	0.24498	0.07384	--	--			1.87525	5643	5557.15	-817.485	--	--
	3.43198	0.24588	0.24484	0.07349	--	--			1.87452	5549	5565.22	-919.559	--	--
	3.42924	0.24321	0.24453	0.07114	--	--			1.8738	5586	5573.65	-890.985	--	--
	3.4265	0.245	0.2441	0.07335	--	--			1.87307	5552	5582.45	-933.783	--	--
	3.42376	0.24124	0.24361	0.07008	--	--			1.87235	5693	5591.64	-801.975	--	--
	3.42102	0.24184	0.24311	0.07118	--	--			1.87162	5589	5601.24	-915.582	--	--
	3.41829	0.24436	0.24263	0.07419	--	--			1.8709	5502	5611.29	-1012.63	--	--
	3.41555	0.24021	0.24218	0.07048	--	--			1.87018	5572	5621.81	-953.149	--	--
	3.41282	0.23973	0.24179	0.0704	--	--			1.86946	5512	5632.83	-1024.16	--	--
	3.41009	0.24114	0.24145	0.07214	--	--			1.86873	5591	5644.37	-956.704	--	--
	3.40737	0.243	0.24115	0.0743	--	--			1.86801	5366	5656.47	-1193.81	--	--
	3.40464	0.23938	0.2409	0.07093	--	--			1.86729	5535	5669.17	-1037.51	--	--
	3.40192	0.2378	0.24069	0.06956	--	--			1.86657	5665	5682.51	-920.844	--	--
	3.3992	0.24038	0.24051	0.07233	--	--			1.86586	5607	5696.52	-992.862	--	--
	3.39648	0.23933	0.24035	0.07143	--	--			1.86514	5565	5711.27	-1049.61	--	--
	3.39376	0.24003	0.24022	0.07227	--	--			1.86442	5688	5726.8	-942.134	--	--
	3.39105	0.24015	0.24009	0.07251	--	--			1.8637	5593	5743.16	-1053.5	--	--
	3.38834	0.24142	0.23998	0.07388	--	--			1.86299	5595	5760.43	-1068.77	--	--
	3.38563	0.23875	0.23988	0.07132	--	--			1.86227	5648	5778.67	-1034.01	--	--
	3.38292	0.24067	0.23979	0.07333	--	--			1.86156	5589	5797.97	-1112.31	--	--
	3.38022	0.23805	0.2397	0.07081	--	--			1.86084	5709	5818.42	-1012.76	--	--
	3.37752	0.24106	0.23962	0.07389	--	--			1.86013	5752	5840.13	-991.467	--	--
	3.37481	0.24002	0.23954	0.07294	--	--			1.85941	5723	5863.22	-1043.56	--	--
	3.37212	0.24242	0.23946	0.07542	--	--			1.8587	5631	5887.84	-1160.17	--	--
	3.36942	0.24009	0.23938	0.07316	--	--			1.85799	5755	5914.15	-1062.49	--	--
	3.36673	0.23829	0.2393	0.07144	--	--			1.85728	5617	5942.36	-1228.7	--	--
	3.36403	0.23927	0.23923	0.07249	--	--			1.85657	5826	5972.71	-1050.04	--	--
	3.36134	0.24043	0.23916	0.07372	--	--			1.85586	5938	6005.47	-970.811	--	--
	3.35866	0.23989	0.23909	0.07325	--	--			1.85515	5889	6041	-1055.34	--	--
	3.35597	0.24118	0.23902	0.07461	--	--			1.85444	5952	6079.68	-1031.02	--	--
	3.35329	0.24038	0.23896	0.07387	--	--			1.85373	6022	6122.01	-1003.35	--	--
	3.35061	0.23965	0.23889	0.07321	--	--			1.85302	6090	6168.54	-981.879	--	--
	3.34793	0.23902	0.23883	0.07264	--	--			1.85231	6075	6219.96	-1048.29	--	--
	3.34525	0.23951	0.23903	0.07293	--	--			1.85161	6244	6277.04	-936.378	--	--
	3.34258	0.23864	0.23897	0.07213	--	--			1.8509	6298	6340.72	-946.061	--	--
	3.3399	0.23879	0.23891	0.07234	--	--			1.8502	6454	6412.07	-861.41	--	--
	3.33723	0.24144	0.23885	0.07504	--	--			1.84949	6460	6492.32	-935.661	--	--
	3.33456	0.2393	0.23879	0.07297	--	--			1.84879	6650	6583.03	-836.363	--	--
	3.3319	0.23958	0.23873	0.0733	--	--			1.84808	6897	6685.48	-691.816	--	--
	3.32923	0.24099	0.23867	0.07478	--	--			1.84738	6980	6801.6	-724.934	--	--
	3.32657	0.24202	0.23861	0.07587	--	--			1.84668	6877	6933.33	-959.67	--	--
	3.32391	0.24248	0.23855	0.07638	--	--			1.84598	7289	7082.81	-697.148	--	--
	3.32125	0.24185	0.23849	0.07581	--	--			1.84527	7387	7252.31	-768.649	--	--
	3.3186	0.23857	0.23844	0.07259	--	--			1.84457	7674	7444.24	-673.581	--	--
	3.31594	0.2401	0.23941	0.07314	--	--			1.84387	7827	7661.1	-737.439	--	--
	3.31329	0.24184	0.23937	0.07493	--	--			1.84317	8089	7905.5	-719.839	--	--
	3.31064	0.24007	0.23932	0.07321	--	--			1.84247	8384	8179.82	-699.155	--	--
	3.308	0.2404	0.23927	0.07358	--	--			1.84178	8657	8486.56	-732.894	--	--
	3.30535	0.24307	0.23923	0.07629	--	--			1.84108	8994	8827.98	-737.317	--	--
	3.30271	0.23785	0.23918	0.07112	--	--			1.84038	9374	9206.08	-735.422	--	--
	3.30007	0.24259	0.23914	0.0759	--	--			1.83968	9860	9622.51	-665.847	--	--
	3.29743	0.24101	0.23909	0.07437	--	--			1.83899	10194	10078.4	-787.742	--	--
	3.29479	0.24002	0.23905	0.07342	--	--			1.83829	10704	10574.3	-773.667	--	--
	3.29216	0.2421	0.23901	0.07555	--	--			1.8376	11207	11110.1	-806.44	--	--
	3.28953	0.24031	0.23896	0.0738	--	--			1.8369	11783	11684.7	-804.995	--	--
	3.2869	0.23877	0.23892	0.0723	--	--			1.83621	12438	12295.9	-761.212	--	--
	3.28427	0.24082	0.23888	0.07439	--	--			1.83552	13028	12940.4	-815.73	--	--
	3.28164	0.24144	0.23884	0.07505	--	--			1.83482	13713	13613.4	-803.74	--	--
	3.27902	0.24218	0.2388	0.07584	--	--			1.83413	14359	14308.4	-852.76	--	--
	3.27639	0.24245	0.23875	0.07614	--	--			1.83344	15154	15017.1	-766.439	--	--
	3.27378	0.24309	0.23871	0.07683	--	--			1.83275	15865	15729	-767.369	--	--
	3.27116	0.24315	0.23867	0.07693	--	--			1.83206	16404	16431.7	-931.039	--	--
	3.26854	0.2448	0.23847	0.07878	--	--			1.83137	17095	17110.6	-918.941	--	--
	3.26593	0.24397	0.23844	0.07798	--	--			1.83068	17784	17749.6	-868.933	--	--
	3.26332	0.24198	0.2384	0.07603	--	--			1.82999	18199	18331.6	-1035.95	--	--
	3.26071	0.24187	0.23836	0.07596	--	--			1.8293	18686	18839.6	-1056.96	--	--
	3.2581	0.24598	0.23832	0.08011	--	--			1.82862	19453	19257.9	-708.236	--	--
	3.2555	0.24236	0.23829	0.07653	--	--			1.82793	19849	19573.2	-627.572	--	--
	3.25289	0.24707	0.23825	0.08127	--	--			1.82724	19715	19776	-964.369	--	--
	3.25029	0.24087	0.23822	0.07511	--	--			1.82656	19883	19860.9	-881.263	--	--
	3.24769	0.243	0.23818	0.07727	--	--			1.82587	19943	19826.9	-787.265	--	--
	3.2451	0.24313	0.23815	0.07743	--	--			1.82519	19892	19677.1	-688.41	--	--
	3.2425	0.24126	0.23811	0.0756	--	--			1.8245	19558	19415.9	-761.212	--	--
	3.23991	0.24082	0.23808	0.07519	--	--			1.82382	19255	19056.4	-704.72	--	--
	3.23732	0.24344	0.23805	0.07785	--	--			1.82314	19011	18607.9	-500.238	--	--
	3.23473	0.24854	0.23801	0.08298	--	--			1.82245	18186	18083.2	-800.552	--	--
	3.23214	0.24683	0.23798	0.0813	--	--			1.82177	17836	17496.2	-563.527	--	--
	3.22956	0.24736	0.23795	0.08187	--	--			1.82109	16929	16860.3	-834.593	--	--
	3.22698	0.24433	0.23792	0.07887	--	--			1.82041	16355	16191.8	-740.094	--	--
	3.2244	0.2473	0.23788	0.08186	--	--			1.81973	15445	15503.5	-961.887	--	--
	3.22182	0.24602	0.23785	0.08061	--	--			1.81905	14956	14808.4	-755.737	--	--
	3.21924	0.24478	0.23782	0.07941	--	--			1.81837	13952	14117.6	-1068.95	--	--
	3.21667	0.24362	0.23779	0.07827	--	--			1.81769	13070	13440.8	-1274.18	--	--
	3.2141	0.24488	0.23777	0.07957	--	--			1.81702	12506	12786	-1183.31	--	--
	3.21153	0.24362	0.23774	0.07833	--	--			1.81634	11822	12159.2	-1240.55	--	--
	3.20896	0.24663	0.23771	0.08137	--	--			1.81566	11217	11565.2	-1251.52	--	--
	3.20639	0.24501	0.23768	0.07978	--	--			1.81499	10508	11007.1	-1402.44	--	--
	3.20383	0.24599	0.23766	0.08079	--	--			1.81431	9959	10487	-1431.31	--	--
	3.20127	0.24422	0.23763	0.07904	--	--			1.81364	9461	10005.8	-1448.09	--	--
	3.19871	0.24414	0.23761	0.07899	--	--			1.81296	9088	9563.54	-1378.88	--	--
	3.19615	0.24198	0.23758	0.07685	--	--			1.81229	8792	9159.71	-1271.05	--	--
	3.19359	0.24611	0.23756	0.08101	--	--			1.81161	8279	8793.06	-1417.39	--	--
	3.19104	0.24462	0.23754	0.07954	--	--			1.81094	7980	8461.93	-1385.27	--	--
	3.18849	0.24551	0.23751	0.08045	--	--			1.81027	7798	8164.35	-1269.69	--	--
	3.18594	0.24369	0.23749	0.07865	--	--			1.8096	7311	7898.1	-1490.44	--	--
	3.18339	0.24469	0.23747	0.07967	--	--			1.80893	7092	7660.8	-1472.14	--	--
	3.18085	0.24369	0.23746	0.07868	--	--			1.80826	6938	7450.03	-1415.36	--	--
	3.1783	0.24262	0.23744	0.07763	--	--			1.80759	6928	7263.33	-1238.67	--	--
	3.17576	0.24064	0.23742	0.07567	--	--			1.80692	6610	7098.32	-1391.66	--	--
	3.17322	0.24416	0.23741	0.07921	--	--			1.80625	6541	6952.69	-1315.03	--	--
	3.17069	0.24304	0.23739	0.0781	--	--			1.80558	6367	6824.27	-1360.61	--	--
	3.16815	0.24256	0.23738	0.07763	--	--			1.80491	6428	6711.03	-1186.37	--	--
	3.16562	0.24435	0.23737	0.07944	--	--			1.80424	6223	6611.11	-1291.44	--	--
	3.16309	0.24065	0.23736	0.07574	--	--			1.80358	5893	6522.81	-1533.15	--	--
	3.16056	0.24401	0.23735	0.07911	--	--			1.80291	5950	6444.63	-1397.96	--	--
	3.15803	0.23966	0.23734	0.07477	--	--			1.80225	5814	6375.2	-1464.54	--	--
	3.1555	0.24309	0.23734	0.0782	--	--			1.80158	5800	6313.35	-1416.69	--	--
	3.15298	0.24063	0.23733	0.07575	--	--			1.80092	5765	6258.04	-1396.38	--	--
	3.15046	0.24269	0.23733	0.07781	--	--			1.80025	5592	6208.38	-1519.72	--	--
	3.14794	0.24256	0.23733	0.07768	--	--			1.79959	5756	6163.59	-1310.93	--	--
	3.14542	0.24274	0.23733	0.07785	--	--			1.79893	5760	6123.03	-1266.36	--	--
	3.14291	0.24214	0.23734	0.07725	--	--			1.79826	5649	6086.12	-1340.46	--	--
	3.1404	0.24203	0.23735	0.07713	--	--			1.7976	5520	6052.4	-1435.74	--	--
	3.13789	0.24052	0.23736	0.07561	--	--			1.79694	5517	6021.47	-1407.81	--	--
	3.13538	0.24482	0.23737	0.0799	--	--			1.79628	5566	5993	-1330.34	--	--
	3.13287	0.24435	0.23739	0.07941	--	--			1.79562	5389	5966.7	-1481.04	--	--
	3.13036	0.24481	0.23741	0.07985	--	--			1.79496	5533	5942.34	-1312.68	--	--
	3.12786	0.24261	0.23744	0.07762	--	--			1.7943	5483	5919.71	-1340.05	--	--
	3.12536	0.24358	0.23747	0.07856	--	--			1.79364	5493	5898.78	-1309.12	--	--
	3.12286	0.24388	0.23751	0.07882	--	--			1.79298	5296	5879.14	-1486.48	--	--
	3.12037	0.24508	0.23755	0.07998	--	--			1.79233	5414	5860.79	-1350.12	--	--
	3.11787	0.24183	0.2376	0.07668	--	--			1.79167	5290	5843.62	-1456.96	--	--
	3.11538	0.24333	0.23766	0.07812	--	--			1.79101	5384	5827.56	-1346.89	--	--
	3.11289	0.24734	0.23773	0.08206	--	--			1.79036	5339	5812.5	-1376.84	--	--
	3.1104	0.24196	0.23781	0.0766	--	--			1.7897	5379	5798.39	-1322.73	--	--
	3.10791	0.24441	0.2379	0.07896	--	--			1.78905	5383	5785.16	-1305.5	--	--
	3.10543	0.24738	0.23801	0.08182	--	--			1.78839	5286	5772.82	-1390.16	--	--
	3.10294	0.24469	0.23814	0.079	--	--			1.78774	5364	5761.18	-1300.52	--	--
	3.10046	0.24722	0.2383	0.08138	--	--			1.78709	5133	5750.27	-1520.61	--	--
	3.09798	0.24533	0.23849	0.0793	--	--			1.78643	5321	5740.05	-1322.38	--	--
	3.09551	0.24606	0.23873	0.07979	--	--			1.78578	5335	5730.47	-1298.81	--	--
	3.09303	0.24811	0.23903	0.08154	--	--			1.78513	5248	5721.5	-1376.84	--	--
	3.09056	0.24751	0.23941	0.08054	--	--			1.78448	5252	5713.12	-1364.46	--	--
	3.08809	0.24707	0.2399	0.07962	--	--			1.78383	5309	5705.29	-1299.63	--	--
	3.08562	0.25072	0.24051	0.08266	--	--			1.78318	5106	5697.99	-1495.32	--	--
	3.08315	0.2482	0.24128	0.07938	--	--			1.78253	5237	5691.18	-1357.52	--	--
	3.08068	0.24668	0.24222	0.07691	--	--			1.78188	5172	5684.86	-1416.2	--	--
	3.07822	0.25055	0.24334	0.07966	--	--			1.78123	5235	5679	-1347.33	--	--
	3.07576	0.25347	0.24464	0.08128	--	--			1.78058	5201	5673.57	-1375.91	--	--
	3.0733	0.25649	0.24606	0.08288	--	--			1.77994	5155	5668.57	-1416.91	--	--
	3.07084	0.2573	0.2475	0.08225	--	--			1.77929	5140	5663.97	-1427.31	--	--
	3.06839	0.25797	0.24878	0.08165	--	--			1.77864	5222	5659.77	-1341.1	--	--
	3.06594	0.26017	0.24967	0.08295	--	--			1.778	5196	5655.94	-1363.27	--	--
	3.06348	0.26266	0.25003	0.08508	--	--			1.77735	5268	5652.47	-1287.81	--	--
	3.06103	0.26081	0.24981	0.08345	--	--			1.77671	5218	5649.36	-1334.7	--	--
	3.05859	0.26213	0.24911	0.08547	--	--			1.77606	5053	5646.6	-1496.93	--	--
	3.05614	0.26171	0.24808	0.08608	--	--			1.77542	5116	5644.17	-1431.5	--	--
	3.0537	0.25774	0.24691	0.08329	--	--			1.77478	5212	5642.06	-1333.4	--	--
	3.05126	0.2563	0.24571	0.08304	--	--			1.77413	5258	5640.27	-1285.61	--	--
	3.04882	0.25805	0.24459	0.08591	--	--			1.77349	5212	5638.79	-1330.13	--	--
	3.04638	0.25367	0.2436	0.08252	--	--			1.77285	5142	5637.61	-1398.95	--	--
	3.04394	0.25587	0.24277	0.08555	--	--			1.77221	5001	5636.73	-1539.07	--	--
	3.04151	0.25214	0.24209	0.0825	--	--			1.77157	5088	5636.15	-1451.49	--	--
	3.03908	0.25277	0.24155	0.08367	--	--			1.77093	5108	5635.86	-1431.19	--	--
	3.03665	0.25092	0.24115	0.08222	--	--			1.77029	5270	5635.85	-1269.19	--	--
	3.03422	0.25131	0.24086	0.0829	--	--			1.76965	5247	5636.12	-1292.46	--	--
	3.03179	0.24898	0.24067	0.08076	--	--			1.76901	5189	5636.67	-1351.01	--	--
	3.02937	0.25297	0.24054	0.08488	--	--			1.76837	5155	5637.5	-1385.84	--	--
	3.02695	0.25471	0.24048	0.08668	--	--			1.76773	5323	5638.61	-1218.95	--	--
	3.02453	0.25199	0.24047	0.08397	--	--			1.7671	5289	5640	-1254.33	--	--
	3.02211	0.25259	0.2405	0.08454	--	--			1.76646	5271	5641.65	-1273.99	--	--
	3.01969	0.25321	0.24056	0.08509	--	--			1.76583	5274	5643.59	-1272.93	--	--
	3.01728	0.25191	0.24066	0.08371	--	--			1.76519	5219	5645.8	-1330.14	--	--
	3.01487	0.25333	0.24078	0.085	--	--			1.76455	5107	5648.29	-1444.62	--	--
	3.01245	0.25613	0.24092	0.08766	--	--			1.76392	5300	5651.05	-1254.39	--	--
	3.01005	0.252	0.24109	0.08336	--	--			1.76329	5239	5654.1	-1318.44	--	--
	3.00764	0.2539	0.24128	0.08507	--	--			1.76265	5106	5657.43	-1454.77	--	--
	3.00523	0.25437	0.24149	0.08533	--	--			1.76202	5354	5661.05	-1210.39	--	--
	3.00283	0.2546	0.24173	0.08532	--	--			1.76139	5258	5664.96	-1310.29	--	--
	3.00043	0.25419	0.24198	0.08466	--	--			1.76076	5216	5669.16	-1356.5	--	--
	2.99803	0.25586	0.24226	0.08605	--	--			1.76012	5343	5673.66	-1234	--	--
	2.99564	0.25629	0.24257	0.08618	--	--			1.75949	5368	5678.46	-1213.8	--	--
	2.99324	0.25479	0.24289	0.08435	--	--			1.75886	5322	5683.58	-1264.92	--	--
	2.99085	0.25631	0.24325	0.08551	--	--			1.75823	5401	5689.01	-1191.35	--	--
	2.98846	0.25626	0.24363	0.08509	--	--			1.7576	5498	5694.76	-1100.1	--	--
	2.98607	0.25907	0.24404	0.08749	--	--			1.75697	5435	5700.85	-1169.19	--	--
	2.98368	0.25708	0.24448	0.08505	--	--			1.75635	5458	5707.27	-1152.61	--	--
	2.98129	0.25501	0.24495	0.08251	--	--			1.75572	5412	5714.04	-1205.38	--	--
	2.97891	0.25735	0.24546	0.08434	--	--			1.75509	5415	5721.17	-1209.5	--	--
	2.97653	0.25591	0.24601	0.08235	--	--			1.75446	5443	5728.66	-1189	--	--
	2.97415	0.25975	0.2466	0.08559	--	--			1.75384	5357	5738.59	-1284.93	--	--
	2.97177	0.26111	0.24724	0.08632	--	--			1.75321	5419	5746.86	-1231.2	--	--
	2.96939	0.26056	0.24793	0.08508	--	--			1.75259	5450	5755.53	-1208.87	--	--
	2.96702	0.26018	0.24867	0.08396	--	--			1.75196	5467	5764.62	-1200.96	--	--
	2.96465	0.25892	0.24947	0.08191	--	--			1.75134	5651	5774.13	-1026.47	--	--
	2.96228	0.25966	0.25034	0.08177	--	--			1.75071	5562	5784.09	-1125.42	--	--
	2.95991	0.25951	0.25127	0.08069	--	--			1.75009	5470	5794.5	-1227.84	--	--
	2.95754	0.26498	0.25229	0.08514	--	--			1.74947	5505	5805.39	-1203.72	--	--
	2.95518	0.2644	0.2534	0.08346	--	--			1.74884	5557	5817.8	-1164.13	--	--
	2.95281	0.26484	0.2546	0.08269	--	--			1.74822	5631	5829.69	-1102.03	--	--
	2.95045	0.26646	0.25591	0.083	--	--			1.7476	5655	5842.12	-1090.46	--	--
	2.94809	0.26586	0.25734	0.08098	--	--			1.74698	5566	5855.11	-1192.45	--	--
	2.94574	0.26925	0.25891	0.08279	--	--			1.74636	5546	5868.67	-1226.01	--	--
	2.94338	0.2696	0.26063	0.08143	--	--			1.74574	5583	5882.83	-1203.17	--	--
	2.94103	0.27	0.26252	0.07993	--	--			1.74512	5674	5897.61	-1126.95	--	--
	2.93868	0.27382	0.2646	0.08168	--	--			1.7445	5671	5913.05	-1145.39	--	--
	2.93633	0.27551	0.26691	0.08106	--	--			1.74388	5734	5929.18	-1098.51	--	--
	2.93398	0.27628	0.26946	0.07927	--	--			1.74327	5662	5946.01	-1187.35	--	--
	2.93163	0.27469	0.27231	0.07484	--	--			1.74265	5706	5963.59	-1160.93	--	--
	2.92929	0.28194	0.27548	0.0789	--	--			1.74203	5681	5981.96	-1204.3	--	--
	2.92695	0.28074	0.27905	0.07414	--	--			1.74141	5675	6001.14	-1229.48	--	--
	2.92461	0.28578	0.28305	0.07517	--	--			1.7408	5747	6021.19	-1177.53	--	--
	2.92227	0.29184	0.28759	0.07671	--	--			1.74018	5805	6042.14	-1140.47	--	--
	2.91993	0.2962	0.29274	0.07591	--	--			1.73957	5881	6064.03	-1086.37	--	--
	2.9176	0.2982	0.29864	0.07202	--	--			1.73895	5573	6086.92	-1417.26	--	--
	2.91526	0.30367	0.30544	0.07069	--	--			1.73834	5928	6110.86	-1086.2	--	--
	2.91293	0.31179	0.31335	0.07089	--	--			1.73773	5963	6135.9	-1076.24	--	--
	2.9106	0.31884	0.32296	0.06833	--	--			1.73711	5970	6162.11	-1095.45	--	--
	2.90828	0.32978	0.33409	0.06814	--	--			1.7365	5895	6189.55	-1197.88	--	--
	2.90595	0.33957	0.34758	0.06444	--	--			1.73589	5925	6218.28	-1196.61	--	--
	2.90363	0.35867	0.36418	0.06695	--	--			1.73528	6051	6248.38	-1100.72	--	--
	2.90131	0.3783	0.38491	0.06584	--	--			1.73467	5961	6279.93	-1222.27	--	--
	2.89899	0.40598	0.41108	0.06735	--	--			1.73405	6095	6313.01	-1121.35	--	--
	2.89667	0.44213	0.44434	0.07024	--	--			1.73344	5971	6347.73	-1280.06	--	--
	2.89435	0.48287	0.48661	0.06871	--	--			1.73284	6039	6384.17	-1248.5	--	--
	2.89204	0.53595	0.54004	0.06837	--	--			1.73223	6127	6422.44	-1198.78	--	--
	2.88973	0.60202	0.60676	0.06772	--	--			1.73162	6282	6462.67	-1084.01	--	--
	2.88742	0.68413	0.68863	0.06796	--	--			1.73101	6250	6504.99	-1158.33	--	--
	2.88511	0.7798	0.78658	0.06567	--	--			1.7304	6186	6549.53	-1266.87	--	--
	2.8828	0.89416	0.89962	0.067	--	--			1.72979	6266	6596.46	-1233.8	--	--
	2.8805	1.01037	1.02321	0.05961	--	--			1.72919	6341	6645.95	-1208.29	--	--
	2.87819	1.12184	1.14733	0.04697	--	--			1.72858	6406	6698.19	-1195.53	--	--
	2.87589	1.21761	1.25581	0.03426	--	--			1.72798	6441	6753.42	-1215.75	--	--
	2.87359	1.30035	1.32966	0.04314	--	--			1.72737	6476	6811.87	-1239.21	--	--
	2.8713	1.33087	1.35456	0.04877	--	--			1.72676	6637	6873.84	-1140.17	--	--
	2.869	1.31471	1.32744	0.05973	--	--			1.72616	6713	6939.65	-1129.98	--	--
	2.86671	1.265	1.25684	0.08061	--	--			1.72556	6830	7009.67	-1083.01	--	--
	2.86441	1.16843	1.15753	0.08335	--	--			1.72495	6706	7084.36	-1281.7	--	--
	2.86212	1.06381	1.04459	0.09167	--	--			1.72435	6910	7164.22	-1157.56	--	--
	2.85984	0.94066	0.93011	0.083	--	--			1.72375	7041	7249.84	-1112.18	--	--
	2.85755	0.82818	0.82221	0.07843	--	--			1.72315	7245	7341.94	-1000.27	--	--
	2.85526	0.72828	0.72551	0.07522	--	--			1.72254	7304	7441.32	-1040.65	--	--
	2.85298	0.63559	0.64205	0.066	--	--			1.72194	7298	7548.95	-1154.29	--	--
	2.8507	0.55724	0.57199	0.0577	--	--			1.72134	7611	7665.96	-958.302	--	--
	2.84842	0.50172	0.5144	0.05978	--	--			1.72074	7672	7793.68	-1025.02	--	--
	2.84614	0.4457	0.46776	0.0504	--	--			1.72014	7839	7933.63	-997.965	--	--
	2.84387	0.40977	0.43034	0.05188	--	--			1.71954	7965	8087.59	-1025.93	--	--
	2.84159	0.37768	0.40044	0.04969	--	--			1.71894	8273	8257.63	-887.97	--	--
	2.83932	0.35152	0.37651	0.04746	--	--			1.71835	8425	8446.1	-924.441	--	--
	2.83705	0.33441	0.35726	0.0496	--	--			1.71775	8559	8655.7	-1000.03	--	--
	2.83478	0.31902	0.34164	0.04983	--	--			1.71715	9018	8889.45	-774.785	--	--
	2.83252	0.30821	0.32882	0.05184	--	--			1.71655	9289	9150.77	-765.106	--	--
	2.83025	0.29315	0.31819	0.04741	--	--			1.71596	9586	9443.45	-760.787	--	--
	2.82799	0.28588	0.30928	0.04905	--	--			1.71536	9906	9771.66	-769.001	--	--
	2.82573	0.28093	0.30172	0.05167	--	--			1.71477	10316	10140	-727.288	--	--
	2.82347	0.27884	0.29525	0.05605	--	--			1.71417	10855	10553.2	-601.545	--	--
	2.82121	0.27372	0.28966	0.05651	--	--			1.71358	11288	11016.6	-631.981	--	--
	2.81896	0.26918	0.28481	0.05683	--	--			1.71298	11908	11535.7	-531.055	--	--
	2.8167	0.26363	0.28057	0.05552	--	--			1.71239	12434	12116.1	-585.412	--	--
	2.81445	0.26195	0.27684	0.05757	--	--			1.7118	13189	12763.4	-477.784	--	--
	2.8122	0.26096	0.27355	0.05986	--	--			1.7112	13909	13483.5	-477.884	--	--
	2.80995	0.25754	0.27064	0.05935	--	--			1.71061	14571	14281.9	-614.263	--	--
	2.8077	0.2565	0.26806	0.06089	--	--			1.71002	15498	15163.8	-569.17	--	--
	2.80546	0.25241	0.26576	0.05911	--	--			1.70943	16457	16134	-580.371	--	--
	2.80322	0.25267	0.26371	0.06142	--	--			1.70884	17132	17196.6	-967.961	--	--
	2.80098	0.25122	0.26188	0.0618	--	--			1.70825	18548	18354.8	-710.154	--	--
	2.79874	0.25186	0.26024	0.06407	--	--			1.70766	19733	19610.7	-781.052	--	--
	2.7965	0.25257	0.25879	0.06624	--	--			1.70707	20990	20965.1	-878.39	--	--
	2.79426	0.25041	0.25749	0.06537	--	--			1.70648	22518	22416.9	-802.248	--	--
	2.79203	0.25296	0.25634	0.06907	--	--			1.70589	23665	23963.4	-1201.72	--	--
	2.7898	0.25142	0.25532	0.06855	--	--			1.7053	25717	25599.2	-785.568	--	--
	2.78757	0.249	0.25442	0.06704	--	--			1.70471	27212	27316.5	-1007.79	--	--
	2.78534	0.24684	0.25363	0.06566	--	--			1.70413	28708	29103.9	-1299.19	--	--
	2.78311	0.2492	0.25295	0.0687	--	--			1.70354	30803	30946.5	-1046.86	--	--
	2.78088	0.24632	0.25237	0.0664	--	--			1.70295	32247	32825.4	-1481.71	--	--
	2.77866	0.24811	0.25189	0.06868	--	--			1.70237	34001	34716.8	-1619.13	--	--
	2.77644	0.24723	0.2515	0.06819	--	--			1.70178	36201	36592.4	-1294.7	--	--
	2.77422	0.24743	0.25119	0.06869	--	--			1.7012	38132	38419.1	-1190.44	--	--
	2.772	0.24857	0.25098	0.07005	--	--			1.70061	39326	40160	-1737.35	--	--
	2.76979	0.24555	0.25085	0.06716	--	--			1.70003	41227	41775.4	-1451.74	--	--
	2.76757	0.24745	0.25081	0.06909	--	--			1.69945	43022	43224.8	-1106.11	--	--
	2.76536	0.2522	0.25086	0.0738	--	--			1.69886	44315	44469.3	-1057.65	--	--
	2.76315	0.25001	0.251	0.07147	--	--			1.69828	45199	45474.5	-1178.88	--	--
	2.76094	0.24939	0.25123	0.07061	--	--			1.6977	45833	46212.9	-1283.25	--	--
	2.75873	0.25391	0.25157	0.0748	--	--			1.69712	46779	46665.6	-789.97	--	--
	2.75652	0.25122	0.25201	0.07166	--	--			1.69654	47435	46823.5	-291.873	--	--
	2.75432	0.25196	0.25257	0.07185	--	--			1.69595	47524	46686.9	-66.2828	--	--
	2.75212	0.25169	0.25324	0.0709	--	--			1.69537	47141	46264.7	-27.0094	--	--
	2.74992	0.25419	0.25406	0.07258	--	--			1.69479	46331	45572.6	-144.904	--	--
	2.74772	0.25359	0.25502	0.07102	--	--			1.69421	46143	44632	607.616	--	--
	2.74552	0.25442	0.25615	0.07072	--	--			1.69364	45193	43468.8	820.838	--	--
	2.74333	0.25738	0.25747	0.07236	--	--			1.69306	43657	42111.9	641.729	--	--
	2.74113	0.2595	0.25901	0.07295	--	--			1.69248	42381	40592.8	884.87	--	--
	2.73894	0.25994	0.26079	0.0716	--	--			1.6919	41074	38944.3	1226.35	--	--
	2.73675	0.26181	0.26286	0.0714	--	--			1.69132	39319	37199.8	1215.86	--	--
	2.73456	0.26455	0.26527	0.07173	--	--			1.69075	37280	35391.9	984.784	--	--
	2.73238	0.26914	0.26808	0.07351	--	--			1.69017	35577	33551.3	1122.33	--	--
	2.73019	0.26716	0.27136	0.06825	--	--			1.68959	33823	31706.2	1213.45	--	--
	2.72801	0.27361	0.27522	0.07084	--	--			1.68902	31678	29881.2	893.508	--	--
	2.72583	0.27871	0.27975	0.07141	--	--			1.68844	29615	28097.1	614.602	--	--
	2.72365	0.28446	0.2851	0.07182	--	--			1.68787	28088	26371	813.643	--	--
	2.72147	0.29136	0.2914	0.07241	--	--			1.6873	26112	24716.5	492.198	--	--
	2.7193	0.29972	0.29884	0.07333	--	--			1.68672	24581	23143.5	534.206	--	--
	2.71712	0.30799	0.3076	0.07284	--	--			1.68615	22835	21659.1	272.6	--	--
	2.71495	0.31923	0.31789	0.07379	--	--			1.68558	21207	20267.7	35.9223	--	--
	2.71278	0.33573	0.32994	0.07824	--	--			1.685	20088	18971.7	212.959	--	--
	2.71061	0.34994	0.34393	0.07846	--	--			1.68443	18749	17771.3	74.3598	--	--
	2.70844	0.3661	0.36004	0.07851	--	--			1.68386	17604	16665.3	35.3344	--	--
	2.70628	0.38656	0.37832	0.0807	--	--			1.68329	16652	15651.3	97.3588	--	--
	2.70411	0.40529	0.39868	0.07906	--	--			1.68272	15556	14725.8	-73.0914	--	--
	2.70195	0.42641	0.42071	0.07815	--	--			1.68215	14672	13884.4	-115.767	--	--
	2.69979	0.44792	0.4436	0.07677	--	--			1.68158	13906	13122.5	-119.854	--	--
	2.69763	0.46188	0.46601	0.06833	--	--			1.68101	13247	12434.8	-91.151	--	--
	2.69548	0.47911	0.48605	0.06551	--	--			1.68044	12567	11815.9	-152.229	--	--
	2.69332	0.49322	0.5016	0.06407	--	--			1.67987	12099	11260.2	-64.5689	--	--
	2.69117	0.50158	0.51072	0.06331	--	--			1.6793	11690	10762.3	24.3129	--	--
	2.68902	0.50355	0.51225	0.06376	--	--			1.67874	11144	10316.9	-76.2193	--	--
	2.68687	0.50243	0.50613	0.06875	--	--			1.67817	10683	9918.67	-139.008	--	--
	2.68472	0.49582	0.49338	0.0749	--	--			1.6776	10155	9562.82	-311.161	--	--
	2.68257	0.48665	0.47568	0.08342	--	--			1.67704	9948	9244.76	-200.097	--	--
	2.68043	0.46579	0.45494	0.0833	--	--			1.67647	9616	8960.23	-247.565	--	--
	2.67828	0.45513	0.43289	0.09469	--	--			1.67591	9306	8705.34	-302.68	--	--
	2.67614	0.43448	0.4109	0.09603	--	--			1.67534	9106	8476.57	-273.906	--	--
	2.674	0.41426	0.38991	0.0968	--	--			1.67478	8975	8270.73	-199.067	--	--
	2.67187	0.39579	0.37051	0.09774	--	--			1.67421	8638	8084.99	-350.326	--	--
	2.66973	0.37915	0.35298	0.09862	--	--			1.67365	8471	7916.83	-349.172	--	--
	2.66759	0.36223	0.33744	0.09725	--	--			1.67308	8158	7764.06	-509.4	--	--
	2.66546	0.34635	0.32381	0.09499	--	--			1.67252	8046	7624.74	-482.078	--	--
	2.66333	0.33177	0.31199	0.09224	--	--			1.67196	7967	7497.19	-433.53	--	--
	2.6612	0.3224	0.3018	0.09305	--	--			1.6714	7814	7379.97	-469.305	--	--
	2.65907	0.31117	0.29306	0.09056	--	--			1.67084	7606	7271.81	-569.152	--	--
	2.65695	0.30271	0.28558	0.08958	--	--			1.67027	7438	7171.66	-637	--	--
	2.65482	0.2927	0.27918	0.08597	--	--			1.66971	7468	7078.59	-513.926	--	--
	2.6527	0.28636	0.2737	0.08511	--	--			1.66915	7432	6991.81	-463.144	--	--
	2.65058	0.28516	0.269	0.08861	--	--			1.66859	7296	6910.64	-517.98	--	--
	2.64846	0.27672	0.26496	0.08422	--	--			1.66804	7167	6834.52	-570.856	--	--
	2.64634	0.27041	0.26146	0.0814	--	--			1.66748	7158	6762.94	-508.275	--	--
	2.64423	0.26899	0.25842	0.08303	--	--			1.66692	7010	6695.48	-588.813	--	--
	2.64211	0.26737	0.25577	0.08406	--	--			1.66636	6956	6631.76	-579.099	--	--
	2.64	0.26406	0.25344	0.08307	--	--			1.6658	6956	6571.48	-518.813	--	--
	2.63789	0.26039	0.25139	0.08145	--	--			1.66524	6884	6514.34	-533.677	--	--
	2.63578	0.25629	0.24958	0.07916	--	--			1.66469	6735	6460.11	-628.446	--	--
	2.63367	0.25769	0.24797	0.08217	--	--			1.66413	6599	6408.56	-712.901	--	--
	2.63157	0.25275	0.24655	0.07865	--	--			1.66358	6668	6359.51	-594.851	--	--
	2.62946	0.25266	0.24528	0.07983	--	--			1.66302	6420	6312.79	-796.125	--	--
	2.62736	0.25347	0.24415	0.08178	--	--			1.66246	6484	6268.23	-687.566	--	--
	2.62526	0.25242	0.24314	0.08173	--	--			1.66191	6430	6225.7	-699.035	--	--
	2.62316	0.2485	0.24224	0.07871	--	--			1.66136	6474	6185.07	-614.405	--	--
	2.62107	0.24876	0.24145	0.07977	--	--			1.6608	6472	6146.22	-577.561	--	--
	2.61897	0.24752	0.24075	0.07923	--	--			1.66025	6271	6109.06	-741.395	--	--
	2.61688	0.24502	0.24013	0.07734	--	--			1.6597	6210	6073.47	-766.809	--	--
	2.61478	0.24601	0.2396	0.07886	--	--			1.65914	6251	6039.38	-691.712	--	--
	2.61269	0.24671	0.23914	0.08003	--	--			1.65859	5997	6006.69	-913.023	--	--
	2.6106	0.245	0.23876	0.0787	--	--			1.65804	6122	5975.33	-756.664	--	--
	2.60852	0.24357	0.23844	0.07758	--	--			1.65749	6168	5945.22	-680.561	--	--
	2.60643	0.24261	0.2382	0.07686	--	--			1.65694	6212	5916.31	-607.649	--	--
	2.60435	0.24291	0.23803	0.07733	--	--			1.65639	6093	5888.53	-698.864	--	--
	2.60227	0.24341	0.23793	0.07794	--	--			1.65584	5994	5861.81	-771.148	--	--
	2.60018	0.24162	0.23789	0.07618	--	--			1.65529	6133	5836.11	-606.448	--	--
	2.59811	0.2407	0.23794	0.07522	--	--			1.65474	6086	5811.37	-628.711	--	--
	2.59603	0.24134	0.23806	0.07574	--	--			1.65419	5989	5787.55	-701.892	--	--
	2.59395	0.24148	0.23826	0.07567	--	--			1.65364	5908	5764.61	-759.944	--	--
	2.59188	0.24123	0.23855	0.07513	--	--			1.65309	5862	5742.49	-783.827	--	--
	2.58981	0.24321	0.23895	0.07671	--	--			1.65254	5937	5721.16	-687.501	--	--
	2.58774	0.24211	0.23945	0.07511	--	--			1.652	5953	5700.59	-650.93	--	--
	2.58567	0.23875	0.24007	0.07114	--	--			1.65145	5872	5680.74	-712.078	--	--
	2.5836	0.23997	0.24083	0.0716	--	--			1.6509	6004	5661.58	-560.915	--	--
	2.58153	0.23986	0.24174	0.07057	--	--			1.65036	5756	5643.07	-790.41	--	--
	2.57947	0.24364	0.24284	0.07325	--	--			1.64981	5766	5625.2	-762.533	--	--
	2.57741	0.24243	0.24416	0.07073	--	--			1.64927	5849	5607.92	-662.259	--	--
	2.57535	0.2475	0.24573	0.07423	--	--			1.64872	5752	5591.23	-742.563	--	--
	2.57329	0.24712	0.24762	0.07196	--	--			1.64818	5784	5575.08	-694.421	--	--
	2.57123	0.25084	0.24989	0.0734	--	--			1.64763	5783	5559.48	-679.813	--	--
	2.56918	0.25039	0.25267	0.07017	--	--			1.64709	5649	5544.38	-798.717	--	--
	2.56712	0.25585	0.25609	0.07221	--	--			1.64655	5644	5529.78	-789.114	--	--
	2.56507	0.26081	0.26037	0.07289	--	--			1.646	5690	5515.65	-728.988	--	--
	2.56302	0.26403	0.26577	0.0707	--	--			1.64546	5600	5501.98	-805.322	--	--
	2.56097	0.27064	0.27269	0.07041	--	--			1.64492	5559	5488.76	-833.102	--	--
	2.55892	0.28162	0.28157	0.0725	--	--			1.64438	5775	5475.98	-604.314	--	--
	2.55688	0.29063	0.293	0.07008	--	--			1.64384	5701	5463.61	-665.947	--	--
	2.55483	0.30472	0.30759	0.06958	--	--			1.6433	5512	5451.65	-842.989	--	--
	2.55279	0.32578	0.32601	0.07222	--	--			1.64276	5652	5440.1	-691.433	--	--
	2.55075	0.34858	0.34883	0.0722	--	--			1.64222	5589	5428.93	-743.269	--	--
	2.54871	0.3779	0.37635	0.07401	--	--			1.64168	5710	5418.16	-611.495	--	--
	2.54667	0.40733	0.40826	0.07152	--	--			1.64114	5555	5407.77	-756.103	--	--
	2.54463	0.44341	0.44311	0.07275	--	--			1.6406	5640	5397.75	-661.09	--	--
	2.5426	0.47684	0.47763	0.07166	--	--			1.64006	5579	5388.12	-712.459	--	--
	2.54057	0.50806	0.50668	0.07383	--	--			1.63952	5481	5378.87	-801.207	--	--
	2.53854	0.5266	0.5245	0.07455	--	--			1.63899	5601	5370	-672.339	--	--
	2.53651	0.53725	0.52732	0.08239	--	--			1.63845	5620	5361.52	-644.856	--	--
	2.53448	0.53025	0.51519	0.08751	--	--			1.63791	5532	5353.43	-724.767	--	--
	2.53245	0.50769	0.49155	0.08859	--	--			1.63738	5572	5345.74	-677.08	--	--
	2.53043	0.48501	0.46119	0.09627	--	--			1.63684	5672	5338.47	-569.805	--	--
	2.5284	0.45073	0.42849	0.09469	--	--			1.6363	5582	5331.61	-652.952	--	--
	2.52638	0.41201	0.39664	0.08782	--	--			1.63577	5592	5315.88	-627.214	--	--
	2.52436	0.38485	0.36758	0.08972	--	--			1.63523	5488	5309.97	-725.308	--	--
	2.52235	0.35414	0.34225	0.08434	--	--			1.6347	5588	5304.53	-619.867	--	--
	2.52033	0.32925	0.32089	0.08081	--	--			1.63417	5567	5299.57	-635.907	--	--
	2.51831	0.30874	0.30332	0.07788	--	--			1.63363	5565	5295.11	-633.45	--	--
	2.5163	0.28495	0.28911	0.06829	--	--			1.6331	5539	5298.7	-663.037	--	--
	2.51429	0.27382	0.27774	0.06853	--	--			1.63257	5516	5295.34	-682.675	--	--
	2.51228	0.26448	0.26869	0.06824	--	--			1.63204	5532	5287.9	-659.234	--	--
	2.51027	0.25706	0.26147	0.06805	--	--			1.6315	5580	5285.69	-609.023	--	--
	2.50826	0.25188	0.25568	0.06865	--	--			1.63097	5523	5284.06	-664.395	--	--
	2.50626	0.24577	0.25099	0.06722	--	--			1.63044	5494	5283.02	-692.362	--	--
	2.50425	0.24191	0.24715	0.06722	--	--			1.62991	5497	5282.6	-688.934	--	--
	2.50225	0.23943	0.24396	0.06793	--	--			1.62938	5576	5282.78	-610.116	--	--
	2.50025	0.2358	0.24127	0.06698	--	--			1.62885	5540	5283.57	-646.911	--	--
	2.49825	0.23193	0.23898	0.0654	--	--			1.62832	5520	5288.74	-672.075	--	--
	2.49625	0.23289	0.23701	0.06834	--	--			1.62779	5599	5290.76	-595.095	--	--
	2.49426	0.2283	0.23529	0.06546	--	--			1.62726	5557	5293.36	-639.696	--	--
	2.49227	0.22692	0.23379	0.06559	--	--			1.62673	5679	5296.51	-520.85	--	--
	2.49027	0.22849	0.23246	0.06848	--	--			1.62621	5505	5300.18	-698.518	--	--
	2.48828	0.22583	0.23128	0.067	--	--			1.62568	5482	5304.31	-725.65	--	--
	2.48629	0.22245	0.23022	0.06468	--	--			1.62515	5644	5308.85	-568.183	--	--
	2.4843	0.22435	0.22927	0.06753	--	--			1.62463	5600	5313.7	-617.035	--	--
	2.48232	0.22406	0.22842	0.06809	--	--			1.6241	5563	5318.78	-659.115	--	--
	2.48033	0.22358	0.22764	0.0684	--	--			1.62357	5699	5323.97	-528.311	--	--
	2.47835	0.22244	0.22693	0.06797	--	--			1.62305	5635	5329.17	-597.503	--	--
	2.47637	0.22179	0.22628	0.06797	--	--			1.62252	5568	5334.22	-669.56	--	--
	2.47439	0.22111	0.22568	0.06788	--	--			1.622	5507	5339.02	-735.355	--	--
	2.47241	0.22306	0.22513	0.07038	--	--			1.62147	5581	5343.43	-665.764	--	--
	2.47043	0.22134	0.22462	0.06917	--	--			1.62095	5751	5347.35	-499.685	--	--
	2.46846	0.21999	0.22414	0.0683	--	--			1.62043	5515	5350.7	-739.037	--	--
	2.46649	0.21933	0.2237	0.06808	--	--			1.6199	5602	5353.43	-654.771	--	--
	2.46451	0.21872	0.22329	0.06788	--	--			1.61938	5628	5355.54	-630.873	--	--
	2.46254	0.21846	0.22291	0.068	--	--			1.61886	5545	5357.03	-715.363	--	--
	2.46057	0.21637	0.22255	0.06627	--	--			1.61834	5628	5357.95	-633.29	--	--
	2.45861	0.21772	0.22221	0.06797	--	--			1.61781	5663	5358.38	-598.721	--	--
	2.45664	0.2172	0.22188	0.06777	--	--			1.61729	5705	5358.41	-556.747	--	--
	2.45468	0.21709	0.22158	0.06796	--	--			1.61677	5415	5358.12	-846.46	--	--
	2.45272	0.21812	0.22129	0.06928	--	--			1.61625	5499	5357.62	-761.96	--	--
	2.45075	0.21661	0.22102	0.06804	--	--			1.61573	5513	5357	-747.34	--	--
	2.44879	0.2163	0.22076	0.06799	--	--			1.61521	5608	5356.35	-651.69	--	--
	2.44684	0.21821	0.22052	0.07015	--	--			1.61469	5644	5355.74	-615.08	--	--
	2.44488	0.21854	0.22028	0.07071	--	--			1.61417	5547	5355.22	-711.56	--	--
	2.44293	0.21608	0.22005	0.06848	--	--			1.61365	5600	5354.82	-658.154	--	--
	2.44097	0.21694	0.21984	0.06955	--	--			1.61314	5520	5354.52	-737.853	--	--
	2.43902	0.21751	0.21963	0.07034	--	--			1.61262	5670	5354.26	-587.602	--	--
	2.43707	0.21748	0.21943	0.0705	--	--			1.6121	5580	5353.98	-677.315	--	--
	2.43512	0.21622	0.21924	0.06943	--	--			1.61158	5341	5353.52	-915.857	--	--
	2.43318	0.21916	0.21906	0.07255	--	--			1.61107	5556	5352.73	-700.069	--	--
	2.43123	0.21807	0.21888	0.07164	--	--			1.61055	5423	5351.43	-831.768	--	--
	2.42929	0.21419	0.21871	0.06793	--	--			1.61003	5547	5349.43	-705.767	--	--
	2.42735	0.21724	0.21855	0.07115	--	--			1.60952	5444	5346.56	-805.895	--	--
	2.4254	0.21922	0.21839	0.07329	--	--			1.609	5481	5342.67	-765.01	--	--
	2.42347	0.21608	0.21823	0.0703	--	--			1.60849	5511	5337.68	-730.022	--	--
	2.42153	0.2159	0.21808	0.07027	--	--			1.60797	5461	5331.55	-773.887	--	--
	2.41959	0.21456	0.21794	0.06907	--	--			1.60746	5457	5324.28	-770.616	--	--
	2.41766	0.21836	0.2178	0.07301	--	--			1.60695	5422	5315.92	-797.262	--	--
	2.41572	0.21584	0.21766	0.07063	--	--			1.60643	5334	5306.58	-875.913	--	--
	2.41379	0.21381	0.21753	0.06873	--	--			1.60592	5352	5296.34	-847.681	--	--
	2.41186	0.2143	0.2174	0.06935	--	--			1.60541	5380	5285.36	-808.697	--	--
	2.40994	0.21571	0.21728	0.07089	--	--			1.6049	5351	5273.77	-826.111	--	--
	2.40801	0.2188	0.21715	0.07409	--	--			1.60438	5317	5261.74	-848.08	--	--
	2.40608	0.21562	0.21704	0.07103	--	--			1.60387	5308	5249.44	-844.78	--	--
	2.40416	0.21433	0.21692	0.06986	--	--			1.60336	5331	5237.05	-809.39	--	--
	2.40224	0.2162	0.21681	0.07184	--	--			1.60285	5269	5224.76	-859.097	--	--
	2.40032	0.21475	0.2167	0.0705	--	--			1.60234	5112	5212.74	-1004.08	--	--
	2.3984	0.21646	0.2166	0.07232	--	--			1.60183	5267	5201.17	-837.512	--	--
	2.39648	0.21556	0.21649	0.07152	--	--			1.60132	5308	5190.21	-785.549	--	--
	2.39456	0.21351	0.21639	0.06957	--	--			1.60081	5247	5180	-836.333	--	--
	2.39265	0.21363	0.2163	0.06978	--	--			1.6003	5230	5170.65	-843.988	--	--
	2.39074	0.21614	0.2162	0.07239	--	--			1.59979	5278	5162.29	-787.623	--	--
	2.38883	0.21733	0.21611	0.07367	--	--			1.59929	5297	5155	-761.337	--	--
	2.38692	0.21708	0.21603	0.07351	--	--			1.59878	5069	5148.88	-983.218	--	--
	2.38501	0.21377	0.21594	0.07028	--	--			1.59827	5211	5144.01	-836.349	--	--
	2.3831	0.21558	0.21586	0.07218	--	--			1.59776	5137	5140.48	-906.816	--	--
	2.3812	0.21784	0.21578	0.07451	--	--			1.59726	5145	5138.37	-896.708	--	--
	2.37929	0.21503	0.21571	0.07177	--	--			1.59675	5108	5137.78	-933.121	--	--
	2.37739	0.21699	0.21564	0.0738	--	--			1.59625	5106	5138.83	-936.168	--	--
	2.37549	0.21486	0.21557	0.07175	--	--			1.59574	5138	5141.64	-906.979	--	--
	2.37359	0.21405	0.21551	0.071	--	--			1.59524	5314	5146.37	-735.706	--	--
	2.37169	0.21672	0.21545	0.07372	--	--			1.59473	5127	5153.19	-929.529	--	--
	2.3698	0.21527	0.21539	0.07233	--	--			1.59423	5157	5162.32	-908.659	--	--
	2.3679	0.21478	0.21535	0.07189	--	--			1.59372	5217	5174	-860.337	--	--
	2.36601	0.21416	0.2153	0.0713	--	--			1.59322	5216	5188.51	-875.848	--	--
	2.36412	0.21652	0.21527	0.07371	--	--			1.59272	5280	5206.17	-829.505	--	--
	2.36223	0.21663	0.21524	0.07385	--	--			1.59221	5240	5227.33	-890.665	--	--
	2.36034	0.21735	0.21522	0.07458	--	--			1.59171	5257	5252.38	-898.719	--	--
	2.35845	0.21224	0.2152	0.06949	--	--			1.59121	5313	5281.76	-872.093	--	--
	2.35657	0.21353	0.2152	0.07078	--	--			1.59071	5305	5315.91	-914.243	--	--
	2.35468	0.21291	0.21521	0.07015	--	--			1.5902	5381	5355.3	-877.641	--	--
	2.3528	0.21477	0.21524	0.07198	--	--			1.5897	5312	5400.44	-991.778	--	--
	2.35092	0.21361	0.21528	0.07078	--	--			1.5892	5517	5451.81	-838.146	--	--
	2.34904	0.21479	0.21535	0.0719	--	--			1.5887	5501	5509.88	-912.222	--	--
	2.34716	0.21418	0.21544	0.07119	--	--			1.5882	5591	5575.13	-887.463	--	--
	2.34528	0.21415	0.21555	0.07104	--	--			1.5877	5626	5647.94	-925.276	--	--
	2.34341	0.21304	0.21571	0.06978	--	--			1.5872	5556	5728.67	-1076.01	--	--
	2.34154	0.21464	0.21591	0.07118	--	--			1.5867	5601	5817.59	-1119.93	--	--
	2.33966	0.21696	0.21615	0.07326	--	--			1.58621	5912	5914.85	-906.187	--	--
	2.33779	0.21932	0.21646	0.07532	--	--			1.58571	5853	6020.48	-1070.82	--	--
	2.33592	0.21726	0.21683	0.07288	--	--			1.58521	6009	6134.38	-1028.71	--	--
	2.33406	0.21935	0.21729	0.07451	--	--			1.58471	6025	6256.21	-1134.55	--	--
	2.33219	0.21698	0.21783	0.0716	--	--			1.58422	6261	6385.49	-1027.83	--	--
	2.33033	0.21814	0.21847	0.07213	--	--			1.58372	6357	6521.44	-1067.78	--	--
	2.32846	0.22025	0.2192	0.0735	--	--			1.58322	6490	6663.03	-1076.37	--	--
	2.3266	0.22196	0.22002	0.07439	--	--			1.58273	6677	6808.91	-1035.25	--	--
	2.32474	0.221	0.22091	0.07255	--	--			1.58223	6745	6957.37	-1115.71	--	--
	2.32288	0.22346	0.2218	0.07411	--	--			1.58174	6831	7106.33	-1178.66	--	--
	2.32103	0.22296	0.22264	0.07278	--	--			1.58124	7012	7253.32	-1144.66	--	--
	2.31917	0.22137	0.22331	0.07051	--	--			1.58075	7267	7395.53	-1031.87	--	--
	2.31732	0.22458	0.22373	0.0733	--	--			1.58025	7348	7529.84	-1085.18	--	--
	2.31546	0.2261	0.22382	0.07474	--	--			1.57976	7524	7652.98	-1032.32	--	--
	2.31361	0.22266	0.22356	0.07155	--	--			1.57926	7605	7761.7	-1060.03	--	--
	2.31176	0.22179	0.22299	0.07125	--	--			1.57877	7631	7852.97	-1125.31	--	--
	2.30991	0.22562	0.22219	0.07588	--	--			1.57828	7868	7924.27	-959.609	--	--
	2.30807	0.22076	0.22124	0.07197	--	--			1.57779	7870	7973.7	-1007.04	--	--
	2.30622	0.22279	0.22023	0.07501	--	--			1.57729	7857	8000.17	-1046.51	--	--
	2.30438	0.22135	0.21923	0.07458	--	--			1.5768	7659	8003.35	-1247.69	--	--
	2.30254	0.21887	0.21827	0.07306	--	--			1.57631	7738	7983.65	-1148.98	--	--
	2.3007	0.2186	0.21739	0.07367	--	--			1.57582	7676	7942.02	-1169.36	--	--
	2.29886	0.21737	0.21659	0.07323	--	--			1.57533	7738	7879.89	-1045.22	--	--
	2.29702	0.21756	0.21588	0.07413	--	--			1.57484	7626	7798.95	-1076.29	--	--
	2.29518	0.21542	0.21526	0.07262	--	--			1.57435	7491	7701.18	-1113.52	--	--
	2.29335	0.21459	0.21471	0.07234	--	--			1.57386	7285	7588.73	-1207.07	--	--
	2.29151	0.21341	0.21423	0.07163	--	--			1.57337	7123	7463.95	-1244.29	--	--
	2.28968	0.21337	0.21382	0.072	--	--			1.57288	7156	7329.3	-1076.64	--	--
	2.28785	0.21437	0.21345	0.07337	--	--			1.57239	7091	7187.34	-999.677	--	--
	2.28602	0.21377	0.21313	0.07309	--	--			1.5719	6734	7040.61	-1209.95	--	--
	2.28419	0.21247	0.21285	0.07208	--	--			1.57142	6645	6891.55	-1149.89	--	--
	2.28237	0.2126	0.2126	0.07245	--	--			1.57093	6439	6742.41	-1206.75	--	--
	2.28054	0.20986	0.21237	0.06994	--	--			1.57044	6384	6595.18	-1114.52	--	--
	2.27872	0.2116	0.21217	0.07189	--	--			1.56996	6198	6451.56	-1156.9	--	--
	2.2769	0.21058	0.21198	0.07105	--	--			1.56947	6157	6312.94	-1059.28	--	--
	2.27508	0.21108	0.21181	0.07173	--	--			1.56898	5931	6180.42	-1152.76	--	--
	2.27326	0.21012	0.21165	0.07093	--	--			1.5685	5704	6054.8	-1254.14	--	--
	2.27144	0.21224	0.2115	0.07319	--	--			1.56801	5651	5936.66	-1189	--	--
	2.26963	0.20869	0.21136	0.06979	--	--			1.56753	5561	5826.33	-1168.67	--	--
	2.26781	0.21467	0.21122	0.0759	--	--			1.56704	5612	5723.98	-1015.31	--	--
	2.266	0.21083	0.2111	0.07218	--	--			1.56656	5367	5629.58	-1165.92	--	--
	2.26419	0.20975	0.21098	0.07122	--	--			1.56607	5316	5556.62	-1143.96	--	--
	2.26238	0.21089	0.21086	0.07248	--	--			1.56559	5177	5477.72	-1204.06	--	--
	2.26057	0.21177	0.21075	0.07347	--	--			1.56511	5126	5406.08	-1183.41	--	--
	2.25876	0.21046	0.21065	0.07227	--	--			1.56462	5185	5341.29	-1059.63	--	--
	2.25696	0.21101	0.21054	0.07292	--	--			1.56414	5086	5282.94	-1100.28	--	--
	2.25515	0.20826	0.20961	0.07111	--	--			1.56366	4917	5230.55	-1216.89	--	--
	2.25335	0.21141	0.20952	0.07434	--	--			1.56318	5043	5183.64	-1043.98	--	--
	2.25155	0.2099	0.20944	0.07291	--	--			1.5627	4915	5141.73	-1130.06	--	--
	2.24975	0.20855	0.20935	0.07165	--	--			1.56221	4989	5104.34	-1018.68	--	--
	2.24795	0.20804	0.20927	0.07122	--	--			1.56173	4773	5077.81	-1208.15	--	--
	2.24615	0.20673	0.20919	0.07	--	--			1.56125	4901	5048.16	-1050.49	--	--
	2.24435	0.2092	0.20911	0.07254	--	--			1.56077	4861	5021.72	-1064.06	--	--
	2.24256	0.21124	0.20904	0.07466	--	--			1.56029	4858	4998.13	-1043.47	--	--
	2.24077	0.2078	0.20896	0.07129	--	--			1.55981	4740	4977.03	-1140.37	--	--
	2.23898	0.20835	0.20889	0.07191	--	--			1.55933	4689	4958.11	-1172.44	--	--
	2.23719	0.21014	0.20882	0.07378	--	--			1.55885	4732	4941.08	-1112.42	--	--
	2.2354	0.20901	0.20874	0.07272	--	--			1.55838	4717	4925.7	-1112.04	--	--
	2.23361	0.20712	0.20867	0.0709	--	--			1.5579	4631	4911.75	-1184.09	--	--
	2.23182	0.20683	0.2086	0.07068	--	--			1.55742	4711	4899.03	-1091.37	--	--
	2.23004	0.20859	0.20853	0.07251	--	--			1.55694	4689	4887.38	-1101.72	--	--
	2.22826	0.20782	0.20846	0.07181	--	--			1.55647	4768	4876.66	-1012	--	--
	2.22648	0.2088	0.2084	0.07286	--	--			1.55599	4712	4866.74	-1058.08	--	--
	2.2247	0.20849	0.20833	0.07261	--	--			1.55551	4643	4857.52	-1117.86	--	--
	2.22292	0.20822	0.20826	0.07241	--	--			1.55504	4600	4848.91	-1152.25	--	--
	2.22114	0.20644	0.2082	0.0707	--	--			1.55456	4602	4840.84	-1142.17	--	--
	2.21936	0.20494	0.20813	0.06927	--	--			1.55408	4669	4833.23	-1067.57	--	--
	2.21759	0.208	0.20806	0.07239	--	--			1.55361	4610	4826.05	-1119.38	--	--
	2.21582	0.20846	0.208	0.07291	--	--			1.55314	4491	4819.23	-1231.57	--	--
	2.21405	0.20501	0.20793	0.06953	--	--			1.55266	4585	4812.75	-1131.09	--	--
	2.21228	0.20486	0.20787	0.06944	--	--			1.55219	4711	4806.58	-998.914	--	--
	2.21051	0.20752	0.20781	0.07217	--	--			1.55171	4640	4800.67	-1064.01	--	--
	2.20874	0.20793	0.20774	0.07264	--	--			1.55124	4566	4795.02	-1132.36	--	--
	2.20697	0.20883	0.20768	0.0736	--	--			1.55077	4493	4789.6	-1199.94	--	--
	2.20521	0.20759	0.20762	0.07242	--	--			1.55029	4471	4784.4	-1216.73	--	--
	2.20345	0.20333	0.20755	0.06823	--	--			1.54982	4485	4779.38	-1197.72	--	--
	2.20169	0.20818	0.20749	0.07314	--	--			1.54935	4526	4774.56	-1151.9	--	--
	2.19993	0.20495	0.20743	0.06997	--	--			1.54888	4595	4769.9	-1078.24	--	--
	2.19817	0.20712	0.20737	0.0722	--	--			1.54841	4630	4765.41	-1038.75	--	--
	2.19641	0.2036	0.20731	0.06874	--	--			1.54793	4525	4761.07	-1139.41	--	--
	2.19465	0.20559	0.20724	0.0708	--	--			1.54746	4517	4756.87	-1143.21	--	--
	2.1929	0.20649	0.20718	0.07176	--	--			1.54699	4611	4752.81	-1045.14	--	--
	2.19115	0.20406	0.20712	0.06939	--	--			1.54652	4505	4748.95	-1147.29	--	--
	2.18939	0.20639	0.20706	0.07179	--	--			1.54605	4541	4745.13	-1107.47	--	--
	2.18764	0.20262	0.207	0.06807	--	--			1.54558	4530	4741.43	-1114.77	--	--
	2.18589	0.20646	0.20694	0.07197	--	--			1.54512	4514	4737.84	-1127.18	--	--
	2.18415	0.20942	0.20688	0.075	--	--			1.54465	4636	4734.36	-1001.69	--	--
	2.1824	0.20683	0.20682	0.07246	--	--			1.54418	4481	4730.97	-1153.31	--	--
	2.18066	0.20688	0.20676	0.07257	--	--			1.54371	4348	4727.68	-1283.01	--	--
	2.17891	0.20668	0.2067	0.07243	--	--			1.54324	4476	4724.48	-1151.81	--	--
	2.17717	0.2062	0.20664	0.07201	--	--			1.54278	4470	4721.36	-1154.7	--	--
	2.17543	0.2067	0.20658	0.07257	--	--			1.54231	4476	4718.37	-1145.71	--	--
	2.17369	0.2071	0.20652	0.07304	--	--			1.54184	4432	4715.42	-1186.76	--	--
	2.17195	0.20714	0.20646	0.07313	--	--			1.54137	4456	4712.55	-1159.88	--	--
	2.17022	0.20408	0.2064	0.07013	--	--			1.54091	4524	4709.75	-1089.08	--	--
	2.16848	0.20963	0.20634	0.07574	--	--			1.54044	4393	4707.02	-1217.36	--	--
	2.16675	0.20241	0.20628	0.06858	--	--			1.53998	4407	4704.36	-1200.7	--	--
	2.16502	0.20315	0.20622	0.06938	--	--			1.53951	4476	4701.77	-1129.11	--	--
	2.16329	0.20257	0.20617	0.06886	--	--			1.53905	4507	4699.25	-1095.58	--	--
	2.16156	0.20443	0.20611	0.07077	--	--			1.53858	4486	4696.79	-1114.12	--	--
	2.15983	0.20592	0.20606	0.07231	--	--			1.53812	4387	4694.38	-1210.72	--	--
	2.1581	0.20422	0.206	0.07068	--	--			1.53766	4340	4692.04	-1255.38	--	--
	2.15638	0.20477	0.20594	0.07128	--	--			1.53719	4406	4689.76	-1187.1	--	--
	2.15465	0.20585	0.20588	0.07242	--	--			1.53673	4373	4687.53	-1217.87	--	--
	2.15293	0.207	0.20582	0.07363	--	--			1.53627	4455	4685.36	-1133.7	--	--
	2.15121	0.20496	0.20576	0.07165	--	--			1.5358	4382	4683.24	-1204.58	--	--
	2.14949	0.20491	0.20571	0.07165	--	--			1.53534	4413	4681.18	-1171.52	--	--
	2.14777	0.20273	0.20565	0.06954	--	--			1.53488	4586	4679.17	-996.505	--	--
	2.14605	0.20533	0.20559	0.07219	--	--			1.53442	4390	4677.21	-1190.54	--	--
	2.14434	0.20244	0.20553	0.06936	--	--			1.53396	4441	4675.29	-1137.63	--	--
	2.14262	0.20231	0.20547	0.06929	--	--			1.5335	4413	4673.43	-1163.77	--	--
	2.14091	0.20156	0.20542	0.0686	--	--			1.53303	4451	4671.62	-1123.96	--	--
	2.1392	0.20436	0.20536	0.07145	--	--			1.53257	4579	4669.85	-994.192	--	--
	2.13749	0.20239	0.2053	0.06955	--	--			1.53211	4446	4668.14	-1125.47	--	--
	2.13578	0.20507	0.20524	0.07228	--	--			1.53166	4508	4666.47	-1061.8	--	--
	2.13407	0.2023	0.20519	0.06957	--	--			1.5312	4524	4664.84	-1044.18	--	--
	2.13237	0.20304	0.20513	0.07036	--	--			1.53074	4349	4663.27	-1217.6	--	--
	2.13066	0.20615	0.20507	0.07353	--	--			1.53028	4464	4661.73	-1101.07	--	--
[truncated: 2,201 more rows]
