# Supplementary material for: Defect engineering on V2O3 cathode for long-cycling aqueous zinc metal batteries
Source: Nat Commun. 2021 Nov 25;12:6878. doi: 10.1038/s41467-021-27203-w (PMC8617200; doi:10.1038/s41467-021-27203-w)
Supplement: Supplementary file 3 — Source data [file 41467_2021_27203_MOESM3_ESM.zip › Source-Data/Figure 3a.xlsx]

## Sheet: Sheet1
Cycling performacne
Cycle number	Charge specific capacity	Discharge specific capacity	Coulombic efficiency
X	Y	Y	Y
1	196.3	171.7	87.4682
2	195.1	182.6	93.593
3	197.6	189.4	95.8502
4	200.1	192.1	96.002
5	201.9	195.9	97.0282
6	203.3	197.4	97.0979
7	205.1	200.2	97.6109
8	205.7	201.6	98.0068
9	206.5	202.9	98.2567
10	206.2	204.2	99.0301
11	189.7	194.2	102.372
12	187.2	187.1	99.9466
13	185.6	185	99.6767
14	183.8	183.5	99.8368
15	183.1	182.3	99.5631
16	181.8	181.3	99.725
17	180.3	179.8	99.7227
18	179.7	179	99.6105
19	178.9	178.3	99.6646
20	178.1	177.7	99.7754
21	168.1	170.4	101.368
22	166	166.3	100.181
23	165.1	165.2	100.061
24	164.2	164	99.8782
25	163.6	163.2	99.7555
26	162.7	162.8	100.061
27	161.5	161.6	100.062
28	161.3	160.8	99.69
29	160.4	160.3	99.9377
30	160.2	160.2	100
31	149	151.5	101.678
32	147.2	147.7	100.34
33	145.9	146.8	100.617
34	145.9	145.9	100
35	145	145.4	100.276
36	145.2	145	99.8623
37	144.1	144.8	100.486
38	144.3	144.1	99.8614
39	143.9	143.9	100
40	143.2	143.4	100.14
41	138.8	139.9	100.793
42	138.3	138.6	100.217
43	138.3	138.3	100
44	138	137.5	99.6377
45	137.2	138.3	100.802
46	138	137.4	99.5652
47	137.2	137.4	100.146
48	137.2	136.6	99.5627
49	138	138	100
50	137.2	137.5	100.219
51	124.4	127.8	102.733
52	125	125	100
53	123.3	123.3	100
54	122.8	123.3	100.407
55	123.3	123.3	100
56	123.3	123.3	100
57	122.8	123.3	100.407
58	122.8	123.3	100.407
59	123.3	124.4	100.892
60	122.2	122.8	100.491
61	115.1	115.1	100
62	115.9	115.9	100
63	117.6	116.8	99.3197
64	113.4	116.8	102.998
65	115.1	113.4	98.523
66	115.9	118.4	102.157
67	115.1	114.3	99.305
68	114.3	115.9	101.4
69	114.3	114.3	100
70	115.9	114.3	98.6195
71	110	112.2	102
72	110	110	100
73	108.9	107.8	98.9899
74	110	112.2	102
75	112.2	113.3	100.98
76	110	110	100
77	113.3	112.2	99.0291
78	108.9	110	101.01
79	110	108.9	99
80	112.2	111.1	99.0196
81	173	153.4	88.6705
82	179.9	177.3	98.5547
83	182.7	180.7	98.9053
84	183.8	182.5	99.2927
85	183.8	182.3	99.1839
86	184.5	182.9	99.1328
87	185.1	184	99.4057
88	184.2	183	99.3485
89	182.3	182.1	99.8903
90	180.2	180.1	99.9445
