# Supplementary material for: Defect engineering on V2O3 cathode for long-cycling aqueous zinc metal batteries
Source: Nat Commun. 2021 Nov 25;12:6878. doi: 10.1038/s41467-021-27203-w (PMC8617200; doi:10.1038/s41467-021-27203-w)
Supplement: Supplementary file 3 — Source data [file 41467_2021_27203_MOESM3_ESM.zip › Source-Data/Figure 3b.xlsx]

## Sheet: Sheet1
0.1 A g-1				0.3 A g-1				0.5 A g-1				0.8 A g-1				1.0 A g-1				2.0 A g-1				3.0 A g-1				4.0 A g-1
X	Y	X	Y	X	Y	X	Y	X	Y	X	Y	X	Y	X	Y	X	Y	X	Y	X	Y	X	Y	X	Y	X	Y	X	Y	X	Y
0	1.2798	0	0.2564	0	1.2578	0	0.3575	0	1.2391	0	0.4173	0	1.21	0	0.4777	0	1.1861	0	0.4914	0	1.1102	0	0.563	0	1.0559	0	0.6008	0	0.9955	0	0.6448
1.6	1.2478	1.6	0.4281	5	1.1917	5	0.5221	8.3	1.1403	8.3	0.5797	13.6	1.0578	13.4	0.6362	16.9	1.0014	16.6	0.6675	33.3	0.7906	33.3	0.7757	50.9	0.6123	50.9	0.8792	66.7	0.4855	66.7	1.0116
3.3	1.2227	3.3	0.4833	10	1.1372	9.9	0.5813	16.7	1.0578	16.6	0.6433	27	0.9384	26.7	0.7149	33.5	0.8581	33.3	0.7509	66.7	0.5596	66.7	0.9654	100.9	0.3184	101.7	1.1917	110	0.0946	110	1.3024
4.9	1.1998	4.9	0.5156	15.1	1.0888	14.9	0.6188	25	0.9874	24.9	0.6879	40.3	0.8355	40.1	0.7707	50.2	0.7205	50.2	0.8302	100	0.3906	100	1.1356	115.9	0.0946	115.9	1.3027
6.5	1.1809	6.6	0.5397	20.1	1.0472	19.9	0.6458	33.4	0.9301	33.2	0.7211	53.7	0.7279	53.5	0.8309	66.8	0.6219	66.8	0.9251	125	0.0911	125	1.3018
8.2	1.1623	8.2	0.559	25	1.011	24.9	0.6681	41.7	0.873	41.6	0.7521	67.3	0.6486	66.8	0.9022	83.4	0.5484	83.4	1.0144
9.8	1.1458	9.8	0.5751	30	0.9772	29.9	0.6892	50.1	0.8116	49.9	0.7853	80.9	0.5862	80.2	0.9766	100.3	0.474	100.3	1.0767
11.4	1.1306	11.5	0.5881	35	0.9465	35	0.7065	58.3	0.7537	58.1	0.8197	94.4	0.5329	93.8	1.0324	117.2	0.3922	117.2	1.1585
13.1	1.1151	13.1	0.6005	40	0.9155	39.9	0.7236	66.6	0.7034	66.4	0.8584	108	0.4787	107.1	1.0761	133.9	0.2232	134.1	1.2705
14.7	1.1	14.8	0.6114	45	0.8832	44.9	0.7406	75	0.6607	74.7	0.9006	121.4	0.416	120.5	1.1322	138.6	0.1001	138.3	1.3002
16.4	1.086	16.4	0.6219	50	0.8535	49.9	0.7583	83.3	0.6259	83	0.9422	134.8	0.3277	133.9	1.2122
18	1.0733	18.1	0.6312	54.9	0.8194	54.9	0.776	91.7	0.5924	91.2	0.9787	147.7	0.0992	147.2	1.3005
19.7	1.0612	19.7	0.6402	60	0.7881	59.8	0.7943	100.1	0.5624	99.6	1.0094
21.3	1.0494	21.3	0.6489	65.1	0.7558	64.8	0.8138	108.4	0.5329	108	1.0364
22.9	1.0361	23	0.6566	70	0.7295	69.8	0.8343	116.7	0.505	116.5	1.059
24.6	1.0262	24.7	0.6631	75	0.7044	74.8	0.8578	125	0.4759	124.7	1.0835
26.2	1.0135	26.3	0.67	80	0.6805	79.8	0.8801	133.4	0.4421	133.2	1.1182
27.8	1.0023	28	0.6765	85	0.66	84.9	0.9049	141.6	0.4036	141.5	1.1641
29.5	0.993	29.6	0.6824	89.9	0.6411	89.9	0.9266	150.1	0.3491	149.8	1.2091
31.1	0.9825	31.2	0.6892	94.9	0.6231	95	0.9496	158.4	0.248	158	1.2553
