# Supplementary material for: Defect engineering on V2O3 cathode for long-cycling aqueous zinc metal batteries
Source: Nat Commun. 2021 Nov 25;12:6878. doi: 10.1038/s41467-021-27203-w (PMC8617200; doi:10.1038/s41467-021-27203-w)
Supplement: Supplementary file 3 — Source data [file 41467_2021_27203_MOESM3_ESM.zip › Source-Data/Figure 3c.xlsx]

## Sheet: Sheet1
Stability performacne
Cycle number	Charge specific capacity	Discharge specific capacity	Coulombic efficiency
X	Y	Y	Y
1	141.5	137.3	97
2	133.2	134.6	101
3	133.2	129	96.9
4	127.7	127.6	100
5	127.6	131.8	103.3
6	129	131.8	102.2
7	131.8	126.3	95.8
8	129	129	100
9	129	126.3	97.9
10	123.5	126.3	102.3
11	129	124.9	96.8
12	127.6	127.7	100
13	130.4	131.8	101.1
14	124.9	124.9	100
15	126.3	123.5	97.8
16	123.5	120.7	97.8
17	119.3	122.1	102.3
18	122.1	122.1	100
19	124.9	124.9	100
20	123.5	123.5	100
21	122.1	127.6	104.5
22	127.6	120.7	94.6
23	124.9	124.9	100
24	122.1	116.5	95.4
25	122.1	120.7	98.9
26	122.1	122.1	100
27	123.5	123.5	100
28	120.7	123.5	102.3
29	119.3	116.6	97.7
30	117.9	117.9	100
31	122.1	117.9	96.6
32	120.7	124.9	103.4
33	124.9	122.1	97.8
34	117.9	120.7	102.4
35	120.7	119.3	98.9
36	120.7	120.7	100
37	119.3	117.9	98.8
38	119.3	119.3	100
39	119.3	120.7	101.2
40	119.3	117.9	98.8
41	119.3	116.5	97.7
42	116.5	112.4	96.4
43	112.4	115.2	102.5
44	116.5	115.1	98.8
45	116.5	115.1	98.8
46	115.2	112.4	97.6
47	115.2	116.5	101.2
48	115.2	113.8	98.8
49	112.4	112.4	100
50	115.2	111	96.4
51	113.8	115.2	101.2
52	115.2	115.1	100
53	115.1	115.2	100
54	112.4	109.6	97.5
55	108.2	113.8	105.1
56	116.5	109.6	94
57	109.6	108.2	98.7
58	108.2	111	102.6
59	115.2	109.6	95.2
60	106.8	108.2	101.3
61	108.2	111	102.6
62	111	111	100
63	113.8	108.2	95.1
64	106.8	108.2	101.3
65	111	112.4	101.2
66	109.6	109.6	100
67	111	108.2	97.5
68	105.4	105.4	100
69	108.2	108.2	100
70	109.6	109.6	100
71	109.6	106.8	97.5
72	109.6	108.2	98.7
73	111	109.6	98.8
74	106.8	106.8	100
75	106.8	106.8	100
76	111	111	100
77	108.2	111	102.6
78	111	105.4	95
79	106.8	109.6	102.6
80	108.2	109.6	101.3
81	112.4	111	98.8
82	108.2	109.6	101.3
83	108.2	108.2	100
84	108.2	105.5	97.4
85	105.4	109.6	103.9
86	106.8	108.2	101.3
87	106.8	102.7	96.1
88	102.7	101.3	98.6
89	99.9	104	104.2
90	105.4	102.7	97.4
91	104.1	105.4	101.3
92	102.7	102.7	100
93	106.8	104	97.4
94	102.7	104.1	101.4
95	102.7	99.9	97.3
96	101.3	102.7	101.4
97	104.1	104	100
98	99.9	99.9	100
99	101.3	99.9	98.6
100	97.1	94.3	97.1
101	95.7	97.1	101.4
102	97.1	98.5	101.4
103	97.1	94.3	97.2
104	94.3	95.8	101.5
105	97.1	101.3	104.3
106	102.7	101.3	98.6
107	99.9	94.3	94.4
108	94.3	95.7	101.5
109	95.7	97.1	101.4
110	97.1	97.1	100
111	97.1	94.3	97.1
112	95.7	95.7	100
113	95.7	98.5	102.9
114	97.1	94.3	97.1
115	95.7	97.1	101.5
116	97.1	101.3	104.3
117	101.3	92.9	91.8
118	94.3	97.1	102.9
119	97.1	97.1	100
120	95.7	93	97.1
121	93	94.4	101.5
122	95.7	91.6	95.7
123	91.6	95.7	104.6
124	94.3	94.3	100
125	91.6	93	101.5
126	92.9	88.8	95.5
127	92.9	92.9	100
128	94.3	94.3	100
129	94.3	97.1	102.9
130	98.5	94.3	95.8
131	97.1	97.1	100
132	95.7	90.2	94.2
133	90.2	99.9	110.8
134	101.3	97.1	95.9
135	97.1	95.7	98.6
136	95.7	94.3	98.6
137	92.9	93	100
138	91.6	92.9	101.5
139	95.7	93	97.1
140	87.4	93	106.4
141	95.7	94.3	98.5
142	88.8	91.6	103.1
143	95.7	92.9	97.1
144	88.8	90.2	101.6
145	88.8	90.2	101.6
146	93	90.2	97
147	90.2	88.8	98.4
148	90.2	91.6	101.5
149	90.2	92.9	103.1
150	90.2	91.6	101.5
151	94.3	90.2	95.6
152	88.8	88.8	100
153	90.2	86	95.4
154	90.2	90.2	100
155	87.4	86	98.4
156	88.8	91.6	103.1
157	91.6	88.8	97
158	88.8	87.4	98.4
159	93	92.9	100
160	88.8	88.8	100
161	90.2	91.6	101.5
162	91.6	90.2	98.5
163	90.2	90.2	100
164	88.8	88.8	100
165	88.8	88.8	100
166	86	86	100
167	87.4	91.6	104.8
168	88.8	83.2	93.7
169	81.9	84.6	103.4
170	86	87.4	101.6
171	88.8	90.2	101.6
172	88.8	86	96.9
173	86	83.2	96.8
174	83.2	86	103.3
175	84.6	84.6	100
176	90.2	84.6	93.8
177	86	91.6	106.5
178	93	88.8	95.5
179	91.6	86	93.9
180	87.4	88.8	101.6
181	84.6	84.6	100
182	84.6	84.6	100
183	83.2	86	103.3
184	83.2	84.6	101.7
185	86	81.9	95.2
186	87.4	86	98.4
187	87.4	88.8	101.6
188	84.6	81.9	96.7
189	86	86	100
190	81.9	83.2	101.7
191	86	86	100
192	84.6	83.2	98.4
193	80.5	79.1	98.3
194	84.6	86	101.6
195	83.2	84.6	101.7
196	86	81.9	95.1
197	81.9	84.6	103.4
198	86	83.2	96.8
199	84.6	86	101.6
200	83.2	84.6	101.7
201	87.4	87.4	100
202	86	84.6	98.4
203	86	83.2	96.8
204	80.5	84.6	105.2
205	90.2	81.9	90.8
206	81.9	80.5	98.3
207	79.1	80.5	101.7
208	79.1	79.1	100
209	79.1	86	108.8
210	83.2	81.9	98.3
211	87.4	83.2	95.2
212	79.1	81.9	103.5
213	84.6	84.6	100
214	80.5	80.5	100
215	83.3	80.5	96.7
216	80.5	80.5	100
217	81.9	81.9	100
218	83.2	80.5	96.7
219	81.9	83.3	101.7
220	77.7	81.9	105.4
221	83.2	79.1	95
222	81.9	81.9	100
223	81.9	80.5	98.3
224	81.9	79.1	96.6
225	80.5	81.9	101.7
226	79.1	77.7	98.3
227	79.1	79.1	100
228	77.7	76.3	98.2
229	74.9	76.3	101.8
230	81.9	81.9	100
231	77.7	76.3	98.2
232	77.7	76.3	98.2
233	77.7	77.7	100
234	76.3	76.3	100
235	77.7	77.7	100
236	76.3	80.5	105.5
237	81.9	77.7	94.9
238	74.9	74.9	100
239	79.1	81.9	103.5
240	77.7	81.9	105.4
241	79.1	77.7	98.2
242	74.9	77.7	103.7
243	77.7	79.1	101.8
244	83.2	77.7	93.3
245	74.9	76.3	101.8
246	80.5	79.1	98.3
247	79.1	77.7	98.2
248	76.3	74.9	98.2
249	76.3	77.7	101.8
250	77.7	76.3	98.2
251	73.5	74.9	101.9
252	76.3	76.3	100
253	77.7	74.9	96.4
254	76.3	77.7	101.8
255	77.7	79.1	101.8
256	76.3	76.3	100
257	77.7	77.7	100
258	74.9	74.9	100
259	72.1	73.5	101.9
260	77.7	74.9	96.4
261	70.8	74.9	105.9
262	77.7	77.7	100
263	74.9	77.7	103.7
264	80.5	77.7	96.6
265	74.9	76.3	101.8
266	77.7	76.3	98.2
267	77.7	72.1	92.9
268	70.8	73.5	103.9
269	77.7	77.7	100
270	73.5	74.9	101.9
271	76.3	70.8	92.7
272	73.5	77.7	105.7
273	74.9	72.1	96.3
274	77.7	77.7	100
275	74.9	79.1	105.6
276	76.3	74.9	98.2
277	74.9	72.2	96.3
278	70.8	73.5	103.9
279	73.5	72.2	98.1
280	77.7	74.9	96.4
281	76.3	73.5	96.4
282	73.5	74.9	101.9
283	73.5	74.9	101.9
284	76.3	76.3	100
285	80.5	74.9	93.1
286	74.9	77.7	103.7
287	74.9	73.5	98.2
288	72.1	70.8	98.1
289	74.9	76.3	101.9
290	74.9	72.2	96.3
291	76.3	80.5	105.4
292	76.3	77.7	101.8
293	76.3	74.9	98.2
294	74.9	74.9	100
295	77.7	79.1	101.8
296	77.7	74.9	96.4
297	73.5	72.1	98.1
298	74.9	74.9	100
299	77.7	80.5	103.6
300	79.1	79.1	100
301	76.3	74.9	98.2
302	79.1	73.5	93
303	72.1	74.9	103.8
304	73.5	72.2	98.1
305	76.3	70.8	92.7
306	69.4	70.8	102
307	76.3	76.3	100
308	74.9	76.3	101.9
309	76.3	77.7	101.8
310	73.5	72.2	98.1
311	76.3	77.7	101.8
312	74.9	73.5	98.1
313	73.5	73.5	100
314	74.9	73.5	98.2
315	73.5	70.8	96.2
316	70.8	72.1	102
317	72.2	74.9	103.8
318	70.8	73.5	103.9
319	73.5	70.8	96.2
320	74.9	76.3	101.9
321	72.1	70.8	98.1
322	74.9	73.5	98.1
323	70.8	72.1	102
324	74.9	76.3	101.9
325	76.3	76.3	100
326	73.5	73.5	100
327	73.5	76.3	103.8
328	77.7	77.7	100
329	73.5	73.6	100
330	73.5	72.1	98.1
331	72.2	73.5	101.9
332	76.3	72.1	94.5
333	73.5	76.3	103.7
334	72.1	72.2	100
335	72.2	72.2	100
336	73.5	73.5	100
337	74.9	79.1	105.6
338	79.1	77.7	98.3
339	72.1	68	94.3
340	73.5	76.3	103.8
341	72.2	68	94.2
342	74.9	76.3	101.9
343	73.5	69.4	94.3
344	69.4	72.2	104
345	70.8	74.9	105.9
346	72.2	73.5	101.9
347	73.5	72.1	98.1
348	76.3	76.3	100
349	73.5	77.7	105.7
350	73.5	72.1	98.1
351	76.3	77.7	101.8
352	70.8	73.5	103.9
353	74.9	74.9	100
354	70.8	70.8	100
355	72.1	73.5	101.9
356	74.9	74.9	100
357	76.3	70.8	92.7
358	72.2	76.3	105.8
359	74.9	70.8	94.4
360	74.9	72.1	96.3
361	70.8	72.2	102
362	73.5	74.9	101.9
363	74.9	74.9	100
364	76.3	76.3	100
365	74.9	70.8	94.4
366	76.3	79.1	103.6
367	77.7	76.3	98.2
368	73.5	74.9	101.9
369	79.1	74.9	94.7
370	79.1	81.9	103.5
371	77.7	73.5	94.7
372	73.5	73.5	100
373	73.5	79.1	107.5
374	77.7	74.9	96.5
375	74.9	79.1	105.6
376	79.1	81.9	103.5
377	77.7	73.6	94.7
378	72.1	77.7	107.7
379	76.3	76.3	100
380	74.9	73.5	98.2
381	73.5	72.1	98.1
382	73.5	73.5	100
383	73.5	73.5	100
384	73.5	73.5	100
385	73.5	72.1	98.1
386	74.9	77.7	103.7
387	72.1	70.8	98.1
388	73.5	72.1	98.1
389	73.5	74.9	101.9
390	79.1	74.9	94.7
391	74.9	76.3	101.9
392	75	73.5	98.1
393	73.5	73.5	100
394	74.9	76.3	101.8
395	74.9	74.9	100
396	76.3	74.9	98.2
397	77.7	77.7	100
398	73.5	77.7	105.6
399	74.9	73.5	98.2
400	70.8	74.9	105.9
401	79.1	73.5	93
402	70.8	72.1	102
403	73.5	76.3	103.8
404	77.7	73.5	94.6
405	76.3	83.2	109.1
406	79.1	72.2	91.3
407	70.8	70.8	100
408	74.9	73.6	98.2
409	72.1	72.1	100
410	77.7	80.5	103.6
411	74.9	72.1	96.3
412	76.3	74.9	98.2
413	77.7	76.3	98.2
414	77.7	73.6	94.7
415	76.3	76.3	100
416	74.9	73.5	98.1
417	72.1	76.3	105.8
418	73.5	73.5	100
419	73.5	72.1	98.1
420	79.1	79.1	100
421	74.9	70.8	94.5
422	76.3	80.5	105.4
423	76.3	77.7	101.8
424	74.9	74.9	100
425	70.8	72.1	102
426	72.1	79.1	109.6
427	79.1	77.7	98.2
428	79.1	76.3	96.5
429	76.3	70.8	92.7
430	73.5	76.3	103.8
431	74.9	72.1	96.3
432	72.2	73.5	101.9
433	76.3	77.7	101.8
434	76.3	73.5	96.4
435	73.5	73.5	100
436	73.5	74.9	101.9
437	74.9	74.9	100
438	76.3	73.5	96.4
439	73.5	73.5	100
440	74.9	76.3	101.9
441	73.5	77.7	105.7
442	74.9	72.2	96.3
443	73.5	76.3	103.8
444	72.1	72.1	100
445	74.9	74.9	100
446	73.5	76.3	103.8
447	74.9	74.9	100
448	76.3	74.9	98.2
449	74.9	74.9	100
450	76.3	76.3	100
451	74.9	79.1	105.6
452	77.7	72.2	92.9
453	74.9	72.2	96.3
454	72.1	70.8	98.1
455	72.1	70.8	98.1
456	72.1	73.5	101.9
457	73.5	73.5	100
458	77.7	74.9	96.4
459	72.1	70.8	98.1
460	68	70.8	104.1
461	72.1	73.5	101.9
462	77.7	76.3	98.2
463	73.5	77.7	105.7
464	73.5	70.8	96.2
465	73.5	76.3	103.8
466	76.3	77.7	101.8
467	74.9	72.2	96.3
468	70.8	70.8	100
469	73.5	77.7	105.7
470	77.7	79.1	101.8
471	80.5	77.7	96.5
472	73.5	73.5	100
473	74.9	79.1	105.6
474	79.1	74.9	94.7
475	73.5	73.5	100
476	73.6	74.9	101.8
477	79.1	77.7	98.2
478	73.5	77.7	105.7
479	80.5	77.7	96.6
480	77.7	77.7	100
481	76.3	74.9	98.2
482	79.1	79.1	100
483	74.9	74.9	100
484	76.3	79.1	103.7
485	77.7	74.9	96.4
486	73.5	74.9	101.9
487	73.5	73.5	100
488	74.9	74.9	100
489	77.7	77.7	100
490	74.9	77.7	103.7
491	80.5	80.5	100
492	73.5	74.9	101.9
493	77.7	76.3	98.2
494	73.5	74.9	101.9
495	73.5	74.9	101.9
496	74.9	73.5	98.1
497	72.1	72.1	100
498	74.9	76.3	101.9
499	74.9	77.7	103.7
500	79.1	76.3	96.5
501	73.5	77.7	105.7
502	76.3	80.5	105.5
503	79.1	77.7	98.2
504	77.7	77.7	100
505	79.1	79.1	100
506	76.3	76.3	100
507	76.3	76.3	100
508	73.5	77.7	105.7
509	76.3	77.7	101.8
510	76.3	81.9	107.3
511	81.9	74.9	91.5
512	72.1	73.6	101.9
513	74.9	77.7	103.7
514	76.3	74.9	98.2
515	77.7	79.1	101.8
516	79.1	77.7	98.2
517	77.7	79.1	101.8
518	77.7	73.5	94.6
519	73.5	77.7	105.7
520	84.6	79.1	93.4
521	74.9	76.3	101.8
522	77.7	74.9	96.4
523	76.3	77.7	101.8
524	76.3	76.3	100
525	74.9	72.2	96.3
526	79.1	83.2	105.2
527	80.5	76.3	94.8
528	76.3	77.7	101.8
529	80.5	79.1	98.3
530	79.1	81.9	103.5
531	79.1	76.3	96.5
532	77.7	79.1	101.8
533	77.7	74.9	96.4
534	76.3	73.5	96.4
535	73.5	77.7	105.6
536	80.5	79.1	98.3
537	74.9	77.7	103.7
538	76.3	77.7	101.8
539	79.1	72.1	91.2
540	74.9	79.1	105.5
541	77.7	74.9	96.4
542	79.1	81.9	103.5
543	80.5	74.9	93.1
544	74.9	77.7	103.7
545	80.5	80.5	100
546	80.5	81.9	101.7
547	81.9	77.7	94.9
548	80.5	81.9	101.7
549	81.9	80.5	98.3
550	76.3	76.3	100
551	79.1	80.5	101.8
552	79.1	76.3	96.5
553	76.3	80.5	105.5
554	80.5	77.7	96.6
555	80.5	81.9	101.7
556	81.9	83.2	101.7
557	79.1	77.7	98.2
558	76.3	80.5	105.5
559	81.9	79.1	96.6
560	79.1	80.5	101.8
561	81.9	80.5	98.3
562	81.9	83.2	101.7
563	83.3	80.5	96.6
564	77.7	80.5	103.6
565	80.5	74.9	93.1
566	79.1	79.1	100
567	77.7	77.7	100
568	80.5	79.1	98.3
569	79.1	76.3	96.5
570	76.3	81.9	107.3
571	81.9	76.3	93.2
572	81.9	83.2	101.7
573	80.5	80.5	100
574	79.1	81.9	103.5
575	79.1	84.6	107
576	81.9	80.5	98.3
577	81.9	80.5	98.3
578	79.1	79.1	99.9
579	79.1	79.1	100.1
580	79.1	83.3	105.2
581	81.9	80.5	98.3
582	80.5	80.5	100
583	79.1	76.3	96.5
584	77.7	81.9	105.4
585	84.6	83.2	98.4
586	80.5	83.2	103.4
587	84.7	79.1	93.4
588	77.7	83.3	107.2
589	83.2	81.9	98.3
590	76.3	76.3	100
591	76.3	80.5	105.4
592	81.9	80.5	98.3
593	81.9	79.1	96.6
594	79.1	77.7	98.2
595	74.9	76.3	101.9
596	83.3	84.6	101.7
597	79.1	77.7	98.3
598	81.9	81.9	100
599	81.9	79.1	96.6
600	77.7	80.5	103.6
601	80.5	81.9	101.7
602	79.1	81.9	103.5
603	79.1	77.7	98.2
604	77.7	74.9	96.4
605	74.9	77.7	103.7
606	81.9	83.2	101.7
607	83.2	80.5	96.7
608	79.1	77.7	98.2
609	74.9	74.9	100
610	74.9	76.3	101.9
611	74.9	76.3	101.9
612	74.9	77.7	103.7
613	79.1	80.5	101.7
614	81.9	86	105.1
615	83.2	79.1	95
616	77.7	79.1	101.8
617	79.1	79.1	100
618	76.3	79.1	103.6
619	77.7	84.6	108.9
620	83.3	77.7	93.3
621	77.7	79.1	101.8
622	81.9	79.1	96.6
623	77.7	80.5	103.6
624	80.5	79.1	98.3
625	80.5	80.5	100
626	79.1	81.9	103.5
627	79.1	77.7	98.3
628	80.5	76.3	94.8
629	79.1	80.5	101.7
630	79.1	74.9	94.7
631	79.1	80.5	101.7
632	77.7	77.7	100
633	77.7	79.1	101.8
634	80.5	81.9	101.7
635	79.1	74.9	94.7
636	80.5	86	106.9
637	81.9	80.5	98.3
638	81.9	84.6	103.4
639	81.9	81.9	100
640	80.5	77.7	96.5
641	80.5	81.9	101.7
642	81.9	77.7	94.9
643	76.3	79.1	103.7
644	81.9	79.1	96.6
645	81.9	84.6	103.4
646	81.9	80.5	98.3
647	77.7	77.7	100
648	80.5	83.2	103.5
649	77.7	80.5	103.6
650	80.5	81.9	101.7
651	83.2	86	103.3
652	83.2	79.1	95
653	80.5	81.9	101.7
654	83.2	86	103.3
655	83.3	79.1	95
656	81.9	80.5	98.3
657	77.7	80.5	103.6
658	79.1	80.5	101.8
659	80.5	79.1	98.3
660	80.5	84.6	105.2
661	83.2	80.5	96.7
662	83.3	84.6	101.7
663	80.5	81.9	101.7
664	81.9	80.5	98.3
665	84.6	86	101.6
666	86	88.8	103.2
667	83.2	84.6	101.7
668	84.6	81.9	96.7
669	80.5	80.5	100
670	84.6	86	101.6
671	83.2	86	103.3
672	83.3	80.5	96.6
673	77.7	79.1	101.8
674	81.9	84.6	103.4
675	83.3	83.3	100
676	84.7	81.9	96.7
677	80.5	83.2	103.4
678	81.9	80.5	98.3
679	80.5	84.6	105.2
680	84.6	84.6	100
681	84.6	80.5	95.1
682	79.1	81.9	103.5
683	81.9	80.5	98.3
684	80.5	83.3	103.5
685	77.7	81.9	105.3
686	86	83.2	96.8
687	81.9	77.7	94.9
688	81.9	86	105.1
689	83.2	80.5	96.7
690	80.5	79.1	98.3
691	83.3	81.9	98.3
692	81.9	87.4	106.8
693	83.2	81.9	98.4
694	88.8	88.8	100
695	88.8	87.4	98.4
696	80.5	83.3	103.5
697	83.2	79.1	95
698	79.1	80.5	101.8
699	83.2	86	103.3
700	84.6	83.2	98.4
701	80.5	80.5	100
702	81.9	79.1	96.6
703	79.1	79.1	100
704	81.9	87.4	106.8
705	84.6	79.1	93.4
706	81.9	83.3	101.7
707	79.1	80.5	101.8
708	83.2	81.9	98.3
709	77.7	79.1	101.8
710	81.9	80.5	98.3
711	80.5	83.2	103.4
712	90.2	88.8	98.5
713	86	87.4	101.6
714	84.7	81.9	96.7
715	86	84.6	98.4
716	81.9	84.6	103.4
717	81.9	79.1	96.6
718	80.5	77.7	96.6
719	83.2	84.6	101.7
720	81.9	79.1	96.6
721	79.1	80.5	101.7
722	81.9	83.2	101.7
723	84.6	84.6	100
724	79.1	79.1	100
725	79.1	79.1	100
726	83.2	83.2	100
727	80.5	80.5	100
728	81.9	81.9	100
729	79.1	84.6	107
730	86	80.5	93.5
731	80.5	83.3	103.4
732	84.6	80.5	95.1
733	80.5	81.9	101.7
734	79.1	81.9	103.5
735	80.5	77.7	96.5
736	81.9	83.3	101.7
737	81.9	83.2	101.7
738	86	86	100
739	88.8	83.2	93.7
740	87.4	86	98.4
741	81.9	84.6	103.4
742	84.6	80.5	95.1
743	83.2	86	103.3
744	81.9	83.2	101.7
745	84.6	81.9	96.7
746	81.9	81.9	100
747	80.5	81.9	101.7
748	87.4	84.6	96.8
749	83.2	84.6	101.7
750	83.3	81.9	98.3
751	83.2	83.2	100
752	84.6	81.9	96.7
753	86	86	100
754	83.3	81.9	98.3
755	79.1	80.5	101.7
756	81.9	84.6	103.4
757	90.2	86	95.4
758	83.3	84.6	101.7
759	84.6	86	101.7
760	83.2	83.3	100
761	86	81.9	95.1
762	83.2	83.2	100
763	83.3	84.6	101.6
764	86	81.9	95.2
765	86	92.9	108.1
766	93	87.4	94
767	84.7	86	101.6
768	86	83.2	96.8
769	84.6	83.2	98.4
770	81.9	80.5	98.3
771	81.9	87.4	106.8
772	88.8	81.9	92.2
773	81.9	84.6	103.4
774	86	81.9	95.2
775	83.3	86	103.3
776	84.6	83.2	98.4
777	83.2	83.2	100
778	81.9	79.1	96.6
779	83.3	81.9	98.3
780	86	83.2	96.8
781	84.6	83.2	98.4
782	86	86	100
783	86	88.8	103.2
784	90.2	86	95.4
785	86	84.7	98.4
786	84.6	83.2	98.4
787	84.6	87.4	103.3
788	83.2	81.9	98.3
789	84.6	86	101.6
790	86	80.5	93.6
791	84.6	87.4	103.3
792	86	86	100
793	86	90.2	104.8
794	91.6	88.8	97
795	87.4	87.4	100
796	87.4	86	98.4
797	86	88.8	103.2
798	87.4	86	98.4
799	83.3	84.6	101.7
800	90.2	93	103.1
801	91.6	86	93.9
802	87.4	90.2	103.2
803	86.1	83.2	96.7
804	83.3	84.6	101.7
805	86	87.4	101.6
806	86	87.4	101.6
807	84.6	86	101.6
808	86	84.6	98.4
809	87.4	90.2	103.2
810	87.4	88.8	101.6
811	87.4	86	98.4
812	83.2	86	103.3
813	84.7	83.3	98.4
814	88.8	90.2	101.6
815	90.2	88.8	98.5
816	87.4	84.6	96.8
817	86	88.8	103.2
818	86	88.8	103.2
819	90.2	84.6	93.9
820	83.2	81.9	98.3
821	83.2	88.8	106.7
822	93	90.2	97
823	87.4	81.9	93.6
824	87.4	87.4	100
825	83.2	84.6	101.7
826	87.4	90.2	103.2
827	90.2	91.6	101.6
828	93	88.8	95.5
829	88.8	88.8	100
830	90.2	84.6	93.9
831	84.6	84.6	100
832	88.8	90.2	101.6
833	86	88.8	103.2
834	87.4	90.2	103.2
835	90.2	86	95.4
836	88.8	90.2	101.6
837	88.8	87.4	98.4
838	84.6	87.4	103.3
839	87.4	87.4	100
840	90.2	91.6	101.6
841	87.4	84.6	96.8
842	87.4	88.8	101.6
843	88.8	84.6	95.3
844	84.6	91.6	108.2
845	91.6	87.4	95.4
846	87.4	92.9	106.3
847	90.2	88.8	98.5
848	88.8	90.2	101.6
849	91.6	88.8	97
850	91.6	90.2	98.5
851	87.4	86	98.4
852	86	84.6	98.4
853	84.6	86	101.6
854	87.4	86	98.4
855	91.6	88.8	97
856	86	84.6	98.4
857	91.6	93	101.5
858	92.9	93	100
859	88.8	88.8	100
860	91.6	93	101.5
861	91.6	91.6	100
862	90.2	87.4	96.9
863	86	86	100
864	91.6	93	101.5
865	91.6	88.8	96.9
866	90.2	90.2	100
867	91.6	93	101.5
868	93	91.6	98.5
869	91.6	91.6	100
870	87.4	90.2	103.2
871	92.9	91.6	98.5
872	93	91.6	98.5
873	87.4	87.4	100
874	90.2	87.4	97
875	90.2	87.4	96.9
876	87.4	87.4	100
877	88.8	91.6	103.1
878	92.9	90.2	97
879	91.6	94.3	103
880	91.6	91.6	100
881	91.6	90.2	98.5
882	91.6	92.9	101.5
883	88.8	94.3	106.3
884	91.6	86	94
885	86	90.2	104.8
886	88.8	90.2	101.6
887	90.2	87.4	96.9
888	91.6	95.8	104.6
889	97.1	94.4	97.1
890	90.2	94.3	104.6
891	95.7	94.3	98.5
892	88.8	86	96.9
893	88.8	84.6	95.3
894	88.8	91.6	103.1
895	88.8	86	96.9
896	87.4	93	106.4
897	91.6	88.8	97
898	93	91.6	98.5
899	87.4	88.8	101.6
900	91.6	90.2	98.5
901	90.2	88.8	98.5
902	88.8	88.8	100
903	88.8	90.2	101.5
904	91.6	90.2	98.5
905	87.4	91.6	104.7
906	88.8	90.2	101.6
907	88.8	90.2	101.6
908	88.8	90.2	101.6
909	91.6	91.6	100
910	91.6	91.6	100
911	90.2	91.6	101.5
912	88.8	86	96.9
913	87.4	91.6	104.8
914	91.6	88.8	97
915	88.8	93	104.6
916	91.6	90.2	98.5
917	90.2	86	95.4
918	91.6	97.1	106.1
919	91.6	91.6	100
920	91.6	90.2	98.5
921	88.8	90.2	101.6
922	93	94.3	101.5
923	91.6	90.2	98.5
924	87.4	90.2	103.2
925	90.2	87.4	96.9
926	94.3	93	98.5
927	90.2	91.6	101.5
928	93	95.7	103
929	88.8	90.2	101.6
930	91.6	92.9	101.5
931	91.6	87.4	95.4
932	91.6	93	101.5
933	90.2	94.3	104.6
934	94.3	90.2	95.6
935	86	87.4	101.6
936	91.6	92.9	101.5
937	91.6	93	101.5
938	90.2	92.9	103.1
939	95.7	97.1	101.4
940	97.1	99.9	102.8
941	95.7	88.8	92.8
942	90.2	93	103.1
943	93	93	100
944	91.6	90.2	98.5
945	92.9	99.9	107.5
946	98.5	94.4	95.8
947	88.8	87.4	98.4
948	87.4	88.8	101.6
949	91.6	91.6	100
950	88.8	87.4	98.4
951	90.2	91.6	101.5
952	90.2	91.6	101.5
953	92.9	90.2	97
954	90.2	93	103.1
955	91.6	91.6	100
956	90.2	91.6	101.5
957	88.8	86	96.9
958	91.6	94.3	103
959	88.8	88.8	100
960	88.8	90.2	101.6
961	91.6	90.2	98.5
962	87.4	93	106.4
963	93	90.2	97
964	90.2	91.6	101.6
965	94.3	94.3	100
966	93	94.4	101.5
967	94.4	90.2	95.6
968	88.8	91.6	103.1
969	93	93	100
970	91.6	94.4	103
971	94.3	93	98.5
972	91.6	88.8	96.9
973	90.2	91.6	101.5
974	91.6	97.1	106.1
975	95.7	94.4	98.6
976	91.6	90.2	98.5
977	92.9	93	100
978	92.9	91.6	98.5
979	91.6	91.6	100
980	91.6	94.3	103
981	94.3	93	98.5
982	94.3	95.7	101.5
983	94.3	91.6	97.1
984	91.6	91.6	100
985	94.3	94.4	100.1
986	90.2	90.2	100
987	88.8	91.6	103.1
988	90.2	94.3	104.6
989	94.3	90.2	95.6
990	90.2	90.2	100
991	92.9	91.6	98.5
992	91.6	95.7	104.6
993	93	90.2	97
994	90.2	95.7	106.1
995	97.1	90.2	92.8
996	91.6	88.8	97
997	87.4	91.6	104.8
998	91.6	94.4	103
999	91.6	90.2	98.5
1000	91.6	91.6	100
1001	88.8	87.4	98.4
1002	92.9	97.1	104.5
1003	94.3	88.8	94.1
1004	88.8	93	104.7
1005	94.4	94.3	100
1006	94.3	93	98.5
1007	91.6	94.4	103
1008	94.4	93	98.5
1009	90.2	91.6	101.5
1010	93	90.2	97
1011	87.4	91.6	104.8
1012	95.7	91.6	95.7
1013	90.2	94.3	104.6
1014	94.4	92.9	98.5
1015	95.7	94.4	98.6
1016	91.6	91.6	100
1017	91.6	91.6	100
1018	94.3	98.5	104.4
1019	98.5	93	94.4
1020	91.6	93	101.5
1021	95.7	93	97.1
1022	90.2	91.6	101.5
1023	93	91.6	98.5
1024	91.6	92.9	101.5
1025	93	95.7	103
1026	94.3	90.2	95.6
1027	92.9	91.6	98.5
1028	91.6	94.3	103
1029	94.3	94.4	100
1030	90.2	90.2	100
1031	94.3	95.7	101.5
1032	94.3	93	98.5
1033	91.6	97.1	106
1034	99.9	95.7	95.8
1035	97.1	94.3	97.1
1036	93	99.9	107.5
1037	98.5	93	94.3
1038	91.6	91.6	100
1039	93	95.7	103
1040	95.7	90.2	94.2
1041	91.6	95.7	104.6
1042	95.7	94.4	98.6
1043	97.1	99.9	102.8
1044	97.1	94.4	97.2
1045	90.2	91.6	101.6
1046	95.7	97.1	101.4
1047	93	95.7	103
1048	93	91.6	98.5
1049	90.2	91.6	101.6
1050	91.6	91.6	100
1051	98.5	95.7	97.2
1052	93	98.5	105.9
1053	97.1	94.3	97.1
1054	97.1	95.7	98.6
1055	95.7	94.4	98.6
1056	94.3	94.3	100
1057	94.3	94.3	100
1058	93	98.5	106
1059	98.5	97.1	98.6
1060	95.7	97.1	101.5
1061	98.5	95.7	97.2
1062	91.6	91.6	100
1063	93	91.6	98.5
1064	95.7	95.7	100
1065	94.4	97.2	103
1066	99.9	94.4	94.4
1067	94.4	93	98.5
1068	93	91.6	98.5
1069	90.2	90.2	100
1070	93	95.7	103
1071	94.3	94.3	100
1072	94.3	94.3	100
1073	94.3	93	98.5
1074	95.8	94.3	98.5
1075	95.7	97.1	101.4
1076	95.7	97.1	101.5
1077	94.3	88.8	94.1
1078	91.6	90.2	98.5
1079	93	94.3	101.5
1080	97.1	95.7	98.6
1081	95.7	95.7	100
1082	97.1	97.1	100
1083	95.7	97.1	101.5
1084	93	90.2	97
1085	95.8	95.7	100
1086	93	94.3	101.5
1087	98.5	97.1	98.6
1088	98.5	97.1	98.6
1089	95.7	92.9	97.1
1090	97.1	97.1	100
1091	92.9	90.2	97
1092	93	94.3	101.5
1093	95.7	95.7	100
1094	94.3	93	98.5
1095	94.3	94.4	100
1096	94.3	94.3	100
1097	95.8	95.8	100
1098	93	98.5	106
1099	97.1	91.6	94.3
1100	97.1	97.1	100
1101	92.9	95.8	103
1102	97.1	94.3	97.1
1103	94.4	93	98.5
1104	90.2	91.6	101.6
1105	91.6	94.4	103
1106	92.9	98.6	106
1107	97.1	95.7	98.6
1108	98.5	98.5	100
1109	95.7	94.3	98.5
1110	95.7	97.1	101.4
1111	94.4	94.3	100
1112	94.3	94.4	100
1113	94.3	98.5	104.4
1114	97.1	93	95.7
1115	91.6	93	101.5
1116	97.1	101.3	104.3
1117	95.7	94.4	98.6
1118	94.3	95.8	101.5
1119	93	91.6	98.5
1120	95.7	98.5	102.9
1121	98.5	99.9	101.4
1122	98.5	93	94.3
1123	94.3	94.4	100
1124	94.4	92.9	98.5
1125	93	94.3	101.5
1126	93	94.4	101.5
1127	95.7	95.8	100
1128	93	91.6	98.5
1129	94.3	94.4	100
1130	94.3	95.7	101.5
1131	95.7	91.6	95.7
1132	93	99.9	107.5
1133	101.3	95.7	94.5
1134	97.1	97.1	100
1135	98.5	99.9	101.4
1136	99.9	94.3	94.4
1137	95.8	95.7	100
1138	94.4	94.3	100
1139	93	94.3	101.5
1140	95.7	93	97.1
1141	90.2	94.3	104.6
1142	98.5	101.3	102.8
1143	98.5	97.1	98.6
1144	95.7	98.5	102.9
1145	97.1	94.4	97.1
1146	95.7	94.4	98.6
1147	94.4	97.1	102.9
1148	95.7	95.8	100
1149	95.8	98.5	102.9
1150	95.7	97.1	101.4
1151	98.5	95.8	97.2
1152	97.1	94.4	97.2
1153	94.3	97.1	102.9
1154	98.5	94.3	95.8
1155	95.7	95.7	100
1156	95.7	99.9	104.3
1157	98.5	97.1	98.6
1158	98.5	98.5	100
1159	95.7	98.5	102.9
1160	97.1	94.3	97.1
1161	94.4	95.7	101.5
1162	94.3	93	98.5
1163	93	94.3	101.5
1164	95.7	97.1	101.4
1165	97.1	93	95.7
1166	95.8	95.8	100
1167	92.9	95.8	103.1
1168	95.7	91.6	95.7
1169	94.3	95.8	101.5
1170	95.7	98.5	102.9
1171	97.1	97.1	100
1172	94.4	95.7	101.5
1173	98.5	97.1	98.6
1174	94.3	95.7	101.5
1175	97.1	98.5	101.5
1176	98.5	94.4	95.8
1177	98.5	102.7	104.2
1178	98.5	101.3	102.8
1179	101.3	94.3	93.1
1180	95.7	97.1	101.4
1181	98.5	99.9	101.4
1182	98.5	95.7	97.2
1183	92.9	97.1	104.5
1184	94.3	91.6	97.1
1185	95.7	98.5	102.9
1186	97.1	98.5	101.4
1187	98.5	97.1	98.6
1188	97.1	98.5	101.5
1189	98.5	94.3	95.8
1190	93	98.5	106
1191	99.9	95.7	95.8
1192	98.5	99.9	101.4
1193	98.5	95.7	97.2
1194	98.5	97.1	98.6
1195	97.1	94.4	97.2
1196	95.7	97.1	101.5
1197	99.9	101.3	101.4
1198	99.9	97.1	97.2
1199	94.3	95.7	101.5
1200	98.5	98.5	100
1201	95.7	98.5	102.9
1202	101.3	97.1	95.9
1203	97.1	97.1	100
1204	95.7	95.8	100
1205	95.8	98.5	102.9
1206	97.1	99.9	102.9
1207	98.5	101.3	102.8
1208	99.9	98.5	98.6
1209	97.1	95.7	98.6
1210	98.5	97.1	98.6
1211	97.1	98.5	101.4
1212	98.5	102.7	104.2
1213	101.3	98.5	97.2
1214	97.1	102.7	105.7
1215	101.3	95.7	94.5
1216	97.1	98.5	101.4
1217	98.5	97.1	98.6
1218	97.1	94.4	97.1
1219	97.1	98.5	101.5
1220	98.5	97.1	98.6
1221	97.1	98.5	101.4
1222	98.5	99.9	101.4
1223	99.9	98.5	98.6
1224	98.5	99.9	101.4
1225	98.5	95.7	97.2
1226	94.3	95.7	101.5
1227	94.3	101.3	107.3
1228	97.1	90.2	92.8
1229	95.8	98.5	102.9
1230	97.1	97.1	100
1231	101.3	101.3	100
1232	101.3	97.1	95.9
1233	98.5	102.7	104.2
1234	98.5	95.8	97.2
1235	97.2	94.4	97.1
1236	97.1	101.3	104.3
1237	97.1	98.5	101.5
1238	99.9	102.7	102.8
1239	102.7	102.7	100
1240	98.5	97.1	98.6
1241	98.5	99.9	101.4
1242	99.9	102.7	102.8
1243	102.7	98.5	96
1244	98.5	97.1	98.6
1245	99.9	97.1	97.2
1246	98.5	98.5	100
1247	99.9	97.1	97.2
1248	98.5	99.9	101.4
1249	95.7	95.8	100
1250	99.9	98.5	98.6
1251	97.2	99.9	102.8
1252	99.9	97.2	97.3
1253	101.3	101.3	100
1254	97.1	101.3	104.3
1255	102.7	101.3	98.7
1256	99.9	98.5	98.6
1257	98.5	102.7	104.2
1258	101.3	102.7	101.4
1259	102.7	98.5	95.9
1260	98.5	99.9	101.4
1261	102.7	101.3	98.6
1262	98.5	95.7	97.2
1263	97.1	98.5	101.5
1264	97.1	97.1	100
1265	97.1	101.3	104.3
1266	99.9	97.1	97.2
1267	97.1	99.9	102.9
1268	98.5	94.3	95.8
1269	97.1	98.5	101.4
1270	99.9	99.9	100
1271	98.5	98.5	100
1272	101.3	101.3	100
1273	98.5	98.5	100
1274	97.1	99.9	102.8
1275	98.5	99.9	101.4
1276	101.3	99.9	98.7
1277	99.9	99.9	100
1278	98.5	101.3	102.9
1279	99.9	99.9	100
1280	98.5	101.3	102.8
1281	101.3	102.7	101.4
1282	99.9	101.3	101.4
1283	102.7	99.9	97.3
1284	101.3	102.7	101.4
1285	98.5	97.1	98.6
1286	98.5	105.4	107.1
1287	104.1	102.7	98.7
1288	99.9	99.9	100
1289	102.7	99.9	97.3
1290	98.5	99.9	101.4
1291	101.3	101.3	100
1292	97.1	97.1	100
1293	104.1	102.7	98.7
1294	98.5	104	105.6
1295	102.7	97.1	94.6
1296	97.1	99.9	102.9
1297	101.3	104	102.7
1298	99.9	97.1	97.2
1299	99.9	105.5	105.6
1300	104.1	99.9	96
1301	102.7	99.9	97.3
1302	99.9	102.7	102.8
1303	99.9	98.5	98.6
1304	102.7	104.1	101.4
1305	101.3	105.5	104.1
1306	102.7	98.5	96
1307	99.9	101.3	101.4
1308	98.5	101.3	102.8
1309	102.7	101.3	98.6
1310	99.9	98.5	98.6
1311	98.5	101.3	102.8
1312	101.3	98.5	97.3
1313	102.7	105.5	102.7
1314	102.7	101.3	98.7
1315	99.9	99.9	100
1316	98.5	102.7	104.2
1317	105.5	101.3	96
1318	99.9	99.9	100
1319	106.8	106.8	100
1320	105.4	101.3	96.1
1321	102.7	104.1	101.4
1322	98.5	101.3	102.8
1323	102.7	99.9	97.3
1324	102.7	101.3	98.6
1325	99.9	102.7	102.8
1326	102.7	105.4	102.7
1327	102.7	106.8	104.1
1328	109.6	106.8	97.4
1329	102.7	99.9	97.3
1330	99.9	102.7	102.8
1331	102.7	101.3	98.6
1332	99.9	101.3	101.4
1333	101.3	101.3	100
1334	99.9	101.3	101.4
1335	102.7	101.3	98.7
1336	98.5	105.4	107
1337	106.8	104.1	97.4
1338	102.7	101.3	98.7
1339	101.3	99.9	98.6
1340	101.3	106.8	105.5
1341	104.1	98.5	94.7
1342	102.7	101.3	98.7
1343	101.3	105.5	104.1
1344	105.5	106.8	101.3
1345	106.8	104.1	97.4
1346	99.9	105.4	105.5
1347	105.5	102.7	97.4
1348	98.5	98.5	100
1349	102.7	99.9	97.3
1350	98.5	105.4	107
1351	111	104.1	93.8
1352	101.3	102.7	101.4
1353	104.1	104.1	100
1354	104.1	104.1	100
1355	101.3	102.7	101.4
1356	105.5	101.3	96
1357	99.9	105.5	105.6
1358	105.5	101.3	96.1
1359	104.1	106.8	102.6
1360	106.8	105.4	98.7
1361	99.9	99.9	100
1362	102.7	108.2	105.4
1363	104.1	99.9	96
1364	102.7	104	101.3
1365	102.7	105.5	102.7
1366	105.4	101.3	96.1
1367	101.3	104.1	102.8
1368	101.3	102.7	101.4
1369	104	102.7	98.7
1370	102.7	105.4	102.7
1371	105.4	106.8	101.3
1372	105.5	105.5	100
1373	99.9	98.5	98.6
1374	101.3	105.4	104.1
1375	105.4	104.1	98.7
1376	106.8	104	97.4
1377	104	104.1	100
1378	106.8	105.5	98.7
1379	104.1	105.5	101.4
1380	102.7	99.9	97.3
1381	102.7	102.7	100
1382	106.8	104.1	97.4
1383	102.7	102.7	100
1384	104	104.1	100
1385	102.7	104	101.3
1386	109.6	111	101.2
1387	106.8	105.4	98.7
1388	102.7	105.5	102.7
1389	109.6	109.6	100
1390	106.8	101.3	94.8
1391	104.1	104.1	100
1392	104.1	104.1	100
1393	105.5	104.1	98.7
1394	106.8	112.4	105.2
1395	108.2	106.8	98.7
1396	101.3	104.1	102.8
1397	108.2	108.2	100
1398	109.6	105.5	96.2
1399	106.8	105.4	98.7
1400	105.5	106.8	101.3
1401	104.1	102.7	98.7
1402	101.3	104.1	102.7
1403	104.1	104.1	100
1404	105.5	105.4	100
1405	105.5	105.4	100
1406	104.1	106.8	102.7
1407	105.4	104.1	98.7
1408	108.2	109.6	101.3
1409	102.7	102.7	100
1410	102.7	105.5	102.7
1411	106.8	108.2	101.3
1412	105.5	106.8	101.3
1413	104.1	105.4	101.3
1414	111	111	100
1415	106.8	102.7	96.1
1416	104	106.8	102.7
1417	108.2	108.2	100
1418	106.8	109.6	102.6
1419	109.6	106.8	97.5
1420	106.8	108.3	101.3
1421	108.2	105.5	97.4
1422	106.9	106.8	100
1423	104.1	106.8	102.7
1424	104.1	102.7	98.7
1425	101.3	105.4	104.1
1426	108.2	104.1	96.2
1427	104.1	106.8	102.7
1428	108.2	104.1	96.1
1429	108.2	108.2	100
1430	105.5	105.5	100
1431	108.2	105.5	97.4
1432	108.2	109.6	101.3
1433	108.2	108.2	100
1434	105.4	105.4	100
1435	104.1	104.1	100
1436	106.8	105.4	98.7
1437	104.1	101.3	97.3
1438	99.9	106.8	107
1439	109.6	105.5	96.2
1440	105.4	108.2	102.6
1441	104.1	102.7	98.7
1442	102.7	104.1	101.4
1443	104.1	108.2	104
1444	106.8	111	103.9
1445	108.2	106.8	98.7
1446	105.4	102.7	97.4
1447	106.8	105.5	98.7
1448	108.2	106.8	98.7
1449	99.9	102.7	102.8
1450	108.2	102.7	94.9
1451	102.7	104.1	101.4
1452	106.8	106.8	100
1453	106.8	106.8	100
1454	109.6	105.4	96.2
1455	105.5	106.8	101.3
1456	105.5	105.5	100
1457	104.1	106.8	102.6
1458	108.2	105.4	97.4
1459	106.8	108.2	101.3
1460	106.8	106.8	100
1461	109.6	108.2	98.8
1462	105.5	109.6	104
1463	109.6	106.8	97.5
1464	104.1	102.7	98.7
1465	105.5	108.2	102.6
1466	105.5	105.4	100
1467	108.2	108.2	100
1468	106.8	105.4	98.7
1469	105.4	108.2	102.6
1470	112.4	109.6	97.5
1471	106.8	104.1	97.4
1472	104.1	109.6	105.3
1473	108.2	105.5	97.4
1474	106.8	106.8	100
1475	105.4	106.8	101.3
1476	106.8	104.1	97.4
1477	111	109.6	98.8
1478	105.4	108.2	102.6
1479	104.1	102.7	98.7
1480	106.8	102.7	96.1
1481	105.5	106.8	101.3
1482	102.7	104.1	101.3
1483	105.4	109.6	104
1484	106.8	109.6	102.6
1485	111	106.8	96.3
1486	106.8	104.1	97.4
1487	104.1	104.1	100
1488	109.6	109.6	100
1489	105.5	108.2	102.6
1490	106.8	106.8	100
1491	104.1	106.8	102.7
1492	109.6	104.1	94.9
1493	104.1	108.2	104
1494	108.2	106.8	98.7
1495	105.4	104.1	98.7
1496	104.1	104.1	100
1497	105.5	111	105.2
1498	112.4	106.8	95.1
1499	106.8	106.8	100
1500	105.5	105.4	100
1501	105.4	102.7	97.4
1502	104.1	106.8	102.7
1503	102.7	102.7	100
1504	104.1	105.5	101.3
1505	105.4	109.6	104
1506	109.6	105.5	96.2
1507	109.6	106.8	97.5
1508	109.6	112.4	102.5
1509	109.6	109.6	100
1510	109.6	105.5	96.2
1511	105.4	108.2	102.6
1512	109.6	109.6	100
1513	108.2	106.9	98.7
1514	106.9	109.6	102.6
1515	105.5	105.4	100
1516	108.2	108.2	100
1517	109.6	109.6	100
1518	106.8	108.2	101.3
1519	108.2	106.9	98.7
1520	104.1	102.7	98.7
1521	106.8	105.5	98.7
1522	106.8	106.9	100
1523	108.2	106.8	98.7
1524	106.8	109.6	102.6
1525	108.2	106.8	98.7
1526	108.2	109.6	101.3
1527	109.6	113.8	103.8
1528	111	108.2	97.5
1529	109.6	108.2	98.8
1530	111	108.2	97.5
1531	108.3	108.2	100
1532	105.4	104.1	98.7
1533	102.7	105.5	102.7
1534	111	111	100
1535	108.2	104.1	96.2
1536	104.1	102.7	98.7
1537	105.4	106.9	101.3
1538	106.8	105.4	98.7
1539	105.5	104.1	98.7
1540	104.1	108.2	104
1541	106.9	106.9	100
1542	108.2	109.6	101.3
1543	109.6	106.9	97.5
1544	106.8	106.9	100
1545	105.5	104.1	98.7
1546	104	106.9	102.7
1547	109.6	115.2	105
1548	109.6	106.8	97.5
1549	105.5	108.3	102.6
1550	109.6	108.2	98.7
1551	105.4	105.5	100
1552	106.9	109.6	102.6
1553	108.2	106.9	98.7
1554	109.6	109.6	100
1555	109.6	109.6	100
1556	106.9	104.1	97.4
1557	106.8	108.2	101.3
1558	108.3	106.8	98.7
1559	111	106.8	96.3
1560	104.1	105.4	101.3
1561	105.4	104	98.7
1562	101.3	104.1	102.8
1563	109.6	109.6	100
1564	111	111	100
1565	104.1	102.7	98.6
1566	109.6	108.2	98.7
1567	106.9	108.2	101.3
1568	108.2	106.8	98.7
1569	106.8	105.5	98.7
1570	106.8	105.4	98.7
1571	108.2	106.8	98.7
1572	106.8	111	103.9
1573	116.6	113.8	97.6
1574	112.4	111	98.8
1575	108.3	108.2	100
1576	111	111	100
1577	108.2	112.4	103.9
1578	109.6	115.2	105
1579	112.4	109.6	97.5
1580	108.2	109.6	101.3
1581	111	108.2	97.5
1582	108.2	108.2	100
1583	112.4	113.8	101.2
1584	109.6	106.9	97.5
1585	109.6	108.2	98.7
1586	105.4	106.8	101.3
1587	112.4	112.4	100
1588	108.2	106.8	98.7
1589	108.2	113.8	105.1
1590	108.2	111	102.6
1591	109.6	108.2	98.7
1592	115.2	113.8	98.8
1593	111	112.4	101.3
1594	113.8	109.6	96.3
1595	108.2	109.6	101.3
1596	109.6	111	101.3
1597	108.2	112.4	103.8
1598	115.2	109.6	95.2
1599	109.6	109.6	100
1600	105.5	106.8	101.3
1601	109.6	106.8	97.5
1602	111	111	100
1603	109.6	109.6	100
1604	113.8	111	97.6
1605	106.9	106.8	100
1606	111	111	100
1607	109.6	108.2	98.7
1608	109.6	111	101.3
1609	113.8	109.6	96.3
1610	105.4	106.8	101.3
1611	112.4	113.8	101.2
1612	111	109.6	98.8
1613	112.4	111	98.8
1614	115.2	113.8	98.8
1615	111	109.6	98.7
1616	106.8	108.2	101.3
1617	112.4	112.4	100
1618	112.4	112.4	100
1619	111	112.4	101.2
1620	106.8	108.2	101.3
1621	113.8	113.8	100
1622	109.6	109.6	100
1623	111	113.8	102.5
1624	115.2	112.4	97.6
1625	112.4	113.8	101.2
1626	115.2	112.4	97.6
1627	105.5	108.2	102.6
1628	108.2	112.4	103.9
1629	111	108.3	97.5
1630	108.2	106.8	98.7
1631	109.6	108.2	98.7
1632	109.6	112.4	102.5
1633	109.6	108.2	98.7
1634	113.8	111	97.6
1635	109.6	106.8	97.4
1636	108.2	109.6	101.3
1637	112.4	112.4	100
1638	108.2	109.6	101.3
1639	113.8	112.4	98.8
1640	113.8	115.2	101.2
1641	112.4	116.6	103.7
1642	111	109.6	98.7
1643	112.4	106.8	95.1
1644	111	113.8	102.5
1645	109.6	108.2	98.7
1646	109.6	111	101.3
1647	111	106.8	96.2
1648	105.5	106.8	101.3
1649	111	108.2	97.5
1650	106.8	109.6	102.6
1651	111	111	100
1652	109.6	108.2	98.7
1653	108.2	106.9	98.7
1654	105.5	106.8	101.3
1655	111	111	100
1656	105.4	105.5	100
1657	108.2	112.4	103.9
1658	113.8	115.2	101.2
1659	111	109.6	98.7
1660	111	112.4	101.3
1661	113.8	113.8	100
1662	112.4	112.4	100
1663	113.8	115.2	101.2
1664	112.4	115.1	102.5
1665	116.5	116.6	100
1666	111	109.6	98.8
1667	112.4	112.4	100
1668	115.2	115.2	100
1669	112.4	112.4	100
1670	109.6	112.4	102.5
1671	115.2	113.8	98.8
1672	113.8	116.5	102.5
1673	115.2	111	96.4
1674	113.8	112.4	98.8
1675	109.6	111	101.3
1676	115.2	113.8	98.8
1677	112.4	113.8	101.2
1678	111	111	100
1679	108.2	108.2	100
1680	113.8	109.6	96.3
1681	106.8	112.4	105.2
1682	111	109.6	98.7
1683	112.4	115.1	102.5
1684	113.8	111	97.6
1685	108.2	109.6	101.3
1686	111	109.6	98.8
1687	115.2	115.2	100
1688	112.4	113.8	101.2
1689	115.2	112.4	97.6
1690	105.4	106.9	101.3
1691	108.2	108.2	100
1692	106.8	109.6	102.6
1693	112.4	113.8	101.2
1694	112.4	113.8	101.2
1695	113.8	109.6	96.3
1696	111	112.4	101.3
1697	113.8	109.6	96.3
1698	113.8	113.8	100
1699	112.4	113.8	101.2
1700	113.8	113.8	100
1701	111	113.8	102.5
1702	115.2	116.6	101.2
1703	113.8	113.8	100
1704	113.8	111	97.6
1705	109.6	111	101.3
1706	108.2	109.6	101.3
1707	106.9	106.8	100
1708	112.4	111	98.8
1709	111	111	100
1710	113.8	113.8	100
1711	112.4	109.6	97.5
1712	109.6	105.5	96.2
1713	106.8	109.6	102.6
1714	112.4	115.2	102.4
1715	112.4	111	98.8
1716	112.4	111	98.8
1717	109.6	112.4	102.5
1718	109.6	109.6	100
1719	106.8	109.6	102.6
1720	108.2	109.6	101.3
1721	113.8	112.4	98.8
1722	111	108.2	97.5
1723	106.8	109.6	102.6
1724	109.6	111	101.3
1725	111	111	100
1726	112.4	111	98.8
1727	112.4	109.6	97.5
1728	109.6	111	101.3
1729	109.6	111	101.3
1730	111	113.8	102.5
1731	113.8	111	97.6
1732	108.2	112.4	103.9
1733	112.4	111	98.8
1734	111	112.4	101.2
1735	111	112.4	101.2
1736	112.4	113.8	101.2
1737	112.4	113.8	101.2
1738	111	112.4	101.3
1739	113.8	109.6	96.3
1740	108.2	111	102.6
1741	112.4	112.4	100
1742	115.2	115.1	100
1743	113.8	111	97.5
1744	111	115.2	103.8
1745	116.6	113.8	97.6
1746	112.4	111	98.8
1747	111	111	100
1748	109.6	112.4	102.6
1749	113.8	115.2	101.2
1750	116.5	113.8	97.6
1751	112.4	113.8	101.2
1752	115.2	111	96.4
1753	116.5	116.6	100
1754	111	112.4	101.3
1755	116.5	116.5	100
1756	115.1	111	96.4
1757	112.4	115.2	102.5
1758	115.1	112.4	97.6
1759	111	115.2	103.8
1760	117.9	117.9	100
1761	113.8	112.4	98.8
1762	112.4	111	98.8
1763	116.5	113.8	97.6
1764	113.8	115.2	101.2
1765	116.6	112.4	96.4
1766	111	113.8	102.5
1767	118	117.9	100
1768	117.9	117.9	100
1769	113.8	112.4	98.8
1770	112.4	111	98.7
1771	109.6	113.8	103.8
1772	112.4	115.2	102.5
1773	113.8	115.2	101.2
1774	118	113.8	96.5
1775	116.5	117.9	101.2
1776	116.5	111	95.2
1777	112.4	116.5	103.7
1778	113.8	113.8	100
1779	111	111	100
1780	111	108.2	97.5
1781	113.8	113.8	100
1782	113.8	113.8	100
1783	112.4	113.8	101.2
1784	115.2	111	96.4
1785	109.6	111	101.3
1786	115.2	116.6	101.2
1787	109.6	108.2	98.7
1788	113.8	115.2	101.2
1789	115.2	115.2	100
1790	116.6	119.3	102.4
1791	111	113.8	102.5
1792	115.1	116.6	101.2
1793	119.3	113.8	95.4
1794	116.6	117.9	101.2
1795	119.3	116.5	97.7
1796	112.4	112.4	100
1797	113.8	112.4	98.8
1798	112.4	111	98.8
1799	113.8	116.5	102.4
1800	116.6	113.8	97.6
1801	109.6	111	101.3
1802	116.5	116.6	100
1803	112.4	115.1	102.4
1804	116.6	119.3	102.4
1805	116.6	113.8	97.6
1806	116.5	113.8	97.6
1807	113.8	117.9	103.6
1808	118	116.6	98.8
1809	112.4	111	98.8
1810	117.9	115.2	97.6
1811	113.8	115.2	101.2
1812	115.2	113.8	98.8
1813	109.6	111	101.3
1814	112.4	112.4	100
1815	109.6	108.2	98.7
1816	115.2	116.5	101.2
1817	116.6	118	101.2
1818	112.4	113.8	101.2
1819	112.4	115.2	102.5
1820	113.8	109.6	96.4
1821	113.8	117.9	103.7
1822	116.6	115.2	98.8
1823	109.6	109.6	100
1824	115.1	115.2	100
1825	113.8	116.6	102.4
1826	115.2	115.1	100
1827	113.8	112.4	98.8
1828	115.2	117.9	102.4
1829	117.9	112.4	95.3
1830	112.4	115.2	102.5
1831	115.1	115.2	100
1832	113.8	115.2	101.2
1833	111	112.4	101.2
1834	109.6	112.4	102.5
1835	111	111	100
1836	112.4	112.4	100
1837	113.8	113.8	100
1838	115.2	112.4	97.6
1839	106.9	113.8	106.5
1840	119.3	117.9	98.8
1841	117.9	115.2	97.6
1842	109.6	111	101.3
1843	113.8	112.4	98.8
1844	109.6	113.8	103.8
1845	116.5	119.4	102.4
1846	116.5	113.8	97.6
1847	115.2	116.6	101.2
1848	116.6	116.6	100
1849	116.5	116.6	100
1850	109.6	109.6	100
1851	109.6	109.6	100
1852	113.8	113.8	100
1853	115.2	113.8	98.8
1854	112.4	119.3	106.2
1855	117.9	116.6	98.8
1856	115.2	111	96.4
1857	116.6	116.6	100
1858	115.2	112.4	97.6
1859	115.1	117.9	102.4
1860	119.3	115.1	96.5
1861	113.8	113.8	100
1862	119.3	117.9	98.8
1863	115.1	115.1	100
1864	117.9	117.9	100
1865	115.2	116.5	101.2
1866	116.6	117.9	101.2
1867	119.3	116.6	97.7
1868	115.2	119.3	103.6
1869	117.9	115.2	97.7
1870	117.9	117.9	100
1871	111	112.4	101.3
1872	117.9	113.8	96.5
1873	112.4	117.9	104.9
1874	120.7	119.3	98.9
1875	116.5	112.4	96.4
1876	111	106.8	96.3
1877	113.8	113.8	100
1878	111	115.2	103.8
1879	115.2	116.6	101.2
1880	118	116.5	98.8
1881	111	115.2	103.8
1882	113.8	111	97.6
1883	116.6	115.2	98.8
1884	115.2	116.5	101.2
1885	115.2	116.6	101.2
1886	113.8	112.4	98.8
1887	112.4	112.4	100
1888	109.6	112.4	102.5
1889	116.5	116.6	100
1890	113.8	112.4	98.8
1891	109.6	113.8	103.8
1892	119.3	115.1	96.5
1893	115.2	117.9	102.4
1894	115.2	115.2	100
1895	115.2	115.2	100
1896	115.2	115.2	100
1897	117.9	116.5	98.8
1898	115.2	116.5	101.2
1899	112.4	116.5	103.7
1900	117.9	113.8	96.5
1901	115.2	119.3	103.6
1902	116.6	115.2	98.8
1903	112.4	112.4	100
1904	117.9	115.2	97.6
1905	111	113.8	102.5
1906	113.8	111	97.5
1907	116.5	117.9	101.2
1908	118	119.3	101.2
1909	115.2	108.2	94
1910	113.8	117.9	103.6
1911	119.3	115.2	96.5
1912	113.8	115.2	101.2
1913	116.5	116.5	100
1914	116.5	117.9	101.2
1915	115.2	112.4	97.6
1916	117.9	118	100
1917	116.5	116.5	100
1918	117.9	116.5	98.8
1919	119.3	120.7	101.2
1920	119.3	115.2	96.5
1921	112.4	115.1	102.5
1922	119.3	117.9	98.8
1923	117.9	115.1	97.6
1924	115.1	115.1	100
1925	112.4	112.4	100
1926	116.5	116.5	100
1927	111	113.8	102.5
1928	119.3	119.3	100
1929	116.5	116.6	100
1930	116.5	120.7	103.6
1931	126.3	119.3	94.5
1932	112.4	115.2	102.5
1933	120.7	116.5	96.5
1934	119.3	119.3	100
1935	111	113.8	102.5
1936	112.4	112.4	100
1937	119.3	116.5	97.7
1938	115.2	116.5	101.2
1939	115.2	116.5	101.2
1940	123.5	119.3	96.6
1941	116.5	117.9	101.2
1942	113.8	112.4	98.8
1943	119.3	117.9	98.8
1944	116.5	117.9	101.2
1945	116.5	111	95.2
1946	111	112.4	101.2
1947	115.2	117.9	102.4
1948	113.8	115.2	101.2
1949	119.3	117.9	98.8
1950	117.9	115.1	97.6
1951	115.2	115.2	100
1952	112.4	112.4	100
1953	113.8	108.2	95.1
1954	112.4	115.2	102.5
1955	116.6	116.5	100
1956	116.6	116.5	100
1957	113.8	112.4	98.8
1958	111	113.8	102.5
1959	117.9	117.9	100
1960	119.3	116.5	97.7
1961	112.4	116.5	103.7
1962	113.8	116.6	102.5
1963	115.1	113.8	98.8
1964	115.2	115.2	100
1965	112.4	115.2	102.5
1966	116.6	113.8	97.6
1967	115.2	115.2	100
1968	116.6	116.6	100
1969	112.4	112.4	100
1970	112.4	111	98.8
1971	112.4	115.2	102.5
1972	119.3	119.3	100
1973	113.8	113.8	100
1974	117.9	116.6	98.8
1975	116.6	116.6	100
1976	115.2	116.5	101.2
1977	115.1	112.4	97.6
1978	116.6	116.5	100
1979	115.2	115.2	100
1980	116.5	117.9	101.2
1981	115.1	115.2	100
1982	116.5	116.6	100
1983	115.2	112.4	97.6
1984	117.9	119.3	101.2
1985	119.4	119.3	100
1986	115.2	116.5	101.2
1987	116.5	115.2	98.8
1988	117.9	116.5	98.8
1989	116.5	115.1	98.8
1990	112.4	109.6	97.5
1991	116.6	117.9	101.2
1992	117.9	117.9	100
1993	113.8	112.4	98.8
1994	109.6	111	101.3
1995	115.2	116.5	101.2
1996	113.8	112.4	98.8
1997	117.9	116.5	98.8
[truncated: 27,992 more rows]
