# Supplementary material for: Defect engineering on V2O3 cathode for long-cycling aqueous zinc metal batteries
Source: Nat Commun. 2021 Nov 25;12:6878. doi: 10.1038/s41467-021-27203-w (PMC8617200; doi:10.1038/s41467-021-27203-w)
Supplement: Supplementary file 3 — Source data [file 41467_2021_27203_MOESM3_ESM.zip › Source-Data/Figure 3d.xlsx]

## Sheet: Sheet1
Potential	Current
	0.1 mV s-1	0.3 mV s-1	0.5 mV s-1	0.8 mV s-1	1.0 mV s-1
X	Y	Y	Y	Y	Y
0.1	-0.04823	-0.1058	-0.1393	-0.1984	-0.2349
0.101	-0.04768	-0.1017	-0.1328	-0.1891	-0.2245
0.102	-0.04715	-0.09886	-0.129	-0.1837	-0.2182
0.103	-0.04661	-0.09647	-0.1256	-0.1784	-0.2123
0.104	-0.04608	-0.09447	-0.1225	-0.1737	-0.2073
0.105	-0.04556	-0.09258	-0.1194	-0.17	-0.2025
0.106	-0.04504	-0.09054	-0.1164	-0.1659	-0.1977
0.107	-0.04452	-0.0889	-0.1139	-0.1624	-0.194
0.108	-0.04401	-0.08723	-0.1116	-0.1592	-0.1902
0.109	-0.0435	-0.08575	-0.1094	-0.156	-0.1859
0.11	-0.04299	-0.08426	-0.107	-0.1517	-0.1819
0.111	-0.04249	-0.08249	-0.1049	-0.1487	-0.1786
0.112	-0.042	-0.08125	-0.1029	-0.1466	-0.1751
0.113	-0.0415	-0.0799	-0.1011	-0.1432	-0.172
0.114	-0.04102	-0.07854	-0.09929	-0.1403	-0.1684
0.115	-0.04053	-0.07744	-0.09731	-0.138	-0.1653
0.116	-0.04005	-0.07587	-0.09549	-0.1351	-0.1627
0.117	-0.03958	-0.07492	-0.09396	-0.1332	-0.1598
0.118	-0.0391	-0.07341	-0.09198	-0.1306	-0.1571
0.119	-0.03864	-0.07249	-0.09043	-0.1288	-0.1544
0.12	-0.03817	-0.0713	-0.08897	-0.1265	-0.152
0.121	-0.03771	-0.07024	-0.08758	-0.1239	-0.1488
0.122	-0.03726	-0.06926	-0.08595	-0.1213	-0.1465
0.123	-0.03681	-0.0681	-0.08465	-0.1198	-0.144
0.124	-0.03636	-0.06723	-0.08302	-0.1175	-0.1421
0.125	-0.03592	-0.06633	-0.08187	-0.116	-0.1398
0.126	-0.03548	-0.06521	-0.08037	-0.1135	-0.1375
0.127	-0.03505	-0.06473	-0.07932	-0.1118	-0.1353
0.128	-0.03462	-0.06356	-0.07831	-0.1103	-0.1332
0.129	-0.03419	-0.06235	-0.07673	-0.1086	-0.1311
0.13	-0.03377	-0.06144	-0.07551	-0.1073	-0.1294
0.131	-0.03335	-0.06056	-0.07423	-0.1051	-0.1279
0.132	-0.03294	-0.05984	-0.07299	-0.1031	-0.1257
0.133	-0.03253	-0.05865	-0.07227	-0.1024	-0.1237
0.134	-0.03212	-0.05813	-0.07122	-0.1004	-0.1219
0.135	-0.03172	-0.05703	-0.0702	-0.09935	-0.1201
0.136	-0.03132	-0.0563	-0.06912	-0.09725	-0.1184
0.137	-0.03093	-0.05591	-0.06821	-0.09574	-0.1166
0.138	-0.03054	-0.05458	-0.06727	-0.0954	-0.1151
0.139	-0.03016	-0.05426	-0.06629	-0.09364	-0.1136
0.14	-0.02978	-0.05328	-0.06594	-0.09197	-0.1121
0.141	-0.0294	-0.0524	-0.06479	-0.09076	-0.1106
0.142	-0.02903	-0.05244	-0.06384	-0.08959	-0.1089
0.143	-0.02866	-0.05092	-0.06304	-0.08779	-0.1075
0.144	-0.02829	-0.0507	-0.0618	-0.0865	-0.1065
0.145	-0.02793	-0.04987	-0.06119	-0.08604	-0.1051
0.146	-0.02758	-0.04926	-0.06065	-0.08463	-0.1033
0.147	-0.02723	-0.04834	-0.05972	-0.0833	-0.1021
0.148	-0.02688	-0.04808	-0.05886	-0.08258	-0.1006
0.149	-0.02654	-0.04706	-0.0578	-0.08118	-0.0997
0.15	-0.0262	-0.04659	-0.05708	-0.07988	-0.09825
0.151	-0.02586	-0.0459	-0.05667	-0.07909	-0.09722
0.152	-0.02553	-0.0454	-0.05572	-0.07797	-0.09595
0.153	-0.0252	-0.04505	-0.05515	-0.07692	-0.09488
0.154	-0.02488	-0.04414	-0.05431	-0.07625	-0.09377
0.155	-0.02456	-0.04389	-0.05354	-0.07557	-0.09238
0.156	-0.02425	-0.04304	-0.05283	-0.07405	-0.09115
0.157	-0.02394	-0.04265	-0.05225	-0.07309	-0.09037
0.158	-0.02363	-0.04246	-0.05167	-0.07208	-0.08902
0.159	-0.02333	-0.04163	-0.05123	-0.07124	-0.08848
0.16	-0.02303	-0.04136	-0.05045	-0.07081	-0.08711
0.161	-0.02274	-0.04087	-0.04984	-0.07009	-0.08613
0.162	-0.02245	-0.04054	-0.04907	-0.06886	-0.08513
0.163	-0.02217	-0.03999	-0.04857	-0.06847	-0.08431
0.164	-0.02188	-0.03948	-0.04815	-0.06751	-0.08335
0.165	-0.02161	-0.03922	-0.04767	-0.06672	-0.08229
0.166	-0.02133	-0.03877	-0.04703	-0.06606	-0.08146
0.167	-0.02107	-0.03822	-0.04668	-0.06538	-0.08066
0.168	-0.0208	-0.03789	-0.04579	-0.06523	-0.08002
0.169	-0.02054	-0.03729	-0.04549	-0.06391	-0.0791
0.17	-0.02028	-0.03725	-0.04499	-0.06315	-0.07784
0.171	-0.02003	-0.03684	-0.04453	-0.0626	-0.07698
0.172	-0.01978	-0.03624	-0.04436	-0.06177	-0.07614
0.173	-0.01954	-0.03606	-0.0437	-0.06095	-0.07552
0.174	-0.0193	-0.03543	-0.04299	-0.06047	-0.07502
0.175	-0.01906	-0.03508	-0.04283	-0.05934	-0.07397
0.176	-0.0189	-0.03478	-0.04237	-0.05925	-0.07385
0.177	-0.01873	-0.03446	-0.04228	-0.05802	-0.07239
0.178	-0.01857	-0.03405	-0.04146	-0.05728	-0.07186
0.179	-0.0184	-0.03382	-0.04115	-0.05701	-0.07106
0.18	-0.01823	-0.03359	-0.04079	-0.05658	-0.07028
0.181	-0.01807	-0.0332	-0.04049	-0.05516	-0.06979
0.182	-0.01791	-0.03266	-0.03996	-0.05481	-0.06908
0.183	-0.01775	-0.03253	-0.03954	-0.05475	-0.06847
0.184	-0.01759	-0.03215	-0.0395	-0.05405	-0.06784
0.185	-0.01744	-0.03194	-0.0389	-0.05327	-0.06716
0.186	-0.01729	-0.03148	-0.03843	-0.05309	-0.06655
0.187	-0.01714	-0.03114	-0.03826	-0.05189	-0.06583
0.188	-0.017	-0.03071	-0.03796	-0.05135	-0.06539
0.189	-0.01685	-0.0305	-0.03754	-0.05134	-0.0649
0.19	-0.01671	-0.03015	-0.03747	-0.05048	-0.06427
0.191	-0.01658	-0.03006	-0.03685	-0.04976	-0.06362
0.192	-0.01644	-0.02967	-0.03643	-0.04957	-0.06296
0.193	-0.01631	-0.02913	-0.03628	-0.04888	-0.06241
0.194	-0.01619	-0.02897	-0.03601	-0.04815	-0.06179
0.195	-0.01606	-0.02868	-0.03568	-0.04791	-0.06103
0.196	-0.01594	-0.02857	-0.03554	-0.04753	-0.06087
0.197	-0.01583	-0.02816	-0.03487	-0.04686	-0.06026
0.198	-0.01571	-0.028	-0.03477	-0.0463	-0.05954
0.199	-0.0156	-0.02764	-0.03455	-0.04594	-0.05914
0.2	-0.01549	-0.02774	-0.03447	-0.04532	-0.05894
0.201	-0.01538	-0.02729	-0.03388	-0.04483	-0.05783
0.202	-0.01527	-0.02694	-0.03355	-0.04481	-0.05768
0.203	-0.01517	-0.02653	-0.03358	-0.0444	-0.05707
0.204	-0.01506	-0.02647	-0.03306	-0.0436	-0.05623
0.205	-0.01496	-0.026	-0.03251	-0.0431	-0.05551
0.206	-0.01485	-0.02579	-0.03269	-0.04273	-0.05503
0.207	-0.01475	-0.02562	-0.03203	-0.04242	-0.05495
0.208	-0.01465	-0.02577	-0.03213	-0.04195	-0.0542
0.209	-0.01455	-0.02519	-0.03176	-0.04202	-0.05377
0.21	-0.01445	-0.02494	-0.03106	-0.04159	-0.0535
0.211	-0.01435	-0.02465	-0.03116	-0.0409	-0.05296
0.212	-0.01425	-0.02468	-0.03082	-0.04082	-0.05235
0.213	-0.01416	-0.02433	-0.0306	-0.0404	-0.05169
0.214	-0.01406	-0.02398	-0.03043	-0.03991	-0.05155
0.215	-0.01396	-0.02388	-0.0306	-0.0391	-0.05104
0.216	-0.01387	-0.02373	-0.02995	-0.03923	-0.05115
0.217	-0.01377	-0.02358	-0.0295	-0.0388	-0.05053
0.218	-0.01367	-0.02321	-0.0294	-0.03871	-0.04978
0.219	-0.01358	-0.02334	-0.02933	-0.03817	-0.04922
0.22	-0.01348	-0.02312	-0.02909	-0.03793	-0.04946
0.221	-0.01339	-0.02264	-0.02895	-0.03765	-0.04844
0.222	-0.01329	-0.02271	-0.02868	-0.0374	-0.04777
0.223	-0.0132	-0.02238	-0.02859	-0.03707	-0.04723
0.224	-0.0131	-0.02235	-0.02815	-0.03634	-0.04714
0.225	-0.01301	-0.02219	-0.02787	-0.03624	-0.04724
0.226	-0.01291	-0.02194	-0.02764	-0.03664	-0.04618
0.227	-0.01282	-0.02186	-0.02765	-0.036	-0.04613
0.228	-0.01272	-0.02176	-0.02727	-0.03582	-0.04581
0.229	-0.01263	-0.0216	-0.02716	-0.03489	-0.04571
0.23	-0.01253	-0.0215	-0.02707	-0.03449	-0.04493
0.231	-0.01244	-0.02141	-0.02659	-0.03445	-0.04462
0.232	-0.01234	-0.02127	-0.0265	-0.03429	-0.04399
0.233	-0.01225	-0.02104	-0.02645	-0.03406	-0.04417
0.234	-0.01215	-0.02065	-0.02607	-0.03291	-0.04363
0.235	-0.01206	-0.02081	-0.02593	-0.03371	-0.04374
0.236	-0.01196	-0.02044	-0.0258	-0.03275	-0.04265
0.237	-0.01187	-0.02046	-0.0256	-0.03247	-0.04235
0.238	-0.01178	-0.02031	-0.02552	-0.03224	-0.04194
0.239	-0.01168	-0.02035	-0.02528	-0.0323	-0.04174
0.24	-0.01159	-0.01992	-0.02498	-0.032	-0.04134
0.241	-0.0115	-0.01986	-0.02489	-0.03151	-0.04119
0.242	-0.01141	-0.01976	-0.02467	-0.03132	-0.04119
0.243	-0.01132	-0.01968	-0.02456	-0.03095	-0.04069
0.244	-0.01123	-0.01954	-0.02432	-0.03103	-0.04059
0.245	-0.01114	-0.0195	-0.02435	-0.03076	-0.03992
0.246	-0.01105	-0.01933	-0.02414	-0.03009	-0.03965
0.247	-0.01096	-0.01917	-0.02375	-0.02994	-0.03925
0.248	-0.01087	-0.01904	-0.02369	-0.02934	-0.03892
0.249	-0.01079	-0.01898	-0.02367	-0.02994	-0.03898
0.25	-0.0107	-0.01879	-0.02329	-0.02894	-0.03895
0.251	-0.01062	-0.01889	-0.02328	-0.02872	-0.03843
0.252	-0.01053	-0.01855	-0.023	-0.02855	-0.03771
0.253	-0.01045	-0.01853	-0.02294	-0.02865	-0.03732
0.254	-0.01037	-0.01841	-0.02279	-0.02816	-0.03725
0.255	-0.01028	-0.01821	-0.02249	-0.02773	-0.03683
0.256	-0.0102	-0.0182	-0.02246	-0.02793	-0.03684
0.257	-0.01012	-0.01791	-0.02217	-0.02787	-0.03624
0.258	-0.01004	-0.0178	-0.02211	-0.02706	-0.03623
0.259	-0.00996	-0.01786	-0.02209	-0.0267	-0.03585
0.26	-0.00989	-0.01776	-0.02157	-0.02672	-0.03546
0.261	-0.00981	-0.0175	-0.02171	-0.02628	-0.03523
0.262	-0.00973	-0.01758	-0.0212	-0.02648	-0.03533
0.263	-0.00966	-0.01722	-0.02121	-0.02582	-0.03465
0.264	-0.00958	-0.0173	-0.02117	-0.02601	-0.03433
0.265	-0.00951	-0.01705	-0.02085	-0.02521	-0.03397
0.266	-0.00944	-0.01707	-0.02074	-0.02519	-0.03355
0.267	-0.00936	-0.01689	-0.02066	-0.02498	-0.0338
0.268	-0.00929	-0.01691	-0.02066	-0.02484	-0.03338
0.269	-0.00922	-0.01661	-0.02052	-0.02466	-0.03294
0.27	-0.00915	-0.01661	-0.02007	-0.02464	-0.03244
0.271	-0.00908	-0.01654	-0.0201	-0.02407	-0.03242
0.272	-0.00901	-0.01637	-0.0199	-0.02387	-0.03241
0.273	-0.00894	-0.01651	-0.01962	-0.02392	-0.03156
0.274	-0.00887	-0.01609	-0.0198	-0.02345	-0.0315
0.275	-0.00881	-0.016	-0.01966	-0.02332	-0.03138
0.276	-0.00874	-0.01587	-0.01931	-0.02308	-0.03109
0.277	-0.00868	-0.01589	-0.01929	-0.02291	-0.03062
0.278	-0.00861	-0.01579	-0.01879	-0.02254	-0.03032
0.279	-0.00855	-0.01567	-0.01887	-0.02235	-0.03021
0.28	-0.00849	-0.01567	-0.01873	-0.02217	-0.03025
0.281	-0.00842	-0.01518	-0.01855	-0.02218	-0.03003
0.282	-0.00836	-0.01535	-0.01823	-0.02178	-0.02913
0.283	-0.0083	-0.01523	-0.01809	-0.02181	-0.02854
0.284	-0.00824	-0.015	-0.01803	-0.02131	-0.02901
0.285	-0.00818	-0.01496	-0.01805	-0.02129	-0.02871
0.286	-0.00812	-0.01485	-0.01775	-0.02088	-0.02783
0.287	-0.00806	-0.01473	-0.0177	-0.0208	-0.02796
0.288	-0.008	-0.01465	-0.01749	-0.02028	-0.02743
0.289	-0.00794	-0.01458	-0.01724	-0.02045	-0.02706
0.29	-0.00788	-0.01447	-0.01714	-0.02005	-0.02713
0.291	-0.00782	-0.01443	-0.017	-0.01989	-0.0268
0.292	-0.00777	-0.01423	-0.01682	-0.01957	-0.02649
0.293	-0.00771	-0.01407	-0.01675	-0.01961	-0.02636
0.294	-0.00765	-0.01397	-0.01648	-0.01935	-0.0259
0.295	-0.0076	-0.01397	-0.01647	-0.01925	-0.02573
0.296	-0.00754	-0.01372	-0.01623	-0.01861	-0.02544
0.297	-0.00749	-0.01373	-0.016	-0.01886	-0.02497
0.298	-0.00744	-0.01356	-0.01606	-0.01811	-0.02488
0.299	-0.00738	-0.01343	-0.01611	-0.01803	-0.02442
0.3	-0.00733	-0.01334	-0.0154	-0.0179	-0.02428
0.301	-0.00728	-0.01316	-0.01549	-0.01794	-0.02417
0.302	-0.00722	-0.01305	-0.01511	-0.0175	-0.02351
0.303	-0.00717	-0.01306	-0.01502	-0.01709	-0.02353
0.304	-0.00711	-0.01294	-0.015	-0.01718	-0.02335
0.305	-0.00706	-0.01277	-0.01479	-0.01694	-0.02249
0.306	-0.007	-0.01261	-0.01461	-0.01672	-0.02254
0.307	-0.00695	-0.01256	-0.01439	-0.01609	-0.02227
0.308	-0.00689	-0.01232	-0.01426	-0.01598	-0.02187
0.309	-0.00684	-0.01223	-0.01409	-0.0159	-0.02162
0.31	-0.00678	-0.01227	-0.01395	-0.01562	-0.02123
0.311	-0.00673	-0.01197	-0.01372	-0.01539	-0.02097
0.312	-0.00667	-0.01197	-0.01351	-0.01554	-0.02084
0.313	-0.00662	-0.01192	-0.01341	-0.01464	-0.02043
0.314	-0.00656	-0.0117	-0.01316	-0.0146	-0.0202
0.315	-0.0065	-0.01159	-0.01312	-0.01425	-0.02038
0.316	-0.00644	-0.01143	-0.01284	-0.01439	-0.01982
0.317	-0.00639	-0.0112	-0.01284	-0.01419	-0.01902
0.318	-0.00633	-0.01114	-0.01253	-0.01344	-0.01875
0.319	-0.00627	-0.01109	-0.01224	-0.01338	-0.01875
0.32	-0.00621	-0.01091	-0.01224	-0.01329	-0.0183
0.321	-0.00615	-0.01074	-0.01213	-0.01313	-0.01809
0.322	-0.00609	-0.01079	-0.0117	-0.01303	-0.01757
0.323	-0.00603	-0.01056	-0.01147	-0.01241	-0.01744
0.324	-0.00597	-0.01053	-0.01137	-0.01207	-0.01729
0.325	-0.00591	-0.01039	-0.01129	-0.01174	-0.01679
0.326	-0.00585	-0.01004	-0.01106	-0.01162	-0.0167
0.327	-0.00578	-0.00998	-0.01099	-0.01155	-0.01618
0.328	-0.00572	-0.00968	-0.01066	-0.01112	-0.0158
0.329	-0.00565	-0.00968	-0.01058	-0.01085	-0.01546
0.33	-0.00559	-0.0097	-0.01036	-0.0106	-0.01512
0.331	-0.00552	-0.00931	-0.01025	-0.01025	-0.01493
0.332	-0.00546	-0.00909	-0.00994	-0.01018	-0.01434
0.333	-0.00539	-0.00891	-0.00944	-0.00987	-0.0141
0.334	-0.00532	-0.00903	-0.00951	-0.00949	-0.01373
0.335	-0.00526	-0.00885	-0.00942	-0.00934	-0.01361
0.336	-0.00519	-0.0085	-0.00899	-0.00895	-0.01294
0.337	-0.00512	-0.00876	-0.00924	-0.00893	-0.01291
0.338	-0.00505	-0.00811	-0.00879	-0.00814	-0.01282
0.339	-0.00498	-0.00824	-0.00849	-0.0082	-0.01219
0.34	-0.00491	-0.00813	-0.00846	-0.00802	-0.01119
0.341	-0.00484	-0.0078	-0.00804	-0.00762	-0.0114
0.342	-0.00476	-0.00788	-0.00772	-0.00747	-0.01173
0.343	-0.00469	-0.00765	-0.00753	-0.00687	-0.01033
0.344	-0.00461	-0.00758	-0.00738	-0.00686	-0.01023
0.345	-0.00454	-0.00733	-0.00737	-0.00654	-0.01004
0.346	-0.00446	-0.00716	-0.00694	-0.00618	-0.00945
0.347	-0.00438	-0.00677	-0.0068	-0.00585	-0.00866
0.348	-0.0043	-0.0067	-0.00653	-0.0057	-0.00839
0.349	-0.00422	-0.00667	-0.00655	-0.00523	-0.00839
0.35	-0.00414	-0.00621	-0.0061	-0.005	-0.00798
0.351	-0.00406	-0.00638	-0.00607	-0.0045	-0.0074
0.352	-0.00397	-0.00615	-0.00557	-0.00426	-0.00701
0.353	-0.00389	-0.00595	-0.00577	-0.00398	-0.00681
0.354	-0.00381	-0.0058	-0.00521	-0.00376	-0.00637
0.355	-0.00372	-0.0055	-0.00483	-0.00368	-0.00614
0.356	-0.00364	-0.00531	-0.00476	-0.0033	-0.00562
0.357	-0.00355	-0.00536	-0.00451	-0.00256	-0.00556
0.358	-0.00346	-0.00481	-0.00455	-0.00257	-0.00438
0.359	-0.00338	-0.00459	-0.00377	-0.00239	-0.00438
0.36	-0.00329	-0.00472	-0.00379	-0.00137	-0.004
0.361	-0.0032	-0.0045	-0.00345	-0.00181	-0.00342
0.362	-0.00311	-0.00436	-0.00353	-0.00105	-0.00315
0.363	-0.00302	-0.00406	-0.00293	-0.0006407	-0.00268
0.364	-0.00293	-0.00417	-0.00267	-0.0004259	-0.00204
0.365	-0.00284	-0.00365	-0.00247	0.0001113	-0.00184
0.366	-0.00275	-0.00367	-0.00239	0.000402	-0.00136
0.367	-0.00266	-0.00339	-0.00189	0.0006484	-0.0007962
0.368	-0.00257	-0.00301	-0.0017	0.0009771	-0.0008025
0.369	-0.00247	-0.00304	-0.00151	0.00119	-0.0002234
0.37	-0.00238	-0.00279	-0.0012	0.00156	0.0003745
0.371	-0.00229	-0.00252	-0.00106	0.00224	0.0006074
0.372	-0.00219	-0.0025	-0.000567	0.00259	0.00125
0.373	-0.0021	-0.00237	-0.0003698	0.00283	0.00168
0.374	-0.00201	-0.00201	-9.371e-05	0.00313	0.00174
0.375	-0.00192	-0.00175	-0.0001489	0.00348	0.00259
0.376	-0.00182	-0.00192	0.0003953	0.00412	0.00321
0.377	-0.00173	-0.00164	0.0002612	0.00439	0.00391
0.378	-0.00164	-0.00121	0.00126	0.005	0.00414
0.379	-0.00155	-0.00101	0.00137	0.005	0.00491
0.38	-0.00146	-0.0006961	0.00171	0.00555	0.00498
0.381	-0.00137	-0.0006772	0.0018	0.00563	0.00464
0.382	-0.00128	-0.0004124	0.00193	0.00641	0.00587
0.383	-0.00118	-0.000176	0.0023	0.00715	0.00686
0.384	-0.00109	-7.203e-05	0.003	0.00724	0.00683
0.385	-0.001	0.0003251	0.0029	0.00785	0.00792
0.386	-0.000913121	0.0004764	0.00369	0.0083	0.0086
0.387	-0.000823027	0.0004764	0.00368	0.0085	0.00871
0.388	-0.000733219	0.0006182	0.00411	0.00913	0.00898
0.389	-0.000641618	0.00112	0.00436	0.00945	0.00966
0.39	-0.000551207	0.00117	0.00472	0.01001	0.01002
0.391	-0.000460989	0.00123	0.00477	0.01025	0.0108
0.392	-0.000371328	0.00165	0.00537	0.01088	0.01169
0.393	-0.000280675	0.00187	0.00566	0.01132	0.01158
0.394	-0.000189907	0.00225	0.00578	0.01172	0.01247
0.395	-9.97025e-05	0.00237	0.00622	0.01211	0.01296
0.396	-9.00389e-06	0.00258	0.00619	0.01268	0.01357
0.397	8.14361e-05	0.00267	0.00687	0.01297	0.0141
0.398	0.000173062	0.00309	0.00738	0.01374	0.0143
0.399	0.000264812	0.00308	0.00753	0.0142	0.0151
0.4	0.000356327	0.00355	0.0083	0.01462	0.01526
0.401	0.000448442	0.00371	0.0084	0.01503	0.01627
0.402	0.00054079	0.00403	0.0088	0.01565	0.01676
0.403	0.000633666	0.00417	0.0091	0.01606	0.01799
0.404	0.00072765	0.00434	0.00959	0.01678	0.01829
0.405	0.000820975	0.00445	0.00985	0.01708	0.01899
0.406	0.000915487	0.00492	0.00993	0.01772	0.01957
0.407	0.00101	0.00526	0.01041	0.01813	0.02042
0.408	0.00111	0.00545	0.01095	0.01922	0.02123
0.409	0.0012	0.00547	0.01169	0.01978	0.02108
0.41	0.0013	0.00606	0.01193	0.02032	0.02254
0.411	0.00139	0.00616	0.01219	0.02064	0.02352
0.412	0.00149	0.00659	0.0126	0.02164	0.024
0.413	0.00159	0.00687	0.01322	0.02205	0.025
0.414	0.00169	0.00722	0.0135	0.02262	0.02544
0.415	0.00179	0.00724	0.01343	0.0234	0.02636
0.416	0.00189	0.00755	0.01423	0.02404	0.02699
0.417	0.00199	0.00776	0.01448	0.02438	0.02733
0.418	0.00209	0.0081	0.01533	0.02536	0.02823
0.419	0.00219	0.00857	0.01502	0.02588	0.0291
0.42	0.00229	0.00868	0.01561	0.02643	0.02994
0.421	0.0024	0.00897	0.01663	0.02694	0.031
0.422	0.0025	0.00919	0.01646	0.02787	0.0313
0.423	0.0026	0.00968	0.01693	0.02837	0.03246
0.424	0.00271	0.0098	0.01766	0.02943	0.03285
0.425	0.00281	0.0102	0.01837	0.02984	0.03398
0.426	0.00292	0.01047	0.0187	0.03067	0.03463
0.427	0.00303	0.0107	0.01884	0.0312	0.03563
0.428	0.00313	0.01106	0.01969	0.032	0.03614
0.429	0.00324	0.01142	0.01982	0.03266	0.03706
0.43	0.00335	0.01166	0.02049	0.0335	0.03771
0.431	0.00346	0.01206	0.02044	0.03389	0.03834
0.432	0.00357	0.01224	0.02139	0.03503	0.03939
0.433	0.00368	0.01266	0.02205	0.03538	0.04031
0.434	0.00379	0.01293	0.02228	0.03611	0.04097
0.435	0.00391	0.01331	0.02317	0.03712	0.04191
0.436	0.00402	0.01365	0.02339	0.03829	0.04314
0.437	0.00414	0.01388	0.02431	0.03815	0.04358
0.438	0.00426	0.01407	0.02429	0.03933	0.04474
0.439	0.00438	0.01463	0.02519	0.04018	0.04435
0.44	0.0045	0.01504	0.02583	0.04088	0.04623
0.441	0.00462	0.01529	0.02623	0.04165	0.04707
0.442	0.00475	0.01554	0.02717	0.04226	0.04842
0.443	0.00488	0.01601	0.02757	0.04334	0.04955
0.444	0.00501	0.01619	0.02776	0.04391	0.05017
0.445	0.00514	0.01683	0.02827	0.04482	0.05112
0.446	0.00528	0.01715	0.02892	0.04564	0.05204
0.447	0.00541	0.01742	0.02987	0.04634	0.05278
0.448	0.00555	0.01784	0.03041	0.04721	0.05416
0.449	0.00569	0.0183	0.03058	0.04806	0.05529
0.45	0.00583	0.01865	0.03136	0.04885	0.05599
0.451	0.00598	0.01905	0.03194	0.04966	0.05721
0.452	0.00612	0.01938	0.03266	0.0506	0.05837
0.453	0.00627	0.01983	0.03329	0.05169	0.05855
0.454	0.00642	0.02022	0.03374	0.05253	0.05945
0.455	0.00656	0.02065	0.03464	0.05355	0.06094
0.456	0.00672	0.02113	0.03515	0.05387	0.06265
0.457	0.00687	0.02145	0.0357	0.05545	0.06301
0.458	0.00702	0.02171	0.03593	0.05571	0.06416
0.459	0.00717	0.02229	0.03701	0.05716	0.06483
0.46	0.00733	0.02286	0.03774	0.05815	0.06663
0.461	0.00749	0.02322	0.0379	0.05888	0.06726
0.462	0.00765	0.02385	0.03868	0.06011	0.0692
0.463	0.00781	0.02428	0.03953	0.06116	0.06958
0.464	0.00797	0.02447	0.04014	0.06177	0.07121
0.465	0.00813	0.02515	0.04079	0.06321	0.07231
0.466	0.0083	0.0255	0.04143	0.06381	0.07297
0.467	0.00846	0.02607	0.04174	0.06513	0.07444
0.468	0.00863	0.02645	0.0429	0.0659	0.07543
0.469	0.00879	0.02694	0.0432	0.06692	0.07667
0.47	0.00896	0.02739	0.04416	0.06806	0.07727
0.471	0.00913	0.02802	0.04423	0.06902	0.07862
0.472	0.0093	0.02835	0.04527	0.06975	0.08008
0.473	0.00947	0.02862	0.04565	0.07119	0.0819
0.474	0.00964	0.02926	0.04654	0.07224	0.08202
0.475	0.0098	0.02991	0.04745	0.07311	0.08408
0.476	0.00997	0.03055	0.04808	0.0744	0.08525
0.477	0.01014	0.03092	0.04891	0.07528	0.08577
0.478	0.01031	0.03155	0.04929	0.07628	0.08717
0.479	0.01048	0.03173	0.04991	0.07757	0.0887
0.48	0.01065	0.03266	0.05122	0.07846	0.09008
0.481	0.01082	0.03312	0.05165	0.07959	0.09116
0.482	0.01099	0.0335	0.05265	0.08078	0.09311
0.483	0.01116	0.03404	0.05311	0.08222	0.09397
0.484	0.01133	0.03463	0.05411	0.08314	0.09497
0.485	0.0115	0.03527	0.05502	0.08455	0.09655
0.486	0.01168	0.03576	0.05558	0.08518	0.09773
0.487	0.01185	0.03616	0.056	0.08676	0.09882
0.488	0.01203	0.03675	0.05722	0.08767	0.1003
0.489	0.0122	0.03756	0.05811	0.0891	0.1019
0.49	0.01238	0.03796	0.05868	0.0902	0.1032
0.491	0.01256	0.03851	0.05956	0.09123	0.1047
0.492	0.01274	0.03908	0.06064	0.09248	0.1055
0.493	0.01292	0.03958	0.06071	0.09375	0.1076
0.494	0.0131	0.04034	0.06208	0.09473	0.108
0.495	0.01328	0.04078	0.06304	0.09628	0.1099
0.496	0.01346	0.04132	0.06334	0.0976	0.1116
0.497	0.01364	0.04195	0.06447	0.09873	0.113
0.498	0.01382	0.04258	0.06563	0.09981	0.1142
0.499	0.01401	0.04309	0.06642	0.1011	0.1155
0.5	0.01419	0.04363	0.06686	0.1024	0.1167
0.501	0.01438	0.04437	0.06809	0.1036	0.1181
0.502	0.01456	0.04488	0.06873	0.1049	0.1202
0.503	0.01475	0.04549	0.06986	0.106	0.1216
0.504	0.01494	0.04606	0.07039	0.1072	0.1229
0.505	0.01513	0.04672	0.0716	0.1087	0.1238
0.506	0.01532	0.04722	0.07218	0.1102	0.1262
0.507	0.01551	0.04792	0.07326	0.1112	0.1276
0.508	0.0157	0.04873	0.07414	0.1127	0.1287
0.509	0.0159	0.04915	0.07484	0.1137	0.13
0.51	0.01609	0.04978	0.07588	0.1158	0.1315
0.511	0.01629	0.05046	0.0762	0.1169	0.1335
0.512	0.01649	0.0513	0.07774	0.1181	0.1347
0.513	0.01669	0.052	0.07861	0.1201	0.1366
0.514	0.01689	0.05269	0.07913	0.1206	0.138
0.515	0.01709	0.05294	0.08074	0.1227	0.1397
0.516	0.01729	0.05415	0.08172	0.1235	0.1408
0.517	0.01749	0.05455	0.08237	0.1255	0.1429
0.518	0.01769	0.05536	0.08326	0.1265	0.1442
0.519	0.01789	0.05597	0.0845	0.128	0.1457
0.52	0.0181	0.05649	0.08529	0.1294	0.1474
0.521	0.0183	0.05737	0.08619	0.131	0.1494
0.522	0.01851	0.05798	0.08725	0.1322	0.1506
0.523	0.01872	0.0586	0.08807	0.1338	0.152
0.524	0.01893	0.05911	0.08927	0.1351	0.1535
0.525	0.01913	0.05999	0.08985	0.1362	0.1552
0.526	0.01935	0.06041	0.09095	0.1379	0.1569
0.527	0.01956	0.06123	0.0925	0.1391	0.1589
0.528	0.01977	0.06178	0.0929	0.1411	0.1602
0.529	0.01999	0.06245	0.09395	0.1423	0.1619
0.53	0.02021	0.06299	0.09516	0.1437	0.1634
0.531	0.02043	0.06364	0.09632	0.1454	0.1651
0.532	0.02065	0.06425	0.09706	0.1469	0.1672
0.533	0.02087	0.06487	0.0979	0.1486	0.1685
0.534	0.02109	0.06563	0.09931	0.1499	0.17
0.535	0.02132	0.06629	0.09989	0.1513	0.1716
0.536	0.02156	0.06679	0.1012	0.153	0.1731
0.537	0.02179	0.06732	0.1022	0.1543	0.1748
0.538	0.02203	0.06825	0.1035	0.1559	0.1765
0.539	0.02228	0.0685	0.1041	0.1573	0.1778
0.54	0.02252	0.06954	0.1052	0.1591	0.1799
0.541	0.02277	0.07005	0.1062	0.1603	0.1821
0.542	0.02302	0.07081	0.1069	0.1619	0.1832
0.543	0.02328	0.07143	0.1085	0.1639	0.1847
0.544	0.02354	0.072	0.1091	0.1651	0.1874
0.545	0.0238	0.07253	0.1106	0.1668	0.1892
0.546	0.02407	0.07332	0.1119	0.168	0.1901
0.547	0.02433	0.07401	0.1129	0.1699	0.1921
0.548	0.0246	0.07447	0.1135	0.1711	0.1937
0.549	0.02487	0.07522	0.1153	0.1727	0.1958
0.55	0.02515	0.07547	0.1162	0.1744	0.1976
0.551	0.02542	0.07658	0.1171	0.1759	0.1993
0.552	0.0257	0.07701	0.1185	0.1775	0.2013
0.553	0.02598	0.0776	0.1193	0.1793	0.203
0.554	0.02626	0.07848	0.1207	0.1808	0.2045
0.555	0.02654	0.07905	0.1218	0.1825	0.2066
0.556	0.02682	0.07962	0.1232	0.1838	0.2082
0.557	0.0271	0.08029	0.1242	0.1856	0.2103
0.558	0.02738	0.08131	0.1254	0.1872	0.2122
0.559	0.02767	0.08198	0.1268	0.1891	0.2141
0.56	0.02795	0.08234	0.1277	0.1905	0.2154
0.561	0.02824	0.08338	0.1292	0.1924	0.2171
0.562	0.02853	0.08369	0.1304	0.1937	0.2186
0.563	0.02881	0.08484	0.1313	0.1958	0.2213
0.564	0.0291	0.08553	0.1328	0.1973	0.2233
0.565	0.02939	0.08627	0.1339	0.1992	0.2249
0.566	0.02968	0.0869	0.135	0.2007	0.2262
0.567	0.02997	0.08753	0.1363	0.2024	0.2287
0.568	0.03026	0.08835	0.1373	0.2042	0.2307
0.569	0.03054	0.089	0.1387	0.206	0.2324
0.57	0.03083	0.08986	0.1401	0.2079	0.2346
0.571	0.03112	0.09042	0.1412	0.2094	0.2362
0.572	0.0314	0.09123	0.1424	0.2111	0.2386
0.573	0.03168	0.09184	0.1436	0.2126	0.2405
0.574	0.03196	0.09252	0.1452	0.2144	0.2425
0.575	0.03223	0.09314	0.1461	0.2162	0.2445
0.576	0.03251	0.09401	0.1475	0.2179	0.2467
0.577	0.03278	0.09474	0.1486	0.2199	0.2475
0.578	0.03305	0.09522	0.1503	0.2212	0.2501
0.579	0.03332	0.0964	0.1512	0.2231	0.2519
0.58	0.03359	0.0969	0.1528	0.2255	0.2543
0.581	0.03386	0.09775	0.1539	0.2268	0.2562
0.582	0.03412	0.09846	0.1553	0.2284	0.2585
0.583	0.03439	0.099	0.1567	0.23	0.2594
0.584	0.03465	0.09992	0.1576	0.2327	0.2615
0.585	0.03492	0.1006	0.1592	0.2341	0.2644
0.586	0.03518	0.1014	0.1606	0.2356	0.2663
0.587	0.03544	0.1022	0.1618	0.2374	0.2684
0.588	0.0357	0.103	0.1633	0.2394	0.2708
0.589	0.03597	0.1039	0.1642	0.2412	0.2724
0.59	0.03623	0.1044	0.1658	0.2431	0.2747
0.591	0.03649	0.1052	0.1672	0.2449	0.277
0.592	0.03675	0.1061	0.1681	0.2465	0.2788
0.593	0.037	0.1067	0.1696	0.2482	0.2807
0.594	0.03726	0.1075	0.1709	0.2499	0.283
0.595	0.03752	0.1082	0.172	0.2517	0.2849
0.596	0.03777	0.1092	0.1734	0.2537	0.2871
0.597	0.03803	0.1097	0.1749	0.2558	0.289
0.598	0.03829	0.1105	0.1762	0.2575	0.2911
0.599	0.03854	0.1114	0.1776	0.2589	0.2936
0.6	0.0388	0.112	0.179	0.2611	0.2952
0.601	0.03905	0.113	0.1804	0.263	0.2976
0.602	0.0393	0.1139	0.1817	0.2642	0.2992
0.603	0.03956	0.1147	0.1829	0.2658	0.3015
0.604	0.03981	0.1156	0.1841	0.2682	0.3038
0.605	0.04006	0.1164	0.1858	0.2702	0.3063
0.606	0.04032	0.117	0.1873	0.2723	0.3081
0.607	0.04057	0.118	0.1886	0.274	0.3103
0.608	0.04082	0.1188	0.1899	0.2755	0.3127
0.609	0.04107	0.1195	0.1915	0.2776	0.3145
0.61	0.04132	0.1205	0.193	0.2792	0.3167
0.611	0.04158	0.121	0.1941	0.2815	0.3189
0.612	0.04183	0.1222	0.1959	0.2827	0.3214
0.613	0.04208	0.1231	0.1973	0.2845	0.3232
0.614	0.04233	0.1239	0.1988	0.2872	0.3257
0.615	0.04258	0.1246	0.2002	0.289	0.3281
0.616	0.04283	0.1255	0.2016	0.291	0.3303
0.617	0.04308	0.1264	0.203	0.2926	0.3325
0.618	0.04333	0.1271	0.2045	0.2942	0.3353
0.619	0.04359	0.128	0.2065	0.2962	0.3367
0.62	0.04383	0.1291	0.2076	0.2979	0.3394
0.621	0.04409	0.1297	0.2094	0.3002	0.3413
0.622	0.04434	0.1306	0.2107	0.3021	0.3438
0.623	0.04459	0.1319	0.2122	0.3039	0.3457
0.624	0.04484	0.1326	0.2136	0.3061	0.3482
0.625	0.0451	0.1335	0.215	0.3075	0.3502
0.626	0.04535	0.1344	0.2164	0.3098	0.3522
0.627	0.04561	0.1351	0.2179	0.3116	0.3551
0.628	0.04587	0.136	0.2194	0.3131	0.3574
0.629	0.04613	0.137	0.221	0.316	0.3595
0.63	0.0464	0.1378	0.2226	0.3175	0.3615
0.631	0.04666	0.139	0.2242	0.3196	0.364
0.632	0.04694	0.1399	0.2257	0.3213	0.3659
0.633	0.04721	0.1409	0.227	0.3233	0.3686
0.634	0.04749	0.1418	0.2287	0.3259	0.3714
0.635	0.04778	0.1429	0.23	0.3277	0.3731
0.636	0.04807	0.144	0.2317	0.3302	0.3752
0.637	0.04837	0.1451	0.2333	0.3315	0.3776
0.638	0.04867	0.1462	0.2345	0.3342	0.3801
0.639	0.04898	0.1472	0.2364	0.3358	0.383
0.64	0.04929	0.1482	0.2378	0.3376	0.3846
0.641	0.04961	0.1493	0.2397	0.3391	0.3871
0.642	0.04994	0.1503	0.2412	0.3416	0.3894
0.643	0.05027	0.1514	0.2424	0.3433	0.3915
0.644	0.0506	0.1525	0.2443	0.3458	0.3938
0.645	0.05094	0.1537	0.2458	0.3477	0.396
0.646	0.05129	0.1546	0.247	0.3494	0.3984
0.647	0.05164	0.1558	0.2491	0.3513	0.4007
0.648	0.05199	0.1568	0.2504	0.353	0.4028
0.649	0.05235	0.1581	0.2522	0.3555	0.4058
0.65	0.05271	0.159	0.2535	0.3583	0.4084
0.651	0.05307	0.1603	0.2553	0.36	0.4106
0.652	0.05344	0.1614	0.257	0.3612	0.413
0.653	0.05381	0.1626	0.2586	0.3639	0.4153
0.654	0.05418	0.1636	0.2602	0.3659	0.4175
0.655	0.05456	0.1648	0.2616	0.3682	0.4204
0.656	0.05493	0.1657	0.2634	0.3704	0.423
0.657	0.05531	0.1669	0.2653	0.3725	0.4255
0.658	0.0557	0.1681	0.2665	0.3744	0.4277
0.659	0.05608	0.1689	0.2685	0.3761	0.4301
0.66	0.05647	0.1702	0.2702	0.3782	0.4331
0.661	0.05685	0.1711	0.2716	0.3808	0.4355
0.662	0.05724	0.1721	0.2734	0.3826	0.4378
0.663	0.05763	0.1734	0.2755	0.3849	0.4402
0.664	0.05802	0.1744	0.2767	0.3866	0.4427
0.665	0.05841	0.1756	0.2783	0.3882	0.445
0.666	0.0588	0.1769	0.28	0.3912	0.4477
0.667	0.05919	0.1779	0.2816	0.3925	0.4507
0.668	0.05958	0.1792	0.2833	0.395	0.4535
0.669	0.05997	0.1804	0.2848	0.3966	0.4554
0.67	0.06035	0.1813	0.2865	0.3991	0.4583
0.671	0.06073	0.1828	0.2884	0.401	0.4604
0.672	0.06111	0.1839	0.2898	0.4035	0.4632
0.673	0.06149	0.185	0.2913	0.4055	0.4649
0.674	0.06186	0.1859	0.293	0.4076	0.4682
0.675	0.06223	0.1873	0.2948	0.4089	0.4713
0.676	0.0626	0.1883	0.2965	0.4113	0.4734
0.677	0.06297	0.1896	0.2979	0.4136	0.4759
0.678	0.06333	0.1907	0.2993	0.4162	0.4786
0.679	0.0637	0.1919	0.3014	0.4179	0.4811
0.68	0.06406	0.1928	0.303	0.4201	0.4841
0.681	0.06442	0.1941	0.3047	0.4224	0.4864
0.682	0.06478	0.1954	0.3063	0.4249	0.4889
0.683	0.06514	0.1964	0.3078	0.4269	0.4915
0.684	0.0655	0.1978	0.3095	0.4288	0.4942
0.685	0.06585	0.1988	0.3115	0.4314	0.4964
0.686	0.06621	0.2001	0.3129	0.4331	0.499
0.687	0.06656	0.2011	0.3147	0.4356	0.5014
0.688	0.06691	0.2023	0.3165	0.4371	0.5044
0.689	0.06726	0.2035	0.318	0.4396	0.5072
0.69	0.0676	0.2048	0.32	0.4412	0.5098
0.691	0.06794	0.2058	0.3212	0.4441	0.5124
0.692	0.06829	0.207	0.3229	0.4462	0.5147
0.693	0.06862	0.2083	0.3249	0.4481	0.5172
0.694	0.06896	0.2093	0.3263	0.4506	0.5202
0.695	0.06929	0.2107	0.3283	0.4524	0.5227
0.696	0.06962	0.2115	0.3298	0.4545	0.5253
0.697	0.06995	0.2129	0.3311	0.4562	0.5278
0.698	0.07028	0.2137	0.333	0.459	0.5306
0.699	0.0706	0.2151	0.3348	0.4607	0.5334
0.7	0.07092	0.2158	0.3364	0.4635	0.536
0.701	0.07124	0.2172	0.3379	0.4655	0.5381
0.702	0.07155	0.2179	0.3394	0.4679	0.5414
0.703	0.07186	0.2194	0.3408	0.4698	0.544
0.704	0.07217	0.2202	0.3421	0.472	0.5462
0.705	0.07248	0.2215	0.3441	0.4744	0.5492
0.706	0.07279	0.2226	0.3455	0.4765	0.5513
0.707	0.07309	0.2235	0.3471	0.4786	0.5547
0.708	0.07339	0.2247	0.3489	0.4804	0.5573
0.709	0.07368	0.2258	0.3505	0.483	0.5596
0.71	0.07398	0.2269	0.3526	0.4849	0.5623
0.711	0.07427	0.2279	0.3537	0.4869	0.565
0.712	0.07455	0.2289	0.355	0.489	0.5673
0.713	0.07484	0.23	0.3571	0.4914	0.5693
0.714	0.07512	0.231	0.3585	0.4936	0.5718
0.715	0.07539	0.2321	0.3602	0.4951	0.5744
0.716	0.07566	0.2331	0.3616	0.4981	0.5778
0.717	0.07593	0.2342	0.3631	0.5004	0.5803
0.718	0.0762	0.2351	0.3647	0.5022	0.5829
0.719	0.07646	0.2364	0.3664	0.504	0.5854
0.72	0.07671	0.2373	0.3678	0.5059	0.5877
0.721	0.07697	0.2383	0.3693	0.5083	0.59
0.722	0.07722	0.2394	0.3709	0.511	0.5931
0.723	0.07747	0.2402	0.3724	0.5128	0.5963
0.724	0.07772	0.2413	0.3741	0.5143	0.5983
0.725	0.07796	0.242	0.3752	0.5171	0.6006
0.726	0.07821	0.243	0.3768	0.5184	0.6036
0.727	0.07845	0.2442	0.378	0.521	0.6058
0.728	0.0787	0.2447	0.3792	0.5222	0.6077
0.729	0.07895	0.2455	0.3807	0.5246	0.6108
0.73	0.0792	0.2465	0.3824	0.5268	0.6136
0.731	0.07945	0.2474	0.3834	0.5285	0.6159
0.732	0.07971	0.2481	0.3853	0.5304	0.6185
0.733	0.07996	0.2488	0.3863	0.5323	0.6207
0.734	0.08022	0.2492	0.3876	0.5345	0.6235
0.735	0.08048	0.2503	0.389	0.5369	0.6256
0.736	0.08073	0.2508	0.3904	0.5388	0.6283
0.737	0.08099	0.2513	0.3916	0.5408	0.6302
0.738	0.08125	0.2523	0.3929	0.5425	0.6325
0.739	0.08151	0.2526	0.3943	0.5442	0.6354
0.74	0.08176	0.2533	0.3953	0.5463	0.638
0.741	0.08202	0.2536	0.3963	0.5485	0.6402
0.742	0.08227	0.2544	0.3978	0.55	0.6423
0.743	0.08252	0.2549	0.3991	0.5515	0.645
0.744	0.08277	0.2553	0.4	0.5536	0.647
0.745	0.08301	0.2558	0.4013	0.5552	0.6498
0.746	0.08326	0.2562	0.4023	0.5573	0.6515
0.747	0.08349	0.2567	0.4035	0.5592	0.6541
0.748	0.08372	0.2571	0.4044	0.5603	0.6565
0.749	0.08395	0.2572	0.4058	0.5623	0.6581
0.75	0.08418	0.258	0.407	0.5639	0.6608
0.751	0.08439	0.2581	0.4079	0.5657	0.6628
0.752	0.08461	0.2585	0.409	0.5673	0.6651
0.753	0.08482	0.2589	0.41	0.5686	0.6675
0.754	0.08502	0.259	0.4114	0.5699	0.6695
0.755	0.08522	0.2591	0.4123	0.572	0.6715
0.756	0.08541	0.2594	0.4132	0.5731	0.674
0.757	0.08559	0.2597	0.4142	0.5744	0.6754
0.758	0.08577	0.2598	0.4153	0.5759	0.6778
0.759	0.08595	0.2603	0.416	0.5778	0.6791
0.76	0.08611	0.2603	0.417	0.5792	0.6814
0.761	0.08627	0.2606	0.4181	0.5812	0.6843
0.762	0.08642	0.2608	0.4184	0.5824	0.6865
0.763	0.08656	0.2607	0.4196	0.5845	0.6877
0.764	0.08669	0.2609	0.4206	0.5848	0.6901
0.765	0.08681	0.261	0.4207	0.5865	0.6917
0.766	0.08692	0.261	0.4217	0.5883	0.6939
0.767	0.08702	0.2612	0.4222	0.5895	0.6954
0.768	0.08712	0.2609	0.4226	0.5906	0.6974
0.769	0.0872	0.2612	0.4234	0.5925	0.6995
0.77	0.08728	0.2613	0.4241	0.5938	0.7008
0.771	0.08734	0.2612	0.4242	0.5943	0.7026
0.772	0.0874	0.2612	0.4247	0.5958	0.7043
0.773	0.08745	0.2613	0.4248	0.5974	0.7059
0.774	0.0875	0.2612	0.4253	0.5985	0.708
0.775	0.08753	0.2611	0.4258	0.5995	0.7101
0.776	0.08756	0.2611	0.4256	0.6001	0.7112
0.777	0.08758	0.2612	0.4262	0.6016	0.7123
0.778	0.0876	0.2612	0.4262	0.603	0.7146
0.779	0.08761	0.2607	0.4264	0.6034	0.7161
0.78	0.08762	0.261	0.4264	0.6039	0.7182
0.781	0.08762	0.2604	0.4267	0.6057	0.7197
0.782	0.08761	0.2604	0.4264	0.6067	0.7208
0.783	0.0876	0.2602	0.4267	0.6079	0.7227
0.784	0.08758	0.2602	0.4267	0.6082	0.7237
0.785	0.08756	0.2599	0.4266	0.6096	0.7248
0.786	0.08752	0.2597	0.4266	0.6096	0.7263
0.787	0.08748	0.2595	0.4263	0.6111	0.7276
0.788	0.08743	0.2593	0.4263	0.6116	0.7286
0.789	0.08738	0.259	0.4264	0.613	0.7301
0.79	0.08731	0.2588	0.4259	0.6133	0.7315
0.791	0.08723	0.2587	0.4262	0.6138	0.7325
0.792	0.08715	0.2579	0.4261	0.6148	0.7343
0.793	0.08706	0.2579	0.4258	0.6157	0.7349
0.794	0.08696	0.2574	0.4254	0.6161	0.7357
0.795	0.08685	0.2575	0.4253	0.6164	0.7374
0.796	0.08673	0.2568	0.425	0.6176	0.7386
0.797	0.0866	0.2565	0.4247	0.6175	0.7389
0.798	0.08647	0.2559	0.4243	0.619	0.7403
0.799	0.08632	0.2559	0.4239	0.6187	0.7416
0.8	0.08616	0.2553	0.4228	0.6193	0.7421
0.801	0.086	0.2549	0.4234	0.6202	0.7433
0.802	0.08582	0.2545	0.4228	0.6204	0.7439
0.803	0.08564	0.2543	0.4222	0.6199	0.7447
0.804	0.08545	0.2535	0.4213	0.6211	0.7454
0.805	0.08524	0.2531	0.4211	0.6212	0.7461
0.806	0.08503	0.2524	0.4206	0.6214	0.7474
0.807	0.08481	0.2521	0.4202	0.6221	0.7476
0.808	0.08458	0.2511	0.4193	0.6218	0.7481
0.809	0.08433	0.2507	0.4192	0.6217	0.7488
0.81	0.08408	0.2502	0.4184	0.6222	0.7496
0.811	0.08382	0.2494	0.4182	0.6224	0.7502
0.812	0.08355	0.2491	0.417	0.6223	0.7504
0.813	0.08326	0.2485	0.4166	0.6229	0.7509
0.814	0.08297	0.2476	0.4159	0.6226	0.7513
0.815	0.08267	0.2471	0.4148	0.6226	0.7518
0.816	0.08237	0.2462	0.4142	0.6224	0.7521
0.817	0.08205	0.2457	0.4141	0.6224	0.7527
0.818	0.08172	0.2449	0.4129	0.6223	0.7528
0.819	0.08139	0.2445	0.4125	0.6225	0.7531
0.82	0.08105	0.2438	0.4118	0.6227	0.7532
0.821	0.08071	0.2434	0.411	0.6225	0.7541
0.822	0.08035	0.2424	0.4103	0.6222	0.7538
0.823	0.08	0.2416	0.4098	0.622	0.7538
0.824	0.07965	0.2411	0.4088	0.621	0.7542
0.825	0.07929	0.24	0.4081	0.6218	0.7545
0.826	0.07894	0.2395	0.4073	0.6208	0.7543
0.827	0.07858	0.2386	0.4062	0.6205	0.7541
0.828	0.07822	0.2378	0.4056	0.6198	0.7536
0.829	0.07786	0.2371	0.4041	0.6201	0.7537
0.83	0.07751	0.2361	0.4034	0.6192	0.7535
0.831	0.07715	0.2353	0.4027	0.6189	0.7532
0.832	0.07679	0.2345	0.4012	0.6184	0.7538
0.833	0.07643	0.2336	0.4004	0.6172	0.7531
0.834	0.07607	0.2329	0.3994	0.617	0.7529
0.835	0.07572	0.232	0.3981	0.6164	0.7523
0.836	0.07536	0.2314	0.3971	0.6156	0.7527
0.837	0.075	0.2306	0.396	0.6149	0.7512
0.838	0.07464	0.23	0.3952	0.6147	0.7515
0.839	0.07428	0.2293	0.3946	0.6139	0.7512
0.84	0.07393	0.2283	0.3934	0.6129	0.75
0.841	0.07357	0.2279	0.3923	0.6122	0.7502
0.842	0.07321	0.2271	0.3913	0.6116	0.75
0.843	0.07286	0.2263	0.3901	0.6098	0.7495
0.844	0.0725	0.2258	0.3893	0.6098	0.7485
0.845	0.07214	0.2253	0.3883	0.6087	0.7476
0.846	0.07179	0.2245	0.387	0.6076	0.7475
0.847	0.07143	0.2238	0.3856	0.6073	0.7465
0.848	0.07108	0.223	0.3849	0.6061	0.7463
0.849	0.07072	0.2221	0.3835	0.6053	0.7453
0.85	0.07037	0.2215	0.3821	0.604	0.7447
0.851	0.07002	0.221	0.3813	0.6025	0.7438
0.852	0.06966	0.2203	0.38	0.6023	0.7427
0.853	0.06932	0.2197	0.3787	0.6013	0.7421
0.854	0.06897	0.2188	0.3773	0.6004	0.7414
0.855	0.06862	0.2184	0.3765	0.5993	0.7403
0.856	0.06827	0.2176	0.3751	0.5978	0.7386
0.857	0.06793	0.217	0.3741	0.5973	0.7386
0.858	0.06758	0.2163	0.3728	0.5959	0.7375
0.859	0.06724	0.2158	0.3714	0.5948	0.7365
0.86	0.0669	0.2151	0.3706	0.5933	0.7351
0.861	0.06656	0.2143	0.3693	0.5921	0.7342
0.862	0.06622	0.2135	0.3675	0.5906	0.7331
0.863	0.06588	0.2132	0.3667	0.5899	0.732
0.864	0.06554	0.2124	0.3655	0.5886	0.7308
0.865	0.06521	0.2118	0.3641	0.5878	0.7295
0.866	0.06487	0.2111	0.3631	0.5867	0.728
0.867	0.06454	0.2104	0.3617	0.5853	0.7272
0.868	0.06421	0.2097	0.3605	0.5837	0.726
0.869	0.06389	0.209	0.3589	0.5826	0.7248
0.87	0.06357	0.2084	0.3581	0.5811	0.7237
0.871	0.06325	0.2078	0.3568	0.5803	0.7225
0.872	0.06293	0.2071	0.3553	0.5788	0.721
0.873	0.06262	0.2065	0.3542	0.5775	0.7202
0.874	0.06231	0.2057	0.3531	0.5766	0.7185
0.875	0.06201	0.2052	0.3515	0.5754	0.7177
0.876	0.06172	0.2046	0.3507	0.5739	0.7163
0.877	0.06142	0.2039	0.3493	0.5727	0.715
0.878	0.06113	0.2034	0.3478	0.5716	0.7134
0.879	0.06084	0.2027	0.3471	0.5702	0.7115
0.88	0.06056	0.202	0.3457	0.5689	0.7108
0.881	0.06028	0.2014	0.3444	0.5677	0.7095
0.882	0.05999	0.2009	0.3435	0.5666	0.7078
0.883	0.05972	0.2005	0.3425	0.5654	0.7064
0.884	0.05944	0.1997	0.3415	0.5642	0.705
0.885	0.05916	0.1993	0.3407	0.5633	0.7034
0.886	0.05888	0.1987	0.3396	0.5618	0.7019
0.887	0.0586	0.1982	0.3388	0.5607	0.7008
0.888	0.05833	0.1976	0.3372	0.5592	0.6991
0.889	0.05805	0.1972	0.3364	0.5582	0.6978
0.89	0.05778	0.1965	0.3356	0.5568	0.6965
0.891	0.0575	0.1962	0.3344	0.5552	0.6951
0.892	0.05723	0.1957	0.3338	0.5548	0.6935
0.893	0.05696	0.195	0.3325	0.5528	0.6925
0.894	0.05669	0.1947	0.3314	0.5519	0.6905
0.895	0.05642	0.1942	0.331	0.5507	0.6893
0.896	0.05615	0.1938	0.3292	0.5493	0.6876
0.897	0.05589	0.1933	0.3293	0.5484	0.6865
0.898	0.05562	0.1929	0.328	0.5468	0.6851
0.899	0.05536	0.1925	0.3269	0.5463	0.6839
0.9	0.05509	0.1921	0.3263	0.5451	0.6824
0.901	0.05483	0.1916	0.3252	0.5434	0.6805
0.902	0.05457	0.1912	0.3249	0.5424	0.6796
0.903	0.05431	0.1909	0.3236	0.5416	0.6785
0.904	0.05405	0.1903	0.3232	0.5401	0.6765
0.905	0.05379	0.1898	0.3223	0.5394	0.6756
0.906	0.05353	0.1898	0.3214	0.5382	0.6739
0.907	0.05328	0.1893	0.3212	0.5366	0.6729
0.908	0.05302	0.189	0.3204	0.5357	0.6716
0.909	0.05277	0.1885	0.3194	0.5352	0.6698
0.91	0.05252	0.1882	0.3192	0.5336	0.6682
0.911	0.05227	0.1878	0.3182	0.5326	0.6672
0.912	0.05202	0.1875	0.3177	0.5318	0.6658
0.913	0.05178	0.1871	0.3174	0.5309	0.6648
0.914	0.05154	0.1869	0.3168	0.5297	0.6632
0.915	0.05131	0.1865	0.3161	0.5288	0.6621
0.916	0.05108	0.186	0.316	0.5282	0.661
0.917	0.05086	0.1859	0.3151	0.5269	0.6596
0.918	0.05064	0.1854	0.3146	0.5258	0.6584
0.919	0.05044	0.1851	0.3146	0.5249	0.6579
0.92	0.05024	0.1847	0.3139	0.5247	0.6566
0.921	0.05005	0.1845	0.3137	0.5239	0.6558
0.922	0.04987	0.1843	0.3133	0.5231	0.655
0.923	0.04971	0.184	0.3126	0.5227	0.6537
0.924	0.04955	0.1837	0.3126	0.5219	0.6524
0.925	0.04941	0.1834	0.312	0.5203	0.6514
0.926	0.04928	0.1832	0.3121	0.5208	0.6503
0.927	0.04916	0.1828	0.3111	0.5196	0.6491
0.928	0.04906	0.1826	0.3109	0.5191	0.6485
0.929	0.04896	0.1823	0.3111	0.5184	0.6479
0.93	0.04888	0.1819	0.3107	0.5181	0.647
0.931	0.04881	0.1816	0.3102	0.5177	0.6458
0.932	0.04875	0.1812	0.3102	0.5169	0.6447
0.933	0.04871	0.181	0.3099	0.5168	0.6442
0.934	0.04867	0.1809	0.3097	0.5161	0.6438
0.935	0.04865	0.1807	0.3093	0.5156	0.6431
0.936	0.04864	0.1805	0.3091	0.5154	0.6423
0.937	0.04863	0.1799	0.3091	0.5155	0.6418
0.938	0.04864	0.1799	0.3085	0.5147	0.6409
0.939	0.04866	0.1796	0.3086	0.5146	0.6405
0.94	0.04869	0.1793	0.3084	0.5145	0.64
0.941	0.04873	0.179	0.3082	0.5136	0.6397
0.942	0.04878	0.1787	0.3082	0.5142	0.6391
0.943	0.04884	0.1785	0.3084	0.5138	0.6387
0.944	0.04891	0.1778	0.3082	0.5137	0.6389
0.945	0.04899	0.178	0.3081	0.5136	0.638
0.946	0.04908	0.1773	0.3078	0.5135	0.6378
0.947	0.04919	0.177	0.3077	0.5132	0.6372
0.948	0.0493	0.177	0.3079	0.5132	0.6367
0.949	0.04943	0.1765	0.3077	0.5133	0.6367
0.95	0.04956	0.1762	0.3077	0.5133	0.6371
0.951	0.04971	0.176	0.3076	0.5133	0.6365
0.952	0.04987	0.1761	0.3077	0.5137	0.6357
0.953	0.05003	0.1753	0.3078	0.5136	0.6363
0.954	0.05021	0.1758	0.3079	0.5137	0.6364
0.955	0.0504	0.1754	0.3076	0.5138	0.6358
0.956	0.0506	0.1753	0.3077	0.5143	0.6358
0.957	0.05081	0.1752	0.3079	0.5143	0.6358
0.958	0.05102	0.1748	0.3079	0.5142	0.636
0.959	0.05125	0.1752	0.3079	0.5142	0.6359
0.96	0.05148	0.175	0.3078	0.5144	0.636
0.961	0.05173	0.1748	0.3081	0.515	0.6363
0.962	0.05198	0.1747	0.3083	0.515	0.6366
0.963	0.05224	0.1748	0.3081	0.5149	0.6368
0.964	0.05252	0.1749	0.3083	0.5157	0.6369
0.965	0.0528	0.1747	0.3083	0.5153	0.6371
0.966	0.0531	0.1747	0.3088	0.5159	0.6377
0.967	0.05341	0.1747	0.3089	0.5161	0.638
0.968	0.05373	0.1751	0.309	0.5165	0.6381
0.969	0.05406	0.1755	0.309	0.5165	0.6383
0.97	0.05441	0.1753	0.3094	0.5171	0.6393
0.971	0.05477	0.1756	0.3093	0.517	0.6386
0.972	0.05515	0.1761	0.3098	0.5174	0.6402
0.973	0.05555	0.176	0.31	0.5176	0.6403
0.974	0.05596	0.1765	0.3101	0.5178	0.6409
0.975	0.05639	0.1764	0.3109	0.5183	0.6412
0.976	0.05683	0.1768	0.3107	0.5192	0.6414
0.977	0.05729	0.1777	0.3113	0.5192	0.6427
0.978	0.05777	0.1774	0.3116	0.5191	0.6426
0.979	0.05826	0.1781	0.3121	0.52	0.6432
0.98	0.05877	0.1785	0.3125	0.5203	0.6439
0.981	0.05929	0.1794	0.3128	0.5207	0.6446
0.982	0.05983	0.1795	0.3132	0.5209	0.645
0.983	0.06039	0.1801	0.3138	0.5209	0.6457
0.984	0.06097	0.1804	0.3142	0.5215	0.6456
0.985	0.06157	0.1811	0.3148	0.5224	0.6468
0.986	0.06219	0.1817	0.3156	0.5222	0.6472
0.987	0.06282	0.1823	0.316	0.5229	0.6478
0.988	0.06348	0.1829	0.3167	0.5234	0.6489
0.989	0.06415	0.1835	0.3172	0.5236	0.6495
0.99	0.06485	0.1839	0.318	0.5241	0.6501
0.991	0.06557	0.1847	0.3185	0.5244	0.6507
0.992	0.0663	0.1855	0.3195	0.5254	0.6514
0.993	0.06706	0.1865	0.3202	0.5258	0.6522
0.994	0.06785	0.1869	0.3207	0.5264	0.653
0.995	0.06865	0.1879	0.3218	0.5268	0.6536
0.996	0.06947	0.1885	0.3226	0.5271	0.6547
0.997	0.07032	0.1894	0.3236	0.528	0.6547
0.998	0.07119	0.1902	0.324	0.5283	0.6556
0.999	0.07208	0.1912	0.3251	0.5291	0.6569
1	0.07299	0.1922	0.3263	0.5293	0.6576
1.001	0.07393	0.1929	0.3274	0.5303	0.6578
1.002	0.07488	0.1941	0.328	0.5307	0.6592
1.003	0.07586	0.195	0.3295	0.5316	0.6601
1.004	0.07685	0.1962	0.3309	0.5325	0.6605
1.005	0.07787	0.1974	0.3315	0.5328	0.6613
1.006	0.07891	0.1985	0.3331	0.5342	0.6622
1.007	0.07997	0.1997	0.334	0.5347	0.6633
1.008	0.08104	0.2007	0.3351	0.5354	0.6635
1.009	0.08214	0.2021	0.3365	0.5362	0.6651
1.01	0.08326	0.2033	0.3376	0.5374	0.6662
1.011	0.0844	0.2041	0.3388	0.5381	0.6668
1.012	0.08555	0.2058	0.3401	0.5389	0.6675
1.013	0.08673	0.2071	0.3411	0.5404	0.6688
1.014	0.08793	0.2084	0.3428	0.5414	0.6697
1.015	0.08915	0.2101	0.3442	0.5422	0.6704
1.016	0.09039	0.2113	0.3452	0.5431	0.6716
1.017	0.09165	0.2126	0.3472	0.5447	0.6728
1.018	0.09293	0.2142	0.349	0.5454	0.6736
1.019	0.09424	0.2157	0.3506	0.5462	0.6746
1.02	0.09556	0.2173	0.3517	0.5483	0.6762
1.021	0.09691	0.2186	0.3539	0.5492	0.6775
1.022	0.09827	0.2201	0.3554	0.5504	0.6784
1.023	0.09966	0.2218	0.3573	0.5516	0.6798
1.024	0.10106	0.2239	0.3591	0.553	0.6806
1.025	0.10247	0.2257	0.3612	0.5547	0.6812
1.026	0.1039	0.2272	0.3629	0.5563	0.6833
1.027	0.10534	0.2291	0.3648	0.5573	0.6847
1.028	0.10679	0.2309	0.3666	0.5593	0.6863
1.029	0.10825	0.2326	0.369	0.5608	0.687
1.03	0.10971	0.2344	0.3708	0.5622	0.6884
1.031	0.11118	0.2367	0.3726	0.5639	0.6901
1.032	0.11266	0.238	0.3747	0.5657	0.6917
1.033	0.11413	0.2404	0.3769	0.5669	0.6928
1.034	0.1156	0.242	0.379	0.5688	0.6941
1.035	0.11707	0.2443	0.3812	0.5704	0.6955
1.036	0.11854	0.2459	0.3833	0.5726	0.6977
1.037	0.12	0.2478	0.3855	0.5742	0.6993
1.038	0.12146	0.25	0.388	0.5763	0.7
1.039	0.12291	0.2522	0.3905	0.5785	0.7024
1.04	0.12434	0.254	0.3925	0.5801	0.7043
1.041	0.12577	0.2561	0.3946	0.5823	0.7063
1.042	0.12719	0.2587	0.397	0.5845	0.7081
1.043	0.12859	0.2604	0.3993	0.5867	0.7094
1.044	0.12998	0.2626	0.4019	0.5887	0.7117
1.045	0.13135	0.2649	0.4045	0.591	0.7143
1.046	0.1327	0.2669	0.4068	0.5937	0.7168
1.047	0.13403	0.2695	0.4095	0.5959	0.7184
1.048	0.13535	0.2716	0.4121	0.5982	0.72
1.049	0.13665	0.2743	0.4148	0.6002	0.7223
1.05	0.13792	0.2764	0.4174	0.6028	0.7241
1.051	0.13917	0.2787	0.42	0.6053	0.7261
1.052	0.14039	0.2813	0.4229	0.6082	0.7294
1.053	0.14158	0.2837	0.4255	0.611	0.7311
1.054	0.14274	0.2861	0.4281	0.6131	0.7333
1.055	0.14388	0.2887	0.4308	0.6159	0.7364
1.056	0.14498	0.2907	0.4337	0.6185	0.7389
1.057	0.14606	0.2935	0.4363	0.621	0.7419
1.058	0.1471	0.2957	0.4387	0.6241	0.744
1.059	0.14812	0.2983	0.4421	0.6267	0.7465
1.06	0.1491	0.3006	0.4449	0.6301	0.7483
1.061	0.15006	0.3032	0.4476	0.632	0.7512
1.062	0.15098	0.3056	0.4502	0.6355	0.7539
1.063	0.15188	0.3082	0.4531	0.6386	0.7571
1.064	0.15275	0.3105	0.4557	0.641	0.7597
1.065	0.15358	0.3129	0.4584	0.6439	0.7613
1.066	0.15439	0.3153	0.4612	0.6473	0.7649
1.067	0.15517	0.3175	0.4639	0.6502	0.768
1.068	0.15591	0.3201	0.4669	0.6532	0.7709
1.069	0.15663	0.3225	0.4692	0.656	0.7736
1.07	0.15731	0.3245	0.4723	0.6593	0.7771
1.071	0.15796	0.327	0.4752	0.6622	0.7789
1.072	0.15857	0.329	0.478	0.6654	0.7826
1.073	0.15914	0.3314	0.4805	0.6686	0.7855
1.074	0.15967	0.3335	0.4831	0.672	0.7882
1.075	0.16016	0.3355	0.4858	0.6748	0.7916
1.076	0.1606	0.3379	0.488	0.6775	0.7943
1.077	0.16101	0.3398	0.4908	0.6808	0.7978
1.078	0.16136	0.3415	0.4933	0.6845	0.8004
1.079	0.16166	0.3433	0.4958	0.687	0.8039
1.08	0.16192	0.3454	0.4982	0.6906	0.806
1.081	0.16212	0.3474	0.5007	0.6934	0.8094
1.082	0.16228	0.3491	0.5033	0.6962	0.8129
1.083	0.16238	0.3509	0.5054	0.6993	0.8158
1.084	0.16243	0.3525	0.5076	0.7024	0.8187
1.085	0.16242	0.3542	0.5102	0.7055	0.8221
1.086	0.16236	0.3557	0.5123	0.7083	0.8251
1.087	0.16225	0.3578	0.5146	0.7113	0.8277
1.088	0.16209	0.3586	0.5164	0.7145	0.8311
1.089	0.16187	0.3604	0.5184	0.7169	0.8339
1.09	0.1616	0.3616	0.5203	0.7204	0.8371
1.091	0.16128	0.363	0.5221	0.7227	0.8397
1.092	0.1609	0.3642	0.5241	0.7255	0.8424
1.093	0.16048	0.3653	0.526	0.7278	0.845
1.094	0.16	0.3664	0.5277	0.7311	0.8483
1.095	0.15946	0.3674	0.5294	0.7338	0.8512
1.096	0.15888	0.3683	0.5311	0.7366	0.8537
1.097	0.15825	0.3695	0.5323	0.7387	0.857
1.098	0.15757	0.3702	0.5342	0.7412	0.8593
1.099	0.15683	0.3709	0.5354	0.744	0.8614
1.1	0.15606	0.3716	0.5369	0.7462	0.8644
1.101	0.15523	0.3722	0.5379	0.7485	0.8672
1.102	0.15436	0.373	0.5392	0.7502	0.8692
1.103	0.15344	0.3734	0.5405	0.7527	0.8711
1.104	0.15248	0.3738	0.5414	0.7548	0.8731
1.105	0.15148	0.3744	0.5424	0.7562	0.8759
1.106	0.15044	0.3747	0.5435	0.7581	0.8786
1.107	0.14936	0.3748	0.544	0.7601	0.8807
1.108	0.14824	0.3752	0.5448	0.7617	0.8817
1.109	0.14709	0.3755	0.5456	0.7633	0.8849
1.11	0.14591	0.3754	0.546	0.7648	0.8865
1.111	0.1447	0.3757	0.5463	0.7667	0.8873
1.112	0.14346	0.3756	0.5468	0.7676	0.8895
1.113	0.1422	0.3755	0.547	0.7695	0.8904
1.114	0.14092	0.3755	0.5474	0.7704	0.893
1.115	0.13962	0.3751	0.5472	0.7717	0.8946
1.116	0.1383	0.3749	0.5476	0.7722	0.8955
1.117	0.13696	0.3744	0.5475	0.7738	0.8964
1.118	0.13561	0.3742	0.5472	0.7746	0.8986
1.119	0.13424	0.3737	0.5472	0.7752	0.8986
1.12	0.13287	0.3732	0.5468	0.7758	0.9001
1.121	0.13148	0.3727	0.5463	0.7764	0.9008
1.122	0.13008	0.372	0.5457	0.7766	0.9015
1.123	0.12868	0.3711	0.5448	0.7772	0.9027
1.124	0.12726	0.3706	0.5443	0.7773	0.9032
1.125	0.12584	0.3695	0.5436	0.7778	0.9038
1.126	0.12442	0.3686	0.5433	0.7777	0.9039
1.127	0.12299	0.3676	0.5419	0.7771	0.9041
1.128	0.12157	0.3665	0.5406	0.7774	0.9037
1.129	0.12013	0.3652	0.5392	0.7776	0.9041
1.13	0.1187	0.364	0.538	0.7774	0.9044
1.131	0.11728	0.3624	0.5365	0.7767	0.9042
1.132	0.11585	0.3609	0.5346	0.7756	0.9045
1.133	0.11443	0.3594	0.533	0.7757	0.9029
1.134	0.11301	0.3578	0.5313	0.7747	0.903
1.135	0.11159	0.356	0.5291	0.7733	0.9022
1.136	0.11019	0.354	0.5271	0.773	0.9013
1.137	0.10879	0.352	0.5248	0.7712	0.9009
1.138	0.1074	0.35	0.5224	0.7699	0.9002
1.139	0.10603	0.3479	0.5197	0.7682	0.8989
1.14	0.10467	0.3454	0.5176	0.7667	0.8976
1.141	0.10332	0.3434	0.5148	0.7653	0.8963
1.142	0.10198	0.3409	0.5119	0.7633	0.8943
1.143	0.10065	0.3387	0.5093	0.761	0.8931
1.144	0.09934	0.3362	0.5058	0.7594	0.8913
1.145	0.09805	0.3334	0.5031	0.7573	0.8891
1.146	0.09678	0.3306	0.4999	0.7546	0.8873
1.147	0.09551	0.3274	0.4962	0.7523	0.8854
1.148	0.09427	0.3247	0.4933	0.7495	0.8829
1.149	0.09304	0.3212	0.4902	0.7471	0.8799
1.15	0.09183	0.3177	0.486	0.744	0.8777
1.151	0.09063	0.3143	0.483	0.741	0.8751
1.152	0.08946	0.311	0.4791	0.738	0.8722
1.153	0.08831	0.3073	0.4756	0.7345	0.8692
1.154	0.08717	0.3036	0.4715	0.7315	0.8665
1.155	0.08606	0.3	0.4677	0.7278	0.8633
1.156	0.08497	0.2964	0.4642	0.7248	0.8604
1.157	0.08391	0.2929	0.4599	0.721	0.856
1.158	0.08287	0.2893	0.4566	0.7174	0.853
1.159	0.08186	0.2856	0.4526	0.7144	0.85
1.16	0.08087	0.2823	0.4484	0.7102	0.8462
1.161	0.07991	0.2785	0.4448	0.7068	0.8422
1.162	0.07898	0.2753	0.441	0.7025	0.8389
1.163	0.07808	0.272	0.4366	0.6985	0.8344
1.164	0.0772	0.2683	0.4334	0.6947	0.8303
1.165	0.07636	0.2652	0.4294	0.6907	0.8271
1.166	0.07554	0.2619	0.4254	0.6872	0.8236
1.167	0.07475	0.2592	0.4224	0.6827	0.8188
1.168	0.07398	0.256	0.4182	0.6786	0.8154
1.169	0.07325	0.2528	0.4152	0.675	0.8117
1.17	0.07253	0.2501	0.4115	0.6705	0.8067
1.171	0.07184	0.2475	0.4078	0.667	0.8037
1.172	0.07118	0.2447	0.4048	0.6626	0.8
1.173	0.07053	0.2425	0.4016	0.659	0.7951
1.174	0.06991	0.2399	0.3984	0.6553	0.7914
1.175	0.06931	0.2375	0.3955	0.6511	0.7882
1.176	0.06874	0.2348	0.3926	0.6472	0.7832
1.177	0.06818	0.2326	0.3898	0.6438	0.7799
1.178	0.06765	0.2304	0.3872	0.6398	0.7762
1.179	0.06714	0.2284	0.3845	0.6361	0.7722
1.18	0.06665	0.2259	0.3813	0.6327	0.7686
1.181	0.06619	0.2244	0.379	0.6283	0.7639
1.182	0.06574	0.2221	0.3761	0.6252	0.7603
1.183	0.06532	0.2201	0.374	0.6215	0.7569
1.184	0.06493	0.2182	0.3709	0.6176	0.7537
1.185	0.06455	0.2166	0.3686	0.6151	0.7504
1.186	0.0642	0.2152	0.366	0.6106	0.7469
1.187	0.06387	0.2134	0.364	0.6078	0.7427
1.188	0.06356	0.2124	0.3611	0.6042	0.7393
1.189	0.06327	0.2107	0.3593	0.6009	0.7357
1.19	0.06301	0.2092	0.3565	0.5978	0.7324
1.191	0.06277	0.208	0.3546	0.5949	0.7291
1.192	0.06255	0.207	0.3523	0.5914	0.7259
1.193	0.06236	0.2054	0.3499	0.5885	0.7224
1.194	0.06218	0.2043	0.3484	0.5853	0.7197
1.195	0.06203	0.2031	0.3461	0.5827	0.7161
1.196	0.0619	0.2023	0.3438	0.5798	0.7129
1.197	0.06179	0.2016	0.3418	0.5765	0.7098
1.198	0.0617	0.2006	0.3402	0.5732	0.7067
1.199	0.06162	0.2	0.3387	0.5707	0.7037
1.2	0.06157	0.1987	0.337	0.5674	0.7006
1.201	0.06154	0.1984	0.3352	0.5655	0.6977
1.202	0.06152	0.1976	0.3336	0.5628	0.6948
1.203	0.06154	0.1969	0.3324	0.5596	0.6913
1.204	0.06157	0.1966	0.3307	0.5573	0.6894
1.205	0.06162	0.1959	0.3289	0.5542	0.6856
1.206	0.0617	0.1952	0.3276	0.5516	0.6837
1.207	0.0618	0.1947	0.3265	0.5493	0.6801
1.208	0.06192	0.1943	0.3246	0.5456	0.6765
1.209	0.06206	0.1942	0.3236	0.544	0.6753
1.21	0.06222	0.1932	0.3222	0.5418	0.6713
1.211	0.06241	0.1933	0.3209	0.5378	0.6693
1.212	0.06261	0.1925	0.32	0.5357	0.666
1.213	0.06283	0.1925	0.3189	0.5329	0.6638
1.214	0.06306	0.1922	0.3175	0.5308	0.6608
1.215	0.06331	0.1918	0.3164	0.5282	0.6577
1.216	0.06358	0.1916	0.3157	0.5255	0.6549
1.217	0.06385	0.1914	0.315	0.5234	0.6522
1.218	0.06414	0.1913	0.3139	0.5207	0.6499
1.219	0.06443	0.191	0.3121	0.5182	0.6465
1.22	0.06473	0.1908	0.3116	0.5164	0.6438
1.221	0.06502	0.1909	0.3102	0.5136	0.6406
1.222	0.06532	0.1909	0.3098	0.5106	0.6384
1.223	0.06562	0.1905	0.3084	0.5093	0.6363
1.224	0.06592	0.1904	0.308	0.5066	0.6323
1.225	0.06631	0.1907	0.3068	0.5037	0.6304
1.226	0.06682	0.1905	0.3062	0.5016	0.6274
1.227	0.06739	0.1905	0.3051	0.4994	0.625
1.228	0.06798	0.1905	0.3049	0.4978	0.6223
1.229	0.0686	0.1908	0.3039	0.4954	0.6205
1.23	0.06923	0.1907	0.3034	0.4935	0.6171
1.231	0.06987	0.1907	0.3022	0.4902	0.6142
1.232	0.07051	0.1908	0.3011	0.4887	0.6113
1.233	0.07115	0.1904	0.3005	0.4864	0.6086
1.234	0.07179	0.1905	0.2997	0.4848	0.6058
1.235	0.07242	0.1906	0.2984	0.4823	0.6034
1.236	0.07305	0.1906	0.2979	0.481	0.6006
1.237	0.07366	0.1902	0.2971	0.4784	0.5979
1.238	0.07426	0.1903	0.2964	0.4759	0.5946
1.239	0.07485	0.1905	0.2952	0.4741	0.5923
1.24	0.07542	0.1903	0.2942	0.4719	0.5901
1.241	0.07597	0.1904	0.293	0.4704	0.5874
1.242	0.07651	0.1906	0.293	0.4675	0.5845
1.243	0.07702	0.19	0.2921	0.4663	0.5822
1.244	0.0775	0.1901	0.2911	0.4642	0.5799
1.245	0.07797	0.1901	0.2907	0.4621	0.577
1.246	0.0784	0.1899	0.2893	0.4595	0.5746
1.247	0.07881	0.1897	0.2885	0.4582	0.5719
1.248	0.07919	0.1895	0.2876	0.4561	0.5691
1.249	0.07954	0.1896	0.2863	0.455	0.5671
1.25	0.07986	0.189	0.286	0.4525	0.5645
1.251	0.08015	0.1888	0.2851	0.4513	0.5627
1.252	0.08041	0.189	0.2836	0.4496	0.5604
1.253	0.08065	0.1887	0.283	0.4471	0.5573
1.254	0.08085	0.1883	0.2819	0.4458	0.5555
1.255	0.08102	0.1883	0.2814	0.4434	0.5528
1.256	0.08116	0.1881	0.2806	0.4416	0.551
1.257	0.08128	0.1878	0.2793	0.4406	0.5485
1.258	0.08135	0.1878	0.2786	0.4391	0.546
1.259	0.0814	0.1874	0.2779	0.4366	0.5441
1.26	0.08142	0.1873	0.2773	0.4358	0.5418
1.261	0.08141	0.187	0.2764	0.4336	0.5396
1.262	0.08137	0.1869	0.2757	0.4325	0.537
1.263	0.08129	0.1864	0.2752	0.4307	0.5358
1.264	0.08118	0.1864	0.2741	0.429	0.5339
1.265	0.08103	0.186	0.2737	0.4281	0.5299
1.266	0.08085	0.186	0.2734	0.4266	0.5304
1.267	0.08064	0.1857	0.2722	0.4248	0.5273
1.268	0.08039	0.1854	0.2715	0.4236	0.5254
1.269	0.08011	0.1852	0.2711	0.4227	0.5234
1.27	0.07979	0.1849	0.2701	0.421	0.5216
1.271	0.07943	0.1849	0.2705	0.4194	0.5199
1.272	0.07905	0.1847	0.2691	0.4181	0.5182
1.273	0.07863	0.1844	0.2689	0.4175	0.5172
1.274	0.07817	0.1843	0.2681	0.4166	0.5154
1.275	0.07768	0.1841	0.2676	0.4147	0.5129
1.276	0.07715	0.1837	0.2673	0.414	0.5116
1.277	0.07659	0.1836	0.2666	0.4128	0.5106
1.278	0.07599	0.1836	0.2668	0.412	0.5086
1.279	0.07536	0.1837	0.2657	0.4099	0.5073
1.28	0.0747	0.1833	0.2656	0.4093	0.5058
1.281	0.07401	0.1837	0.2655	0.4094	0.5042
1.282	0.07328	0.1834	0.2654	0.4079	0.5033
1.283	0.07252	0.1834	0.2647	0.4069	0.5016
1.284	0.07173	0.1833	0.2651	0.4066	0.4999
1.285	0.07091	0.1835	0.2649	0.4053	0.4986
1.286	0.07006	0.1834	0.2645	0.4038	0.4976
1.287	0.06918	0.1837	0.2642	0.4038	0.497
1.288	0.06827	0.1837	0.2643	0.4031	0.4952
1.289	0.06733	0.184	0.2642	0.4024	0.4939
1.29	0.06635	0.184	0.2647	0.4016	0.4934
1.291	0.06535	0.1844	0.2641	0.4014	0.4913
1.292	0.06433	0.1846	0.2644	0.4009	0.4906
1.293	0.06327	0.1847	0.2643	0.3999	0.4894
1.294	0.06219	0.1852	0.2646	0.3991	0.4896
1.295	0.06109	0.1856	0.2645	0.3989	0.4882
1.296	0.05996	0.1859	0.2645	0.3985	0.4867
1.297	0.0588	0.1864	0.2645	0.3983	0.4863
1.298	0.05762	0.1868	0.265	0.3977	0.4853
1.299	0.05643	0.1873	0.2648	0.3969	0.484
1.3	0.05521	0.1741	0.2498	0.3827	0.4687
1.299	0.05397	0.1492	0.2185	0.3446	0.4288
1.298	0.05272	0.1326	0.1938	0.3133	0.3942
1.297	0.05145	0.1191	0.1747	0.2863	0.3649
1.296	0.05017	0.1079	0.1583	0.2625	0.3375
1.295	0.04887	0.09895	0.1441	0.2413	0.3134
1.294	0.04756	0.09052	0.1305	0.2222	0.2919
1.293	0.04624	0.08317	0.1191	0.2055	0.2704
1.292	0.04491	0.07626	0.1084	0.1888	0.2515
1.291	0.04356	0.07012	0.09897	0.1742	0.2335
1.29	0.04221	0.0646	0.08976	0.1605	0.2174
1.289	0.04085	0.05929	0.08165	0.1477	0.2016
1.288	0.03948	0.05418	0.07345	0.1357	0.1867
1.287	0.0381	0.04959	0.06667	0.1241	0.1732
1.286	0.03672	0.04518	0.05959	0.1132	0.1602
1.285	0.03534	0.0412	0.05353	0.1028	0.147
1.284	0.03395	0.03736	0.04722	0.09302	0.1347
1.283	0.03255	0.0337	0.04169	0.08458	0.1244
1.282	0.03116	0.03011	0.03701	0.07497	0.1133
1.281	0.02976	0.02683	0.03143	0.06786	0.1024
1.28	0.02836	0.02339	0.02654	0.05932	0.09325
1.279	0.02696	0.02013	0.02144	0.05172	0.08365
1.278	0.02557	0.01727	0.01735	0.04447	0.07474
1.277	0.02417	0.01473	0.01332	0.03809	0.0661
1.276	0.02278	0.01209	0.00958	0.03182	0.05802
1.275	0.02139	0.00965	0.00576	0.02536	0.04977
1.274	0.02001	0.00752	0.002	0.01865	0.04251
1.273	0.01864	0.0049	-0.00114	0.01329	0.03545
1.272	0.01727	0.0029	-0.00447	0.00827	0.02809
1.271	0.01591	0.0007601	-0.00739	0.00325	0.02109
1.27	0.01455	-0.00125	-0.01054	-0.00204	0.01464
1.269	0.01321	-0.00305	-0.01344	-0.00653	0.00896
1.268	0.01188	-0.00497	-0.01643	-0.01097	0.00301
1.267	0.01056	-0.00674	-0.01943	-0.01641	-0.00262
1.266	0.00925	-0.00842	-0.02157	-0.02017	-0.00773
1.265	0.00796	-0.01025	-0.02426	-0.02412	-0.01394
1.264	0.00668	-0.01198	-0.02663	-0.02855	-0.01922
1.263	0.00542	-0.01362	-0.02955	-0.03273	-0.02354
1.262	0.00417	-0.01533	-0.03175	-0.03615	-0.0285
1.261	0.00294	-0.01673	-0.03413	-0.03968	-0.03373
1.26	0.00173	-0.01848	-0.0365	-0.04382	-0.03795
1.259	0.000536255	-0.01994	-0.03867	-0.04744	-0.04271
1.258	-0.000636146	-0.0212	-0.04068	-0.05115	-0.04668
1.257	-0.00179	-0.02264	-0.04265	-0.05422	-0.0515
1.256	-0.00291	-0.02416	-0.04458	-0.05815	-0.05617
1.255	-0.00402	-0.02544	-0.04677	-0.06171	-0.06079
1.254	-0.0051	-0.02672	-0.04891	-0.06458	-0.06472
1.253	-0.00615	-0.02816	-0.05031	-0.0677	-0.06783
1.252	-0.00718	-0.02933	-0.05263	-0.07062	-0.0718
1.251	-0.00817	-0.03036	-0.05438	-0.07328	-0.07579
1.25	-0.00914	-0.03163	-0.05606	-0.07584	-0.07927
1.249	-0.01008	-0.03288	-0.05799	-0.07895	-0.0827
1.248	-0.01099	-0.03396	-0.05938	-0.08138	-0.08555
1.247	-0.01187	-0.03521	-0.06114	-0.08406	-0.08878
1.246	-0.01271	-0.03589	-0.06277	-0.08654	-0.09319
1.245	-0.01351	-0.03695	-0.06452	-0.08867	-0.09581
1.244	-0.01428	-0.03797	-0.06541	-0.09144	-0.09936
1.243	-0.01501	-0.03882	-0.06663	-0.09315	-0.1012
1.242	-0.01571	-0.03983	-0.06806	-0.09591	-0.1044
1.241	-0.01637	-0.04067	-0.06947	-0.09804	-0.1075
1.24	-0.01699	-0.0416	-0.07055	-0.09976	-0.1096
1.239	-0.01757	-0.04234	-0.07159	-0.1019	-0.1126
1.238	-0.01811	-0.04302	-0.07311	-0.1031	-0.1158
1.237	-0.01862	-0.04428	-0.07414	-0.1055	-0.1183
1.236	-0.01908	-0.04476	-0.07509	-0.1078	-0.1194
1.235	-0.01951	-0.04585	-0.07643	-0.1097	-0.1229
1.234	-0.0199	-0.04668	-0.07719	-0.1108	-0.1253
1.233	-0.02024	-0.04737	-0.07833	-0.1129	-0.1277
1.232	-0.02054	-0.04808	-0.07957	-0.1144	-0.1302
1.231	-0.0208	-0.04873	-0.08061	-0.1165	-0.1316
1.23	-0.02101	-0.04966	-0.08108	-0.1177	-0.1335
1.229	-0.02117	-0.0508	-0.08291	-0.1193	-0.1366
1.228	-0.02128	-0.05151	-0.0837	-0.1218	-0.1384
1.227	-0.02134	-0.05198	-0.08466	-0.1231	-0.1408
1.226	-0.02135	-0.05234	-0.08578	-0.1247	-0.1423
1.225	-0.02131	-0.05375	-0.0861	-0.1259	-0.1441
1.224	-0.02131	-0.05383	-0.08717	-0.1271	-0.1453
1.223	-0.02139	-0.05456	-0.08817	-0.1288	-0.1475
1.222	-0.0215	-0.05503	-0.08866	-0.1302	-0.1497
1.221	-0.02163	-0.05621	-0.08963	-0.1312	-0.151
1.22	-0.02177	-0.05614	-0.0904	-0.1323	-0.1531
1.219	-0.02191	-0.05664	-0.09112	-0.1336	-0.1544
1.218	-0.02207	-0.05761	-0.09214	-0.1349	-0.1558
1.217	-0.02222	-0.05802	-0.09226	-0.1355	-0.1583
1.216	-0.02238	-0.05839	-0.09368	-0.1375	-0.1593
1.215	-0.02255	-0.05917	-0.09398	-0.1382	-0.1602
1.214	-0.02271	-0.05954	-0.09514	-0.1391	-0.1622
1.213	-0.02288	-0.06003	-0.09582	-0.1407	-0.1636
1.212	-0.02306	-0.06045	-0.09611	-0.1417	-0.1649
1.211	-0.02323	-0.06093	-0.09717	-0.1423	-0.1664
1.21	-0.02341	-0.06157	-0.09751	-0.1437	-0.1674
1.209	-0.02359	-0.06177	-0.09839	-0.145	-0.1693
1.208	-0.02377	-0.0623	-0.09903	-0.1457	-0.1703
1.207	-0.02395	-0.06296	-0.09966	-0.1467	-0.1717
1.206	-0.02414	-0.06326	-0.1004	-0.1475	-0.173
1.205	-0.02432	-0.06366	-0.101	-0.1489	-0.1743
1.204	-0.0245	-0.06412	-0.1018	-0.1498	-0.1758
1.203	-0.02468	-0.06443	-0.1022	-0.1512	-0.1768
1.202	-0.02486	-0.06511	-0.103	-0.152	-0.1785
1.201	-0.02504	-0.0653	-0.1035	-0.1528	-0.1794
1.2	-0.02522	-0.06602	-0.1039	-0.1534	-0.1805
1.199	-0.02539	-0.06628	-0.1047	-0.1544	-0.1821
1.198	-0.02557	-0.06652	-0.1055	-0.1552	-0.1826
1.197	-0.02574	-0.06688	-0.1061	-0.1564	-0.1843
1.196	-0.02591	-0.0674	-0.1062	-0.1576	-0.1851
1.195	-0.02608	-0.06776	-0.107	-0.1584	-0.1864
1.194	-0.02624	-0.06811	-0.1077	-0.1591	-0.1873
1.193	-0.02641	-0.06825	-0.1083	-0.1601	-0.1889
1.192	-0.02657	-0.06915	-0.1091	-0.1609	-0.1895
1.191	-0.02673	-0.06909	-0.1095	-0.1617	-0.1904
1.19	-0.0269	-0.06971	-0.1102	-0.1626	-0.192
1.189	-0.02706	-0.06991	-0.1106	-0.1632	-0.1928
1.188	-0.02722	-0.07019	-0.1111	-0.1639	-0.1933
1.187	-0.02737	-0.07035	-0.1117	-0.1646	-0.1945
1.186	-0.02753	-0.07086	-0.1123	-0.1655	-0.1958
1.185	-0.02769	-0.0713	-0.113	-0.1663	-0.1968
1.184	-0.02785	-0.07154	-0.1136	-0.1676	-0.1976
1.183	-0.02801	-0.07203	-0.1139	-0.1682	-0.1985
1.182	-0.02816	-0.07241	-0.1146	-0.1688	-0.1995
1.181	-0.02832	-0.07251	-0.115	-0.1691	-0.2007
1.18	-0.02847	-0.07309	-0.1157	-0.1706	-0.2011
1.179	-0.02863	-0.07354	-0.1163	-0.171	-0.2024
1.178	-0.02879	-0.07366	-0.1168	-0.1724	-0.2041
1.177	-0.02894	-0.07433	-0.1174	-0.1726	-0.2043
1.176	-0.0291	-0.07469	-0.1179	-0.1732	-0.2055
1.175	-0.02925	-0.07466	-0.1185	-0.1747	-0.2066
1.174	-0.0294	-0.07513	-0.119	-0.1753	-0.2079
1.173	-0.02956	-0.07548	-0.1197	-0.1756	-0.2082
1.172	-0.02971	-0.07593	-0.1202	-0.1763	-0.2093
1.171	-0.02986	-0.0761	-0.1209	-0.1774	-0.2103
1.17	-0.03001	-0.07653	-0.1213	-0.1783	-0.2115
1.169	-0.03016	-0.07721	-0.1218	-0.1791	-0.2117
1.168	-0.03031	-0.07714	-0.1223	-0.18	-0.2126
1.167	-0.03046	-0.07763	-0.1231	-0.1805	-0.2141
1.166	-0.03061	-0.0781	-0.1236	-0.1815	-0.2147
1.165	-0.03076	-0.07837	-0.1239	-0.1821	-0.2157
1.164	-0.03091	-0.07876	-0.1248	-0.1825	-0.2167
1.163	-0.03106	-0.07922	-0.125	-0.1834	-0.218
1.162	-0.03121	-0.07955	-0.1257	-0.1838	-0.2183
1.161	-0.03135	-0.07974	-0.1266	-0.1847	-0.2191
1.16	-0.0315	-0.08021	-0.1266	-0.1854	-0.2196
1.159	-0.03164	-0.08037	-0.1274	-0.186	-0.2206
1.158	-0.03178	-0.08103	-0.1279	-0.1874	-0.2215
1.157	-0.03192	-0.08103	-0.1286	-0.188	-0.2227
1.156	-0.03206	-0.08133	-0.1288	-0.1881	-0.2231
1.155	-0.0322	-0.08179	-0.1293	-0.1892	-0.224
1.154	-0.03234	-0.08198	-0.1301	-0.1898	-0.2247
1.153	-0.03248	-0.08247	-0.1307	-0.1901	-0.2258
1.152	-0.03261	-0.08287	-0.1308	-0.191	-0.2262
1.151	-0.03275	-0.083	-0.1312	-0.1922	-0.2273
1.15	-0.03288	-0.08343	-0.132	-0.1923	-0.2284
1.149	-0.03301	-0.0835	-0.1326	-0.1931	-0.2293
1.148	-0.03314	-0.08413	-0.1328	-0.1936	-0.2305
1.147	-0.03327	-0.08442	-0.1334	-0.1944	-0.2304
1.146	-0.0334	-0.08489	-0.134	-0.1951	-0.2316
1.145	-0.03353	-0.08491	-0.1346	-0.1955	-0.2322
1.144	-0.03365	-0.08546	-0.1348	-0.197	-0.233
1.143	-0.03377	-0.08549	-0.1358	-0.1969	-0.2343
1.142	-0.0339	-0.08632	-0.1356	-0.1983	-0.2347
1.141	-0.03402	-0.08643	-0.1363	-0.1982	-0.2357
1.14	-0.03414	-0.08668	-0.1369	-0.1989	-0.2364
1.139	-0.03427	-0.08703	-0.1377	-0.1998	-0.237
1.138	-0.03439	-0.0874	-0.138	-0.2004	-0.2381
1.137	-0.03451	-0.08776	-0.1384	-0.2014	-0.2387
1.136	-0.03463	-0.08776	-0.1387	-0.2021	-0.2393
1.135	-0.03475	-0.08831	-0.1396	-0.2024	-0.2404
1.134	-0.03487	-0.08864	-0.1396	-0.2036	-0.241
1.133	-0.03499	-0.08898	-0.1405	-0.204	-0.2423
1.132	-0.03511	-0.08924	-0.1412	-0.2044	-0.2429
1.131	-0.03523	-0.08947	-0.1412	-0.2056	-0.2439
1.13	-0.03535	-0.08982	-0.142	-0.2056	-0.2441
1.129	-0.03546	-0.09052	-0.1424	-0.2068	-0.2453
1.128	-0.03558	-0.09027	-0.1428	-0.2073	-0.2456
1.127	-0.0357	-0.09098	-0.1434	-0.2081	-0.2464
1.126	-0.03581	-0.09138	-0.1442	-0.209	-0.2476
1.125	-0.03593	-0.09171	-0.1443	-0.2095	-0.2486
1.124	-0.03604	-0.09208	-0.1451	-0.2103	-0.2488
1.123	-0.03616	-0.09226	-0.1452	-0.211	-0.2498
1.122	-0.03627	-0.09268	-0.1463	-0.2114	-0.2507
1.121	-0.03639	-0.09306	-0.1465	-0.2125	-0.2516
1.12	-0.0365	-0.0934	-0.1466	-0.2125	-0.2526
1.119	-0.03662	-0.09359	-0.1475	-0.2137	-0.2528
1.118	-0.03673	-0.09406	-0.1477	-0.2143	-0.2534
1.117	-0.03685	-0.09446	-0.1482	-0.2148	-0.2551
1.116	-0.03696	-0.09505	-0.1489	-0.2154	-0.2552
1.115	-0.03708	-0.09525	-0.1492	-0.2168	-0.2561
1.114	-0.03719	-0.09551	-0.1498	-0.2164	-0.257
1.113	-0.0373	-0.0958	-0.1501	-0.2173	-0.2577
1.112	-0.03742	-0.09625	-0.1509	-0.2178	-0.2587
1.111	-0.03753	-0.09658	-0.1513	-0.219	-0.259
1.11	-0.03764	-0.09695	-0.1515	-0.2193	-0.2598
1.109	-0.03776	-0.09736	-0.1524	-0.2201	-0.2612
1.108	-0.03787	-0.09773	-0.1528	-0.221	-0.2616
1.107	-0.03798	-0.09797	-0.1533	-0.2216	-0.2621
1.106	-0.03809	-0.09846	-0.154	-0.222	-0.2633
1.105	-0.03821	-0.09874	-0.1542	-0.2233	-0.2643
1.104	-0.03832	-0.09905	-0.1549	-0.2237	-0.2651
1.103	-0.03843	-0.09941	-0.1555	-0.2242	-0.2653
1.102	-0.03854	-0.09986	-0.1557	-0.2248	-0.2664
1.101	-0.03866	-0.1002	-0.1563	-0.2252	-0.2679
1.1	-0.03877	-0.1006	-0.157	-0.2259	-0.268
1.099	-0.03888	-0.1011	-0.1575	-0.2267	-0.2686
1.098	-0.03899	-0.1015	-0.1579	-0.2275	-0.2697
1.097	-0.03911	-0.1017	-0.1587	-0.2284	-0.2713
1.096	-0.03922	-0.1023	-0.159	-0.2289	-0.2714
1.095	-0.03933	-0.1026	-0.1595	-0.2299	-0.2721
1.094	-0.03945	-0.1029	-0.1599	-0.2309	-0.2733
1.093	-0.03957	-0.1031	-0.1608	-0.2312	-0.2742
1.092	-0.03968	-0.1038	-0.1611	-0.2315	-0.2751
1.091	-0.03981	-0.104	-0.1616	-0.2329	-0.2752
1.09	-0.03993	-0.1044	-0.1621	-0.2338	-0.2767
1.089	-0.04005	-0.1048	-0.1626	-0.2343	-0.2771
1.088	-0.04018	-0.1052	-0.1632	-0.2346	-0.2783
1.087	-0.04031	-0.1057	-0.1638	-0.2361	-0.2797
1.086	-0.04044	-0.1059	-0.164	-0.2362	-0.2804
1.085	-0.04057	-0.1063	-0.1648	-0.2369	-0.2807
1.084	-0.0407	-0.107	-0.1653	-0.2382	-0.2815
1.083	-0.04084	-0.1071	-0.1657	-0.2389	-0.2824
1.082	-0.04097	-0.1076	-0.1666	-0.2395	-0.2838
1.081	-0.04111	-0.1083	-0.1669	-0.2405	-0.2845
1.08	-0.04125	-0.1085	-0.1675	-0.2416	-0.2855
1.079	-0.04139	-0.1088	-0.1682	-0.2421	-0.2864
1.078	-0.04153	-0.1092	-0.1687	-0.2428	-0.2871
1.077	-0.04167	-0.1099	-0.1692	-0.2438	-0.2885
1.076	-0.04181	-0.1104	-0.1703	-0.2447	-0.2889
1.075	-0.04196	-0.1106	-0.1706	-0.2452	-0.2902
1.074	-0.0421	-0.1112	-0.1716	-0.2466	-0.2913
1.073	-0.04225	-0.1116	-0.1719	-0.247	-0.2922
1.072	-0.0424	-0.1121	-0.1722	-0.2478	-0.2926
1.071	-0.04254	-0.1124	-0.1731	-0.2487	-0.2943
1.07	-0.04269	-0.1129	-0.1739	-0.2496	-0.2953
1.069	-0.04284	-0.1134	-0.1744	-0.2508	-0.2959
1.068	-0.04299	-0.1141	-0.175	-0.2516	-0.2974
1.067	-0.04314	-0.1142	-0.1757	-0.2522	-0.2979
1.066	-0.04329	-0.1147	-0.1759	-0.2536	-0.2991
1.065	-0.04344	-0.1151	-0.1772	-0.2543	-0.3002
1.064	-0.0436	-0.1155	-0.1775	-0.2553	-0.3011
1.063	-0.04375	-0.116	-0.1781	-0.2561	-0.3021
1.062	-0.0439	-0.1167	-0.1788	-0.2573	-0.3033
1.061	-0.04405	-0.1167	-0.1792	-0.2577	-0.3043
1.06	-0.0442	-0.1175	-0.1801	-0.2591	-0.3056
1.059	-0.04436	-0.1178	-0.18	-0.2596	-0.3064
1.058	-0.04451	-0.1183	-0.1813	-0.2607	-0.3078
1.057	-0.04465	-0.1187	-0.182	-0.2618	-0.3084
1.056	-0.0448	-0.1194	-0.1821	-0.2632	-0.3091
1.055	-0.04495	-0.1196	-0.183	-0.264	-0.3109
1.054	-0.0451	-0.1202	-0.1834	-0.2644	-0.3115
1.053	-0.04524	-0.1205	-0.1842	-0.2652	-0.3127
1.052	-0.04539	-0.1211	-0.1848	-0.2663	-0.314
1.051	-0.04554	-0.1214	-0.1854	-0.2678	-0.3153
1.05	-0.04568	-0.122	-0.186	-0.2688	-0.316
1.049	-0.04582	-0.1226	-0.1865	-0.2694	-0.3175
1.048	-0.04597	-0.1231	-0.187	-0.2705	-0.3181
1.047	-0.04611	-0.1234	-0.1878	-0.2716	-0.3194
1.046	-0.04625	-0.1238	-0.1884	-0.2725	-0.3201
1.045	-0.0464	-0.1243	-0.1889	-0.273	-0.3218
1.044	-0.04654	-0.125	-0.19	-0.2743	-0.3228
1.043	-0.04668	-0.1252	-0.1898	-0.2754	-0.3236
1.042	-0.04682	-0.1257	-0.1904	-0.2761	-0.3254
1.041	-0.04696	-0.1264	-0.1915	-0.2774	-0.3261
1.04	-0.0471	-0.1267	-0.1916	-0.2783	-0.3276
1.039	-0.04724	-0.1269	-0.1924	-0.2794	-0.3283
1.038	-0.04739	-0.1277	-0.193	-0.28	-0.3295
1.037	-0.04753	-0.1278	-0.1936	-0.2807	-0.3314
1.036	-0.04766	-0.1284	-0.1942	-0.2821	-0.332
1.035	-0.0478	-0.1288	-0.1947	-0.2825	-0.3328
1.034	-0.04794	-0.1293	-0.1952	-0.284	-0.334
1.033	-0.04808	-0.1297	-0.1954	-0.2851	-0.3354
1.032	-0.04821	-0.13	-0.1962	-0.2856	-0.3359
1.031	-0.04835	-0.1304	-0.1968	-0.2872	-0.3373
1.03	-0.04848	-0.1308	-0.1974	-0.2883	-0.3388
1.029	-0.04862	-0.1314	-0.1978	-0.2888	-0.3393
1.028	-0.04875	-0.1318	-0.1983	-0.2898	-0.3403
1.027	-0.04888	-0.132	-0.1989	-0.2908	-0.3417
1.026	-0.04901	-0.1325	-0.1994	-0.2919	-0.3428
1.025	-0.04914	-0.133	-0.1998	-0.2928	-0.3443
1.024	-0.04927	-0.1333	-0.2008	-0.2935	-0.3448
1.023	-0.0494	-0.134	-0.2013	-0.2947	-0.3461
1.022	-0.04953	-0.134	-0.2018	-0.2958	-0.3468
1.021	-0.04966	-0.1342	-0.2026	-0.2965	-0.3484
1.02	-0.04978	-0.135	-0.2031	-0.2976	-0.3501
1.019	-0.04991	-0.1352	-0.2032	-0.2985	-0.3504
1.018	-0.05003	-0.1353	-0.2043	-0.2997	-0.3517
1.017	-0.05016	-0.1358	-0.2044	-0.3005	-0.3536
1.016	-0.05028	-0.1361	-0.205	-0.3012	-0.3536
1.015	-0.0504	-0.1365	-0.2053	-0.3023	-0.3552
1.014	-0.05052	-0.1365	-0.2064	-0.3032	-0.3563
1.013	-0.05064	-0.1369	-0.2069	-0.3041	-0.3575
1.012	-0.05076	-0.1374	-0.2075	-0.305	-0.3581
1.011	-0.05087	-0.1374	-0.2075	-0.3058	-0.3595
1.01	-0.05099	-0.1379	-0.2083	-0.307	-0.3609
1.009	-0.0511	-0.1379	-0.209	-0.3077	-0.3625
1.008	-0.05122	-0.1384	-0.2092	-0.3091	-0.3625
1.007	-0.05133	-0.1384	-0.2103	-0.3093	-0.3636
1.006	-0.05144	-0.1391	-0.2107	-0.3103	-0.365
1.005	-0.05156	-0.1391	-0.2111	-0.3112	-0.3664
1.004	-0.05167	-0.1396	-0.2115	-0.313	-0.3677
1.003	-0.05178	-0.1396	-0.2126	-0.3129	-0.3685
1.002	-0.05189	-0.1402	-0.2123	-0.3144	-0.3691
1.001	-0.05199	-0.14	-0.2135	-0.3151	-0.3706
1	-0.0521	-0.1403	-0.2134	-0.3154	-0.3721
0.999	-0.05221	-0.1408	-0.2145	-0.3169	-0.3728
0.998	-0.05232	-0.1409	-0.2149	-0.3182	-0.3741
0.997	-0.05243	-0.1413	-0.2153	-0.3188	-0.3748
0.996	-0.05254	-0.1419	-0.2157	-0.3196	-0.3761
0.995	-0.05265	-0.1415	-0.2161	-0.3205	-0.3768
0.994	-0.05277	-0.1423	-0.217	-0.3216	-0.3778
0.993	-0.05288	-0.1426	-0.2172	-0.3223	-0.3788
0.992	-0.05299	-0.1423	-0.2181	-0.3237	-0.3804
0.991	-0.05311	-0.143	-0.2183	-0.3242	-0.3816
0.99	-0.05323	-0.1431	-0.2187	-0.3252	-0.3826
0.989	-0.05334	-0.1434	-0.2194	-0.3264	-0.3833
0.988	-0.05346	-0.1436	-0.2197	-0.3271	-0.3846
0.987	-0.05358	-0.1439	-0.2206	-0.3277	-0.3852
0.986	-0.0537	-0.1443	-0.2208	-0.3289	-0.3867
0.985	-0.05382	-0.1443	-0.2214	-0.3301	-0.3877
0.984	-0.05394	-0.1447	-0.222	-0.3301	-0.3888
0.983	-0.05406	-0.1448	-0.2223	-0.3316	-0.3899
0.982	-0.05418	-0.145	-0.2225	-0.3325	-0.3909
0.981	-0.0543	-0.1454	-0.2235	-0.333	-0.392
0.98	-0.05442	-0.1456	-0.2237	-0.3341	-0.393
0.979	-0.05454	-0.1455	-0.2243	-0.3349	-0.3942
0.978	-0.05466	-0.1462	-0.225	-0.3356	-0.3952
0.977	-0.05478	-0.1463	-0.2253	-0.3363	-0.3964
0.976	-0.0549	-0.1463	-0.226	-0.3376	-0.3968
0.975	-0.05502	-0.1469	-0.2262	-0.338	-0.3984
0.974	-0.05514	-0.147	-0.2266	-0.3386	-0.3998
0.973	-0.05526	-0.147	-0.2272	-0.3396	-0.4002
0.972	-0.05538	-0.1475	-0.2277	-0.3407	-0.4016
0.971	-0.0555	-0.1477	-0.2281	-0.3411	-0.4023
0.97	-0.05561	-0.1478	-0.2288	-0.3421	-0.4035
0.969	-0.05573	-0.148	-0.2289	-0.3428	-0.4041
0.968	-0.05584	-0.1481	-0.2296	-0.3435	-0.4058
0.967	-0.05596	-0.1487	-0.2297	-0.3449	-0.4062
0.966	-0.05607	-0.1489	-0.2306	-0.3453	-0.4075
0.965	-0.05618	-0.1489	-0.2308	-0.3456	-0.4081
0.964	-0.05629	-0.1493	-0.2311	-0.347	-0.4093
0.963	-0.0564	-0.1492	-0.2314	-0.3474	-0.4103
0.962	-0.0565	-0.1497	-0.2321	-0.3486	-0.4112
0.961	-0.0566	-0.1499	-0.2325	-0.3492	-0.412
0.96	-0.05671	-0.1502	-0.2326	-0.3497	-0.4134
0.959	-0.0568	-0.1501	-0.2332	-0.3507	-0.4142
0.958	-0.0569	-0.1505	-0.2337	-0.3511	-0.4148
0.957	-0.057	-0.1504	-0.2338	-0.3523	-0.4159
0.956	-0.05709	-0.1508	-0.2346	-0.3527	-0.4165
0.955	-0.05718	-0.1508	-0.2346	-0.3532	-0.4177
0.954	-0.05726	-0.1512	-0.2349	-0.3543	-0.4188
0.953	-0.05735	-0.1513	-0.2358	-0.3546	-0.4193
0.952	-0.05743	-0.1515	-0.2357	-0.3557	-0.4196
0.951	-0.05751	-0.1516	-0.2359	-0.356	-0.421
0.95	-0.05759	-0.1517	-0.2366	-0.3566	-0.4218
0.949	-0.05766	-0.1518	-0.2365	-0.3574	-0.4223
0.948	-0.05774	-0.1523	-0.2372	-0.3582	-0.4234
0.947	-0.05781	-0.1519	-0.2371	-0.3586	-0.4241
0.946	-0.05789	-0.1525	-0.2378	-0.3592	-0.4252
0.945	-0.05796	-0.1525	-0.2377	-0.3598	-0.4255
0.944	-0.05803	-0.1525	-0.2384	-0.3602	-0.4263
0.943	-0.05809	-0.1529	-0.2385	-0.3613	-0.4274
0.942	-0.05815	-0.1528	-0.239	-0.3614	-0.4278
0.941	-0.05822	-0.1534	-0.239	-0.3626	-0.4287
0.94	-0.05828	-0.1532	-0.2395	-0.3624	-0.4293
0.939	-0.05834	-0.1531	-0.2398	-0.3634	-0.43
0.938	-0.05839	-0.1536	-0.2397	-0.3639	-0.431
0.937	-0.05844	-0.1534	-0.2402	-0.3646	-0.4316
0.936	-0.05849	-0.1538	-0.2407	-0.3645	-0.4318
0.935	-0.05853	-0.1538	-0.2406	-0.3652	-0.4327
0.934	-0.05858	-0.1536	-0.2406	-0.3658	-0.4337
0.933	-0.05862	-0.1541	-0.241	-0.3665	-0.4341
0.932	-0.05865	-0.154	-0.2411	-0.3669	-0.434
0.931	-0.05869	-0.1542	-0.2412	-0.3667	-0.4349
0.93	-0.05872	-0.154	-0.2417	-0.3676	-0.4355
0.929	-0.05875	-0.1544	-0.2423	-0.3679	-0.436
0.928	-0.05878	-0.1543	-0.242	-0.3687	-0.437
0.927	-0.0588	-0.1542	-0.2422	-0.369	-0.4374
0.926	-0.05882	-0.1546	-0.2425	-0.3688	-0.4378
0.925	-0.05883	-0.1547	-0.2424	-0.3697	-0.4381
0.924	-0.05885	-0.1547	-0.2426	-0.37	-0.4382
0.923	-0.05886	-0.1545	-0.2429	-0.3701	-0.4396
0.922	-0.05886	-0.1549	-0.2429	-0.371	-0.4394
0.921	-0.05887	-0.1547	-0.2435	-0.3714	-0.4404
0.92	-0.05886	-0.1548	-0.2435	-0.3713	-0.4413
0.919	-0.05886	-0.155	-0.2432	-0.371	-0.4411
0.918	-0.05885	-0.1546	-0.2435	-0.3715	-0.4414
0.917	-0.05884	-0.1547	-0.2435	-0.3719	-0.442
0.916	-0.05883	-0.1549	-0.2436	-0.3726	-0.4428
0.915	-0.05881	-0.1549	-0.2437	-0.3727	-0.4428
0.914	-0.05879	-0.155	-0.244	-0.373	-0.443
0.913	-0.05877	-0.155	-0.2436	-0.3728	-0.4433
0.912	-0.05874	-0.155	-0.2437	-0.3733	-0.4438
0.911	-0.05871	-0.1551	-0.2438	-0.3736	-0.4438
0.91	-0.05868	-0.155	-0.244	-0.373	-0.4446
0.909	-0.05864	-0.1551	-0.2442	-0.3739	-0.4446
0.908	-0.0586	-0.1554	-0.2439	-0.3736	-0.4449
0.907	-0.05856	-0.1551	-0.2443	-0.374	-0.4451
0.906	-0.05852	-0.1553	-0.2442	-0.3742	-0.4452
0.905	-0.05848	-0.1554	-0.2441	-0.374	-0.4454
0.904	-0.05843	-0.1553	-0.2439	-0.3744	-0.4456
0.903	-0.05839	-0.1554	-0.2442	-0.3742	-0.4462
0.902	-0.05834	-0.1554	-0.2442	-0.3744	-0.446
0.901	-0.05829	-0.1554	-0.2439	-0.3741	-0.4464
0.9	-0.05824	-0.1557	-0.2436	-0.3747	-0.4463
0.899	-0.0582	-0.1554	-0.2438	-0.3739	-0.4464
0.898	-0.05815	-0.1555	-0.2435	-0.3747	-0.4466
0.897	-0.0581	-0.1554	-0.2433	-0.3747	-0.4468
0.896	-0.05806	-0.1554	-0.2438	-0.3745	-0.4471
0.895	-0.05801	-0.1556	-0.2431	-0.3744	-0.4466
0.894	-0.05797	-0.1553	-0.2433	-0.3746	-0.4468
0.893	-0.05792	-0.1554	-0.2429	-0.3742	-0.4467
0.892	-0.05787	-0.1553	-0.2429	-0.374	-0.4466
0.891	-0.05783	-0.1553	-0.243	-0.3742	-0.4464
0.89	-0.05778	-0.1552	-0.2427	-0.3744	-0.4465
0.889	-0.05774	-0.1551	-0.2426	-0.374	-0.4475
0.888	-0.05769	-0.1551	-0.2426	-0.3737	-0.4466
0.887	-0.05765	-0.1552	-0.2426	-0.3738	-0.4468
0.886	-0.05761	-0.1549	-0.2422	-0.3735	-0.4464
0.885	-0.05756	-0.1548	-0.2423	-0.3736	-0.4466
0.884	-0.05752	-0.1548	-0.2419	-0.3734	-0.4462
0.883	-0.05748	-0.1546	-0.242	-0.3728	-0.4457
0.882	-0.05743	-0.1547	-0.2417	-0.3725	-0.4459
0.881	-0.05739	-0.1542	-0.2415	-0.3725	-0.4455
0.88	-0.05735	-0.1543	-0.2414	-0.3721	-0.4458
0.879	-0.05731	-0.1543	-0.2411	-0.3725	-0.4455
0.878	-0.05727	-0.1541	-0.241	-0.3717	-0.4449
0.877	-0.05723	-0.1539	-0.2406	-0.3719	-0.4447
0.876	-0.05719	-0.1541	-0.2406	-0.3718	-0.4445
0.875	-0.05715	-0.1537	-0.2405	-0.3705	-0.4446
0.874	-0.05711	-0.1534	-0.2404	-0.3708	-0.4444
0.873	-0.05707	-0.1534	-0.24	-0.37	-0.4434
0.872	-0.05703	-0.1531	-0.2401	-0.3702	-0.4437
0.871	-0.05699	-0.153	-0.2394	-0.3699	-0.4432
0.87	-0.05695	-0.153	-0.2396	-0.3697	-0.4431
0.869	-0.05691	-0.1528	-0.2394	-0.3694	-0.4421
0.868	-0.05687	-0.1526	-0.2387	-0.3684	-0.4426
0.867	-0.05683	-0.1526	-0.2387	-0.3682	-0.4415
0.866	-0.05679	-0.1521	-0.2384	-0.3682	-0.4413
0.865	-0.05675	-0.1521	-0.2383	-0.3675	-0.441
0.864	-0.05671	-0.1519	-0.2377	-0.3675	-0.4405
0.863	-0.05667	-0.1517	-0.2377	-0.3669	-0.4401
0.862	-0.05663	-0.1515	-0.2378	-0.3662	-0.4391
0.861	-0.05659	-0.1513	-0.2374	-0.3659	-0.4394
0.86	-0.05655	-0.1511	-0.237	-0.3657	-0.4386
0.859	-0.05651	-0.151	-0.2367	-0.365	-0.4383
0.858	-0.05647	-0.1509	-0.2361	-0.3648	-0.4386
0.857	-0.05642	-0.1505	-0.236	-0.3643	-0.4371
0.856	-0.05638	-0.1504	-0.2359	-0.3637	-0.4364
0.855	-0.05634	-0.1501	-0.2355	-0.3631	-0.4362
0.854	-0.0563	-0.1499	-0.2351	-0.3628	-0.4351
0.853	-0.05627	-0.1497	-0.2349	-0.3622	-0.435
0.852	-0.05623	-0.1497	-0.2347	-0.3624	-0.4346
0.851	-0.05619	-0.1493	-0.2342	-0.3612	-0.4336
0.85	-0.05616	-0.1492	-0.2344	-0.3607	-0.4337
0.849	-0.05613	-0.1491	-0.2335	-0.3606	-0.4329
0.848	-0.0561	-0.1488	-0.2334	-0.3599	-0.4325
0.847	-0.05607	-0.1487	-0.2334	-0.3596	-0.4316
0.846	-0.05604	-0.1485	-0.2326	-0.3589	-0.4313
0.845	-0.05601	-0.1482	-0.2324	-0.3585	-0.4309
0.844	-0.05599	-0.1481	-0.2324	-0.358	-0.4299
0.843	-0.05596	-0.1478	-0.2319	-0.357	-0.4297
0.842	-0.05593	-0.1477	-0.2319	-0.3569	-0.429
0.841	-0.05591	-0.1476	-0.2314	-0.3563	-0.4281
0.84	-0.05589	-0.1474	-0.231	-0.3558	-0.4278
0.839	-0.05586	-0.1474	-0.2309	-0.3551	-0.4272
0.838	-0.05584	-0.147	-0.2307	-0.3548	-0.4266
0.837	-0.05582	-0.1469	-0.2304	-0.3544	-0.4255
0.836	-0.0558	-0.1468	-0.2298	-0.3539	-0.4247
0.835	-0.05578	-0.1466	-0.2296	-0.3533	-0.4243
0.834	-0.05576	-0.1465	-0.2294	-0.3526	-0.4238
0.833	-0.05574	-0.1464	-0.229	-0.3523	-0.4236
0.832	-0.05573	-0.1461	-0.229	-0.3514	-0.4228
0.831	-0.05571	-0.1462	-0.2286	-0.3511	-0.4224
0.83	-0.05569	-0.1459	-0.2282	-0.3508	-0.4211
0.829	-0.05568	-0.1458	-0.2284	-0.3504	-0.4205
0.828	-0.05567	-0.1457	-0.2276	-0.3499	-0.4202
0.827	-0.05566	-0.1455	-0.2275	-0.3493	-0.4193
0.826	-0.05565	-0.1455	-0.2274	-0.3489	-0.4194
0.825	-0.05564	-0.1454	-0.2273	-0.3482	-0.4183
0.824	-0.05563	-0.1453	-0.2268	-0.348	-0.4174
0.823	-0.05562	-0.1451	-0.2267	-0.3475	-0.4177
0.822	-0.05561	-0.145	-0.2264	-0.3466	-0.4161
0.821	-0.0556	-0.1449	-0.2264	-0.3467	-0.4164
0.82	-0.0556	-0.145	-0.2259	-0.3459	-0.4161
0.819	-0.05559	-0.1452	-0.2262	-0.3463	-0.4154
0.818	-0.05559	-0.145	-0.2258	-0.3458	-0.4145
0.817	-0.05558	-0.1451	-0.2259	-0.3452	-0.4141
0.816	-0.05558	-0.1448	-0.2255	-0.3446	-0.4135
0.815	-0.05558	-0.1448	-0.2254	-0.345	-0.4136
0.814	-0.05558	-0.1446	-0.2253	-0.3438	-0.4123
0.813	-0.05558	-0.1446	-0.2249	-0.3433	-0.4117
0.812	-0.05558	-0.1444	-0.2248	-0.3436	-0.4114
0.811	-0.05558	-0.1446	-0.225	-0.3429	-0.4111
0.81	-0.05559	-0.1443	-0.2245	-0.3422	-0.4111
0.809	-0.05559	-0.1442	-0.2242	-0.342	-0.4094
0.808	-0.05561	-0.144	-0.2243	-0.3417	-0.4092
0.807	-0.05562	-0.1437	-0.2243	-0.3414	-0.4088
0.806	-0.05564	-0.144	-0.2242	-0.3412	-0.4085
0.805	-0.05566	-0.1436	-0.2237	-0.3407	-0.4079
0.804	-0.05569	-0.1435	-0.2241	-0.3404	-0.407
0.803	-0.05572	-0.1431	-0.2238	-0.3397	-0.4069
0.802	-0.05576	-0.1434	-0.2235	-0.3395	-0.4064
0.801	-0.0558	-0.1431	-0.2237	-0.3395	-0.4061
0.8	-0.05585	-0.1428	-0.2233	-0.339	-0.4053
0.799	-0.0559	-0.1432	-0.2236	-0.3392	-0.4051
0.798	-0.05596	-0.1429	-0.2233	-0.3382	-0.4043
0.797	-0.05602	-0.1427	-0.2235	-0.3382	-0.4046
0.796	-0.05609	-0.1429	-0.2234	-0.3381	-0.4042
0.795	-0.05616	-0.1425	-0.2232	-0.3376	-0.4034
0.794	-0.05623	-0.1426	-0.2234	-0.3378	-0.4037
0.793	-0.05631	-0.1429	-0.2236	-0.3374	-0.4028
0.792	-0.05639	-0.1428	-0.2233	-0.3375	-0.4025
0.791	-0.05648	-0.1424	-0.2236	-0.3371	-0.4026
0.79	-0.05657	-0.1425	-0.2234	-0.3367	-0.4023
0.789	-0.05666	-0.1427	-0.2236	-0.3368	-0.4023
0.788	-0.05676	-0.1428	-0.2237	-0.3368	-0.4016
0.787	-0.05686	-0.1427	-0.2235	-0.3362	-0.4015
0.786	-0.05696	-0.1425	-0.2237	-0.3362	-0.4012
0.785	-0.05707	-0.1429	-0.2237	-0.3366	-0.4012
0.784	-0.05718	-0.1426	-0.2242	-0.3357	-0.401
0.783	-0.05729	-0.1426	-0.2239	-0.3358	-0.4006
0.782	-0.0574	-0.1427	-0.2242	-0.3357	-0.401
0.781	-0.05752	-0.1425	-0.2242	-0.3358	-0.4009
0.78	-0.05764	-0.1429	-0.2243	-0.3362	-0.4011
0.779	-0.05776	-0.1427	-0.2244	-0.3355	-0.4003
0.778	-0.05788	-0.1431	-0.2249	-0.3357	-0.4002
0.777	-0.05801	-0.143	-0.2249	-0.3357	-0.4003
0.776	-0.05814	-0.1433	-0.2249	-0.3355	-0.4002
0.775	-0.05827	-0.143	-0.2254	-0.3358	-0.4006
0.774	-0.0584	-0.1435	-0.2252	-0.3355	-0.4001
0.773	-0.05853	-0.1435	-0.2257	-0.3358	-0.4003
0.772	-0.05866	-0.1435	-0.2259	-0.3361	-0.4005
0.771	-0.0588	-0.1436	-0.226	-0.3356	-0.4004
0.77	-0.05893	-0.1438	-0.2264	-0.3362	-0.4005
0.769	-0.05907	-0.1441	-0.2266	-0.3361	-0.4006
0.768	-0.0592	-0.1441	-0.227	-0.3365	-0.401
0.767	-0.05934	-0.1445	-0.2271	-0.3367	-0.4009
0.766	-0.05948	-0.1444	-0.2276	-0.3363	-0.4012
0.765	-0.05962	-0.1447	-0.2275	-0.3376	-0.4012
0.764	-0.05976	-0.1448	-0.228	-0.337	-0.4019
0.763	-0.0599	-0.1448	-0.2284	-0.3372	-0.4012
0.762	-0.06004	-0.1451	-0.2286	-0.3379	-0.4019
0.761	-0.06018	-0.1455	-0.229	-0.3374	-0.4019
0.76	-0.06032	-0.1457	-0.2294	-0.3379	-0.4027
0.759	-0.06046	-0.1456	-0.2295	-0.3377	-0.4026
0.758	-0.06061	-0.1459	-0.2299	-0.3388	-0.403
0.757	-0.06075	-0.1464	-0.2303	-0.3388	-0.4028
0.756	-0.0609	-0.1466	-0.2308	-0.3388	-0.4036
0.755	-0.06105	-0.1466	-0.231	-0.3394	-0.4032
0.754	-0.0612	-0.1469	-0.2313	-0.3396	-0.4041
0.753	-0.06135	-0.1475	-0.2319	-0.3402	-0.4047
0.752	-0.06151	-0.1476	-0.2322	-0.3398	-0.4051
0.751	-0.06166	-0.1479	-0.2325	-0.3408	-0.4053
0.75	-0.06182	-0.1482	-0.2331	-0.3409	-0.4051
0.749	-0.06197	-0.1484	-0.2335	-0.3414	-0.4061
0.748	-0.06213	-0.1485	-0.2339	-0.3421	-0.4065
0.747	-0.06229	-0.1488	-0.2343	-0.3419	-0.4076
0.746	-0.06244	-0.1492	-0.2349	-0.3423	-0.4072
0.745	-0.0626	-0.1493	-0.2355	-0.343	-0.4077
0.744	-0.06276	-0.1498	-0.2356	-0.3437	-0.4088
0.743	-0.06292	-0.1501	-0.2362	-0.3446	-0.4093
0.742	-0.06308	-0.1505	-0.2367	-0.3447	-0.4105
0.741	-0.06324	-0.1508	-0.2372	-0.345	-0.4105
0.74	-0.0634	-0.151	-0.2378	-0.3454	-0.4108
0.739	-0.06356	-0.1512	-0.2382	-0.3465	-0.4115
0.738	-0.06372	-0.1514	-0.2388	-0.3469	-0.4123
0.737	-0.06388	-0.1523	-0.2395	-0.3474	-0.4121
0.736	-0.06405	-0.1522	-0.2398	-0.3482	-0.4132
0.735	-0.06421	-0.1527	-0.2403	-0.3489	-0.4137
0.734	-0.06437	-0.1531	-0.241	-0.3491	-0.4145
0.733	-0.06453	-0.1533	-0.2415	-0.3494	-0.4152
0.732	-0.0647	-0.1536	-0.242	-0.3503	-0.4161
0.731	-0.06486	-0.1537	-0.2427	-0.351	-0.4166
0.73	-0.06502	-0.1545	-0.2433	-0.3515	-0.4172
0.729	-0.06519	-0.1549	-0.2437	-0.3526	-0.4178
0.728	-0.06535	-0.155	-0.2442	-0.3529	-0.4183
0.727	-0.06551	-0.1554	-0.2451	-0.3534	-0.4198
0.726	-0.06568	-0.1559	-0.2454	-0.3545	-0.419
0.725	-0.06584	-0.1563	-0.246	-0.3552	-0.421
0.724	-0.066	-0.1565	-0.2469	-0.3557	-0.4216
0.723	-0.06616	-0.1571	-0.2473	-0.3561	-0.4224
0.722	-0.06633	-0.1573	-0.248	-0.3576	-0.4231
0.721	-0.06649	-0.1578	-0.2485	-0.3576	-0.4237
0.72	-0.06665	-0.1584	-0.2492	-0.3584	-0.4245
0.719	-0.06681	-0.1586	-0.25	-0.3596	-0.4255
0.718	-0.06697	-0.1587	-0.2507	-0.36	-0.4264
0.717	-0.06713	-0.1594	-0.2515	-0.3608	-0.4268
0.716	-0.06729	-0.1598	-0.2522	-0.362	-0.4283
0.715	-0.06745	-0.1601	-0.2528	-0.3628	-0.4291
0.714	-0.06762	-0.1605	-0.2537	-0.3635	-0.4301
0.713	-0.06778	-0.161	-0.2545	-0.3645	-0.4306
0.712	-0.06795	-0.1614	-0.2549	-0.3645	-0.4319
0.711	-0.06812	-0.1616	-0.2556	-0.3656	-0.4325
0.71	-0.06829	-0.1623	-0.2561	-0.3669	-0.4336
0.709	-0.06847	-0.1624	-0.257	-0.3679	-0.4349
0.708	-0.06865	-0.163	-0.2577	-0.3681	-0.4358
0.707	-0.06883	-0.1634	-0.2585	-0.3693	-0.4365
0.706	-0.06902	-0.1639	-0.259	-0.37	-0.4377
0.705	-0.06921	-0.1644	-0.2599	-0.3708	-0.4382
0.704	-0.06941	-0.1648	-0.2604	-0.3716	-0.4398
0.703	-0.0696	-0.1654	-0.2614	-0.3727	-0.441
0.702	-0.06981	-0.1658	-0.2619	-0.3731	-0.4418
0.701	-0.07002	-0.1665	-0.263	-0.3742	-0.443
0.7	-0.07023	-0.167	-0.2633	-0.375	-0.4444
0.699	-0.07044	-0.1674	-0.2643	-0.3763	-0.445
0.698	-0.07065	-0.1681	-0.265	-0.3773	-0.4462
0.697	-0.07088	-0.1689	-0.2657	-0.3779	-0.447
0.696	-0.0711	-0.1692	-0.2667	-0.379	-0.4484
0.695	-0.07132	-0.1699	-0.2674	-0.3799	-0.4492
0.694	-0.07155	-0.1705	-0.2684	-0.3802	-0.4509
0.693	-0.07177	-0.171	-0.2689	-0.3817	-0.4523
0.692	-0.072	-0.1716	-0.2697	-0.3827	-0.4529
0.691	-0.07223	-0.1722	-0.2704	-0.3835	-0.4536
0.69	-0.07246	-0.1732	-0.2714	-0.3846	-0.4552
0.689	-0.0727	-0.1734	-0.2721	-0.3856	-0.4561
0.688	-0.07293	-0.1743	-0.2728	-0.3866	-0.4568
0.687	-0.07317	-0.1748	-0.2738	-0.3876	-0.4595
0.686	-0.0734	-0.1754	-0.2744	-0.3884	-0.4599
0.685	-0.07364	-0.176	-0.2752	-0.3896	-0.4605
0.684	-0.07388	-0.1765	-0.2763	-0.3903	-0.4618
0.683	-0.07411	-0.1772	-0.2768	-0.3915	-0.4633
0.682	-0.07435	-0.1779	-0.2778	-0.392	-0.4644
0.681	-0.07459	-0.1785	-0.2784	-0.3937	-0.466
0.68	-0.07483	-0.179	-0.2793	-0.3946	-0.4667
0.679	-0.07507	-0.1798	-0.2801	-0.3959	-0.4683
0.678	-0.07531	-0.1805	-0.2809	-0.3963	-0.4691
0.677	-0.07555	-0.1807	-0.2817	-0.3975	-0.4712
0.676	-0.07579	-0.1817	-0.2828	-0.399	-0.4724
0.675	-0.07603	-0.1821	-0.2832	-0.3996	-0.4736
0.674	-0.07627	-0.183	-0.2843	-0.4009	-0.4743
0.673	-0.07651	-0.1834	-0.2851	-0.4017	-0.476
0.672	-0.07674	-0.1842	-0.286	-0.4031	-0.4773
0.671	-0.07697	-0.1849	-0.2868	-0.4044	-0.4789
0.67	-0.07721	-0.1855	-0.2876	-0.4053	-0.4794
0.669	-0.07744	-0.186	-0.2886	-0.406	-0.4801
0.668	-0.07767	-0.1868	-0.2894	-0.4076	-0.4817
0.667	-0.0779	-0.1872	-0.29	-0.4083	-0.4833
0.666	-0.07813	-0.188	-0.2909	-0.4104	-0.4846
0.665	-0.07836	-0.1888	-0.2914	-0.4113	-0.4859
0.664	-0.0786	-0.1893	-0.2925	-0.4125	-0.4871
0.663	-0.07883	-0.1899	-0.2933	-0.4132	-0.489
0.662	-0.07906	-0.1905	-0.294	-0.4144	-0.49
0.661	-0.07929	-0.1911	-0.2948	-0.4163	-0.4914
0.66	-0.07953	-0.1917	-0.2954	-0.4173	-0.4931
0.659	-0.07977	-0.1925	-0.2965	-0.4178	-0.4939
0.658	-0.08	-0.1931	-0.2971	-0.4192	-0.4953
0.657	-0.08025	-0.1936	-0.298	-0.4206	-0.4964
0.656	-0.08049	-0.1942	-0.2988	-0.4219	-0.4985
0.655	-0.08073	-0.1948	-0.2994	-0.4225	-0.4998
0.654	-0.08097	-0.1954	-0.3004	-0.4237	-0.5007
0.653	-0.08122	-0.1959	-0.3014	-0.4248	-0.5023
0.652	-0.08146	-0.1968	-0.3016	-0.4262	-0.5032
0.651	-0.08171	-0.1972	-0.3019	-0.427	-0.5052
0.65	-0.08196	-0.1978	-0.3034	-0.4285	-0.5071
0.649	-0.08221	-0.1985	-0.3038	-0.4301	-0.5077
0.648	-0.08246	-0.1991	-0.3047	-0.4311	-0.5091
0.647	-0.08271	-0.1997	-0.305	-0.4328	-0.5113
0.646	-0.08296	-0.2002	-0.3058	-0.4332	-0.5124
0.645	-0.08321	-0.2011	-0.3066	-0.4346	-0.5138
0.644	-0.08347	-0.2015	-0.3073	-0.4358	-0.5149
0.643	-0.08373	-0.2023	-0.3083	-0.4369	-0.5166
0.642	-0.08399	-0.2028	-0.3088	-0.4379	-0.518
0.641	-0.08425	-0.2036	-0.3089	-0.4397	-0.5193
0.64	-0.08451	-0.2042	-0.31	-0.4405	-0.5212
0.639	-0.08478	-0.2047	-0.3107	-0.4422	-0.5227
0.638	-0.08505	-0.2054	-0.3117	-0.4429	-0.5233
0.637	-0.08532	-0.2061	-0.3124	-0.4438	-0.5255
0.636	-0.08559	-0.2066	-0.3133	-0.4458	-0.5264
0.635	-0.08587	-0.2072	-0.3132	-0.4471	-0.5281
0.634	-0.08614	-0.2079	-0.3145	-0.4479	-0.5296
0.633	-0.08642	-0.2085	-0.3154	-0.4493	-0.5306
0.632	-0.0867	-0.2091	-0.3157	-0.4501	-0.5326
0.631	-0.08699	-0.2098	-0.3168	-0.4517	-0.5339
0.63	-0.08727	-0.2101	-0.3174	-0.4529	-0.5351
0.629	-0.08756	-0.211	-0.3186	-0.4541	-0.5362
0.628	-0.08785	-0.2116	-0.3193	-0.4551	-0.5376
0.627	-0.08815	-0.212	-0.3196	-0.456	-0.5393
0.626	-0.08844	-0.2129	-0.3204	-0.4576	-0.541
0.625	-0.08874	-0.2134	-0.3213	-0.4584	-0.5425
0.624	-0.08904	-0.214	-0.3221	-0.4591	-0.5434
0.623	-0.08934	-0.2145	-0.3226	-0.4616	-0.5449
0.622	-0.08965	-0.2151	-0.3234	-0.4621	-0.5466
0.621	-0.08996	-0.2156	-0.3243	-0.4633	-0.5478
0.62	-0.09027	-0.2164	-0.3246	-0.4647	-0.5499
0.619	-0.09059	-0.2169	-0.3253	-0.4658	-0.551
0.618	-0.09091	-0.2174	-0.3259	-0.4671	-0.5528
0.617	-0.09123	-0.218	-0.3272	-0.4686	-0.5536
0.616	-0.09156	-0.2186	-0.3275	-0.4696	-0.555
0.615	-0.0919	-0.2194	-0.3285	-0.4711	-0.5563
0.614	-0.09225	-0.22	-0.3294	-0.4716	-0.5577
0.613	-0.0926	-0.2205	-0.3296	-0.4737	-0.5599
0.612	-0.09297	-0.2209	-0.3307	-0.4748	-0.5609
0.611	-0.09334	-0.2216	-0.3312	-0.4763	-0.563
0.61	-0.09372	-0.222	-0.3321	-0.477	-0.5644
0.609	-0.09411	-0.2228	-0.3327	-0.4782	-0.565
0.608	-0.09451	-0.2232	-0.3333	-0.4792	-0.5677
0.607	-0.09492	-0.2242	-0.3343	-0.4806	-0.5681
0.606	-0.09534	-0.2245	-0.3349	-0.4812	-0.57
0.605	-0.09576	-0.2249	-0.3354	-0.483	-0.5709
0.604	-0.09619	-0.2258	-0.3364	-0.4839	-0.573
0.603	-0.09662	-0.2261	-0.3369	-0.4848	-0.5735
0.602	-0.09707	-0.2267	-0.3378	-0.4858	-0.5753
0.601	-0.09752	-0.2274	-0.338	-0.4872	-0.5769
0.6	-0.09798	-0.2279	-0.3388	-0.4882	-0.5778
0.599	-0.09844	-0.2285	-0.3398	-0.4893	-0.5794
0.598	-0.09891	-0.2289	-0.34	-0.4908	-0.5808
0.597	-0.09938	-0.2294	-0.3411	-0.4916	-0.5818
0.596	-0.09985	-0.2299	-0.3411	-0.4931	-0.5837
0.595	-0.10033	-0.2305	-0.3422	-0.4941	-0.5856
0.594	-0.10081	-0.2305	-0.3427	-0.4954	-0.5861
0.593	-0.1013	-0.2313	-0.3431	-0.4965	-0.5881
0.592	-0.10178	-0.2317	-0.3447	-0.4974	-0.5896
0.591	-0.10226	-0.232	-0.3448	-0.4985	-0.5907
0.59	-0.10275	-0.2328	-0.3456	-0.4993	-0.5919
0.589	-0.10324	-0.2326	-0.3464	-0.5007	-0.5932
0.588	-0.10372	-0.2335	-0.3467	-0.5016	-0.5949
0.587	-0.10421	-0.2336	-0.348	-0.5036	-0.5965
0.586	-0.10469	-0.2342	-0.3485	-0.5041	-0.5971
0.585	-0.10517	-0.2346	-0.3491	-0.5054	-0.5995
0.584	-0.10565	-0.2349	-0.35	-0.5068	-0.5997
0.583	-0.10613	-0.2352	-0.3508	-0.5072	-0.6014
0.582	-0.10661	-0.2358	-0.3513	-0.5087	-0.6032
0.581	-0.10708	-0.2363	-0.3523	-0.5101	-0.6042
0.58	-0.10755	-0.2365	-0.353	-0.5108	-0.6051
0.579	-0.10801	-0.2372	-0.3534	-0.5117	-0.6068
0.578	-0.10847	-0.2376	-0.3544	-0.5126	-0.6074
0.577	-0.10892	-0.2378	-0.3545	-0.514	-0.6091
0.576	-0.10936	-0.2384	-0.3561	-0.515	-0.6103
0.575	-0.1098	-0.2389	-0.356	-0.516	-0.6122
0.574	-0.11023	-0.2392	-0.357	-0.5177	-0.6124
0.573	-0.11065	-0.24	-0.3576	-0.5178	-0.6142
0.572	-0.11106	-0.2402	-0.3588	-0.5193	-0.616
0.571	-0.11146	-0.2408	-0.3592	-0.5205	-0.6168
0.57	-0.11186	-0.2417	-0.3602	-0.5217	-0.618
0.569	-0.11225	-0.2419	-0.3605	-0.5222	-0.6192
0.568	-0.11263	-0.2423	-0.3611	-0.5238	-0.6207
0.567	-0.11301	-0.2429	-0.3619	-0.524	-0.6214
0.566	-0.11338	-0.2434	-0.3628	-0.5256	-0.6228
0.565	-0.11374	-0.2442	-0.3636	-0.5268	-0.6242
0.564	-0.11409	-0.2448	-0.364	-0.5279	-0.6252
0.563	-0.11444	-0.2453	-0.3651	-0.5284	-0.6262
0.562	-0.11478	-0.2462	-0.3655	-0.5307	-0.6274
0.561	-0.11511	-0.2467	-0.366	-0.5309	-0.6288
0.56	-0.11544	-0.2471	-0.3671	-0.5322	-0.6295
0.559	-0.11575	-0.2482	-0.368	-0.5333	-0.6312
0.558	-0.11606	-0.2489	-0.3682	-0.534	-0.6317
0.557	-0.11635	-0.2495	-0.3687	-0.5352	-0.6337
0.556	-0.11664	-0.2503	-0.3699	-0.5361	-0.6343
0.555	-0.11692	-0.2509	-0.3704	-0.5371	-0.6352
0.554	-0.11719	-0.2514	-0.3711	-0.5379	-0.6367
0.553	-0.11744	-0.2522	-0.3723	-0.5389	-0.638
0.552	-0.11769	-0.2531	-0.3723	-0.5397	-0.6388
0.551	-0.11793	-0.2539	-0.3734	-0.5409	-0.6407
0.55	-0.11815	-0.2547	-0.3744	-0.5421	-0.6412
0.549	-0.11836	-0.2551	-0.3748	-0.5431	-0.6424
0.548	-0.11857	-0.2559	-0.3759	-0.5439	-0.6435
0.547	-0.11876	-0.257	-0.3763	-0.544	-0.6448
0.546	-0.11894	-0.2571	-0.3773	-0.5459	-0.6466
0.545	-0.11911	-0.2582	-0.3778	-0.5464	-0.6472
0.544	-0.11927	-0.2587	-0.3786	-0.5474	-0.6476
0.543	-0.11941	-0.2596	-0.3794	-0.5485	-0.6495
0.542	-0.11955	-0.2602	-0.3805	-0.5492	-0.6503
0.541	-0.11967	-0.2608	-0.381	-0.5499	-0.6509
0.54	-0.11978	-0.2617	-0.3814	-0.5517	-0.6526
0.539	-0.11988	-0.2621	-0.3827	-0.553	-0.6537
0.538	-0.11997	-0.2628	-0.3834	-0.5533	-0.6548
0.537	-0.12005	-0.2635	-0.3841	-0.5541	-0.6555
0.536	-0.12011	-0.2644	-0.3849	-0.5551	-0.6555
0.535	-0.12017	-0.2649	-0.3857	-0.5561	-0.6573
0.534	-0.12021	-0.2653	-0.3865	-0.5567	-0.6583
0.533	-0.12024	-0.266	-0.3876	-0.5579	-0.659
0.532	-0.12026	-0.267	-0.3884	-0.5587	-0.6603
0.531	-0.12026	-0.2674	-0.3899	-0.5596	-0.6617
0.53	-0.12026	-0.2684	-0.3902	-0.5611	-0.6628
0.529	-0.12024	-0.269	-0.3906	-0.5616	-0.6637
0.528	-0.12021	-0.2697	-0.3919	-0.5623	-0.6644
0.527	-0.12017	-0.2706	-0.393	-0.5634	-0.6662
0.526	-0.12012	-0.2709	-0.3938	-0.5642	-0.6667
0.525	-0.12006	-0.2717	-0.3953	-0.565	-0.6681
0.524	-0.11999	-0.2723	-0.3958	-0.5662	-0.6687
0.523	-0.11991	-0.2727	-0.3968	-0.5668	-0.6694
0.522	-0.11982	-0.2734	-0.3976	-0.5679	-0.6697
0.521	-0.11972	-0.2741	-0.3983	-0.5687	-0.6714
0.52	-0.11961	-0.2744	-0.3995	-0.5698	-0.6728
0.519	-0.1195	-0.275	-0.4006	-0.5712	-0.6737
0.518	-0.11938	-0.2759	-0.4017	-0.5715	-0.6744
0.517	-0.11926	-0.276	-0.4023	-0.5727	-0.6754
0.516	-0.11913	-0.2766	-0.4032	-0.5733	-0.6766
0.515	-0.119	-0.2769	-0.4044	-0.5745	-0.6771
0.514	-0.11886	-0.2774	-0.4053	-0.5752	-0.6785
0.513	-0.11872	-0.2777	-0.4063	-0.5767	-0.6789
0.512	-0.11858	-0.2784	-0.4074	-0.5774	-0.68
0.511	-0.11844	-0.2785	-0.4082	-0.5782	-0.6807
0.51	-0.11829	-0.2787	-0.4088	-0.5795	-0.6813
0.509	-0.11813	-0.2793	-0.4104	-0.5804	-0.6827
0.508	-0.11798	-0.2798	-0.4109	-0.5813	-0.6835
0.507	-0.11782	-0.2799	-0.4114	-0.5822	-0.6841
0.506	-0.11766	-0.2805	-0.4126	-0.5835	-0.6855
0.505	-0.1175	-0.2805	-0.4134	-0.5842	-0.6863
0.504	-0.11733	-0.281	-0.4146	-0.5855	-0.6874
[truncated: 404 more rows]
