# Supplementary material for: Defect engineering on V2O3 cathode for long-cycling aqueous zinc metal batteries
Source: Nat Commun. 2021 Nov 25;12:6878. doi: 10.1038/s41467-021-27203-w (PMC8617200; doi:10.1038/s41467-021-27203-w)
Supplement: Supplementary file 3 — Source data [file 41467_2021_27203_MOESM3_ESM.zip › Source-Data/Figure 3e.xlsx]

## Sheet: Sheet1
X	Y		Y		Y		Y
	Peak 1	Peak 1 error	Peak 2	Peak 2 error	Peak 3	Peak 3 error	Peak 4	Peak 4 error
-1	-1.0574	-0.01299	-0.78952	-0.00309	-0.91988	-0.00113	-1.23011	0.00133
-0.52288	-0.58286	0.01469	-0.42516	0.00439	-0.54348	-0.000845687	-0.80771	0.00259
-0.30103	-0.36988	0.0199	-0.26154	0.00207	-0.36371	0.00404	-0.62599	-0.0115
-0.09691	-0.20572	-0.00711	-0.10913	0.00179	-0.20322	0.00363	-0.42632	0.008
0	-0.12234	-0.0145	-0.04359	-0.00516	-0.13614	-0.00569	-0.34921	-0.000426297
