# Supplementary material for: Defect engineering on V2O3 cathode for long-cycling aqueous zinc metal batteries
Source: Nat Commun. 2021 Nov 25;12:6878. doi: 10.1038/s41467-021-27203-w (PMC8617200; doi:10.1038/s41467-021-27203-w)
Supplement: Supplementary file 3 — Source data [file 41467_2021_27203_MOESM3_ESM.zip › Source-Data/Figure 3f.xlsx]

## Sheet: Sheet1
Scan rate	Contribution ratio
X	Y	Y
0.1	0.663	0.337
0.3	0.734	0.266
0.5	0.775	0.225
0.8	0.825	0.175
1	0.864	0.136
