# Supplementary material for: Defect engineering on V2O3 cathode for long-cycling aqueous zinc metal batteries
Source: Nat Commun. 2021 Nov 25;12:6878. doi: 10.1038/s41467-021-27203-w (PMC8617200; doi:10.1038/s41467-021-27203-w)
Supplement: Supplementary file 3 — Source data [file 41467_2021_27203_MOESM3_ESM.zip › Source-Data/Figure 5a.xlsx]

## Sheet: Sheet1
2 Theta	Intensity	2 Theta	Intensity	2 Theta	Intensity	2 Theta	Intensity	2 Theta	Intensity	2 Theta	Intensity
	brown		red		blue		green		pink		yellow
X	Y	X	Y	X	Y	X	Y	X	Y	X	Y
22	3	22	44	22	23	22	63	22	82	22	105
22.02	3	22.02	43	22.02	22	22.02	63	22.02	82	22.02	105
22.04	3	22.04	43	22.04	22	22.04	63	22.04	83	22.04	105
22.06	4	22.06	43	22.06	22	22.06	63	22.06	84	22.06	105
22.08	4	22.08	42	22.08	23	22.08	63	22.08	83	22.08	104
22.1	4	22.1	42	22.1	23	22.1	63	22.1	83	22.1	103
22.12	4	22.12	41	22.12	23	22.12	64	22.12	83	22.12	101
22.14	3	22.14	42	22.14	23	22.14	64	22.14	84	22.14	101
22.16	3	22.16	42	22.16	24	22.16	63	22.16	84	22.16	101
22.18	2	22.18	41	22.18	24	22.18	63	22.18	84	22.18	102
22.2	1	22.2	41	22.2	24	22.2	62	22.2	84	22.2	102
22.22	1	22.22	41	22.22	24	22.22	62	22.22	84	22.22	103
22.24	1	22.24	41	22.24	24	22.24	62	22.24	83	22.24	104
22.26	1	22.26	42	22.26	24	22.26	63	22.26	83	22.26	103
22.28	1	22.28	42	22.28	24	22.28	64	22.28	83	22.28	103
22.3	2	22.3	44	22.3	24	22.3	63	22.3	84	22.3	104
22.32	3	22.32	44	22.32	24	22.32	63	22.32	83	22.32	104
22.34	3	22.34	44	22.34	25	22.34	63	22.34	83	22.34	104
22.36	4	22.36	44	22.36	25	22.36	63	22.36	83	22.36	104
22.38	4	22.38	44	22.38	25	22.38	63	22.38	83	22.38	103
22.4	4	22.4	44	22.4	25	22.4	63	22.4	83	22.4	103
22.42	4	22.42	44	22.42	24	22.42	63	22.42	83	22.42	103
22.44	3	22.44	43	22.44	23	22.44	63	22.44	83	22.44	102
22.46	3	22.46	43	22.46	23	22.46	63	22.46	82	22.46	102
22.48	3	22.48	42	22.48	23	22.48	62	22.48	83	22.48	101
22.5	3	22.5	41	22.5	22	22.5	62	22.5	83	22.5	102
22.52	3	22.52	41	22.52	22	22.52	62	22.52	83	22.52	102
22.54	3	22.54	41	22.54	22	22.54	63	22.54	84	22.54	103
22.56	3	22.56	40	22.56	24	22.56	63	22.56	85	22.56	104
22.58	3	22.58	40	22.58	25	22.58	64	22.58	86	22.58	104
22.6	2	22.6	40	22.6	26	22.6	65	22.6	86	22.6	105
22.62	2	22.62	41	22.62	25	22.62	66	22.62	85	22.62	106
22.64	3	22.64	41	22.64	26	22.64	66	22.64	85	22.64	105
22.66	3	22.66	40	22.66	26	22.66	67	22.66	84	22.66	105
22.68	3	22.68	40	22.68	25	22.68	66	22.68	83	22.68	105
22.7	3	22.7	40	22.7	24	22.7	64	22.7	82	22.7	104
22.72	3	22.72	43	22.72	23	22.72	63	22.72	82	22.72	103
22.74	3	22.74	43	22.74	21	22.74	62	22.74	83	22.74	102
22.76	2	22.76	42	22.76	21	22.76	62	22.76	85	22.76	102
22.78	1	22.78	40	22.78	21	22.78	62	22.78	84	22.78	101
22.8	1	22.8	40	22.8	22	22.8	62	22.8	85	22.8	103
22.82	1	22.82	40	22.82	23	22.82	63	22.82	84	22.82	103
22.84	1	22.84	41	22.84	23	22.84	64	22.84	84	22.84	104
22.86	1	22.86	40	22.86	24	22.86	64	22.86	83	22.86	104
22.88	1	22.88	40	22.88	25	22.88	65	22.88	85	22.88	105
22.9	1	22.9	40	22.9	25	22.9	66	22.9	84	22.9	105
22.92	2	22.92	41	22.92	23	22.92	65	22.92	84	22.92	104
22.94	2	22.94	42	22.94	23	22.94	65	22.94	83	22.94	104
22.96	2	22.96	42	22.96	22	22.96	64	22.96	84	22.96	104
22.98	2	22.98	42	22.98	23	22.98	63	22.98	84	22.98	104
23	2	23	42	23	23	23	62	23	84	23	104
23.02	2	23.02	42	23.02	23	23.02	63	23.02	83	23.02	103
23.04	1	23.04	42	23.04	24	23.04	63	23.04	83	23.04	103
23.06	1	23.06	42	23.06	25	23.06	63	23.06	82	23.06	104
23.08	1	23.08	42	23.08	26	23.08	64	23.08	82	23.08	104
23.1	0	23.1	42	23.1	25	23.1	65	23.1	82	23.1	103
23.12	0	23.12	42	23.12	25	23.12	66	23.12	83	23.12	103
23.14	0	23.14	42	23.14	24	23.14	65	23.14	83	23.14	102
23.16	0	23.16	41	23.16	23	23.16	66	23.16	82	23.16	103
23.18	0	23.18	41	23.18	23	23.18	66	23.18	82	23.18	103
23.2	0	23.2	41	23.2	24	23.2	65	23.2	84	23.2	103
23.22	1	23.22	41	23.22	24	23.22	64	23.22	85	23.22	103
23.24	1	23.24	41	23.24	24	23.24	64	23.24	84	23.24	104
23.26	1	23.26	43	23.26	25	23.26	63	23.26	83	23.26	104
23.28	1	23.28	43	23.28	24	23.28	64	23.28	82	23.28	103
23.3	1	23.3	44	23.3	23	23.3	64	23.3	83	23.3	103
23.32	1	23.32	43	23.32	22	23.32	63	23.32	83	23.32	102
23.34	1	23.34	42	23.34	21	23.34	64	23.34	82	23.34	102
23.36	2	23.36	40	23.36	21	23.36	64	23.36	82	23.36	102
23.38	4	23.38	40	23.38	21	23.38	64	23.38	81	23.38	103
23.4	5	23.4	40	23.4	22	23.4	64	23.4	82	23.4	103
23.42	7	23.42	41	23.42	22	23.42	63	23.42	82	23.42	102
23.44	9	23.44	41	23.44	23	23.44	63	23.44	82	23.44	103
23.46	9	23.46	41	23.46	24	23.46	62	23.46	82	23.46	103
23.48	9	23.48	43	23.48	23	23.48	62	23.48	82	23.48	103
23.5	8	23.5	44	23.5	24	23.5	62	23.5	83	23.5	103
23.52	7	23.52	45	23.52	24	23.52	63	23.52	83	23.52	103
23.54	5	23.54	44	23.54	24	23.54	64	23.54	82	23.54	103
23.56	5	23.56	43	23.56	25	23.56	63	23.56	82	23.56	104
23.58	4	23.58	43	23.58	25	23.58	63	23.58	82	23.58	104
23.6	3	23.6	44	23.6	23	23.6	63	23.6	85	23.6	105
23.62	3	23.62	43	23.62	23	23.62	63	23.62	85	23.62	105
23.64	4	23.64	43	23.64	22	23.64	63	23.64	84	23.64	105
23.66	5	23.66	43	23.66	22	23.66	63	23.66	83	23.66	105
23.68	5	23.68	43	23.68	22	23.68	64	23.68	84	23.68	105
23.7	6	23.7	43	23.7	21	23.7	65	23.7	84	23.7	105
23.72	7	23.72	43	23.72	23	23.72	67	23.72	85	23.72	105
23.74	7	23.74	43	23.74	24	23.74	68	23.74	86	23.74	105
23.76	7	23.76	43	23.76	25	23.76	68	23.76	86	23.76	105
23.78	6	23.78	43	23.78	24	23.78	68	23.78	86	23.78	104
23.8	5	23.8	43	23.8	25	23.8	68	23.8	87	23.8	104
23.82	4	23.82	43	23.82	24	23.82	68	23.82	88	23.82	105
23.84	4	23.84	43	23.84	24	23.84	67	23.84	89	23.84	105
23.86	5	23.86	43	23.86	24	23.86	67	23.86	89	23.86	107
23.88	5	23.88	43	23.88	25	23.88	68	23.88	89	23.88	108
23.9	6	23.9	44	23.9	27	23.9	68	23.9	89	23.9	109
23.92	6	23.92	45	23.92	28	23.92	70	23.92	89	23.92	109
23.94	6	23.94	47	23.94	28	23.94	71	23.94	89	23.94	110
23.96	5	23.96	50	23.96	27	23.96	72	23.96	89	23.96	109
23.98	5	23.98	51	23.98	28	23.98	72	23.98	90	23.98	109
24	5	24	52	24	29	24	72	24	91	24	109
24.02	6	24.02	53	24.02	29	24.02	73	24.02	93	24.02	109
24.04	7	24.04	54	24.04	30	24.04	74	24.04	94	24.04	109
24.06	9	24.06	55	24.06	29	24.06	74	24.06	93	24.06	110
24.08	10	24.08	54	24.08	30	24.08	74	24.08	93	24.08	112
24.1	12	24.1	55	24.1	31	24.1	74	24.1	92	24.1	114
24.12	12	24.12	54	24.12	32	24.12	75	24.12	93	24.12	115
24.14	12	24.14	54	24.14	33	24.14	75	24.14	92	24.14	115
24.16	12	24.16	54	24.16	34	24.16	74	24.16	91	24.16	115
24.18	12	24.18	55	24.18	36	24.18	73	24.18	91	24.18	114
24.2	11	24.2	57	24.2	37	24.2	73	24.2	91	24.2	113
24.22	12	24.22	58	24.22	40	24.22	72	24.22	92	24.22	112
24.24	13	24.24	58	24.24	41	24.24	73	24.24	92	24.24	112
24.26	13	24.26	58	24.26	40	24.26	72	24.26	92	24.26	113
24.28	12	24.28	58	24.28	40	24.28	71	24.28	92	24.28	113
24.3	12	24.3	58	24.3	39	24.3	70	24.3	91	24.3	114
24.32	11	24.32	57	24.32	38	24.32	70	24.32	89	24.32	113
24.34	10	24.34	55	24.34	38	24.34	71	24.34	89	24.34	112
24.36	8	24.36	53	24.36	37	24.36	71	24.36	88	24.36	110
24.38	8	24.38	52	24.38	36	24.38	72	24.38	88	24.38	108
24.4	8	24.4	51	24.4	36	24.4	71	24.4	87	24.4	106
24.42	9	24.42	51	24.42	35	24.42	70	24.42	86	24.42	105
24.44	10	24.44	50	24.44	34	24.44	69	24.44	87	24.44	105
24.46	11	24.46	50	24.46	33	24.46	67	24.46	86	24.46	105
24.48	11	24.48	50	24.48	32	24.48	66	24.48	86	24.48	106
24.5	10	24.5	49	24.5	30	24.5	66	24.5	85	24.5	105
24.52	8	24.52	49	24.52	29	24.52	66	24.52	84	24.52	106
24.54	6	24.54	48	24.54	28	24.54	65	24.54	85	24.54	106
24.56	5	24.56	47	24.56	28	24.56	66	24.56	84	24.56	106
24.58	4	24.58	46	24.58	27	24.58	66	24.58	84	24.58	106
24.6	4	24.6	45	24.6	26	24.6	66	24.6	84	24.6	106
24.62	4	24.62	44	24.62	26	24.62	66	24.62	85	24.62	106
24.64	4	24.64	43	24.64	26	24.64	66	24.64	87	24.64	105
24.66	5	24.66	43	24.66	26	24.66	66	24.66	88	24.66	105
24.68	5	24.68	42	24.68	27	24.68	65	24.68	87	24.68	104
24.7	4	24.7	43	24.7	27	24.7	65	24.7	86	24.7	104
24.72	4	24.72	43	24.72	27	24.72	65	24.72	85	24.72	103
24.74	4	24.74	44	24.74	26	24.74	65	24.74	84	24.74	103
24.76	3	24.76	44	24.76	26	24.76	64	24.76	83	24.76	104
24.78	3	24.78	46	24.78	25	24.78	64	24.78	84	24.78	103
24.8	3	24.8	47	24.8	24	24.8	63	24.8	83	24.8	103
24.82	2	24.82	48	24.82	24	24.82	62	24.82	84	24.82	103
24.84	2	24.84	47	24.84	24	24.84	63	24.84	85	24.84	103
24.86	1	24.86	46	24.86	24	24.86	62	24.86	85	24.86	103
24.88	1	24.88	46	24.88	24	24.88	62	24.88	86	24.88	103
24.9	1	24.9	45	24.9	24	24.9	61	24.9	85	24.9	102
24.92	1	24.92	43	24.92	23	24.92	62	24.92	85	24.92	102
24.94	1	24.94	42	24.94	23	24.94	63	24.94	84	24.94	102
24.96	1	24.96	41	24.96	22	24.96	63	24.96	84	24.96	102
24.98	2	24.98	41	24.98	21	24.98	63	24.98	85	24.98	103
25	2	25	41	25	21	25	62	25	85	25	104
25.02	2	25.02	42	25.02	21	25.02	63	25.02	86	25.02	104
25.04	2	25.04	41	25.04	22	25.04	63	25.04	85	25.04	103
25.06	2	25.06	42	25.06	22	25.06	63	25.06	84	25.06	102
25.08	2	25.08	42	25.08	22	25.08	63	25.08	84	25.08	102
25.1	2	25.1	42	25.1	22	25.1	63	25.1	84	25.1	101
25.12	2	25.12	42	25.12	22	25.12	63	25.12	84	25.12	101
25.14	3	25.14	42	25.14	21	25.14	63	25.14	85	25.14	103
25.16	4	25.16	42	25.16	21	25.16	63	25.16	85	25.16	103
25.18	4	25.18	42	25.18	22	25.18	63	25.18	85	25.18	103
25.2	4	25.2	43	25.2	22	25.2	63	25.2	84	25.2	103
25.22	3	25.22	43	25.22	23	25.22	65	25.22	84	25.22	103
25.24	2	25.24	43	25.24	24	25.24	65	25.24	84	25.24	103
25.26	1	25.26	42	25.26	24	25.26	65	25.26	84	25.26	103
25.28	1	25.28	42	25.28	23	25.28	64	25.28	84	25.28	102
25.3	1	25.3	43	25.3	24	25.3	63	25.3	84	25.3	101
25.32	1	25.32	42	25.32	23	25.32	63	25.32	83	25.32	100
25.34	2	25.34	45	25.34	22	25.34	62	25.34	83	25.34	100
25.36	2	25.36	44	25.36	21	25.36	62	25.36	84	25.36	100
25.38	2	25.38	44	25.38	20	25.38	62	25.38	85	25.38	100
25.4	2	25.4	43	25.4	20	25.4	62	25.4	86	25.4	101
25.42	2	25.42	43	25.42	20	25.42	64	25.42	87	25.42	102
25.44	2	25.44	43	25.44	20	25.44	65	25.44	87	25.44	103
25.46	2	25.46	43	25.46	21	25.46	66	25.46	87	25.46	102
25.48	2	25.48	43	25.48	22	25.48	65	25.48	85	25.48	103
25.5	3	25.5	42	25.5	23	25.5	64	25.5	85	25.5	102
25.52	2	25.52	42	25.52	23	25.52	64	25.52	84	25.52	102
25.54	2	25.54	42	25.54	24	25.54	63	25.54	84	25.54	103
25.56	2	25.56	42	25.56	23	25.56	62	25.56	82	25.56	103
25.58	2	25.58	44	25.58	24	25.58	63	25.58	82	25.58	104
25.6	2	25.6	44	25.6	23	25.6	63	25.6	82	25.6	103
25.62	3	25.62	44	25.62	23	25.62	63	25.62	81	25.62	103
25.64	3	25.64	43	25.64	22	25.64	63	25.64	82	25.64	103
25.66	3	25.66	43	25.66	22	25.66	64	25.66	83	25.66	103
25.68	3	25.68	42	25.68	22	25.68	64	25.68	83	25.68	102
25.7	3	25.7	42	25.7	23	25.7	65	25.7	83	25.7	102
25.72	2	25.72	41	25.72	24	25.72	64	25.72	83	25.72	101
25.74	2	25.74	40	25.74	25	25.74	64	25.74	82	25.74	102
25.76	3	25.76	41	25.76	24	25.76	63	25.76	82	25.76	103
25.78	3	25.78	41	25.78	24	25.78	62	25.78	81	25.78	102
25.8	4	25.8	40	25.8	22	25.8	62	25.8	80	25.8	102
25.82	4	25.82	41	25.82	22	25.82	62	25.82	82	25.82	101
25.84	4	25.84	41	25.84	23	25.84	63	25.84	82	25.84	101
25.86	4	25.86	40	25.86	23	25.86	64	25.86	84	25.86	102
25.88	4	25.88	40	25.88	23	25.88	65	25.88	85	25.88	102
25.9	3	25.9	40	25.9	21	25.9	64	25.9	86	25.9	103
25.92	3	25.92	40	25.92	21	25.92	64	25.92	86	25.92	104
25.94	3	25.94	42	25.94	21	25.94	63	25.94	85	25.94	104
25.96	3	25.96	43	25.96	22	25.96	63	25.96	84	25.96	103
25.98	3	25.98	44	25.98	22	25.98	64	25.98	84	25.98	103
26	3	26	44	26	23	26	64	26	83	26	103
26.02	2	26.02	44	26.02	24	26.02	63	26.02	83	26.02	103
26.04	2	26.04	43	26.04	25	26.04	63	26.04	84	26.04	103
26.06	2	26.06	43	26.06	24	26.06	62	26.06	84	26.06	103
26.08	2	26.08	41	26.08	24	26.08	62	26.08	84	26.08	103
26.1	1	26.1	40	26.1	22	26.1	61	26.1	84	26.1	104
26.12	1	26.12	40	26.12	22	26.12	62	26.12	84	26.12	104
26.14	1	26.14	40	26.14	22	26.14	63	26.14	83	26.14	105
26.16	1	26.16	41	26.16	22	26.16	64	26.16	83	26.16	105
26.18	2	26.18	43	26.18	24	26.18	65	26.18	84	26.18	106
26.2	2	26.2	44	26.2	24	26.2	65	26.2	84	26.2	105
26.22	3	26.22	43	26.22	24	26.22	65	26.22	84	26.22	104
26.24	4	26.24	42	26.24	24	26.24	64	26.24	84	26.24	103
26.26	4	26.26	42	26.26	24	26.26	63	26.26	84	26.26	103
26.28	5	26.28	41	26.28	24	26.28	62	26.28	84	26.28	102
26.3	5	26.3	40	26.3	24	26.3	61	26.3	84	26.3	102
26.32	5	26.32	40	26.32	24	26.32	63	26.32	84	26.32	102
26.34	5	26.34	40	26.34	24	26.34	63	26.34	83	26.34	103
26.36	4	26.36	41	26.36	24	26.36	64	26.36	83	26.36	104
26.38	4	26.38	44	26.38	23	26.38	64	26.38	83	26.38	104
26.4	4	26.4	45	26.4	22	26.4	65	26.4	82	26.4	103
26.42	4	26.42	45	26.42	22	26.42	66	26.42	82	26.42	103
26.44	4	26.44	44	26.44	22	26.44	66	26.44	81	26.44	102
26.46	4	26.46	43	26.46	23	26.46	65	26.46	81	26.46	102
26.48	5	26.48	43	26.48	24	26.48	65	26.48	82	26.48	102
26.5	5	26.5	41	26.5	25	26.5	64	26.5	83	26.5	103
26.52	6	26.52	41	26.52	24	26.52	64	26.52	83	26.52	104
26.54	6	26.54	41	26.54	24	26.54	63	26.54	85	26.54	104
26.56	5	26.56	41	26.56	23	26.56	62	26.56	85	26.56	103
26.58	5	26.58	41	26.58	22	26.58	63	26.58	86	26.58	103
26.6	4	26.6	41	26.6	22	26.6	62	26.6	85	26.6	104
26.62	3	26.62	41	26.62	22	26.62	62	26.62	85	26.62	104
26.64	2	26.64	42	26.64	22	26.64	62	26.64	85	26.64	104
26.66	1	26.66	43	26.66	23	26.66	62	26.66	85	26.66	104
26.68	1	26.68	43	26.68	23	26.68	63	26.68	84	26.68	103
26.7	1	26.7	43	26.7	23	26.7	63	26.7	83	26.7	103
26.72	1	26.72	42	26.72	22	26.72	63	26.72	83	26.72	103
26.74	1	26.74	42	26.74	21	26.74	62	26.74	83	26.74	103
26.76	2	26.76	42	26.76	21	26.76	63	26.76	83	26.76	102
26.78	3	26.78	43	26.78	21	26.78	63	26.78	83	26.78	102
26.8	3	26.8	44	26.8	22	26.8	63	26.8	82	26.8	102
26.82	4	26.82	44	26.82	23	26.82	63	26.82	81	26.82	102
26.84	4	26.84	43	26.84	23	26.84	63	26.84	81	26.84	103
26.86	4	26.86	43	26.86	23	26.86	63	26.86	80	26.86	104
26.88	4	26.88	43	26.88	22	26.88	63	26.88	81	26.88	104
26.9	4	26.9	43	26.9	21	26.9	63	26.9	82	26.9	103
26.92	4	26.92	43	26.92	22	26.92	64	26.92	83	26.92	103
26.94	4	26.94	43	26.94	22	26.94	64	26.94	84	26.94	103
26.96	4	26.96	42	26.96	23	26.96	65	26.96	85	26.96	104
26.98	3	26.98	42	26.98	24	26.98	65	26.98	84	26.98	104
27	2	27	42	27	25	27	64	27	84	27	104
27.02	2	27.02	42	27.02	24	27.02	63	27.02	82	27.02	104
27.04	2	27.04	43	27.04	25	27.04	63	27.04	82	27.04	104
27.06	3	27.06	44	27.06	24	27.06	63	27.06	82	27.06	104
27.08	3	27.08	44	27.08	24	27.08	64	27.08	81	27.08	104
27.1	4	27.1	42	27.1	24	27.1	64	27.1	82	27.1	104
27.12	4	27.12	42	27.12	23	27.12	65	27.12	82	27.12	105
27.14	4	27.14	43	27.14	24	27.14	65	27.14	82	27.14	105
27.16	4	27.16	43	27.16	23	27.16	66	27.16	82	27.16	105
27.18	4	27.18	45	27.18	22	27.18	66	27.18	83	27.18	104
27.2	4	27.2	44	27.2	22	27.2	66	27.2	83	27.2	105
27.22	4	27.22	45	27.22	22	27.22	66	27.22	83	27.22	106
27.24	5	27.24	44	27.24	22	27.24	67	27.24	82	27.24	106
27.26	5	27.26	43	27.26	23	27.26	67	27.26	83	27.26	107
27.28	6	27.28	43	27.28	23	27.28	66	27.28	83	27.28	107
27.3	6	27.3	42	27.3	24	27.3	65	27.3	83	27.3	107
27.32	6	27.32	42	27.32	24	27.32	65	27.32	83	27.32	105
27.34	6	27.34	42	27.34	24	27.34	64	27.34	83	27.34	105
27.36	6	27.36	41	27.36	24	27.36	65	27.36	83	27.36	104
27.38	6	27.38	42	27.38	24	27.38	65	27.38	83	27.38	104
27.4	5	27.4	43	27.4	23	27.4	64	27.4	83	27.4	104
27.42	4	27.42	43	27.42	23	27.42	64	27.42	83	27.42	103
27.44	3	27.44	44	27.44	22	27.44	64	27.44	83	27.44	104
27.46	3	27.46	43	27.46	22	27.46	64	27.46	83	27.46	104
27.48	2	27.48	43	27.48	22	27.48	65	27.48	83	27.48	104
27.5	3	27.5	43	27.5	23	27.5	65	27.5	82	27.5	103
27.52	4	27.52	43	27.52	24	27.52	65	27.52	82	27.52	103
27.54	4	27.54	42	27.54	25	27.54	64	27.54	81	27.54	103
27.56	4	27.56	42	27.56	25	27.56	64	27.56	81	27.56	102
27.58	4	27.58	42	27.58	26	27.58	64	27.58	83	27.58	102
27.6	4	27.6	42	27.6	25	27.6	63	27.6	83	27.6	102
27.62	4	27.62	42	27.62	25	27.62	64	27.62	84	27.62	103
27.64	4	27.64	42	27.64	25	27.64	63	27.64	85	27.64	105
27.66	5	27.66	42	27.66	24	27.66	63	27.66	85	27.66	105
27.68	5	27.68	42	27.68	23	27.68	64	27.68	85	27.68	105
27.7	5	27.7	42	27.7	21	27.7	64	27.7	84	27.7	105
27.72	5	27.72	43	27.72	20	27.72	64	27.72	83	27.72	105
27.74	5	27.74	43	27.74	21	27.74	65	27.74	83	27.74	105
27.76	4	27.76	43	27.76	21	27.76	65	27.76	82	27.76	105
27.78	3	27.78	41	27.78	22	27.78	65	27.78	83	27.78	105
27.8	3	27.8	41	27.8	23	27.8	64	27.8	83	27.8	105
27.82	4	27.82	42	27.82	24	27.82	65	27.82	83	27.82	105
27.84	4	27.84	42	27.84	24	27.84	66	27.84	83	27.84	104
27.86	5	27.86	43	27.86	24	27.86	66	27.86	82	27.86	105
27.88	5	27.88	43	27.88	24	27.88	66	27.88	82	27.88	105
27.9	5	27.9	43	27.9	23	27.9	66	27.9	82	27.9	104
27.92	5	27.92	43	27.92	23	27.92	66	27.92	82	27.92	104
27.94	5	27.94	44	27.94	22	27.94	65	27.94	83	27.94	104
27.96	4	27.96	45	27.96	22	27.96	64	27.96	84	27.96	104
27.98	4	27.98	45	27.98	21	27.98	64	27.98	84	27.98	106
28	3	28	46	28	21	28	63	28	83	28	106
28.02	3	28.02	45	28.02	22	28.02	63	28.02	84	28.02	106
28.04	3	28.04	45	28.04	23	28.04	64	28.04	84	28.04	104
28.06	4	28.06	44	28.06	24	28.06	64	28.06	84	28.06	104
28.08	5	28.08	43	28.08	24	28.08	64	28.08	84	28.08	104
28.1	5	28.1	43	28.1	23	28.1	63	28.1	84	28.1	103
28.12	5	28.12	43	28.12	23	28.12	63	28.12	83	28.12	104
28.14	4	28.14	44	28.14	22	28.14	63	28.14	83	28.14	104
28.16	3	28.16	44	28.16	21	28.16	64	28.16	83	28.16	104
28.18	2	28.18	43	28.18	21	28.18	64	28.18	82	28.18	104
28.2	1	28.2	43	28.2	21	28.2	65	28.2	82	28.2	104
28.22	1	28.22	43	28.22	22	28.22	65	28.22	83	28.22	104
28.24	1	28.24	43	28.24	23	28.24	65	28.24	83	28.24	105
28.26	2	28.26	43	28.26	24	28.26	63	28.26	85	28.26	105
28.28	3	28.28	43	28.28	25	28.28	62	28.28	84	28.28	105
28.3	4	28.3	44	28.3	25	28.3	61	28.3	83	28.3	104
28.32	4	28.32	45	28.32	25	28.32	60	28.32	83	28.32	103
28.34	3	28.34	46	28.34	24	28.34	61	28.34	81	28.34	104
28.36	2	28.36	47	28.36	24	28.36	62	28.36	82	28.36	104
28.38	2	28.38	46	28.38	24	28.38	63	28.38	82	28.38	105
28.4	2	28.4	46	28.4	24	28.4	64	28.4	82	28.4	105
28.42	2	28.42	44	28.42	25	28.42	65	28.42	83	28.42	105
28.44	2	28.44	44	28.44	24	28.44	65	28.44	84	28.44	104
28.46	3	28.46	44	28.46	24	28.46	65	28.46	84	28.46	104
28.48	3	28.48	43	28.48	23	28.48	64	28.48	83	28.48	104
28.5	4	28.5	43	28.5	23	28.5	64	28.5	82	28.5	104
28.52	4	28.52	42	28.52	23	28.52	63	28.52	81	28.52	105
28.54	4	28.54	42	28.54	22	28.54	63	28.54	81	28.54	106
28.56	4	28.56	43	28.56	22	28.56	64	28.56	80	28.56	106
28.58	4	28.58	44	28.58	22	28.58	64	28.58	81	28.58	105
28.6	4	28.6	46	28.6	22	28.6	65	28.6	82	28.6	105
28.62	4	28.62	45	28.62	23	28.62	65	28.62	82	28.62	105
28.64	4	28.64	45	28.64	23	28.64	65	28.64	83	28.64	105
28.66	4	28.66	44	28.66	24	28.66	64	28.66	83	28.66	105
28.68	3	28.68	44	28.68	23	28.68	64	28.68	83	28.68	105
28.7	3	28.7	43	28.7	24	28.7	64	28.7	82	28.7	105
28.72	3	28.72	43	28.72	24	28.72	63	28.72	81	28.72	105
28.74	3	28.74	44	28.74	24	28.74	64	28.74	81	28.74	105
28.76	2	28.76	45	28.76	24	28.76	63	28.76	81	28.76	104
28.78	3	28.78	44	28.78	25	28.78	63	28.78	82	28.78	104
28.8	3	28.8	44	28.8	26	28.8	63	28.8	83	28.8	103
28.82	3	28.82	43	28.82	26	28.82	63	28.82	83	28.82	103
28.84	3	28.84	43	28.84	25	28.84	63	28.84	84	28.84	104
28.86	4	28.86	44	28.86	25	28.86	64	28.86	83	28.86	105
28.88	4	28.88	44	28.88	25	28.88	64	28.88	83	28.88	106
28.9	3	28.9	45	28.9	25	28.9	64	28.9	82	28.9	107
28.92	3	28.92	46	28.92	24	28.92	64	28.92	82	28.92	107
28.94	3	28.94	46	28.94	23	28.94	64	28.94	81	28.94	106
28.96	3	28.96	46	28.96	22	28.96	64	28.96	81	28.96	105
28.98	3	28.98	46	28.98	22	28.98	64	28.98	82	28.98	103
29	3	29	46	29	23	29	63	29	82	29	102
29.02	3	29.02	47	29.02	22	29.02	63	29.02	82	29.02	102
29.04	2	29.04	47	29.04	24	29.04	63	29.04	82	29.04	101
29.06	2	29.06	47	29.06	23	29.06	63	29.06	82	29.06	102
29.08	1	29.08	46	29.08	23	29.08	63	29.08	81	29.08	104
29.1	0	29.1	45	29.1	23	29.1	63	29.1	81	29.1	105
29.12	0	29.12	45	29.12	22	29.12	63	29.12	81	29.12	106
29.14	1	29.14	45	29.14	22	29.14	62	29.14	81	29.14	106
29.16	2	29.16	45	29.16	22	29.16	62	29.16	81	29.16	106
29.18	3	29.18	45	29.18	21	29.18	62	29.18	82	29.18	106
29.2	4	29.2	45	29.2	22	29.2	62	29.2	83	29.2	106
29.22	4	29.22	45	29.22	23	29.22	63	29.22	83	29.22	105
29.24	4	29.24	45	29.24	23	29.24	64	29.24	84	29.24	105
29.26	3	29.26	45	29.26	24	29.26	64	29.26	82	29.26	105
29.28	2	29.28	45	29.28	23	29.28	63	29.28	82	29.28	105
29.3	1	29.3	45	29.3	24	29.3	63	29.3	81	29.3	106
29.32	0	29.32	45	29.32	24	29.32	62	29.32	81	29.32	106
29.34	0	29.34	44	29.34	24	29.34	61	29.34	81	29.34	106
29.36	1	29.36	44	29.36	24	29.36	62	29.36	81	29.36	106
29.38	1	29.38	43	29.38	24	29.38	62	29.38	81	29.38	106
29.4	2	29.4	43	29.4	24	29.4	64	29.4	81	29.4	106
29.42	2	29.42	43	29.42	24	29.42	65	29.42	81	29.42	106
29.44	2	29.44	42	29.44	24	29.44	66	29.44	82	29.44	105
29.46	2	29.46	42	29.46	24	29.46	66	29.46	82	29.46	105
29.48	2	29.48	42	29.48	24	29.48	66	29.48	82	29.48	105
29.5	3	29.5	42	29.5	24	29.5	65	29.5	82	29.5	104
29.52	4	29.52	43	29.52	24	29.52	65	29.52	84	29.52	104
29.54	5	29.54	42	29.54	25	29.54	64	29.54	84	29.54	104
29.56	5	29.56	42	29.56	25	29.56	64	29.56	84	29.56	105
29.58	5	29.58	41	29.58	24	29.58	63	29.58	84	29.58	106
29.6	4	29.6	41	29.6	23	29.6	63	29.6	84	29.6	106
29.62	3	29.62	43	29.62	23	29.62	64	29.62	84	29.62	105
29.64	1	29.64	44	29.64	22	29.64	64	29.64	84	29.64	105
29.66	1	29.66	44	29.66	23	29.66	64	29.66	84	29.66	105
29.68	0	29.68	45	29.68	23	29.68	65	29.68	84	29.68	104
29.7	1	29.7	45	29.7	22	29.7	65	29.7	84	29.7	104
29.72	1	29.72	45	29.72	22	29.72	65	29.72	84	29.72	104
29.74	2	29.74	44	29.74	22	29.74	64	29.74	84	29.74	104
29.76	2	29.76	44	29.76	22	29.76	64	29.76	84	29.76	105
29.78	2	29.78	43	29.78	22	29.78	63	29.78	84	29.78	105
29.8	2	29.8	43	29.8	22	29.8	63	29.8	83	29.8	105
29.82	3	29.82	44	29.82	23	29.82	64	29.82	83	29.82	104
29.84	4	29.84	45	29.84	23	29.84	64	29.84	82	29.84	104
29.86	5	29.86	45	29.86	23	29.86	65	29.86	81	29.86	104
29.88	5	29.88	45	29.88	23	29.88	66	29.88	81	29.88	104
29.9	5	29.9	43	29.9	23	29.9	67	29.9	81	29.9	104
29.92	4	29.92	42	29.92	23	29.92	66	29.92	82	29.92	104
29.94	3	29.94	42	29.94	23	29.94	67	29.94	82	29.94	104
29.96	1	29.96	41	29.96	24	29.96	66	29.96	83	29.96	104
29.98	0	29.98	41	29.98	24	29.98	65	29.98	83	29.98	105
30	0	30	42	30	24	30	64	30	83	30	105
30.02	1	30.02	41	30.02	24	30.02	63	30.02	82	30.02	105
30.04	2	30.04	42	30.04	24	30.04	63	30.04	82	30.04	104
30.06	3	30.06	42	30.06	23	30.06	62	30.06	82	30.06	103
30.08	3	30.08	43	30.08	23	30.08	63	30.08	82	30.08	102
30.1	3	30.1	43	30.1	23	30.1	63	30.1	83	30.1	102
30.12	3	30.12	44	30.12	23	30.12	63	30.12	83	30.12	102
30.14	2	30.14	43	30.14	23	30.14	64	30.14	84	30.14	102
30.16	1	30.16	44	30.16	24	30.16	64	30.16	83	30.16	103
30.18	1	30.18	44	30.18	24	30.18	64	30.18	83	30.18	104
30.2	1	30.2	44	30.2	25	30.2	64	30.2	82	30.2	105
30.22	1	30.22	44	30.22	25	30.22	64	30.22	82	30.22	105
30.24	1	30.24	44	30.24	25	30.24	63	30.24	81	30.24	106
30.26	2	30.26	44	30.26	24	30.26	62	30.26	81	30.26	105
30.28	3	30.28	44	30.28	24	30.28	61	30.28	82	30.28	104
30.3	3	30.3	44	30.3	24	30.3	61	30.3	81	30.3	104
30.32	3	30.32	44	30.32	24	30.32	61	30.32	81	30.32	103
30.34	3	30.34	45	30.34	25	30.34	62	30.34	82	30.34	102
30.36	3	30.36	45	30.36	25	30.36	63	30.36	82	30.36	103
30.38	3	30.38	46	30.38	26	30.38	63	30.38	83	30.38	103
30.4	2	30.4	44	30.4	25	30.4	64	30.4	83	30.4	103
30.42	2	30.42	44	30.42	24	30.42	63	30.42	83	30.42	103
30.44	1	30.44	43	30.44	23	30.44	64	30.44	82	30.44	103
30.46	2	30.46	42	30.46	23	30.46	64	30.46	82	30.46	103
30.48	2	30.48	42	30.48	22	30.48	64	30.48	82	30.48	103
30.5	2	30.5	41	30.5	23	30.5	65	30.5	82	30.5	103
30.52	2	30.52	40	30.52	22	30.52	66	30.52	84	30.52	104
30.54	2	30.54	41	30.54	23	30.54	66	30.54	84	30.54	104
30.56	1	30.56	42	30.56	24	30.56	65	30.56	84	30.56	104
30.58	1	30.58	43	30.58	25	30.58	65	30.58	84	30.58	104
30.6	1	30.6	43	30.6	25	30.6	64	30.6	83	30.6	104
30.62	1	30.62	44	30.62	26	30.62	63	30.62	83	30.62	104
30.64	1	30.64	43	30.64	25	30.64	63	30.64	83	30.64	104
30.66	1	30.66	43	30.66	25	30.66	62	30.66	82	30.66	105
30.68	1	30.68	43	30.68	25	30.68	63	30.68	82	30.68	105
30.7	2	30.7	42	30.7	24	30.7	63	30.7	82	30.7	105
30.72	2	30.72	42	30.72	23	30.72	64	30.72	82	30.72	103
30.74	2	30.74	42	30.74	22	30.74	64	30.74	83	30.74	103
30.76	3	30.76	42	30.76	21	30.76	63	30.76	82	30.76	103
30.78	4	30.78	43	30.78	21	30.78	63	30.78	81	30.78	102
30.8	4	30.8	42	30.8	21	30.8	63	30.8	80	30.8	103
30.82	4	30.82	42	30.82	22	30.82	63	30.82	80	30.82	102
30.84	4	30.84	40	30.84	22	30.84	63	30.84	81	30.84	102
30.86	3	30.86	40	30.86	23	30.86	63	30.86	82	30.86	103
30.88	2	30.88	40	30.88	23	30.88	63	30.88	83	30.88	103
30.9	1	30.9	40	30.9	23	30.9	63	30.9	83	30.9	105
30.92	1	30.92	41	30.92	23	30.92	63	30.92	83	30.92	104
30.94	1	30.94	42	30.94	23	30.94	63	30.94	82	30.94	105
30.96	1	30.96	41	30.96	22	30.96	63	30.96	82	30.96	105
30.98	1	30.98	41	30.98	22	30.98	63	30.98	82	30.98	104
31	1	31	42	31	21	31	64	31	82	31	104
31.02	1	31.02	42	31.02	21	31.02	64	31.02	83	31.02	104
31.04	2	31.04	43	31.04	21	31.04	64	31.04	83	31.04	104
31.06	2	31.06	43	31.06	22	31.06	64	31.06	84	31.06	104
31.08	2	31.08	43	31.08	23	31.08	64	31.08	84	31.08	104
31.1	2	31.1	42	31.1	24	31.1	64	31.1	85	31.1	103
31.12	2	31.12	42	31.12	25	31.12	64	31.12	85	31.12	102
31.14	1	31.14	41	31.14	24	31.14	64	31.14	85	31.14	102
31.16	1	31.16	41	31.16	25	31.16	63	31.16	84	31.16	102
31.18	1	31.18	41	31.18	25	31.18	63	31.18	83	31.18	103
31.2	1	31.2	41	31.2	25	31.2	63	31.2	82	31.2	104
31.22	1	31.22	42	31.22	25	31.22	63	31.22	81	31.22	105
31.24	2	31.24	42	31.24	25	31.24	63	31.24	81	31.24	104
31.26	2	31.26	42	31.26	25	31.26	63	31.26	81	31.26	103
31.28	2	31.28	42	31.28	23	31.28	65	31.28	81	31.28	103
31.3	2	31.3	42	31.3	22	31.3	65	31.3	82	31.3	101
31.32	1	31.32	42	31.32	22	31.32	66	31.32	83	31.32	101
31.34	1	31.34	41	31.34	22	31.34	66	31.34	85	31.34	101
31.36	0	31.36	41	31.36	23	31.36	65	31.36	86	31.36	101
31.38	0	31.38	41	31.38	24	31.38	65	31.38	86	31.38	102
31.4	0	31.4	41	31.4	26	31.4	64	31.4	85	31.4	102
31.42	0	31.42	41	31.42	26	31.42	63	31.42	84	31.42	102
31.44	0	31.44	40	31.44	26	31.44	63	31.44	84	31.44	103
31.46	0	31.46	40	31.46	25	31.46	63	31.46	84	31.46	104
31.48	1	31.48	40	31.48	24	31.48	64	31.48	84	31.48	104
31.5	1	31.5	40	31.5	23	31.5	66	31.5	83	31.5	105
31.52	2	31.52	40	31.52	22	31.52	67	31.52	84	31.52	105
31.54	3	31.54	41	31.54	22	31.54	68	31.54	84	31.54	105
31.56	4	31.56	41	31.56	22	31.56	68	31.56	84	31.56	105
31.58	5	31.58	41	31.58	24	31.58	67	31.58	84	31.58	104
31.6	4	31.6	42	31.6	24	31.6	65	31.6	84	31.6	103
31.62	4	31.62	42	31.62	25	31.62	64	31.62	83	31.62	102
31.64	3	31.64	42	31.64	25	31.64	62	31.64	83	31.64	102
31.66	2	31.66	42	31.66	24	31.66	61	31.66	83	31.66	102
31.68	2	31.68	42	31.68	23	31.68	61	31.68	83	31.68	103
31.7	2	31.7	41	31.7	22	31.7	60	31.7	83	31.7	104
31.72	2	31.72	42	31.72	22	31.72	61	31.72	83	31.72	105
31.74	2	31.74	42	31.74	22	31.74	63	31.74	83	31.74	105
31.76	2	31.76	43	31.76	23	31.76	63	31.76	83	31.76	104
31.78	2	31.78	43	31.78	24	31.78	64	31.78	83	31.78	103
31.8	2	31.8	43	31.8	25	31.8	65	31.8	83	31.8	102
31.82	1	31.82	43	31.82	26	31.82	65	31.82	83	31.82	101
31.84	1	31.84	42	31.84	25	31.84	66	31.84	83	31.84	101
31.86	1	31.86	42	31.86	25	31.86	66	31.86	84	31.86	103
31.88	2	31.88	42	31.88	24	31.88	66	31.88	85	31.88	103
31.9	2	31.9	41	31.9	23	31.9	65	31.9	85	31.9	104
31.92	3	31.92	41	31.92	23	31.92	65	31.92	85	31.92	104
31.94	4	31.94	42	31.94	23	31.94	65	31.94	85	31.94	103
31.96	4	31.96	43	31.96	23	31.96	64	31.96	84	31.96	102
31.98	4	31.98	43	31.98	24	31.98	64	31.98	83	31.98	102
32	3	32	44	32	25	32	64	32	83	32	102
32.02	2	32.02	44	32.02	25	32.02	64	32.02	83	32.02	102
32.04	2	32.04	43	32.04	25	32.04	64	32.04	83	32.04	102
32.06	2	32.06	43	32.06	25	32.06	65	32.06	84	32.06	104
32.08	2	32.08	43	32.08	24	32.08	65	32.08	85	32.08	104
32.1	2	32.1	42	32.1	24	32.1	65	32.1	85	32.1	104
32.12	2	32.12	41	32.12	24	32.12	66	32.12	85	32.12	105
32.14	3	32.14	41	32.14	24	32.14	65	32.14	84	32.14	104
32.16	4	32.16	41	32.16	24	32.16	66	32.16	83	32.16	105
32.18	5	32.18	41	32.18	26	32.18	67	32.18	83	32.18	105
32.2	5	32.2	42	32.2	27	32.2	67	32.2	83	32.2	104
32.22	5	32.22	42	32.22	26	32.22	68	32.22	83	32.22	104
32.24	5	32.24	43	32.24	26	32.24	69	32.24	84	32.24	104
32.26	5	32.26	43	32.26	25	32.26	69	32.26	85	32.26	104
32.28	4	32.28	43	32.28	24	32.28	69	32.28	87	32.28	104
32.3	3	32.3	44	32.3	24	32.3	69	32.3	88	32.3	104
32.32	3	32.32	44	32.32	25	32.32	68	32.32	89	32.32	105
32.34	3	32.34	45	32.34	26	32.34	68	32.34	89	32.34	105
32.36	3	32.36	46	32.36	27	32.36	67	32.36	89	32.36	106
32.38	4	32.38	48	32.38	29	32.38	67	32.38	89	32.38	107
32.4	4	32.4	49	32.4	29	32.4	68	32.4	87	32.4	107
32.42	4	32.42	49	32.42	30	32.42	70	32.42	87	32.42	108
32.44	5	32.44	50	32.44	30	32.44	72	32.44	86	32.44	109
32.46	5	32.46	50	32.46	30	32.46	75	32.46	85	32.46	110
32.48	6	32.48	51	32.48	30	32.48	77	32.48	86	32.48	110
32.5	6	32.5	52	32.5	31	32.5	79	32.5	86	32.5	111
32.52	7	32.52	52	32.52	33	32.52	80	32.52	87	32.52	111
32.54	8	32.54	53	32.54	34	32.54	79	32.54	89	32.54	112
32.56	8	32.56	52	32.56	35	32.56	78	32.56	90	32.56	114
32.58	8	32.58	52	32.58	35	32.58	77	32.58	91	32.58	114
32.6	8	32.6	52	32.6	35	32.6	76	32.6	91	32.6	116
32.62	8	32.62	52	32.62	36	32.62	76	32.62	91	32.62	118
32.64	10	32.64	53	32.64	36	32.64	77	32.64	91	32.64	118
32.66	11	32.66	56	32.66	38	32.66	78	32.66	91	32.66	119
32.68	14	32.68	58	32.68	39	32.68	80	32.68	92	32.68	118
32.7	16	32.7	61	32.7	41	32.7	82	32.7	93	32.7	116
32.72	17	32.72	62	32.72	42	32.72	83	32.72	95	32.72	115
32.74	18	32.74	63	32.74	43	32.74	85	32.74	96	32.74	114
32.76	17	32.76	64	32.76	45	32.76	86	32.76	97	32.76	113
32.78	16	32.78	63	32.78	47	32.78	87	32.78	97	32.78	115
32.8	14	32.8	63	32.8	50	32.8	88	32.8	98	32.8	117
32.82	13	32.82	63	32.82	53	32.82	86	32.82	98	32.82	118
32.84	13	32.84	63	32.84	55	32.84	86	32.84	98	32.84	120
32.86	13	32.86	63	32.86	56	32.86	82	32.86	98	32.86	120
32.88	14	32.88	64	32.88	56	32.88	80	32.88	97	32.88	119
32.9	16	32.9	65	32.9	54	32.9	78	32.9	96	32.9	119
32.92	17	32.92	66	32.92	53	32.92	77	32.92	95	32.92	118
32.94	17	32.94	66	32.94	52	32.94	77	32.94	93	32.94	118
32.96	16	32.96	66	32.96	51	32.96	77	32.96	92	32.96	117
32.98	15	32.98	64	32.98	50	32.98	78	32.98	91	32.98	117
33	14	33	62	33	51	33	78	33	92	33	116
33.02	13	33.02	60	33.02	50	33.02	76	33.02	92	33.02	116
33.04	12	33.04	57	33.04	49	33.04	75	33.04	91	33.04	115
33.06	11	33.06	54	33.06	47	33.06	72	33.06	91	33.06	114
33.08	10	33.08	52	33.08	45	33.08	70	33.08	90	33.08	113
33.1	9	33.1	50	33.1	42	33.1	69	33.1	89	33.1	113
33.12	8	33.12	50	33.12	41	33.12	69	33.12	87	33.12	112
33.14	7	33.14	49	33.14	39	33.14	70	33.14	86	33.14	111
33.16	7	33.16	48	33.16	36	33.16	71	33.16	85	33.16	110
33.18	6	33.18	48	33.18	34	33.18	72	33.18	86	33.18	108
33.2	6	33.2	48	33.2	32	33.2	71	33.2	86	33.2	107
33.22	6	33.22	47	33.22	31	33.22	70	33.22	86	33.22	107
33.24	6	33.24	46	33.24	30	33.24	68	33.24	86	33.24	106
33.26	5	33.26	46	33.26	30	33.26	67	33.26	85	33.26	107
33.28	5	33.28	45	33.28	31	33.28	66	33.28	85	33.28	108
33.3	4	33.3	45	33.3	31	33.3	64	33.3	85	33.3	108
33.32	3	33.32	44	33.32	31	33.32	64	33.32	84	33.32	108
33.34	3	33.34	45	33.34	32	33.34	65	33.34	85	33.34	108
33.36	3	33.36	45	33.36	30	33.36	64	33.36	85	33.36	107
33.38	3	33.38	45	33.38	29	33.38	64	33.38	85	33.38	107
33.4	3	33.4	46	33.4	28	33.4	65	33.4	85	33.4	107
33.42	4	33.42	46	33.42	27	33.42	63	33.42	85	33.42	107
33.44	4	33.44	46	33.44	26	33.44	63	33.44	84	33.44	107
33.46	3	33.46	45	33.46	25	33.46	64	33.46	83	33.46	107
33.48	3	33.48	45	33.48	25	33.48	64	33.48	83	33.48	107
33.5	2	33.5	45	33.5	25	33.5	66	33.5	82	33.5	106
33.52	2	33.52	44	33.52	25	33.52	66	33.52	82	33.52	105
33.54	2	33.54	43	33.54	26	33.54	67	33.54	83	33.54	104
33.56	2	33.56	42	33.56	26	33.56	67	33.56	83	33.56	102
33.58	3	33.58	41	33.58	26	33.58	66	33.58	83	33.58	101
33.6	4	33.6	40	33.6	26	33.6	66	33.6	84	33.6	101
33.62	4	33.62	41	33.62	25	33.62	64	33.62	83	33.62	102
33.64	5	33.64	41	33.64	25	33.64	64	33.64	83	33.64	103
33.66	5	33.66	42	33.66	23	33.66	63	33.66	83	33.66	105
33.68	4	33.68	42	33.68	22	33.68	64	33.68	83	33.68	105
33.7	4	33.7	42	33.7	21	33.7	63	33.7	83	33.7	106
33.72	3	33.72	43	33.72	20	33.72	64	33.72	83	33.72	105
33.74	3	33.74	42	33.74	21	33.74	65	33.74	83	33.74	103
33.76	3	33.76	43	33.76	21	33.76	65	33.76	83	33.76	102
33.78	3	33.78	43	33.78	22	33.78	65	33.78	83	33.78	102
33.8	3	33.8	42	33.8	22	33.8	66	33.8	83	33.8	101
33.82	3	33.82	43	33.82	23	33.82	65	33.82	82	33.82	102
33.84	3	33.84	43	33.84	24	33.84	65	33.84	82	33.84	102
33.86	3	33.86	43	33.86	24	33.86	65	33.86	82	33.86	102
33.88	2	33.88	43	33.88	24	33.88	64	33.88	81	33.88	103
33.9	2	33.9	42	33.9	24	33.9	63	33.9	81	33.9	103
33.92	2	33.92	41	33.92	24	33.92	62	33.92	82	33.92	103
33.94	2	33.94	40	33.94	25	33.94	62	33.94	82	33.94	103
33.96	3	33.96	40	33.96	24	33.96	62	33.96	82	33.96	102
33.98	3	33.98	40	33.98	24	33.98	63	33.98	82	33.98	102
34	3	34	41	34	23	34	63	34	83	34	103
34.02	4	34.02	42	34.02	22	34.02	64	34.02	83	34.02	104
34.04	4	34.04	43	34.04	22	34.04	64	34.04	84	34.04	104
34.06	5	34.06	43	34.06	22	34.06	62	34.06	84	34.06	106
34.08	4	34.08	42	34.08	22	34.08	62	34.08	83	34.08	106
34.1	4	34.1	42	34.1	22	34.1	62	34.1	84	34.1	106
34.12	3	34.12	41	34.12	24	34.12	62	34.12	84	34.12	105
34.14	3	34.14	41	34.14	24	34.14	62	34.14	84	34.14	103
34.16	2	34.16	41	34.16	24	34.16	63	34.16	85	34.16	102
34.18	2	34.18	42	34.18	23	34.18	64	34.18	85	34.18	101
34.2	1	34.2	42	34.2	22	34.2	65	34.2	85	34.2	100
34.22	2	34.22	41	34.22	22	34.22	66	34.22	84	34.22	101
34.24	2	34.24	41	34.24	21	34.24	66	34.24	83	34.24	101
34.26	2	34.26	40	34.26	21	34.26	67	34.26	82	34.26	103
34.28	2	34.28	40	34.28	21	34.28	66	34.28	82	34.28	103
34.3	2	34.3	40	34.3	22	34.3	65	34.3	82	34.3	102
34.32	2	34.32	40	34.32	22	34.32	64	34.32	83	34.32	102
34.34	3	34.34	40	34.34	23	34.34	62	34.34	83	34.34	101
34.36	3	34.36	41	34.36	23	34.36	61	34.36	84	34.36	100
34.38	3	34.38	41	34.38	23	34.38	61	34.38	84	34.38	100
34.4	4	34.4	41	34.4	24	34.4	61	34.4	83	34.4	102
34.42	4	34.42	41	34.42	23	34.42	63	34.42	83	34.42	102
34.44	4	34.44	40	34.44	24	34.44	65	34.44	83	34.44	103
34.46	4	34.46	40	34.46	24	34.46	66	34.46	83	34.46	105
34.48	3	34.48	40	34.48	23	34.48	66	34.48	84	34.48	105
34.5	2	34.5	40	34.5	22	34.5	65	34.5	84	34.5	105
34.52	1	34.52	40	34.52	22	34.52	64	34.52	84	34.52	105
34.54	1	34.54	40	34.54	21	34.54	63	34.54	83	34.54	103
34.56	0	34.56	40	34.56	21	34.56	63	34.56	83	34.56	103
34.58	1	34.58	41	34.58	21	34.58	62	34.58	82	34.58	102
34.6	2	34.6	42	34.6	22	34.6	62	34.6	81	34.6	101
34.62	3	34.62	43	34.62	22	34.62	63	34.62	81	34.62	102
34.64	4	34.64	44	34.64	22	34.64	63	34.64	81	34.64	101
34.66	4	34.66	43	34.66	23	34.66	64	34.66	81	34.66	101
34.68	3	34.68	44	34.68	23	34.68	66	34.68	82	34.68	102
34.7	3	34.7	42	34.7	24	34.7	65	34.7	83	34.7	103
34.72	2	34.72	42	34.72	25	34.72	65	34.72	83	34.72	103
34.74	2	34.74	41	34.74	25	34.74	65	34.74	83	34.74	103
34.76	2	34.76	40	34.76	25	34.76	64	34.76	83	34.76	102
34.78	2	34.78	40	34.78	25	34.78	64	34.78	82	34.78	100
34.8	3	34.8	40	34.8	24	34.8	63	34.8	82	34.8	100
34.82	4	34.82	40	34.82	24	34.82	63	34.82	82	34.82	100
34.84	5	34.84	40	34.84	23	34.84	63	34.84	82	34.84	101
34.86	5	34.86	40	34.86	22	34.86	64	34.86	82	34.86	102
34.88	5	34.88	41	34.88	22	34.88	64	34.88	83	34.88	103
34.9	4	34.9	41	34.9	22	34.9	64	34.9	84	34.9	104
34.92	3	34.92	41	34.92	22	34.92	64	34.92	84	34.92	103
34.94	2	34.94	42	34.94	22	34.94	63	34.94	84	34.94	102
34.96	1	34.96	40	34.96	24	34.96	63	34.96	83	34.96	101
34.98	1	34.98	40	34.98	24	34.98	63	34.98	83	34.98	101
35	1	35	40	35	24	35	62	35	83	35	101
35.02	0	35.02	40	35.02	23	35.02	62	35.02	83	35.02	100
35.04	0	35.04	40	35.04	22	35.04	63	35.04	83	35.04	101
35.06	0	35.06	40	35.06	22	35.06	63	35.06	82	35.06	102
35.08	0	35.08	40	35.08	21	35.08	64	35.08	82	35.08	102
35.1	0	35.1	41	35.1	21	35.1	66	35.1	81	35.1	103
35.12	0	35.12	41	35.12	21	35.12	65	35.12	81	35.12	103
35.14	1	35.14	42	35.14	22	35.14	66	35.14	81	35.14	103
35.16	1	35.16	43	35.16	22	35.16	65	35.16	82	35.16	104
35.18	2	35.18	42	35.18	22	35.18	64	35.18	83	35.18	103
35.2	3	35.2	41	35.2	22	35.2	64	35.2	83	35.2	103
35.22	3	35.22	41	35.22	23	35.22	63	35.22	84	35.22	103
35.24	3	35.24	40	35.24	23	35.24	63	35.24	85	35.24	103
35.26	3	35.26	40	35.26	23	35.26	63	35.26	84	35.26	104
35.28	2	35.28	41	35.28	23	35.28	63	35.28	85	35.28	104
35.3	2	35.3	41	35.3	22	35.3	63	35.3	84	35.3	104
35.32	1	35.32	42	35.32	23	35.32	63	35.32	83	35.32	104
35.34	1	35.34	43	35.34	23	35.34	63	35.34	84	35.34	104
35.36	2	35.36	44	35.36	23	35.36	64	35.36	84	35.36	104
35.38	3	35.38	44	35.38	24	35.38	65	35.38	84	35.38	104
35.4	4	35.4	43	35.4	24	35.4	65	35.4	85	35.4	104
35.42	4	35.42	42	35.42	24	35.42	65	35.42	85	35.42	104
35.44	5	35.44	42	35.44	24	35.44	65	35.44	85	35.44	104
35.46	4	35.46	42	35.46	24	35.46	64	35.46	85	35.46	104
35.48	3	35.48	42	35.48	24	35.48	63	35.48	84	35.48	104
35.5	3	35.5	42	35.5	24	35.5	64	35.5	83	35.5	104
35.52	2	35.52	42	35.52	24	35.52	63	35.52	83	35.52	104
35.54	1	35.54	42	35.54	24	35.54	63	35.54	83	35.54	104
35.56	1	35.56	41	35.56	24	35.56	65	35.56	83	35.56	104
35.58	2	35.58	40	35.58	24	35.58	65	35.58	83	35.58	104
35.6	3	35.6	40	35.6	23	35.6	65	35.6	83	35.6	104
35.62	5	35.62	41	35.62	23	35.62	65	35.62	83	35.62	104
35.64	6	35.64	42	35.64	23	35.64	66	35.64	84	35.64	104
35.66	7	35.66	44	35.66	24	35.66	65	35.66	84	35.66	105
35.68	8	35.68	47	35.68	24	35.68	66	35.68	84	35.68	105
35.7	8	35.7	48	35.7	25	35.7	67	35.7	84	35.7	106
35.72	8	35.72	49	35.72	27	35.72	68	35.72	85	35.72	106
35.74	7	35.74	49	35.74	28	35.74	69	35.74	86	35.74	105
35.76	6	35.76	48	35.76	28	35.76	70	35.76	87	35.76	106
35.78	6	35.78	46	35.78	27	35.78	70	35.78	88	35.78	107
35.8	5	35.8	45	35.8	27	35.8	71	35.8	88	35.8	108
35.82	5	35.82	45	35.82	26	35.82	72	35.82	89	35.82	110
35.84	4	35.84	45	35.84	27	35.84	74	35.84	89	35.84	112
35.86	4	35.86	46	35.86	28	35.86	75	35.86	89	35.86	112
35.88	5	35.88	48	35.88	29	35.88	75	35.88	89	35.88	113
35.9	6	35.9	49	35.9	31	35.9	76	35.9	89	35.9	113
35.92	7	35.92	50	35.92	33	35.92	75	35.92	90	35.92	113
35.94	9	35.94	51	35.94	35	35.94	74	35.94	91	35.94	114
35.96	10	35.96	51	35.96	37	35.96	74	35.96	92	35.96	113
35.98	11	35.98	52	35.98	38	35.98	75	35.98	93	35.98	114
36	11	36	55	36	40	36	76	36	94	36	114
36.02	11	36.02	55	36.02	42	36.02	77	36.02	94	36.02	115
36.04	10	36.04	58	36.04	43	36.04	81	36.04	95	36.04	116
36.06	10	36.06	61	36.06	44	36.06	82	36.06	94	36.06	117
36.08	10	36.08	63	36.08	45	36.08	84	36.08	94	36.08	118
36.1	11	36.1	66	36.1	47	36.1	84	36.1	95	36.1	118
36.12	12	36.12	68	36.12	50	36.12	84	36.12	94	36.12	119
36.14	14	36.14	70	36.14	54	36.14	83	36.14	95	36.14	119
36.16	16	36.16	70	36.16	55	36.16	82	36.16	97	36.16	120
36.18	18	36.18	70	36.18	57	36.18	81	36.18	97	36.18	121
36.2	19	36.2	66	36.2	57	36.2	80	36.2	98	36.2	120
36.22	19	36.22	63	36.22	55	36.22	79	36.22	98	36.22	120
36.24	18	36.24	60	36.24	53	36.24	79	36.24	98	36.24	120
36.26	17	36.26	58	36.26	51	36.26	79	36.26	95	36.26	118
36.28	16	36.28	56	36.28	48	36.28	77	36.28	94	36.28	116
36.3	14	36.3	56	36.3	46	36.3	76	36.3	92	36.3	115
36.32	13	36.32	55	36.32	45	36.32	74	36.32	90	36.32	112
36.34	11	36.34	56	36.34	43	36.34	71	36.34	88	36.34	110
36.36	10	36.36	55	36.36	41	36.36	69	36.36	87	36.36	108
36.38	8	36.38	53	36.38	40	36.38	68	36.38	86	36.38	107
36.4	8	36.4	50	36.4	38	36.4	67	36.4	86	36.4	105
36.42	8	36.42	48	36.42	35	36.42	67	36.42	86	36.42	106
36.44	8	36.44	46	36.44	34	36.44	67	36.44	86	36.44	106
36.46	8	36.46	45	36.46	32	36.46	68	36.46	85	36.46	105
36.48	8	36.48	45	36.48	30	36.48	68	36.48	86	36.48	104
36.5	7	36.5	46	36.5	30	36.5	68	36.5	86	36.5	104
36.52	6	36.52	47	36.52	29	36.52	67	36.52	85	36.52	104
36.54	5	36.54	47	36.54	28	36.54	65	36.54	85	36.54	104
36.56	4	36.56	46	36.56	28	36.56	64	36.56	85	36.56	104
36.58	2	36.58	45	36.58	28	36.58	64	36.58	84	36.58	106
36.6	2	36.6	43	36.6	27	36.6	63	36.6	84	36.6	106
36.62	1	36.62	42	36.62	26	36.62	63	36.62	83	36.62	106
36.64	2	36.64	41	36.64	27	36.64	64	36.64	82	36.64	106
36.66	3	36.66	42	36.66	26	36.66	66	36.66	82	36.66	105
36.68	4	36.68	42	36.68	25	36.68	66	36.68	83	36.68	104
36.7	4	36.7	43	36.7	24	36.7	67	36.7	84	36.7	104
36.72	4	36.72	44	36.72	23	36.72	67	36.72	84	36.72	103
36.74	4	36.74	44	36.74	23	36.74	65	36.74	86	36.74	103
36.76	4	36.76	44	36.76	23	36.76	65	36.76	85	36.76	103
36.78	3	36.78	42	36.78	23	36.78	64	36.78	85	36.78	104
36.8	2	36.8	42	36.8	23	36.8	63	36.8	84	36.8	103
36.82	2	36.82	41	36.82	23	36.82	62	36.82	83	36.82	103
36.84	2	36.84	40	36.84	23	36.84	63	36.84	82	36.84	103
36.86	2	36.86	40	36.86	22	36.86	62	36.86	82	36.86	103
36.88	2	36.88	41	36.88	22	36.88	63	36.88	82	36.88	103
36.9	2	36.9	41	36.9	22	36.9	63	36.9	83	36.9	103
36.92	2	36.92	41	36.92	22	36.92	62	36.92	83	36.92	103
36.94	2	36.94	43	36.94	23	36.94	62	36.94	84	36.94	103
36.96	2	36.96	42	36.96	24	36.96	62	36.96	83	36.96	103
36.98	2	36.98	43	36.98	24	36.98	62	36.98	82	36.98	102
37	3	37	43	37	24	37	62	37	81	37	101
37.02	4	37.02	43	37.02	23	37.02	63	37.02	81	37.02	101
37.04	5	37.04	41	37.04	23	37.04	63	37.04	81	37.04	101
37.06	5	37.06	41	37.06	23	37.06	64	37.06	81	37.06	101
37.08	6	37.08	41	37.08	22	37.08	64	37.08	82	37.08	103
37.1	5	37.1	41	37.1	22	37.1	64	37.1	83	37.1	105
37.12	4	37.12	42	37.12	22	37.12	63	37.12	83	37.12	106
37.14	4	37.14	44	37.14	22	37.14	63	37.14	83	37.14	106
37.16	3	37.16	43	37.16	23	37.16	63	37.16	83	37.16	106
37.18	2	37.18	43	37.18	24	37.18	63	37.18	82	37.18	104
37.2	1	37.2	42	37.2	25	37.2	63	37.2	82	37.2	102
37.22	1	37.22	41	37.22	26	37.22	63	37.22	82	37.22	101
37.24	1	37.24	41	37.24	25	37.24	64	37.24	82	37.24	100
37.26	2	37.26	40	37.26	25	37.26	63	37.26	83	37.26	100
37.28	2	37.28	41	37.28	23	37.28	63	37.28	84	37.28	101
37.3	2	37.3	42	37.3	24	37.3	62	37.3	85	37.3	103
37.32	2	37.32	42	37.32	23	37.32	61	37.32	85	37.32	103
37.34	2	37.34	42	37.34	23	37.34	60	37.34	83	37.34	104
37.36	2	37.36	41	37.36	23	37.36	60	37.36	83	37.36	103
37.38	2	37.38	41	37.38	25	37.38	60	37.38	81	37.38	104
37.4	2	37.4	41	37.4	26	37.4	61	37.4	80	37.4	102
37.42	2	37.42	41	37.42	26	37.42	62	37.42	80	37.42	103
37.44	3	37.44	42	37.44	26	37.44	63	37.44	81	37.44	103
37.46	3	37.46	42	37.46	25	37.46	63	37.46	81	37.46	103
37.48	3	37.48	43	37.48	24	37.48	62	37.48	83	37.48	104
37.5	2	37.5	43	37.5	24	37.5	63	37.5	85	37.5	104
37.52	2	37.52	44	37.52	24	37.52	62	37.52	84	37.52	104
37.54	1	37.54	44	37.54	24	37.54	62	37.54	85	37.54	104
37.56	1	37.56	43	37.56	24	37.56	61	37.56	85	37.56	104
37.58	1	37.58	43	37.58	25	37.58	61	37.58	84	37.58	103
37.6	1	37.6	42	37.6	25	37.6	61	37.6	83	37.6	104
37.62	2	37.62	42	37.62	25	37.62	63	37.62	82	37.62	103
37.64	3	37.64	41	37.64	25	37.64	63	37.64	82	37.64	103
37.66	3	37.66	41	37.66	24	37.66	63	37.66	81	37.66	102
37.68	3	37.68	41	37.68	23	37.68	64	37.68	82	37.68	102
37.7	2	37.7	42	37.7	23	37.7	64	37.7	83	37.7	103
37.72	2	37.72	43	37.72	23	37.72	63	37.72	84	37.72	103
37.74	1	37.74	44	37.74	23	37.74	64	37.74	85	37.74	104
37.76	0	37.76	44	37.76	24	37.76	64	37.76	85	37.76	105
37.78	1	37.78	43	37.78	24	37.78	64	37.78	84	37.78	105
37.8	1	37.8	42	37.8	24	37.8	65	37.8	85	37.8	105
37.82	2	37.82	42	37.82	24	37.82	65	37.82	84	37.82	104
37.84	3	37.84	42	37.84	24	37.84	66	37.84	84	37.84	103
37.86	4	37.86	42	37.86	24	37.86	66	37.86	84	37.86	102
37.88	4	37.88	43	37.88	24	37.88	66	37.88	84	37.88	102
37.9	3	37.9	44	37.9	24	37.9	65	37.9	84	37.9	103
37.92	3	37.92	45	37.92	24	37.92	65	37.92	85	37.92	104
37.94	2	37.94	45	37.94	24	37.94	64	37.94	85	37.94	105
37.96	1	37.96	44	37.96	25	37.96	63	37.96	84	37.96	107
37.98	1	37.98	44	37.98	25	37.98	63	37.98	84	37.98	106
38	2	38	42	38	26	38	63	38	83	38	105
38.02	3	38.02	42	38.02	26	38.02	63	38.02	83	38.02	103
38.04	3	38.04	42	38.04	25	38.04	65	38.04	83	38.04	103
38.06	4	38.06	43	38.06	25	38.06	66	38.06	84	38.06	101
38.08	4	38.08	43	38.08	25	38.08	67	38.08	84	38.08	102
38.1	3	38.1	43	38.1	25	38.1	67	38.1	84	38.1	102
38.12	3	38.12	44	38.12	25	38.12	66	38.12	84	38.12	104
38.14	2	38.14	43	38.14	25	38.14	65	38.14	84	38.14	104
38.16	2	38.16	43	38.16	26	38.16	63	38.16	83	38.16	105
38.18	2	38.18	44	38.18	27	38.18	63	38.18	83	38.18	106
38.2	1	38.2	44	38.2	27	38.2	63	38.2	83	38.2	105
38.22	2	38.22	44	38.22	27	38.22	63	38.22	83	38.22	106
38.24	2	38.24	45	38.24	27	38.24	63	38.24	83	38.24	105
38.26	3	38.26	45	38.26	26	38.26	64	38.26	83	38.26	105
38.28	3	38.28	44	38.28	26	38.28	63	38.28	83	38.28	106
38.3	4	38.3	44	38.3	26	38.3	63	38.3	84	38.3	106
38.32	4	38.32	42	38.32	25	38.32	63	38.32	84	38.32	105
38.34	4	38.34	42	38.34	25	38.34	63	38.34	85	38.34	105
38.36	4	38.36	41	38.36	26	38.36	63	38.36	85	38.36	104
38.38	4	38.38	43	38.38	25	38.38	63	38.38	85	38.38	104
38.4	4	38.4	43	38.4	25	38.4	63	38.4	84	38.4	104
38.42	4	38.42	44	38.42	24	38.42	63	38.42	83	38.42	104
38.44	4	38.44	45	38.44	24	38.44	63	38.44	82	38.44	103
38.46	4	38.46	45	38.46	25	38.46	63	38.46	82	38.46	105
38.48	4	38.48	44	38.48	25	38.48	63	38.48	82	38.48	105
38.5	3	38.5	44	38.5	26	38.5	63	38.5	83	38.5	105
38.52	2	38.52	43	38.52	27	38.52	64	38.52	84	38.52	106
38.54	2	38.54	42	38.54	28	38.54	64	38.54	85	38.54	106
38.56	2	38.56	42	38.56	27	38.56	65	38.56	85	38.56	105
38.58	3	38.58	42	38.58	27	38.58	65	38.58	85	38.58	105
38.6	4	38.6	43	38.6	27	38.6	65	38.6	83	38.6	105
38.62	4	38.62	43	38.62	25	38.62	66	38.62	83	38.62	104
38.64	5	38.64	43	38.64	25	38.64	66	38.64	82	38.64	103
38.66	5	38.66	45	38.66	24	38.66	64	38.66	82	38.66	103
38.68	4	38.68	45	38.68	24	38.68	64	38.68	83	38.68	102
38.7	3	38.7	44	38.7	23	38.7	64	38.7	85	38.7	102
38.72	3	38.72	45	38.72	24	38.72	64	38.72	85	38.72	101
38.74	2	38.74	44	38.74	23	38.74	63	38.74	85	38.74	102
38.76	2	38.76	43	38.76	23	38.76	63	38.76	86	38.76	102
38.78	2	38.78	42	38.78	24	38.78	65	38.78	84	38.78	102
38.8	3	38.8	42	38.8	24	38.8	65	38.8	82	38.8	103
38.82	3	38.82	42	38.82	24	38.82	65	38.82	81	38.82	103
38.84	3	38.84	42	38.84	24	38.84	64	38.84	80	38.84	103
38.86	3	38.86	42	38.86	24	38.86	63	38.86	80	38.86	103
38.88	3	38.88	42	38.88	24	38.88	62	38.88	80	38.88	103
38.9	2	38.9	43	38.9	24	38.9	62	38.9	81	38.9	102
38.92	1	38.92	44	38.92	24	38.92	62	38.92	82	38.92	102
38.94	1	38.94	44	38.94	25	38.94	63	38.94	83	38.94	102
38.96	1	38.96	45	38.96	25	38.96	64	38.96	85	38.96	102
38.98	1	38.98	45	38.98	25	38.98	65	38.98	86	38.98	102
39	2	39	44	39	25	39	66	39	85	39	102
39.02	2	39.02	44	39.02	26	39.02	65	39.02	85	39.02	103
39.04	3	39.04	44	39.04	25	39.04	64	39.04	84	39.04	103
39.06	4	39.06	42	39.06	25	39.06	63	39.06	82	39.06	104
39.08	4	39.08	41	39.08	24	39.08	62	39.08	82	39.08	105
39.1	4	39.1	41	39.1	24	39.1	62	39.1	81	39.1	105
39.12	3	39.12	42	39.12	24	39.12	62	39.12	81	39.12	105
39.14	3	39.14	42	39.14	23	39.14	62	39.14	81	39.14	105
39.16	2	39.16	42	39.16	23	39.16	64	39.16	81	39.16	104
39.18	1	39.18	43	39.18	22	39.18	64	39.18	83	39.18	103
39.2	1	39.2	44	39.2	22	39.2	64	39.2	83	39.2	102
39.22	1	39.22	44	39.22	22	39.22	64	39.22	83	39.22	101
39.24	1	39.24	44	39.24	22	39.24	64	39.24	83	39.24	101
39.26	1	39.26	44	39.26	21	39.26	63	39.26	83	39.26	101
39.28	1	39.28	43	39.28	22	39.28	63	39.28	82	39.28	101
39.3	2	39.3	43	39.3	23	39.3	63	39.3	82	39.3	102
39.32	2	39.32	43	39.32	23	39.32	63	39.32	82	39.32	103
39.34	2	39.34	42	39.34	23	39.34	64	39.34	82	39.34	103
39.36	3	39.36	42	39.36	23	39.36	63	39.36	83	39.36	104
39.38	2	39.38	41	39.38	22	39.38	63	39.38	83	39.38	104
39.4	2	39.4	41	39.4	21	39.4	63	39.4	83	39.4	103
39.42	2	39.42	40	39.42	21	39.42	63	39.42	83	39.42	102
39.44	2	39.44	41	39.44	21	39.44	62	39.44	83	39.44	102
39.46	2	39.46	42	39.46	22	39.46	62	39.46	82	39.46	102
39.48	2	39.48	43	39.48	23	39.48	62	39.48	83	39.48	102
39.5	3	39.5	43	39.5	24	39.5	63	39.5	83	39.5	103
39.52	3	39.52	44	39.52	25	39.52	63	39.52	83	39.52	103
39.54	4	39.54	44	39.54	25	39.54	64	39.54	83	39.54	104
39.56	4	39.56	44	39.56	25	39.56	65	39.56	83	39.56	104
39.58	5	39.58	43	39.58	24	39.58	65	39.58	83	39.58	104
39.6	5	39.6	43	39.6	25	39.6	63	39.6	83	39.6	103
39.62	5	39.62	43	39.62	24	39.62	63	39.62	83	39.62	103
39.64	4	39.64	42	39.64	24	39.64	63	39.64	83	39.64	102
39.66	4	39.66	42	39.66	24	39.66	62	39.66	83	39.66	102
39.68	4	39.68	41	39.68	25	39.68	62	39.68	84	39.68	102
39.7	4	39.7	41	39.7	25	39.7	63	39.7	84	39.7	102
39.72	4	39.72	40	39.72	24	39.72	64	39.72	85	39.72	103
39.74	3	39.74	40	39.74	25	39.74	64	39.74	85	39.74	103
39.76	3	39.76	42	39.76	24	39.76	65	39.76	85	39.76	104
39.78	3	39.78	42	39.78	23	39.78	66	39.78	84	39.78	104
39.8	3	39.8	43	39.8	22	39.8	65	39.8	84	39.8	104
39.82	3	39.82	44	39.82	22	39.82	65	39.82	83	39.82	103
39.84	3	39.84	45	39.84	20	39.84	65	39.84	82	39.84	104
39.86	3	39.86	45	39.86	21	39.86	63	39.86	82	39.86	104
39.88	3	39.88	45	39.88	22	39.88	62	39.88	81	39.88	104
39.9	3	39.9	43	39.9	22	39.9	62	39.9	82	39.9	105
39.92	3	39.92	43	39.92	24	39.92	61	39.92	81	39.92	105
39.94	2	39.94	42	39.94	24	39.94	61	39.94	81	39.94	105
39.96	2	39.96	43	39.96	25	39.96	62	39.96	82	39.96	105
39.98	2	39.98	43	39.98	25	39.98	62	39.98	82	39.98	104
40	2	40	45	40	25	40	63	40	82	40	103
40.02	2	40.02	45	40.02	24	40.02	63	40.02	83	40.02	103
40.04	2	40.04	45	40.04	23	40.04	63	40.04	83	40.04	103
40.06	2	40.06	44	40.06	22	40.06	64	40.06	83	40.06	103
40.08	2	40.08	44	40.08	21	40.08	65	40.08	82	40.08	103
40.1	2	40.1	42	40.1	20	40.1	64	40.1	82	40.1	104
40.12	3	40.12	42	40.12	21	40.12	64	40.12	81	40.12	104
40.14	3	40.14	42	40.14	22	40.14	64	40.14	81	40.14	104
40.16	3	40.16	41	40.16	22	40.16	64	40.16	81	40.16	104
40.18	4	40.18	42	40.18	23	40.18	62	40.18	81	40.18	104
40.2	3	40.2	42	40.2	24	40.2	62	40.2	83	40.2	104
40.22	3	40.22	43	40.22	24	40.22	63	40.22	83	40.22	104
40.24	3	40.24	43	40.24	24	40.24	63	40.24	82	40.24	104
40.26	2	40.26	44	40.26	24	40.26	63	40.26	82	40.26	104
40.28	2	40.28	44	40.28	23	40.28	62	40.28	82	40.28	104
40.3	2	40.3	44	40.3	23	40.3	63	40.3	81	40.3	103
40.32	3	40.32	44	40.32	23	40.32	61	40.32	81	40.32	103
40.34	4	40.34	44	40.34	22	40.34	61	40.34	81	40.34	103
40.36	4	40.36	43	40.36	22	40.36	61	40.36	82	40.36	102
40.38	5	40.38	42	40.38	22	40.38	61	40.38	82	40.38	102
40.4	5	40.4	42	40.4	22	40.4	61	40.4	83	40.4	103
40.42	4	40.42	42	40.42	22	40.42	63	40.42	83	40.42	103
40.44	3	40.44	42	40.44	23	40.44	63	40.44	84	40.44	103
40.46	3	40.46	42	40.46	24	40.46	64	40.46	84	40.46	104
40.48	2	40.48	43	40.48	24	40.48	64	40.48	85	40.48	104
40.5	2	40.5	44	40.5	24	40.5	65	40.5	84	40.5	103
40.52	2	40.52	44	40.52	23	40.52	65	40.52	83	40.52	103
40.54	2	40.54	44	40.54	22	40.54	66	40.54	83	40.54	103
40.56	2	40.56	44	40.56	22	40.56	66	40.56	82	40.56	102
40.58	3	40.58	43	40.58	22	40.58	67	40.58	81	40.58	102
40.6	3	40.6	43	40.6	23	40.6	66	40.6	81	40.6	101
40.62	4	40.62	44	40.62	24	40.62	66	40.62	82	40.62	101
40.64	4	40.64	45	40.64	24	40.64	66	40.64	81	40.64	101
40.66	5	40.66	45	40.66	25	40.66	66	40.66	82	40.66	102
40.68	5	40.68	46	40.68	26	40.68	64	40.68	84	40.68	103
40.7	5	40.7	46	40.7	26	40.7	64	40.7	84	40.7	103
40.72	4	40.72	45	40.72	26	40.72	65	40.72	84	40.72	104
40.74	4	40.74	44	40.74	26	40.74	64	40.74	84	40.74	104
40.76	3	40.76	43	40.76	25	40.76	64	40.76	84	40.76	104
40.78	3	40.78	43	40.78	25	40.78	65	40.78	83	40.78	104
40.8	2	40.8	44	40.8	25	40.8	66	40.8	83	40.8	104
40.82	2	40.82	44	40.82	25	40.82	66	40.82	84	40.82	105
40.84	2	40.84	45	40.84	25	40.84	67	40.84	84	40.84	105
40.86	3	40.86	47	40.86	25	40.86	69	40.86	84	40.86	106
40.88	3	40.88	48	40.88	25	40.88	69	40.88	85	40.88	107
40.9	3	40.9	49	40.9	25	40.9	70	40.9	85	40.9	107
40.92	4	40.92	49	40.92	26	40.92	70	40.92	86	40.92	106
40.94	4	40.94	48	40.94	27	40.94	70	40.94	86	40.94	106
40.96	5	40.96	47	40.96	28	40.96	70	40.96	87	40.96	106
40.98	6	40.98	48	40.98	29	40.98	71	40.98	87	40.98	105
41	7	41	48	41	30	41	71	41	87	41	106
41.02	8	41.02	49	41.02	31	41.02	71	41.02	88	41.02	107
41.04	8	41.04	50	41.04	31	41.04	71	41.04	88	41.04	109
41.06	8	41.06	52	41.06	32	41.06	70	41.06	87	41.06	110
41.08	8	41.08	53	41.08	33	41.08	69	41.08	87	41.08	112
41.1	8	41.1	54	41.1	34	41.1	69	41.1	88	41.1	114
41.12	9	41.12	55	41.12	35	41.12	70	41.12	88	41.12	115
41.14	9	41.14	55	41.14	37	41.14	70	41.14	88	41.14	115
41.16	9	41.16	55	41.16	39	41.16	72	41.16	88	41.16	115
41.18	9	41.18	54	41.18	40	41.18	73	41.18	89	41.18	115
41.2	8	41.2	54	41.2	40	41.2	74	41.2	89	41.2	113
41.22	7	41.22	52	41.22	40	41.22	74	41.22	89	41.22	111
41.24	5	41.24	52	41.24	38	41.24	73	41.24	89	41.24	109
41.26	4	41.26	51	41.26	35	41.26	70	41.26	89	41.26	107
41.28	4	41.28	50	41.28	34	41.28	68	41.28	88	41.28	105
41.3	5	41.3	50	41.3	32	41.3	67	41.3	87	41.3	105
41.32	6	41.32	49	41.32	31	41.32	66	41.32	86	41.32	104
41.34	7	41.34	49	41.34	29	41.34	67	41.34	85	41.34	105
41.36	7	41.36	47	41.36	29	41.36	68	41.36	83	41.36	106
41.38	7	41.38	46	41.38	29	41.38	69	41.38	83	41.38	107
41.4	7	41.4	46	41.4	29	41.4	69	41.4	83	41.4	107
41.42	6	41.42	45	41.42	30	41.42	69	41.42	81	41.42	108
41.44	5	41.44	44	41.44	29	41.44	67	41.44	82	41.44	108
41.46	5	41.46	44	41.46	28	41.46	66	41.46	82	41.46	109
41.48	4	41.48	43	41.48	26	41.48	64	41.48	82	41.48	107
41.5	4	41.5	43	41.5	25	41.5	63	41.5	82	41.5	107
41.52	3	41.52	42	41.52	24	41.52	63	41.52	82	41.52	106
41.54	3	41.54	42	41.54	23	41.54	65	41.54	82	41.54	105
41.56	3	41.56	43	41.56	22	41.56	65	41.56	82	41.56	103
41.58	3	41.58	42	41.58	23	41.58	65	41.58	82	41.58	103
41.6	3	41.6	42	41.6	24	41.6	66	41.6	82	41.6	102
41.62	3	41.62	42	41.62	24	41.62	64	41.62	82	41.62	101
41.64	4	41.64	43	41.64	25	41.64	62	41.64	82	41.64	102
41.66	4	41.66	42	41.66	24	41.66	61	41.66	83	41.66	103
41.68	4	41.68	43	41.68	24	41.68	61	41.68	83	41.68	102
41.7	3	41.7	43	41.7	24	41.7	60	41.7	84	41.7	102
41.72	2	41.72	43	41.72	23	41.72	61	41.72	84	41.72	104
41.74	2	41.74	42	41.74	22	41.74	63	41.74	84	41.74	104
41.76	1	41.76	42	41.76	22	41.76	64	41.76	83	41.76	103
41.78	2	41.78	42	41.78	23	41.78	64	41.78	82	41.78	103
41.8	3	41.8	42	41.8	22	41.8	65	41.8	82	41.8	104
41.82	4	41.82	41	41.82	22	41.82	65	41.82	81	41.82	103
41.84	5	41.84	41	41.84	22	41.84	64	41.84	80	41.84	102
41.86	6	41.86	42	41.86	23	41.86	64	41.86	80	41.86	102
41.88	6	41.88	42	41.88	22	41.88	64	41.88	80	41.88	102
41.9	5	41.9	42	41.9	23	41.9	63	41.9	81	41.9	102
41.92	3	41.92	42	41.92	24	41.92	63	41.92	81	41.92	102
41.94	2	41.94	43	41.94	25	41.94	63	41.94	81	41.94	103
41.96	1	41.96	43	41.96	25	41.96	63	41.96	82	41.96	104
41.98	0	41.98	43	41.98	26	41.98	63	41.98	82	41.98	104
42	0	42	43	42	26	42	62	42	81	42	104
42.02	1	42.02	43	42.02	26	42.02	62	42.02	81	42.02	104
42.04	2	42.04	43	42.04	24	42.04	63	42.04	81	42.04	103
42.06	4	42.06	43	42.06	23	42.06	63	42.06	81	42.06	103
42.08	4	42.08	43	42.08	22	42.08	63	42.08	81	42.08	103
42.1	5	42.1	44	42.1	22	42.1	63	42.1	81	42.1	103
42.12	5	42.12	44	42.12	21	42.12	65	42.12	81	42.12	102
42.14	4	42.14	45	42.14	20	42.14	64	42.14	81	42.14	102
42.16	3	42.16	44	42.16	21	42.16	64	42.16	82	42.16	102
42.18	2	42.18	43	42.18	21	42.18	64	42.18	82	42.18	102
42.2	1	42.2	42	42.2	22	42.2	63	42.2	83	42.2	101
42.22	1	42.22	41	42.22	22	42.22	63	42.22	83	42.22	101
42.24	1	42.24	40	42.24	23	42.24	62	42.24	83	42.24	103
42.26	2	42.26	40	42.26	23	42.26	62	42.26	83	42.26	103
42.28	3	42.28	40	42.28	24	42.28	62	42.28	83	42.28	104
42.3	4	42.3	41	42.3	25	42.3	62	42.3	82	42.3	105
42.32	5	42.32	43	42.32	25	42.32	62	42.32	82	42.32	106
42.34	5	42.34	44	42.34	24	42.34	63	42.34	83	42.34	106
42.36	5	42.36	45	42.36	24	42.36	65	42.36	84	42.36	105
42.38	5	42.38	46	42.38	24	42.38	65	42.38	84	42.38	105
42.4	4	42.4	45	42.4	22	42.4	65	42.4	84	42.4	104
42.42	3	42.42	45	42.42	22	42.42	66	42.42	84	42.42	104
42.44	3	42.44	43	42.44	21	42.44	64	42.44	82	42.44	104
42.46	3	42.46	42	42.46	23	42.46	64	42.46	82	42.46	104
42.48	3	42.48	42	42.48	23	42.48	63	42.48	81	42.48	104
42.5	3	42.5	42	42.5	24	42.5	63	42.5	80	42.5	104
42.52	2	42.52	42	42.52	26	42.52	63	42.52	80	42.52	106
42.54	2	42.54	42	42.54	27	42.54	63	42.54	80	42.54	106
42.56	1	42.56	43	42.56	28	42.56	65	42.56	80	42.56	107
42.58	1	42.58	45	42.58	27	42.58	65	42.58	80	42.58	107
42.6	2	42.6	45	42.6	26	42.6	65	42.6	81	42.6	107
42.62	3	42.62	45	42.62	24	42.62	65	42.62	83	42.62	106
42.64	4	42.64	46	42.64	23	42.64	65	42.64	84	42.64	106
42.66	5	42.66	45	42.66	22	42.66	65	42.66	85	42.66	105
42.68	7	42.68	45	42.68	22	42.68	64	42.68	86	42.68	105
42.7	7	42.7	43	42.7	22	42.7	64	42.7	85	42.7	104
42.72	7	42.72	43	42.72	24	42.72	64	42.72	84	42.72	104
42.74	7	42.74	42	42.74	25	42.74	65	42.74	83	42.74	105
42.76	6	42.76	42	42.76	26	42.76	66	42.76	81	42.76	105
42.78	5	42.78	42	42.78	27	42.78	66	42.78	81	42.78	105
42.8	5	42.8	42	42.8	28	42.8	68	42.8	82	42.8	106
42.82	5	42.82	44	42.82	28	42.82	69	42.82	83	42.82	107
42.84	5	42.84	45	42.84	28	42.84	68	42.84	84	42.84	107
42.86	5	42.86	47	42.86	29	42.86	69	42.86	85	42.86	107
42.88	5	42.88	48	42.88	29	42.88	70	42.88	87	42.88	108
42.9	5	42.9	48	42.9	30	42.9	69	42.9	88	42.9	108
42.92	5	42.92	48	42.92	30	42.92	69	42.92	88	42.92	108
42.94	6	42.94	47	42.94	30	42.94	71	42.94	89	42.94	108
42.96	6	42.96	47	42.96	29	42.96	72	42.96	89	42.96	109
42.98	7	42.98	46	42.98	27	42.98	74	42.98	91	42.98	111
43	9	43	46	43	27	43	77	43	92	43	113
43.02	10	43.02	47	43.02	27	43.02	81	43.02	95	43.02	116
43.04	12	43.04	48	43.04	28	43.04	85	43.04	97	43.04	120
43.06	13	43.06	49	43.06	29	43.06	88	43.06	100	43.06	122
43.08	14	43.08	50	43.08	31	43.08	92	43.08	103	43.08	127
43.1	15	43.1	51	43.1	35	43.1	96	43.1	106	43.1	131
43.12	16	43.12	52	43.12	37	43.12	101	43.12	110	43.12	133
43.14	17	43.14	53	43.14	39	43.14	106	43.14	115	43.14	137
43.16	18	43.16	55	43.16	41	43.16	113	43.16	122	43.16	141
43.18	20	43.18	58	43.18	44	43.18	122	43.18	131	43.18	147
43.2	24	43.2	62	43.2	47	43.2	131	43.2	140	43.2	153
43.22	29	43.22	68	43.22	54	43.22	141	43.22	151	43.22	162
43.24	35	43.24	73	43.24	62	43.24	151	43.24	162	43.24	173
43.26	43	43.26	82	43.26	73	43.26	161	43.26	174	43.26	185
43.28	52	43.28	91	43.28	89	43.28	172	43.28	186	43.28	200
43.3	62	43.3	102	43.3	108	43.3	185	43.3	199	43.3	218
43.32	74	43.32	114	43.32	130	43.32	201	43.32	213	43.32	242
43.34	88	43.34	129	43.34	156	43.34	219	43.34	226	43.34	268
43.36	105	43.36	146	43.36	188	43.36	240	43.36	243	43.36	297
43.38	123	43.38	163	43.38	223	43.38	263	43.38	258	43.38	329
43.4	141	43.4	181	43.4	254	43.4	285	43.4	270	43.4	360
43.42	158	43.42	197	43.42	280	43.42	304	43.42	281	43.42	386
43.44	169	43.44	207	43.44	298	43.44	316	43.44	288	43.44	401
43.46	176	43.46	211	43.46	304	43.46	318	43.46	289	43.46	404
43.48	175	43.48	209	43.48	295	43.48	308	43.48	280	43.48	393
43.5	166	43.5	198	43.5	274	43.5	289	43.5	266	43.5	369
43.52	151	43.52	184	43.52	245	43.52	261	43.52	244	43.52	338
43.54	132	43.54	167	43.54	213	43.54	229	43.54	218	43.54	301
43.56	112	43.56	150	43.56	182	43.56	195	43.56	190	43.56	264
43.58	93	43.58	135	43.58	158	43.58	165	43.58	163	43.58	229
43.6	75	43.6	123	43.6	136	43.6	142	43.6	141	43.6	201
43.62	60	43.62	113	43.62	119	43.62	124	43.62	124	43.62	180
43.64	47	43.64	104	43.64	105	43.64	111	43.64	113	43.64	164
43.66	38	43.66	96	43.66	93	43.66	101	43.66	106	43.66	151
43.68	30	43.68	87	43.68	80	43.68	93	43.68	103	43.68	141
43.7	24	43.7	76	43.7	66	43.7	87	43.7	102	43.7	134
43.72	19	43.72	66	43.72	56	43.72	82	43.72	99	43.72	128
43.74	15	43.74	56	43.74	47	43.74	77	43.74	97	43.74	123
43.76	13	43.76	49	43.76	40	43.76	73	43.76	94	43.76	118
43.78	12	43.78	44	43.78	36	43.78	71	43.78	92	43.78	115
43.8	12	43.8	41	43.8	34	43.8	70	43.8	89	43.8	114
43.82	12	43.82	43	43.82	35	43.82	69	43.82	87	43.82	112
43.84	12	43.84	45	43.84	34	43.84	68	43.84	87	43.84	111
43.86	13	43.86	47	43.86	34	43.86	68	43.86	87	43.86	111
43.88	12	43.88	50	43.88	34	43.88	68	43.88	88	43.88	110
43.9	12	43.9	52	43.9	33	43.9	68	43.9	88	43.9	109
43.92	10	43.92	53	43.92	32	43.92	69	43.92	88	43.92	109
43.94	9	43.94	52	43.94	31	43.94	69	43.94	87	43.94	109
43.96	8	43.96	50	43.96	31	43.96	70	43.96	85	43.96	108
43.98	7	43.98	49	43.98	31	43.98	70	43.98	84	43.98	107
44	6	44	46	44	31	44	69	44	84	44	107
44.02	6	44.02	44	44.02	31	44.02	68	44.02	84	44.02	106
44.04	6	44.04	44	44.04	31	44.04	68	44.04	85	44.04	106
44.06	5	44.06	44	44.06	30	44.06	68	44.06	85	44.06	106
44.08	5	44.08	45	44.08	29	44.08	67	44.08	86	44.08	107
44.1	5	44.1	45	44.1	28	44.1	67	44.1	87	44.1	107
44.12	5	44.12	47	44.12	27	44.12	66	44.12	86	44.12	106
44.14	4	44.14	48	44.14	26	44.14	66	44.14	85	44.14	107
44.16	3	44.16	49	44.16	26	44.16	65	44.16	84	44.16	106
44.18	3	44.18	49	44.18	26	44.18	64	44.18	84	44.18	105
44.2	3	44.2	50	44.2	26	44.2	64	44.2	84	44.2	104
44.22	3	44.22	50	44.22	27	44.22	64	44.22	84	44.22	103
44.24	3	44.24	48	44.24	26	44.24	65	44.24	85	44.24	102
44.26	4	44.26	45	44.26	28	44.26	65	44.26	85	44.26	101
44.28	5	44.28	44	44.28	28	44.28	65	44.28	85	44.28	102
44.3	5	44.3	43	44.3	27	44.3	66	44.3	85	44.3	102
44.32	5	44.32	42	44.32	25	44.32	66	44.32	84	44.32	103
44.34	4	44.34	42	44.34	24	44.34	64	44.34	82	44.34	103
44.36	3	44.36	43	44.36	24	44.36	64	44.36	82	44.36	105
44.38	2	44.38	44	44.38	23	44.38	64	44.38	81	44.38	105
44.4	1	44.4	45	44.4	23	44.4	63	44.4	81	44.4	105
44.42	1	44.42	46	44.42	22	44.42	63	44.42	81	44.42	104
44.44	2	44.44	46	44.44	23	44.44	63	44.44	82	44.44	104
44.46	3	44.46	44	44.46	23	44.46	63	44.46	82	44.46	104
44.48	4	44.48	43	44.48	22	44.48	63	44.48	81	44.48	103
44.5	5	44.5	41	44.5	22	44.5	62	44.5	81	44.5	103
44.52	5	44.52	40	44.52	21	44.52	62	44.52	81	44.52	103
44.54	4	44.54	40	44.54	22	44.54	62	44.54	81	44.54	104
44.56	3	44.56	40	44.56	22	44.56	63	44.56	81	44.56	103
44.58	2	44.58	40	44.58	23	44.58	63	44.58	82	44.58	102
44.6	1	44.6	41	44.6	25	44.6	63	44.6	82	44.6	101
44.62	0	44.62	42	44.62	26	44.62	64	44.62	83	44.62	101
44.64	0	44.64	43	44.64	26	44.64	64	44.64	83	44.64	101
44.66	0	44.66	43	44.66	26	44.66	63	44.66	82	44.66	101
44.68	1	44.68	44	44.68	25	44.68	63	44.68	82	44.68	101
44.7	2	44.7	43	44.7	24	44.7	63	44.7	82	44.7	102
44.72	2	44.72	44	44.72	22	44.72	63	44.72	81	44.72	102
44.74	3	44.74	43	44.74	21	44.74	63	44.74	81	44.74	102
44.76	2	44.76	43	44.76	21	44.76	63	44.76	81	44.76	102
44.78	2	44.78	43	44.78	21	44.78	63	44.78	82	44.78	102
44.8	1	44.8	42	44.8	20	44.8	63	44.8	83	44.8	102
44.82	1	44.82	42	44.82	22	44.82	63	44.82	83	44.82	102
44.84	0	44.84	42	44.84	23	44.84	63	44.84	83	44.84	103
44.86	1	44.86	42	44.86	24	44.86	64	44.86	83	44.86	103
44.88	1	44.88	43	44.88	25	44.88	64	44.88	83	44.88	103
44.9	1	44.9	43	44.9	25	44.9	65	44.9	81	44.9	103
44.92	2	44.92	44	44.92	26	44.92	65	44.92	81	44.92	103
44.94	2	44.94	44	44.94	25	44.94	65	44.94	81	44.94	102
44.96	2	44.96	44	44.96	25	44.96	65	44.96	81	44.96	103
44.98	1	44.98	42	44.98	24	44.98	65	44.98	80	44.98	103
45	1	45	41	45	23	45	64	45	80	45	103
45.02	1	45.02	41	45.02	22	45.02	64	45.02	81	45.02	103
45.04	1	45.04	41	45.04	21	45.04	64	45.04	80	45.04	102
45.06	2	45.06	41	45.06	21	45.06	63	45.06	80	45.06	102
45.08	2	45.08	41	45.08	21	45.08	63	45.08	80	45.08	102
45.1	3	45.1	42	45.1	22	45.1	63	45.1	82	45.1	102
45.12	4	45.12	43	45.12	22	45.12	64	45.12	81	45.12	102
45.14	4	45.14	43	45.14	24	45.14	64	45.14	82	45.14	102
45.16	4	45.16	43	45.16	24	45.16	64	45.16	83	45.16	104
45.18	3	45.18	43	45.18	24	45.18	64	45.18	84	45.18	104
45.2	3	45.2	43	45.2	24	45.2	64	45.2	83	45.2	105
45.22	2	45.22	42	45.22	25	45.22	64	45.22	83	45.22	104
45.24	2	45.24	43	45.24	25	45.24	64	45.24	82	45.24	104
45.26	2	45.26	43	45.26	25	45.26	64	45.26	81	45.26	103
45.28	2	45.28	43	45.28	25	45.28	63	45.28	81	45.28	103
45.3	2	45.3	44	45.3	25	45.3	63	45.3	81	45.3	102
45.32	2	45.32	44	45.32	24	45.32	63	45.32	81	45.32	102
45.34	2	45.34	44	45.34	24	45.34	62	45.34	82	45.34	103
45.36	2	45.36	45	45.36	24	45.36	62	45.36	83	45.36	103
45.38	2	45.38	45	45.38	24	45.38	63	45.38	83	45.38	103
45.4	2	45.4	45	45.4	24	45.4	63	45.4	83	45.4	103
45.42	3	45.42	45	45.42	24	45.42	63	45.42	83	45.42	103
45.44	4	45.44	46	45.44	26	45.44	63	45.44	83	45.44	102
45.46	4	45.46	45	45.46	26	45.46	64	45.46	82	45.46	101
45.48	5	45.48	44	45.48	26	45.48	62	45.48	82	45.48	101
45.5	4	45.5	44	45.5	25	45.5	62	45.5	82	45.5	101
45.52	4	45.52	43	45.52	25	45.52	61	45.52	82	45.52	101
45.54	3	45.54	43	45.54	24	45.54	61	45.54	82	45.54	101
45.56	3	45.56	42	45.56	23	45.56	61	45.56	82	45.56	103
45.58	2	45.58	42	45.58	23	45.58	62	45.58	82	45.58	104
45.6	1	45.6	42	45.6	23	45.6	62	45.6	83	45.6	104
45.62	1	45.62	43	45.62	23	45.62	63	45.62	83	45.62	104
45.64	0	45.64	44	45.64	24	45.64	63	45.64	83	45.64	104
45.66	1	45.66	44	45.66	24	45.66	64	45.66	82	45.66	104
45.68	1	45.68	44	45.68	25	45.68	64	45.68	82	45.68	103
45.7	1	45.7	45	45.7	26	45.7	65	45.7	82	45.7	103
45.72	2	45.72	44	45.72	26	45.72	65	45.72	81	45.72	103
45.74	3	45.74	43	45.74	26	45.74	64	45.74	81	45.74	103
45.76	4	45.76	42	45.76	26	45.76	64	45.76	81	45.76	103
45.78	4	45.78	42	45.78	26	45.78	64	45.78	82	45.78	103
45.8	4	45.8	42	45.8	24	45.8	64	45.8	83	45.8	103
45.82	4	45.82	41	45.82	24	45.82	63	45.82	84	45.82	103
45.84	3	45.84	41	45.84	24	45.84	63	45.84	84	45.84	103
45.86	3	45.86	42	45.86	23	45.86	64	45.86	84	45.86	103
45.88	2	45.88	42	45.88	23	45.88	65	45.88	84	45.88	103
45.9	1	45.9	43	45.9	22	45.9	65	45.9	85	45.9	103
45.92	0	45.92	42	45.92	22	45.92	65	45.92	83	45.92	104
45.94	0	45.94	42	45.94	22	45.94	65	45.94	83	45.94	104
45.96	1	45.96	42	45.96	22	45.96	65	45.96	83	45.96	104
45.98	2	45.98	42	45.98	21	45.98	65	45.98	83	45.98	104
46	3	46	42	46	21	46	64	46	83	46	104
46.02	5	46.02	42	46.02	21	46.02	64	46.02	81	46.02	104
46.04	5	46.04	42	46.04	23	46.04	65	46.04	82	46.04	104
46.06	6	46.06	43	46.06	23	46.06	66	46.06	82	46.06	103
46.08	5	46.08	44	46.08	24	46.08	66	46.08	82	46.08	103
46.1	4	46.1	44	46.1	24	46.1	65	46.1	82	46.1	102
46.12	2	46.12	44	46.12	25	46.12	65	46.12	82	46.12	102
46.14	1	46.14	44	46.14	25	46.14	65	46.14	84	46.14	102
46.16	0	46.16	44	46.16	24	46.16	64	46.16	84	46.16	102
46.18	0	46.18	43	46.18	25	46.18	63	46.18	84	46.18	102
46.2	0	46.2	42	46.2	25	46.2	63	46.2	83	46.2	102
46.22	1	46.22	42	46.22	26	46.22	62	46.22	83	46.22	103
46.24	2	46.24	41	46.24	26	46.24	62	46.24	83	46.24	104
46.26	3	46.26	41	46.26	26	46.26	62	46.26	82	46.26	105
46.28	4	46.28	41	46.28	26	46.28	62	46.28	81	46.28	105
46.3	5	46.3	41	46.3	26	46.3	63	46.3	81	46.3	105
46.32	5	46.32	40	46.32	25	46.32	63	46.32	81	46.32	105
46.34	5	46.34	42	46.34	24	46.34	63	46.34	81	46.34	103
46.36	4	46.36	42	46.36	23	46.36	65	46.36	81	46.36	103
46.38	2	46.38	42	46.38	22	46.38	65	46.38	81	46.38	101
46.4	1	46.4	42	46.4	22	46.4	64	46.4	82	46.4	101
46.42	0	46.42	42	46.42	22	46.42	63	46.42	83	46.42	101
46.44	0	46.44	42	46.44	23	46.44	63	46.44	83	46.44	101
46.46	0	46.46	42	46.46	23	46.46	63	46.46	83	46.46	104
46.48	1	46.48	42	46.48	25	46.48	62	46.48	83	46.48	104
46.5	2	46.5	41	46.5	25	46.5	62	46.5	83	46.5	106
46.52	3	46.52	41	46.52	26	46.52	62	46.52	84	46.52	107
46.54	4	46.54	41	46.54	26	46.54	63	46.54	83	46.54	107
46.56	5	46.56	41	46.56	25	46.56	63	46.56	84	46.56	107
46.58	5	46.58	42	46.58	25	46.58	62	46.58	84	46.58	106
46.6	5	46.6	42	46.6	23	46.6	62	46.6	85	46.6	106
46.62	4	46.62	43	46.62	23	46.62	63	46.62	85	46.62	104
46.64	3	46.64	44	46.64	23	46.64	64	46.64	85	46.64	103
46.66	2	46.66	44	46.66	23	46.66	63	46.66	84	46.66	103
46.68	1	46.68	45	46.68	23	46.68	64	46.68	84	46.68	102
46.7	1	46.7	45	46.7	24	46.7	64	46.7	83	46.7	102
46.72	2	46.72	45	46.72	24	46.72	65	46.72	82	46.72	103
46.74	2	46.74	43	46.74	24	46.74	63	46.74	82	46.74	103
46.76	2	46.76	43	46.76	24	46.76	63	46.76	82	46.76	104
46.78	3	46.78	42	46.78	24	46.78	62	46.78	82	46.78	105
46.8	3	46.8	41	46.8	24	46.8	62	46.8	83	46.8	106
46.82	3	46.82	42	46.82	23	46.82	62	46.82	83	46.82	107
46.84	3	46.84	42	46.84	23	46.84	62	46.84	83	46.84	107
46.86	3	46.86	43	46.86	23	46.86	63	46.86	83	46.86	107
46.88	3	46.88	43	46.88	22	46.88	64	46.88	83	46.88	106
46.9	3	46.9	44	46.9	22	46.9	64	46.9	82	46.9	105
46.92	2	46.92	44	46.92	22	46.92	65	46.92	81	46.92	105
46.94	2	46.94	44	46.94	23	46.94	65	46.94	81	46.94	103
46.96	2	46.96	42	46.96	23	46.96	65	46.96	81	46.96	103
46.98	3	46.98	40	46.98	24	46.98	64	46.98	81	46.98	103
47	4	47	40	47	24	47	64	47	82	47	103
47.02	5	47.02	40	47.02	25	47.02	64	47.02	83	47.02	104
47.04	5	47.04	40	47.04	26	47.04	63	47.04	85	47.04	103
47.06	5	47.06	40	47.06	25	47.06	62	47.06	85	47.06	105
47.08	5	47.08	40	47.08	25	47.08	62	47.08	85	47.08	105
47.1	4	47.1	42	47.1	25	47.1	62	47.1	84	47.1	105
47.12	3	47.12	44	47.12	25	47.12	61	47.12	84	47.12	105
47.14	2	47.14	44	47.14	24	47.14	61	47.14	82	47.14	104
47.16	2	47.16	44	47.16	23	47.16	61	47.16	81	47.16	104
47.18	2	47.18	44	47.18	23	47.18	62	47.18	81	47.18	103
47.2	2	47.2	45	47.2	23	47.2	63	47.2	81	47.2	103
47.22	3	47.22	43	47.22	24	47.22	63	47.22	82	47.22	103
47.24	3	47.24	42	47.24	24	47.24	63	47.24	83	47.24	103
47.26	4	47.26	42	47.26	24	47.26	63	47.26	83	47.26	104
47.28	4	47.28	42	47.28	24	47.28	63	47.28	84	47.28	105
47.3	3	47.3	41	47.3	24	47.3	63	47.3	85	47.3	104
47.32	3	47.32	40	47.32	23	47.32	63	47.32	85	47.32	104
47.34	3	47.34	40	47.34	23	47.34	63	47.34	85	47.34	104
47.36	3	47.36	40	47.36	23	47.36	63	47.36	84	47.36	104
47.38	2	47.38	41	47.38	22	47.38	63	47.38	84	47.38	103
47.4	2	47.4	41	47.4	22	47.4	63	47.4	83	47.4	102
47.42	1	47.42	42	47.42	22	47.42	63	47.42	81	47.42	103
47.44	1	47.44	43	47.44	23	47.44	62	47.44	81	47.44	105
47.46	1	47.46	45	47.46	23	47.46	62	47.46	80	47.46	106
47.48	1	47.48	46	47.48	24	47.48	62	47.48	80	47.48	106
47.5	1	47.5	45	47.5	24	47.5	62	47.5	81	47.5	106
47.52	0	47.52	45	47.52	26	47.52	62	47.52	82	47.52	107
47.54	0	47.54	45	47.54	25	47.54	62	47.54	83	47.54	107
47.56	0	47.56	43	47.56	25	47.56	62	47.56	84	47.56	105
47.58	0	47.58	41	47.58	24	47.58	63	47.58	84	47.58	105
47.6	0	47.6	40	47.6	24	47.6	63	47.6	86	47.6	104
47.62	1	47.62	40	47.62	24	47.62	63	47.62	85	47.62	104
47.64	2	47.64	40	47.64	22	47.64	63	47.64	85	47.64	103
47.66	3	47.66	40	47.66	22	47.66	63	47.66	83	47.66	102
47.68	3	47.68	40	47.68	21	47.68	63	47.68	83	47.68	102
47.7	4	47.7	40	47.7	21	47.7	61	47.7	82	47.7	102
47.72	4	47.72	40	47.72	23	47.72	61	47.72	81	47.72	101
47.74	3	47.74	41	47.74	23	47.74	60	47.74	80	47.74	102
47.76	3	47.76	42	47.76	24	47.76	60	47.76	80	47.76	102
47.78	2	47.78	42	47.78	25	47.78	60	47.78	81	47.78	103
47.8	2	47.8	43	47.8	25	47.8	60	47.8	81	47.8	104
47.82	1	47.82	43	47.82	25	47.82	62	47.82	81	47.82	105
47.84	1	47.84	43	47.84	22	47.84	63	47.84	82	47.84	105
47.86	1	47.86	42	47.86	22	47.86	63	47.86	82	47.86	106
47.88	1	47.88	42	47.88	21	47.88	65	47.88	83	47.88	106
47.9	2	47.9	41	47.9	20	47.9	65	47.9	82	47.9	105
47.92	2	47.92	40	47.92	20	47.92	65	47.92	82	47.92	105
47.94	2	47.94	40	47.94	20	47.94	64	47.94	82	47.94	104
47.96	2	47.96	40	47.96	21	47.96	62	47.96	82	47.96	105
47.98	2	47.98	40	47.98	22	47.98	62	47.98	82	47.98	105
48	3	48	40	48	22	48	61	48	81	48	105
48.02	3	48.02	40	48.02	23	48.02	61	48.02	81	48.02	105
48.04	3	48.04	40	48.04	24	48.04	62	48.04	82	48.04	105
48.06	3	48.06	41	48.06	25	48.06	62	48.06	82	48.06	105
48.08	2	48.08	41	48.08	24	48.08	63	48.08	82	48.08	104
48.1	2	48.1	42	48.1	24	48.1	65	48.1	83	48.1	105
48.12	1	48.12	42	48.12	22	48.12	64	48.12	84	48.12	104
48.14	1	48.14	42	48.14	21	48.14	64	48.14	84	48.14	105
48.16	1	48.16	43	48.16	21	48.16	63	48.16	84	48.16	105
48.18	1	48.18	42	48.18	20	48.18	63	48.18	84	48.18	106
48.2	2	48.2	41	48.2	20	48.2	61	48.2	84	48.2	105
48.22	2	48.22	41	48.22	20	48.22	60	48.22	82	48.22	105
48.24	2	48.24	41	48.24	21	48.24	60	48.24	81	48.24	104
48.26	3	48.26	41	48.26	22	48.26	60	48.26	81	48.26	104
48.28	3	48.28	40	48.28	22	48.28	60	48.28	80	48.28	103
48.3	3	48.3	40	48.3	22	48.3	60	48.3	81	48.3	102
48.32	3	48.32	41	48.32	23	48.32	61	48.32	81	48.32	101
48.34	2	48.34	42	48.34	23	48.34	60	48.34	82	48.34	101
48.36	2	48.36	42	48.36	22	48.36	61	48.36	83	48.36	101
48.38	2	48.38	42	48.38	22	48.38	61	48.38	83	48.38	102
48.4	2	48.4	42	48.4	21	48.4	61	48.4	83	48.4	102
48.42	2	48.42	43	48.42	21	48.42	61	48.42	83	48.42	102
48.44	2	48.44	42	48.44	20	48.44	60	48.44	83	48.44	104
48.46	3	48.46	41	48.46	20	48.46	60	48.46	83	48.46	105
48.48	3	48.48	41	48.48	20	48.48	60	48.48	81	48.48	106
48.5	3	48.5	41	48.5	21	48.5	61	48.5	82	48.5	106
48.52	4	48.52	41	48.52	21	48.52	62	48.52	82	48.52	107
48.54	4	48.54	40	48.54	20	48.54	62	48.54	82	48.54	107
48.56	4	48.56	40	48.56	20	48.56	63	48.56	82	48.56	105
48.58	4	48.58	41	48.58	20	48.58	65	48.58	83	48.58	104
48.6	3	48.6	41	48.6	20	48.6	65	48.6	84	48.6	104
48.62	3	48.62	41	48.62	20	48.62	64	48.62	85	48.62	103
48.64	3	48.64	41	48.64	20	48.64	64	48.64	84	48.64	102
48.66	3	48.66	41	48.66	20	48.66	64	48.66	84	48.66	102
48.68	3	48.68	41	48.68	22	48.68	62	48.68	84	48.68	103
48.7	3	48.7	41	48.7	22	48.7	61	48.7	82	48.7	103
48.72	4	48.72	41	48.72	23	48.72	60	48.72	82	48.72	104
48.74	3	48.74	42	48.74	23	48.74	60	48.74	81	48.74	105
48.76	3	48.76	42	48.76	23	48.76	62	48.76	82	48.76	105
48.78	2	48.78	42	48.78	23	48.78	62	48.78	83	48.78	106
48.8	2	48.8	42	48.8	21	48.8	62	48.8	84	48.8	106
48.82	1	48.82	42	48.82	22	48.82	64	48.82	85	48.82	107
48.84	1	48.84	42	48.84	21	48.84	65	48.84	85	48.84	107
48.86	1	48.86	41	48.86	21	48.86	66	48.86	85	48.86	106
48.88	1	48.88	41	48.88	22	48.88	64	48.88	85	48.88	105
48.9	2	48.9	41	48.9	22	48.9	63	48.9	83	48.9	105
48.92	2	48.92	41	48.92	21	48.92	63	48.92	83	48.92	104
48.94	3	48.94	41	48.94	22	48.94	61	48.94	81	48.94	103
48.96	3	48.96	42	48.96	22	48.96	60	48.96	81	48.96	103
48.98	3	48.98	42	48.98	21	48.98	60	48.98	81	48.98	101
49	4	49	42	49	21	49	60	49	82	49	102
49.02	4	49.02	43	49.02	21	49.02	61	49.02	82	49.02	103
49.04	4	49.04	43	49.04	21	49.04	61	49.04	84	49.04	103
49.06	4	49.06	43	49.06	22	49.06	61	49.06	84	49.06	105
49.08	4	49.08	42	49.08	23	49.08	62	49.08	86	49.08	105
49.1	4	49.1	42	49.1	23	49.1	63	49.1	86	49.1	106
49.12	4	49.12	42	49.12	24	49.12	63	49.12	86	49.12	107
49.14	3	49.14	41	49.14	24	49.14	63	49.14	86	49.14	106
49.16	3	49.16	41	49.16	25	49.16	63	49.16	85	49.16	106
49.18	3	49.18	41	49.18	24	49.18	63	49.18	85	49.18	105
49.2	3	49.2	42	49.2	23	49.2	63	49.2	84	49.2	105
49.22	3	49.22	44	49.22	23	49.22	62	49.22	83	49.22	105
49.24	3	49.24	45	49.24	23	49.24	62	49.24	83	49.24	105
49.26	4	49.26	46	49.26	23	49.26	62	49.26	83	49.26	105
49.28	5	49.28	46	49.28	22	49.28	61	49.28	83	49.28	107
49.3	6	49.3	46	49.3	22	49.3	62	49.3	83	49.3	108
49.32	6	49.32	45	49.32	24	49.32	62	49.32	84	49.32	108
49.34	6	49.34	44	49.34	24	49.34	63	49.34	85	49.34	107
49.36	6	49.36	43	49.36	25	49.36	65	49.36	86	49.36	106
49.38	5	49.38	43	49.38	24	49.38	67	49.38	86	49.38	106
49.4	4	49.4	43	49.4	24	49.4	68	49.4	86	49.4	107
49.42	4	49.42	43	49.42	24	49.42	69	49.42	86	49.42	106
49.44	4	49.44	44	49.44	23	49.44	70	49.44	86	49.44	108
49.46	4	49.46	44	49.46	23	49.46	70	49.46	85	49.46	109
49.48	5	49.48	44	49.48	22	49.48	71	49.48	86	49.48	110
49.5	6	49.5	44	49.5	23	49.5	70	49.5	85	49.5	112
49.52	7	49.52	45	49.52	25	49.52	70	49.52	86	49.52	112
49.54	7	49.54	46	49.54	26	49.54	69	49.54	86	49.54	112
49.56	7	49.56	47	49.56	28	49.56	69	49.56	87	49.56	112
49.58	7	49.58	49	49.58	28	49.58	69	49.58	88	49.58	112
49.6	7	49.6	51	49.6	29	49.6	68	49.6	88	49.6	112
49.62	7	49.62	53	49.62	30	49.62	68	49.62	89	49.62	111
49.64	7	49.64	53	49.64	31	49.64	68	49.64	89	49.64	111
49.66	7	49.66	54	49.66	31	49.66	68	49.66	90	49.66	111
49.68	8	49.68	53	49.68	32	49.68	68	49.68	89	49.68	110
49.7	8	49.7	52	49.7	33	49.7	68	49.7	89	49.7	109
49.72	8	49.72	50	49.72	34	49.72	69	49.72	89	49.72	109
49.74	8	49.74	49	49.74	35	49.74	70	49.74	89	49.74	110
49.76	9	49.76	48	49.76	34	49.76	71	49.76	89	49.76	110
49.78	9	49.78	49	49.78	35	49.78	71	49.78	90	49.78	112
49.8	9	49.8	49	49.8	35	49.8	71	49.8	90	49.8	113
49.82	9	49.82	50	49.82	34	49.82	71	49.82	90	49.82	115
49.84	10	49.84	51	49.84	33	49.84	70	49.84	90	49.84	116
49.86	11	49.86	52	49.86	32	49.86	70	49.86	89	49.86	116
49.88	11	49.88	52	49.88	32	49.88	69	49.88	89	49.88	117
49.9	11	49.9	52	49.9	32	49.9	70	49.9	89	49.9	116
49.92	11	49.92	51	49.92	31	49.92	70	49.92	89	49.92	114
49.94	10	49.94	51	49.94	31	49.94	71	49.94	89	49.94	114
49.96	9	49.96	49	49.96	31	49.96	71	49.96	90	49.96	113
49.98	7	49.98	49	49.98	31	49.98	73	49.98	90	49.98	112
50	7	50	49	50	32	50	72	50	90	50	110
50.02	6	50.02	50	50.02	32	50.02	72	50.02	91	50.02	109
50.04	6	50.04	50	50.04	32	50.04	72	50.04	90	50.04	110
50.06	7	50.06	50	50.06	32	50.06	71	50.06	90	50.06	112
50.08	8	50.08	51	50.08	32	50.08	71	50.08	89	50.08	112
50.1	10	50.1	52	50.1	32	50.1	72	50.1	89	50.1	113
50.12	11	50.12	53	50.12	32	50.12	73	50.12	90	50.12	116
50.14	12	50.14	54	50.14	33	50.14	76	50.14	89	50.14	119
50.16	13	50.16	55	50.16	34	50.16	77	50.16	91	50.16	122
50.18	14	50.18	56	50.18	36	50.18	79	50.18	94	50.18	123
50.2	14	50.2	57	50.2	38	50.2	80	50.2	96	50.2	125
50.22	14	50.22	59	50.22	39	50.22	81	50.22	99	50.22	125
50.24	14	50.24	59	50.24	40	50.24	81	50.24	101	50.24	126
50.26	15	50.26	60	50.26	40	50.26	83	50.26	104	50.26	125
50.28	18	50.28	60	50.28	41	50.28	84	50.28	107	50.28	125
50.3	21	50.3	62	50.3	41	50.3	90	50.3	110	50.3	125
50.32	24	50.32	63	50.32	42	50.32	96	50.32	111	50.32	128
50.34	27	50.34	66	50.34	43	50.34	104	50.34	115	50.34	131
50.36	30	50.36	70	50.36	47	50.36	113	50.36	118	50.36	136
50.38	33	50.38	77	50.38	51	50.38	121	50.38	123	50.38	143
50.4	35	50.4	84	50.4	56	50.4	127	50.4	128	50.4	151
50.42	37	50.42	89	50.42	62	50.42	133	50.42	134	50.42	159
50.44	40	50.44	95	50.44	70	50.44	138	50.44	140	50.44	168
50.46	44	50.46	101	50.46	79	50.46	142	50.46	148	50.46	176
50.48	49	50.48	107	50.48	91	50.48	148	50.48	155	50.48	184
50.5	55	50.5	113	50.5	105	50.5	155	50.5	161	50.5	194
50.52	62	50.52	118	50.52	120	50.52	165	50.52	164	50.52	201
50.54	70	50.54	126	50.54	138	50.54	177	50.54	168	50.54	208
50.56	78	50.56	136	50.56	157	50.56	190	50.56	171	50.56	216
50.58	86	50.58	148	50.58	175	50.58	203	50.58	174	50.58	225
50.6	94	50.6	161	50.6	195	50.6	215	50.6	179	50.6	235
50.62	100	50.62	173	50.62	210	50.62	224	50.62	182	50.62	245
50.64	107	50.64	184	50.64	222	50.64	229	50.64	187	50.64	253
50.66	111	50.66	193	50.66	229	50.66	232	50.66	190	50.66	259
50.68	113	50.68	194	50.68	230	50.68	227	50.68	192	50.68	262
50.7	112	50.7	190	50.7	224	50.7	221	50.7	192	50.7	259
50.72	109	50.72	179	50.72	210	50.72	210	50.72	189	50.72	253
50.74	103	50.74	163	50.74	191	50.74	196	50.74	184	50.74	241
50.76	94	50.76	145	50.76	172	50.76	181	50.76	178	50.76	227
50.78	84	50.78	126	50.78	154	50.78	167	50.78	169	50.78	213
50.8	73	50.8	110	50.8	139	50.8	151	50.8	158	50.8	198
50.82	63	50.82	97	50.82	124	50.82	140	50.82	146	50.82	183
50.84	54	50.84	89	50.84	112	50.84	128	50.84	132	50.84	171
50.86	47	50.86	86	50.86	103	50.86	119	50.86	120	50.86	159
50.88	41	50.88	85	50.88	95	50.88	112	50.88	108	50.88	150
50.9	36	50.9	85	50.9	86	50.9	105	50.9	100	50.9	142
50.92	32	50.92	84	50.92	76	50.92	99	50.92	95	50.92	135
50.94	28	50.94	82	50.94	66	50.94	94	50.94	93	50.94	129
50.96	25	50.96	77	50.96	59	50.96	89	50.96	93	50.96	125
50.98	21	50.98	69	50.98	52	50.98	84	50.98	96	50.98	122
51	18	51	61	51	48	51	81	51	98	51	120
51.02	16	51.02	52	51.02	43	51.02	78	51.02	99	51.02	119
51.04	15	51.04	45	51.04	40	51.04	76	51.04	99	51.04	118
51.06	14	51.06	41	51.06	39	51.06	74	51.06	97	51.06	119
51.08	12	51.08	40	51.08	39	51.08	73	51.08	95	51.08	117
51.1	11	51.1	40	51.1	39	51.1	72	51.1	92	51.1	116
51.12	10	51.12	43	51.12	38	51.12	73	51.12	88	51.12	115
51.14	9	51.14	46	51.14	36	51.14	72	51.14	84	51.14	113
51.16	8	51.16	48	51.16	35	51.16	72	51.16	83	51.16	110
51.18	6	51.18	50	51.18	34	51.18	71	51.18	82	51.18	107
51.2	6	51.2	50	51.2	33	51.2	70	51.2	82	51.2	105
51.22	6	51.22	51	51.22	31	51.22	69	51.22	83	51.22	104
51.24	6	51.24	49	51.24	29	51.24	67	51.24	84	51.24	104
51.26	6	51.26	47	51.26	29	51.26	66	51.26	86	51.26	103
51.28	7	51.28	45	51.28	29	51.28	66	51.28	89	51.28	104
51.3	8	51.3	44	51.3	28	51.3	65	51.3	89	51.3	106
51.32	8	51.32	44	51.32	27	51.32	65	51.32	90	51.32	107
51.34	8	51.34	42	51.34	26	51.34	65	51.34	88	51.34	107
51.36	7	51.36	42	51.36	26	51.36	65	51.36	88	51.36	108
51.38	6	51.38	43	51.38	26	51.38	65	51.38	86	51.38	107
51.4	5	51.4	44	51.4	25	51.4	65	51.4	84	51.4	107
51.42	4	51.42	45	51.42	23	51.42	64	51.42	82	51.42	106
51.44	3	51.44	45	51.44	24	51.44	64	51.44	81	51.44	104
51.46	2	51.46	45	51.46	24	51.46	64	51.46	80	51.46	103
51.48	1	51.48	46	51.48	25	51.48	65	51.48	80	51.48	103
51.5	1	51.5	45	51.5	25	51.5	65	51.5	80	51.5	103
51.52	1	51.52	44	51.52	25	51.52	65	51.52	81	51.52	103
51.54	2	51.54	42	51.54	25	51.54	65	51.54	82	51.54	104
51.56	3	51.56	42	51.56	26	51.56	65	51.56	83	51.56	105
51.58	3	51.58	41	51.58	27	51.58	64	51.58	83	51.58	106
51.6	4	51.6	41	51.6	25	51.6	62	51.6	85	51.6	106
51.62	4	51.62	41	51.62	24	51.62	61	51.62	85	51.62	106
51.64	4	51.64	41	51.64	24	51.64	61	51.64	84	51.64	105
51.66	3	51.66	42	51.66	24	51.66	61	51.66	84	51.66	104
51.68	3	51.68	43	51.68	24	51.68	61	51.68	83	51.68	103
51.7	3	51.7	43	51.7	23	51.7	63	51.7	82	51.7	103
51.72	3	51.72	42	51.72	23	51.72	64	51.72	82	51.72	103
51.74	3	51.74	42	51.74	24	51.74	66	51.74	81	51.74	103
51.76	3	51.76	42	51.76	24	51.76	66	51.76	81	51.76	103
51.78	3	51.78	43	51.78	24	51.78	66	51.78	83	51.78	103
51.8	3	51.8	42	51.8	23	51.8	66	51.8	83	51.8	104
51.82	3	51.82	42	51.82	23	51.82	66	51.82	83	51.82	104
51.84	3	51.84	42	51.84	22	51.84	65	51.84	84	51.84	104
51.86	3	51.86	43	51.86	22	51.86	64	51.86	83	51.86	103
51.88	3	51.88	44	51.88	21	51.88	64	51.88	83	51.88	103
51.9	2	51.9	43	51.9	21	51.9	64	51.9	82	51.9	104
51.92	2	51.92	43	51.92	22	51.92	64	51.92	81	51.92	104
51.94	2	51.94	44	51.94	22	51.94	63	51.94	81	51.94	104
51.96	2	51.96	44	51.96	22	51.96	62	51.96	82	51.96	104
51.98	2	51.98	42	51.98	24	51.98	62	51.98	82	51.98	103
52	2	52	42	52	24	52	63	52	82	52	103
52.02	2	52.02	41	52.02	25	52.02	63	52.02	83	52.02	103
52.04	2	52.04	40	52.04	25	52.04	63	52.04	84	52.04	103
52.06	2	52.06	40	52.06	25	52.06	63	52.06	84	52.06	102
52.08	2	52.08	40	52.08	25	52.08	63	52.08	83	52.08	102
52.1	2	52.1	40	52.1	24	52.1	64	52.1	83	52.1	102
52.12	2	52.12	42	52.12	24	52.12	63	52.12	83	52.12	102
52.14	2	52.14	42	52.14	23	52.14	62	52.14	82	52.14	102
52.16	3	52.16	43	52.16	24	52.16	62	52.16	83	52.16	102
52.18	3	52.18	44	52.18	23	52.18	62	52.18	83	52.18	103
52.2	4	52.2	44	52.2	24	52.2	62	52.2	83	52.2	104
52.22	4	52.22	43	52.22	23	52.22	62	52.22	82	52.22	104
52.24	4	52.24	42	52.24	23	52.24	62	52.24	82	52.24	104
52.26	4	52.26	42	52.26	23	52.26	62	52.26	82	52.26	104
52.28	4	52.28	42	52.28	23	52.28	63	52.28	81	52.28	105
52.3	3	52.3	41	52.3	23	52.3	64	52.3	81	52.3	105
52.32	2	52.32	41	52.32	23	52.32	64	52.32	81	52.32	103
52.34	2	52.34	42	52.34	23	52.34	64	52.34	81	52.34	103
52.36	1	52.36	42	52.36	23	52.36	64	52.36	82	52.36	103
52.38	1	52.38	42	52.38	23	52.38	64	52.38	84	52.38	103
52.4	1	52.4	43	52.4	23	52.4	64	52.4	84	52.4	103
52.42	2	52.42	43	52.42	22	52.42	63	52.42	85	52.42	102
52.44	2	52.44	43	52.44	22	52.44	63	52.44	85	52.44	101
52.46	3	52.46	43	52.46	21	52.46	63	52.46	85	52.46	102
52.48	3	52.48	42	52.48	21	52.48	64	52.48	85	52.48	102
52.5	4	52.5	42	52.5	21	52.5	64	52.5	84	52.5	102
52.52	5	52.52	42	52.52	22	52.52	64	52.52	82	52.52	102
52.54	5	52.54	41	52.54	24	52.54	65	52.54	82	52.54	103
52.56	4	52.56	41	52.56	24	52.56	65	52.56	80	52.56	103
52.58	4	52.58	42	52.58	25	52.58	65	52.58	80	52.58	104
52.6	4	52.6	41	52.6	25	52.6	64	52.6	80	52.6	104
52.62	3	52.62	41	52.62	25	52.62	64	52.62	80	52.62	103
52.64	2	52.64	41	52.64	25	52.64	64	52.64	80	52.64	103
52.66	1	52.66	40	52.66	25	52.66	64	52.66	82	52.66	102
52.68	1	52.68	40	52.68	24	52.68	63	52.68	83	52.68	101
52.7	2	52.7	40	52.7	25	52.7	63	52.7	84	52.7	101
52.72	2	52.72	40	52.72	24	52.72	62	52.72	84	52.72	101
52.74	3	52.74	40	52.74	24	52.74	62	52.74	84	52.74	102
52.76	4	52.76	40	52.76	24	52.76	62	52.76	84	52.76	103
52.78	4	52.78	41	52.78	24	52.78	62	52.78	83	52.78	103
52.8	5	52.8	41	52.8	24	52.8	62	52.8	82	52.8	104
52.82	5	52.82	42	52.82	23	52.82	62	52.82	82	52.82	105
52.84	4	52.84	41	52.84	22	52.84	63	52.84	83	52.84	105
52.86	4	52.86	42	52.86	22	52.86	63	52.86	84	52.86	104
52.88	3	52.88	42	52.88	23	52.88	65	52.88	85	52.88	104
52.9	3	52.9	42	52.9	23	52.9	65	52.9	85	52.9	102
52.92	2	52.92	42	52.92	24	52.92	65	52.92	85	52.92	102
52.94	2	52.94	43	52.94	24	52.94	65	52.94	85	52.94	102
52.96	2	52.96	43	52.96	24	52.96	64	52.96	85	52.96	101
52.98	2	52.98	43	52.98	25	52.98	63	52.98	84	52.98	101
53	2	53	43	53	25	53	63	53	84	53	101
53.02	2	53.02	43	53.02	24	53.02	62	53.02	83	53.02	103
53.04	2	53.04	43	53.04	23	53.04	63	53.04	83	53.04	103
53.06	2	53.06	42	53.06	23	53.06	63	53.06	83	53.06	104
53.08	2	53.08	41	53.08	23	53.08	64	53.08	83	53.08	104
53.1	2	53.1	41	53.1	23	53.1	64	53.1	83	53.1	104
53.12	2	53.12	42	53.12	22	53.12	66	53.12	83	53.12	104
53.14	2	53.14	42	53.14	23	53.14	66	53.14	84	53.14	105
53.16	2	53.16	42	53.16	23	53.16	66	53.16	84	53.16	104
53.18	2	53.18	42	53.18	25	53.18	65	53.18	84	53.18	105
53.2	2	53.2	43	53.2	26	53.2	65	53.2	84	53.2	105
53.22	2	53.22	44	53.22	26	53.22	65	53.22	84	53.22	105
53.24	3	53.24	45	53.24	27	53.24	65	53.24	84	53.24	106
53.26	3	53.26	44	53.26	26	53.26	64	53.26	85	53.26	107
53.28	4	53.28	45	53.28	26	53.28	65	53.28	85	53.28	106
53.3	4	53.3	45	53.3	26	53.3	65	53.3	86	53.3	107
53.32	5	53.32	46	53.32	25	53.32	67	53.32	86	53.32	107
53.34	6	53.34	46	53.34	26	53.34	68	53.34	86	53.34	107
53.36	6	53.36	46	53.36	27	53.36	70	53.36	86	53.36	107
53.38	6	53.38	46	53.38	28	53.38	70	53.38	85	53.38	107
53.4	6	53.4	46	53.4	29	53.4	71	53.4	85	53.4	106
53.42	6	53.42	46	53.42	32	53.42	71	53.42	85	53.42	106
53.44	6	53.44	47	53.44	32	53.44	72	53.44	85	53.44	107
53.46	6	53.46	47	53.46	32	53.46	71	53.46	87	53.46	108
53.48	6	53.48	48	53.48	32	53.48	72	53.48	88	53.48	110
53.5	6	53.5	49	53.5	32	53.5	71	53.5	90	53.5	111
53.52	6	53.52	51	53.52	33	53.52	72	53.52	91	53.52	112
53.54	6	53.54	54	53.54	33	53.54	72	53.54	92	53.54	113
53.56	7	53.56	56	53.56	34	53.56	73	53.56	93	53.56	114
53.58	8	53.58	57	53.58	37	53.58	74	53.58	94	53.58	114
53.6	9	53.6	58	53.6	39	53.6	74	53.6	93	53.6	114
53.62	10	53.62	60	53.62	41	53.62	75	53.62	94	53.62	113
53.64	11	53.64	60	53.64	42	53.64	76	53.64	94	53.64	113
53.66	13	53.66	60	53.66	41	53.66	77	53.66	94	53.66	114
53.68	14	53.68	59	53.68	41	53.68	80	53.68	95	53.68	115
53.7	15	53.7	59	53.7	42	53.7	81	53.7	95	53.7	116
53.72	16	53.72	60	53.72	43	53.72	83	53.72	96	53.72	118
53.74	16	53.74	62	53.74	45	53.74	86	53.74	98	53.74	119
53.76	16	53.76	63	53.76	49	53.76	87	53.76	99	53.76	120
53.78	16	53.78	65	53.78	55	53.78	88	53.78	100	53.78	121
53.8	15	53.8	67	53.8	60	53.8	87	53.8	101	53.8	123
53.82	15	53.82	68	53.82	64	53.82	85	53.82	101	53.82	123
53.84	16	53.84	69	53.84	66	53.84	83	53.84	102	53.84	124
53.86	16	53.86	70	53.86	66	53.86	81	53.86	102	53.86	125
53.88	17	53.88	70	53.88	63	53.88	79	53.88	100	53.88	125
53.9	17	53.9	70	53.9	60	53.9	77	53.9	99	53.9	125
53.92	17	53.92	69	53.92	54	53.92	76	53.92	97	53.92	124
53.94	18	53.94	68	53.94	49	53.94	75	53.94	96	53.94	122
53.96	18	53.96	67	53.96	46	53.96	75	53.96	95	53.96	120
53.98	17	53.98	64	53.98	44	53.98	75	53.98	95	53.98	118
54	15	54	61	54	45	54	76	54	94	54	114
54.02	14	54.02	58	54.02	46	54.02	76	54.02	93	54.02	112
54.04	13	54.04	55	54.04	47	54.04	75	54.04	94	54.04	110
54.06	12	54.06	52	54.06	49	54.06	74	54.06	94	54.06	107
54.08	10	54.08	49	54.08	50	54.08	73	54.08	92	54.08	106
54.1	10	54.1	48	54.1	50	54.1	71	54.1	91	54.1	106
54.12	9	54.12	47	54.12	48	54.12	69	54.12	89	54.12	105
54.14	9	54.14	47	54.14	45	54.14	67	54.14	87	54.14	107
54.16	9	54.16	46	54.16	41	54.16	66	54.16	87	54.16	106
54.18	9	54.18	47	54.18	35	54.18	65	54.18	85	54.18	107
54.2	9	54.2	47	54.2	31	54.2	65	54.2	84	54.2	108
54.22	9	54.22	48	54.22	28	54.22	66	54.22	83	54.22	108
54.24	9	54.24	47	54.24	26	54.24	68	54.24	83	54.24	111
54.26	8	54.26	47	54.26	24	54.26	69	54.26	84	54.26	111
54.28	7	54.28	47	54.28	25	54.28	71	54.28	85	54.28	109
54.3	7	54.3	46	54.3	25	54.3	70	54.3	85	54.3	109
54.32	6	54.32	44	54.32	27	54.32	71	54.32	86	54.32	109
54.34	5	54.34	43	54.34	28	54.34	70	54.34	86	54.34	108
54.36	4	54.36	42	54.36	28	54.36	68	54.36	87	54.36	106
54.38	4	54.38	41	54.38	28	54.38	66	54.38	87	54.38	103
54.4	3	54.4	42	54.4	27	54.4	64	54.4	86	54.4	102
54.42	3	54.42	42	54.42	27	54.42	62	54.42	84	54.42	102
54.44	2	54.44	42	54.44	26	54.44	61	54.44	83	54.44	101
54.46	2	54.46	43	54.46	26	54.46	61	54.46	82	54.46	101
54.48	2	54.48	44	54.48	26	54.48	60	54.48	81	54.48	101
54.5	2	54.5	44	54.5	26	54.5	61	54.5	80	54.5	102
54.52	3	54.52	44	54.52	26	54.52	62	54.52	80	54.52	103
54.54	3	54.54	43	54.54	26	54.54	63	54.54	80	54.54	105
54.56	4	54.56	42	54.56	26	54.56	65	54.56	81	54.56	106
54.58	5	54.58	42	54.58	26	54.58	66	54.58	83	54.58	106
54.6	5	54.6	41	54.6	26	54.6	66	54.6	84	54.6	105
54.62	6	54.62	41	54.62	26	54.62	65	54.62	85	54.62	105
54.64	6	54.64	41	54.64	26	54.64	65	54.64	85	54.64	105
54.66	6	54.66	41	54.66	26	54.66	64	54.66	85	54.66	104
54.68	5	54.68	42	54.68	26	54.68	63	54.68	84	54.68	103
54.7	4	54.7	42	54.7	26	54.7	62	54.7	83	54.7	103
54.72	4	54.72	44	54.72	26	54.72	62	54.72	82	54.72	103
54.74	3	54.74	44	54.74	25	54.74	62	54.74	82	54.74	102
54.76	2	54.76	44	54.76	24	54.76	62	54.76	81	54.76	102
54.78	2	54.78	44	54.78	23	54.78	62	54.78	81	54.78	102
54.8	1	54.8	43	54.8	23	54.8	62	54.8	81	54.8	103
54.82	2	54.82	42	54.82	22	54.82	62	54.82	82	54.82	104
54.84	2	54.84	42	54.84	22	54.84	62	54.84	83	54.84	104
54.86	3	54.86	41	54.86	22	54.86	63	54.86	83	54.86	104
54.88	3	54.88	40	54.88	22	54.88	64	54.88	84	54.88	104
54.9	3	54.9	41	54.9	22	54.9	64	54.9	84	54.9	105
54.92	4	54.92	41	54.92	22	54.92	64	54.92	84	54.92	105
54.94	4	54.94	41	54.94	22	54.94	65	54.94	84	54.94	104
54.96	4	54.96	41	54.96	22	54.96	65	54.96	84	54.96	103
54.98	4	54.98	43	54.98	23	54.98	65	54.98	83	54.98	103
55	4	55	43	55	23	55	64	55	82	55	103
