# Supplementary material for: Defect engineering on V2O3 cathode for long-cycling aqueous zinc metal batteries
Source: Nat Commun. 2021 Nov 25;12:6878. doi: 10.1038/s41467-021-27203-w (PMC8617200; doi:10.1038/s41467-021-27203-w)
Supplement: Supplementary file 3 — Source data [file 41467_2021_27203_MOESM3_ESM.zip › Source-Data/Figure 5b.xlsx]

## Sheet: Sheet1
2 Theta	Intensity	2 Theta	Intensity	2 Theta	Intensity	2 Theta	Intensity	2 Theta	Intensity	2 Theta	Intensity	2 Theta	Intensity
	brown		red		blue		green		pink		yellow		black
X	Y	X	Y	X	Y	X	Y	X	Y	X	Y	X	Y
32	2	32	44	32	24	32.01	66	32	83	32	102	33.004	5
32.02	3	32.02	44	32.02	24	32.03	65	32.02	83	32.02	102	36.255	5
32.04	4	32.04	43	32.04	24	32.05	65	32.04	83	32.04	102
32.06	4	32.06	43	32.06	24	32.07	65	32.06	84	32.06	104
32.08	4	32.08	43	32.08	23	32.09	64	32.08	85	32.08	104
32.1	3	32.1	42	32.1	23	32.11	64	32.1	85	32.1	104
32.12	2	32.12	41	32.12	23	32.13	64	32.12	85	32.12	105
32.14	2	32.14	41	32.14	23	32.15	64	32.14	84	32.14	104
32.16	2	32.16	41	32.16	23	32.17	64	32.16	83	32.16	105
32.18	2	32.18	41	32.18	25	32.19	65	32.18	83	32.18	105
32.2	2	32.2	42	32.2	26	32.21	65	32.2	83	32.2	104
32.22	2	32.22	42	32.22	25	32.23	65	32.22	83	32.22	104
32.24	3	32.24	43	32.24	25	32.25	66	32.24	84	32.24	104
32.26	4	32.26	43	32.26	24	32.27	65	32.26	85	32.26	104
32.28	5	32.28	43	32.28	23	32.29	66	32.28	87	32.28	104
32.3	5	32.3	44	32.3	23	32.31	67	32.3	88	32.3	104
32.32	5	32.32	44	32.32	24	32.33	67	32.32	89	32.32	105
32.34	5	32.34	45	32.34	25	32.35	68	32.34	89	32.34	105
32.36	5	32.36	46	32.36	26	32.37	69	32.36	89	32.36	106
32.38	4	32.38	48	32.38	28	32.39	69	32.38	89	32.38	107
32.4	3	32.4	49	32.4	28	32.41	69	32.4	87	32.4	107
32.42	3	32.42	49	32.42	29	32.43	69	32.42	87	32.42	108
32.44	3	32.44	50	32.44	29	32.45	68	32.44	86	32.44	109
32.46	3	32.46	50	32.46	29	32.47	68	32.46	85	32.46	110
32.48	4	32.48	51	32.48	29	32.49	67	32.48	86	32.48	110
32.5	4	32.5	52	32.5	30	32.51	67	32.5	86	32.5	111
32.52	4	32.52	52	32.52	32	32.53	68	32.52	87	32.52	111
32.54	5	32.54	53	32.54	33	32.55	70	32.54	89	32.54	112
32.56	5	32.56	52	32.56	34	32.57	72	32.56	90	32.56	114
32.58	6	32.58	52	32.58	34	32.59	75	32.58	91	32.58	114
32.6	6	32.6	52	32.6	34	32.61	77	32.6	91	32.6	116
32.62	7	32.62	52	32.62	35	32.63	79	32.62	91	32.62	118
32.64	8	32.64	53	32.64	35	32.65	80	32.64	91	32.64	118
32.66	8	32.66	56	32.66	37	32.67	79	32.66	91	32.66	119
32.68	8	32.68	58	32.68	38	32.69	78	32.68	92	32.68	118
32.7	8	32.7	61	32.7	40	32.71	77	32.7	93	32.7	116
32.72	8	32.72	62	32.72	41	32.73	76	32.72	95	32.72	115
32.74	10	32.74	63	32.74	42	32.75	76	32.74	96	32.74	114
32.76	11	32.76	64	32.76	44	32.77	77	32.76	97	32.76	113
32.78	14	32.78	63	32.78	46	32.79	78	32.78	97	32.78	115
32.8	16	32.8	63	32.8	49	32.81	80	32.8	98	32.8	117
32.82	17	32.82	63	32.82	52	32.83	82	32.82	98	32.82	118
32.84	18	32.84	63	32.84	54	32.85	83	32.84	98	32.84	120
32.86	17	32.86	63	32.86	55	32.87	85	32.86	98	32.86	120
32.88	16	32.88	64	32.88	55	32.89	86	32.88	97	32.88	119
32.9	14	32.9	65	32.9	53	32.91	87	32.9	96	32.9	119
32.92	13	32.92	66	32.92	52	32.93	88	32.92	95	32.92	118
32.94	13	32.94	66	32.94	51	32.95	86	32.94	93	32.94	118
32.96	13	32.96	66	32.96	50	32.97	86	32.96	92	32.96	117
32.98	14	32.98	64	32.98	49	32.99	82	32.98	91	32.98	117
33	16	33	62	33	50	33.01	80	33	92	33	116
33.02	17	33.02	60	33.02	49	33.03	78	33.02	92	33.02	116
33.04	17	33.04	57	33.04	48	33.05	77	33.04	91	33.04	115
33.06	16	33.06	54	33.06	46	33.07	77	33.06	91	33.06	114
33.08	15	33.08	52	33.08	44	33.09	77	33.08	90	33.08	113
33.1	14	33.1	50	33.1	41	33.11	78	33.1	89	33.1	113
33.12	13	33.12	50	33.12	40	33.13	78	33.12	87	33.12	112
33.14	12	33.14	49	33.14	38	33.15	76	33.14	86	33.14	111
33.16	11	33.16	48	33.16	35	33.17	75	33.16	85	33.16	110
33.18	10	33.18	48	33.18	33	33.19	72	33.18	86	33.18	108
33.2	9	33.2	48	33.2	31	33.21	70	33.2	86	33.2	107
33.22	8	33.22	47	33.22	30	33.23	69	33.22	86	33.22	107
33.24	7	33.24	46	33.24	29	33.25	69	33.24	86	33.24	106
33.26	7	33.26	46	33.26	29	33.27	70	33.26	85	33.26	107
33.28	6	33.28	45	33.28	30	33.29	71	33.28	85	33.28	108
33.3	6	33.3	45	33.3	30	33.31	72	33.3	85	33.3	108
33.32	6	33.32	44	33.32	30	33.33	71	33.32	84	33.32	108
33.34	6	33.34	45	33.34	31	33.35	70	33.34	85	33.34	108
33.36	5	33.36	45	33.36	29	33.37	68	33.36	85	33.36	107
33.38	5	33.38	45	33.38	28	33.39	67	33.38	85	33.38	107
33.4	4	33.4	46	33.4	27	33.41	66	33.4	85	33.4	107
33.42	3	33.42	46	33.42	26	33.43	64	33.42	85	33.42	107
33.44	3	33.44	46	33.44	25	33.45	64	33.44	84	33.44	107
33.46	3	33.46	45	33.46	24	33.47	65	33.46	83	33.46	107
33.48	3	33.48	45	33.48	24	33.49	64	33.48	83	33.48	107
33.5	3	33.5	45	33.5	24	33.51	64	33.5	82	33.5	106
33.52	4	33.52	44	33.52	24	33.53	65	33.52	82	33.52	105
33.54	4	33.54	43	33.54	25	33.55	63	33.54	83	33.54	104
33.56	3	33.56	42	33.56	25	33.57	63	33.56	83	33.56	102
33.58	3	33.58	41	33.58	25	33.59	64	33.58	83	33.58	101
33.6	2	33.6	40	33.6	25	33.61	64	33.6	84	33.6	101
33.62	2	33.62	41	33.62	24	33.63	66	33.62	83	33.62	102
33.64	2	33.64	41	33.64	24	33.65	66	33.64	83	33.64	103
33.66	2	33.66	42	33.66	22	33.67	67	33.66	83	33.66	105
33.68	3	33.68	42	33.68	21	33.69	67	33.68	83	33.68	105
33.7	4	33.7	42	33.7	20	33.71	66	33.7	83	33.7	106
33.72	4	33.72	43	33.72	19	33.73	66	33.72	83	33.72	105
33.74	5	33.74	42	33.74	20	33.75	64	33.74	83	33.74	103
33.76	5	33.76	43	33.76	20	33.77	64	33.76	83	33.76	102
33.78	4	33.78	43	33.78	21	33.79	63	33.78	83	33.78	102
33.8	4	33.8	42	33.8	21	33.81	64	33.8	83	33.8	101
33.82	3	33.82	43	33.82	22	33.83	63	33.82	82	33.82	102
33.84	3	33.84	43	33.84	23	33.85	64	33.84	82	33.84	102
33.86	3	33.86	43	33.86	23	33.87	65	33.86	82	33.86	102
33.88	3	33.88	43	33.88	23	33.89	65	33.88	81	33.88	103
33.9	3	33.9	42	33.9	23	33.91	65	33.9	81	33.9	103
33.92	3	33.92	41	33.92	23	33.93	66	33.92	82	33.92	103
33.94	3	33.94	40	33.94	24	33.95	65	33.94	82	33.94	103
33.96	3	33.96	40	33.96	23	33.97	65	33.96	82	33.96	102
33.98	2	33.98	40	33.98	23	33.99	65	33.98	82	33.98	102
34	2	34	41	34	22	34.01	64	34	83	34	103
34.02	2	34.02	42	34.02	21	34.03	63	34.02	83	34.02	104
34.04	2	34.04	43	34.04	21	34.05	62	34.04	84	34.04	104
34.06	3	34.06	43	34.06	21	34.07	62	34.06	84	34.06	106
34.08	3	34.08	42	34.08	21	34.09	62	34.08	83	34.08	106
34.1	3	34.1	42	34.1	21	34.11	63	34.1	84	34.1	106
34.12	4	34.12	41	34.12	23	34.13	63	34.12	84	34.12	105
34.14	4	34.14	41	34.14	23	34.15	64	34.14	84	34.14	103
34.16	5	34.16	41	34.16	23	34.17	64	34.16	85	34.16	102
34.18	4	34.18	42	34.18	22	34.19	62	34.18	85	34.18	101
34.2	4	34.2	42	34.2	21	34.21	62	34.2	85	34.2	100
34.22	3	34.22	41	34.22	21	34.23	62	34.22	84	34.22	101
34.24	3	34.24	41	34.24	20	34.25	62	34.24	83	34.24	101
34.26	2	34.26	40	34.26	20	34.27	62	34.26	82	34.26	103
34.28	2	34.28	40	34.28	20	34.29	63	34.28	82	34.28	103
34.3	1	34.3	40	34.3	21	34.31	64	34.3	82	34.3	102
34.32	2	34.32	40	34.32	21	34.33	65	34.32	83	34.32	102
34.34	2	34.34	40	34.34	22	34.35	66	34.34	83	34.34	101
34.36	2	34.36	41	34.36	22	34.37	66	34.36	84	34.36	100
34.38	2	34.38	41	34.38	22	34.39	67	34.38	84	34.38	100
34.4	2	34.4	41	34.4	23	34.41	66	34.4	83	34.4	102
34.42	2	34.42	41	34.42	22	34.43	65	34.42	83	34.42	102
34.44	3	34.44	40	34.44	23	34.45	64	34.44	83	34.44	103
34.46	3	34.46	40	34.46	23	34.47	62	34.46	83	34.46	105
34.48	3	34.48	40	34.48	22	34.49	61	34.48	84	34.48	105
34.5	4	34.5	40	34.5	21	34.51	61	34.5	84	34.5	105
34.52	4	34.52	40	34.52	21	34.53	61	34.52	84	34.52	105
34.54	4	34.54	40	34.54	20	34.55	63	34.54	83	34.54	103
34.56	4	34.56	40	34.56	20	34.57	65	34.56	83	34.56	103
34.58	3	34.58	41	34.58	20	34.59	66	34.58	82	34.58	102
34.6	2	34.6	42	34.6	21	34.61	66	34.6	81	34.6	101
34.62	1	34.62	43	34.62	21	34.63	65	34.62	81	34.62	102
34.64	1	34.64	44	34.64	21	34.65	64	34.64	81	34.64	101
34.66	0	34.66	43	34.66	22	34.67	63	34.66	81	34.66	101
34.68	1	34.68	44	34.68	22	34.69	63	34.68	82	34.68	102
34.7	2	34.7	42	34.7	23	34.71	62	34.7	83	34.7	103
34.72	3	34.72	42	34.72	24	34.73	62	34.72	83	34.72	103
34.74	4	34.74	41	34.74	24	34.75	63	34.74	83	34.74	103
34.76	4	34.76	40	34.76	24	34.77	63	34.76	83	34.76	102
34.78	3	34.78	40	34.78	24	34.79	64	34.78	82	34.78	100
34.8	3	34.8	40	34.8	23	34.81	66	34.8	82	34.8	100
34.82	2	34.82	40	34.82	23	34.83	65	34.82	82	34.82	100
34.84	2	34.84	40	34.84	22	34.85	65	34.84	82	34.84	101
34.86	2	34.86	40	34.86	21	34.87	65	34.86	82	34.86	102
34.88	2	34.88	41	34.88	21	34.89	64	34.88	83	34.88	103
34.9	3	34.9	41	34.9	21	34.91	64	34.9	84	34.9	104
34.92	4	34.92	41	34.92	21	34.93	63	34.92	84	34.92	103
34.94	5	34.94	42	34.94	21	34.95	63	34.94	84	34.94	102
34.96	5	34.96	40	34.96	23	34.97	63	34.96	83	34.96	101
34.98	5	34.98	40	34.98	23	34.99	64	34.98	83	34.98	101
35	4	35	40	35	23	35.01	64	35	83	35	101
35.02	3	35.02	40	35.02	22	35.03	64	35.02	83	35.02	100
35.04	2	35.04	40	35.04	21	35.05	64	35.04	83	35.04	101
35.06	1	35.06	40	35.06	21	35.07	63	35.06	82	35.06	102
35.08	1	35.08	40	35.08	20	35.09	63	35.08	82	35.08	102
35.1	1	35.1	41	35.1	20	35.11	63	35.1	81	35.1	103
35.12	0	35.12	41	35.12	20	35.13	62	35.12	81	35.12	103
35.14	0	35.14	42	35.14	21	35.15	62	35.14	81	35.14	103
35.16	0	35.16	43	35.16	21	35.17	63	35.16	82	35.16	104
35.18	0	35.18	42	35.18	21	35.19	63	35.18	83	35.18	103
35.2	0	35.2	41	35.2	21	35.21	64	35.2	83	35.2	103
35.22	0	35.22	41	35.22	22	35.23	66	35.22	84	35.22	103
35.24	1	35.24	40	35.24	22	35.25	65	35.24	85	35.24	103
35.26	1	35.26	40	35.26	22	35.27	66	35.26	84	35.26	104
35.28	2	35.28	41	35.28	22	35.29	65	35.28	85	35.28	104
35.3	3	35.3	41	35.3	21	35.31	64	35.3	84	35.3	104
35.32	3	35.32	42	35.32	22	35.33	64	35.32	83	35.32	104
35.34	3	35.34	43	35.34	22	35.35	63	35.34	84	35.34	104
35.36	3	35.36	44	35.36	22	35.37	63	35.36	84	35.36	104
35.38	2	35.38	44	35.38	23	35.39	63	35.38	84	35.38	104
35.4	2	35.4	43	35.4	23	35.41	63	35.4	85	35.4	104
35.42	1	35.42	42	35.42	23	35.43	63	35.42	85	35.42	104
35.44	1	35.44	42	35.44	23	35.45	63	35.44	85	35.44	104
35.46	2	35.46	42	35.46	23	35.47	63	35.46	85	35.46	104
35.48	3	35.48	42	35.48	23	35.49	64	35.48	84	35.48	104
35.5	4	35.5	42	35.5	23	35.51	65	35.5	83	35.5	104
35.52	4	35.52	42	35.52	23	35.53	65	35.52	83	35.52	104
35.54	5	35.54	42	35.54	23	35.55	65	35.54	83	35.54	104
35.56	4	35.56	41	35.56	23	35.57	65	35.56	83	35.56	104
35.58	3	35.58	40	35.58	23	35.59	64	35.58	83	35.58	104
35.6	3	35.6	40	35.6	22	35.61	63	35.6	83	35.6	104
35.62	2	35.62	41	35.62	22	35.63	64	35.62	83	35.62	104
35.64	1	35.64	42	35.64	22	35.65	63	35.64	84	35.64	104
35.66	1	35.66	44	35.66	23	35.67	63	35.66	84	35.66	105
35.68	2	35.68	47	35.68	23	35.69	65	35.68	84	35.68	105
35.7	3	35.7	48	35.7	24	35.71	65	35.7	84	35.7	106
35.72	5	35.72	49	35.72	26	35.73	65	35.72	85	35.72	106
35.74	6	35.74	49	35.74	27	35.75	65	35.74	86	35.74	105
35.76	7	35.76	48	35.76	27	35.77	66	35.76	87	35.76	106
35.78	8	35.78	46	35.78	26	35.79	65	35.78	88	35.78	107
35.8	8	35.8	45	35.8	26	35.81	66	35.8	88	35.8	108
35.82	8	35.82	45	35.82	25	35.83	67	35.82	89	35.82	110
35.84	7	35.84	45	35.84	26	35.85	68	35.84	89	35.84	112
35.86	6	35.86	46	35.86	27	35.87	69	35.86	89	35.86	112
35.88	6	35.88	48	35.88	28	35.89	70	35.88	89	35.88	113
35.9	5	35.9	49	35.9	30	35.91	70	35.9	89	35.9	113
35.92	5	35.92	50	35.92	32	35.93	71	35.92	90	35.92	113
35.94	4	35.94	51	35.94	34	35.95	72	35.94	91	35.94	114
35.96	4	35.96	51	35.96	36	35.97	74	35.96	92	35.96	113
35.98	5	35.98	52	35.98	37	35.99	75	35.98	93	35.98	114
36	6	36	55	36	39	36.01	75	36	94	36	114
36.02	7	36.02	55	36.02	41	36.03	76	36.02	94	36.02	115
36.04	9	36.04	58	36.04	42	36.05	75	36.04	95	36.04	116
36.06	10	36.06	61	36.06	43	36.07	74	36.06	94	36.06	117
36.08	11	36.08	63	36.08	44	36.09	74	36.08	94	36.08	118
36.1	11	36.1	66	36.1	46	36.11	75	36.1	95	36.1	118
36.12	11	36.12	68	36.12	49	36.13	76	36.12	94	36.12	119
36.14	10	36.14	70	36.14	53	36.15	77	36.14	95	36.14	119
36.16	10	36.16	70	36.16	54	36.17	81	36.16	97	36.16	120
36.18	10	36.18	70	36.18	56	36.19	82	36.18	97	36.18	121
36.2	11	36.2	66	36.2	56	36.21	84	36.2	98	36.2	120
36.22	12	36.22	63	36.22	54	36.23	84	36.22	98	36.22	120
36.24	14	36.24	60	36.24	52	36.25	84	36.24	98	36.24	120
36.26	16	36.26	58	36.26	50	36.27	83	36.26	95	36.26	118
36.28	18	36.28	56	36.28	47	36.29	82	36.28	94	36.28	116
36.3	19	36.3	56	36.3	45	36.31	81	36.3	92	36.3	115
36.32	19	36.32	55	36.32	44	36.33	80	36.32	90	36.32	112
36.34	18	36.34	56	36.34	42	36.35	79	36.34	88	36.34	110
36.36	17	36.36	55	36.36	40	36.37	79	36.36	87	36.36	108
36.38	16	36.38	53	36.38	39	36.39	79	36.38	86	36.38	107
36.4	14	36.4	50	36.4	37	36.41	77	36.4	86	36.4	105
36.42	13	36.42	48	36.42	34	36.43	76	36.42	86	36.42	106
36.44	11	36.44	46	36.44	33	36.45	74	36.44	86	36.44	106
36.46	10	36.46	45	36.46	31	36.47	71	36.46	85	36.46	105
36.48	8	36.48	45	36.48	29	36.49	69	36.48	86	36.48	104
36.5	8	36.5	46	36.5	29	36.51	68	36.5	86	36.5	104
36.52	8	36.52	47	36.52	28	36.53	67	36.52	85	36.52	104
36.54	8	36.54	47	36.54	27	36.55	67	36.54	85	36.54	104
36.56	8	36.56	46	36.56	27	36.57	67	36.56	85	36.56	104
36.58	8	36.58	45	36.58	27	36.59	68	36.58	84	36.58	106
36.6	7	36.6	43	36.6	26	36.61	68	36.6	84	36.6	106
36.62	6	36.62	42	36.62	25	36.63	68	36.62	83	36.62	106
36.64	5	36.64	41	36.64	26	36.65	67	36.64	82	36.64	106
36.66	4	36.66	42	36.66	25	36.67	65	36.66	82	36.66	105
36.68	2	36.68	42	36.68	24	36.69	64	36.68	83	36.68	104
36.7	2	36.7	43	36.7	23	36.71	64	36.7	84	36.7	104
36.72	1	36.72	44	36.72	22	36.73	63	36.72	84	36.72	103
36.74	2	36.74	44	36.74	22	36.75	63	36.74	86	36.74	103
36.76	3	36.76	44	36.76	22	36.77	64	36.76	85	36.76	103
36.78	4	36.78	42	36.78	22	36.79	66	36.78	85	36.78	104
36.8	4	36.8	42	36.8	22	36.81	66	36.8	84	36.8	103
36.82	4	36.82	41	36.82	22	36.83	67	36.82	83	36.82	103
36.84	4	36.84	40	36.84	22	36.85	67	36.84	82	36.84	103
36.86	4	36.86	40	36.86	21	36.87	65	36.86	82	36.86	103
36.88	3	36.88	41	36.88	21	36.89	65	36.88	82	36.88	103
36.9	2	36.9	41	36.9	21	36.91	64	36.9	83	36.9	103
36.92	2	36.92	41	36.92	21	36.93	63	36.92	83	36.92	103
36.94	2	36.94	43	36.94	22	36.95	62	36.94	84	36.94	103
36.96	2	36.96	42	36.96	23	36.97	63	36.96	83	36.96	103
36.98	2	36.98	43	36.98	23	36.99	62	36.98	82	36.98	102
37	2	37	43	37	23	37.01	63	37	81	37	101
