# Supplementary material for: Defect engineering on V2O3 cathode for long-cycling aqueous zinc metal batteries
Source: Nat Commun. 2021 Nov 25;12:6878. doi: 10.1038/s41467-021-27203-w (PMC8617200; doi:10.1038/s41467-021-27203-w)
Supplement: Supplementary file 3 — Source data [file 41467_2021_27203_MOESM3_ESM.zip › Source-Data/Figure 5d.xlsx]

## Sheet: Sheet1
Energy	Intensity
	1.3 V	0.95 V	0.7 V	0.1 V
X	Y	Y	Y	Y
510	0.00321	0.00342	0.00137	-0.000445749
510.2	0.00309	0.01029	0.00388	0.00463
510.4	0.00127	0.0101	0.00323	0.00355
510.6	0.00396	0.01119	0.00653	0.00287
510.8	0.00202	0.01478	0.01306	0.00503
511	0.00394	0.01454	0.00965	0.00546
511.2	0.01146	0.01752	0.01352	0.00925
511.4	0.01141	0.02295	0.01579	0.01152
511.6	0.01529	0.02942	0.01794	0.01647
511.8	0.0209	0.03037	0.02422	0.01756
512	0.01939	0.03256	0.02384	0.02161
512.2	0.02118	0.02908	0.02526	0.02441
512.4	0.02712	0.03527	0.02702	0.02562
512.6	0.03867	0.04172	0.03267	0.02891
512.8	0.04825	0.05109	0.04054	0.03414
513	0.06472	0.07166	0.05585	0.04836
513.2	0.08418	0.08573	0.06904	0.06471
513.4	0.09533	0.10399	0.08054	0.07482
513.6	0.10491	0.11943	0.09667	0.07893
513.8	0.13322	0.14784	0.11929	0.10508
514	0.17011	0.19067	0.15466	0.13533
514.2	0.21996	0.24902	0.20476	0.17774
514.4	0.28907	0.32572	0.27596	0.23933
514.6	0.3779	0.41071	0.37082	0.31242
514.8	0.47726	0.52774	0.49938	0.41312
515	0.61795	0.68973	0.66753	0.56098
515.2	0.81212	0.87934	0.88358	0.74853
515.4	0.96358	1.05371	1.07146	0.92821
515.6	1.05909	1.19911	1.21421	1.02488
515.8	1.23185	1.39398	1.39933	1.18619
516	1.59766	1.71152	1.7	1.46278
516.2	2.16971	2.14182	2.0672	1.85928
516.4	2.47092	2.38821	2.32611	2.10522
516.6	2.28577	2.43006	2.33269	2.07758
516.8	2.15836	2.47549	2.39604	2.09279
517	2.3143	2.63445	2.59665	2.26864
517.2	2.59857	2.85838	2.86278	2.49704
517.4	2.87637	3.08021	3.10109	2.73211
517.6	3.06695	3.28659	3.32469	2.91228
517.8	3.29527	3.55344	3.5719	3.11013
518	3.79665	3.98496	3.94452	3.46918
518.2	4.7108	4.61402	4.49961	4.06082
518.4	5.75802	5.26391	5.08317	4.70225
518.6	6.30482	5.54323	5.29605	5.00773
518.8	5.76142	5.17123	4.87627	4.6311
519	4.47849	4.33295	4.01958	3.79008
519.2	3.2449	3.42552	3.1585	2.9163
519.4	2.41881	2.703	2.5004	2.28779
519.6	1.97213	2.25278	2.08687	1.88792
519.8	1.72852	1.94531	1.80393	1.63554
520	1.57137	1.73332	1.63419	1.47922
520.3	1.44332	1.57138	1.4745	1.34011
520.6	1.36933	1.4719	1.3828	1.24818
520.9	1.34059	1.41939	1.34885	1.21053
521.2	1.34882	1.42544	1.37326	1.22702
521.5	1.43412	1.50686	1.45452	1.2964
521.8	1.57261	1.64175	1.58673	1.41482
522.1	1.75667	1.81326	1.76675	1.56714
522.4	1.9438	2.02893	1.97915	1.75154
522.7	2.14722	2.2634	2.2024	1.95141
523	2.33728	2.46075	2.41753	2.1357
523.3	2.54046	2.70626	2.639	2.3458
523.6	2.80401	2.97155	2.91047	2.58816
523.9	3.08911	3.25282	3.18494	2.84432
524.2	3.32728	3.48709	3.42173	3.06133
524.5	3.53277	3.67322	3.62122	3.23924
524.8	3.76783	3.87225	3.79206	3.39998
525.1	4.02295	4.04167	3.91566	3.53813
525.4	4.21367	4.09049	3.92381	3.592
525.7	4.08494	3.87527	3.70047	3.4369
526	3.53863	3.38525	3.21767	2.98819
526.3	2.80328	2.79673	2.62668	2.42893
526.6	2.20739	2.25381	2.12606	1.95156
526.9	1.79986	1.83946	1.76712	1.61292
527.2	1.5313	1.59798	1.52832	1.40763
527.5	1.35456	1.41424	1.36614	1.24264
527.8	1.23911	1.29601	1.24862	1.13269
528.1	1.16233	1.21859	1.17901	1.06503
528.4	1.12392	1.18442	1.1504	1.03172
