# Supplementary material for: Defect engineering on V2O3 cathode for long-cycling aqueous zinc metal batteries
Source: Nat Commun. 2021 Nov 25;12:6878. doi: 10.1038/s41467-021-27203-w (PMC8617200; doi:10.1038/s41467-021-27203-w)
Supplement: Supplementary file 3 — Source data [file 41467_2021_27203_MOESM3_ESM.zip › Source-Data/Figure 5e.xlsx]

## Sheet: Sheet1
R	FT
	Dis. to 0.1V	Char. to 1.3V
X	Y	Y
0	0.000491923	0.000512861
0.02499	0.000492267	0.00051414
0.04998	0.000493517	0.000517886
0.07496	0.000496297	0.000523861
0.09995	0.000501548	0.000531745
0.12494	0.000510392	0.000541236
0.14993	0.000523981	0.000552145
0.17491	0.000543362	0.000564467
0.1999	0.000569396	0.000578424
0.22489	0.000602721	0.000594488
0.24988	0.000643766	0.000613401
0.27487	0.000692745	0.000636225
0.29985	0.000749642	0.000664446
0.32484	0.000814163	0.000700129
0.34983	0.000885713	0.00074609
0.37482	0.000963427	0.000805979
0.3998	0.00105	0.000884171
0.42479	0.00113	0.000985414
0.44978	0.00122	0.00111
0.47477	0.00132	0.00127
0.49976	0.00143	0.00147
0.52474	0.00154	0.0017
0.54973	0.00168	0.00197
0.57472	0.00185	0.00228
0.59971	0.00206	0.00263
0.62469	0.00232	0.00301
0.64968	0.00264	0.00344
0.67467	0.00301	0.00391
0.69966	0.00343	0.00441
0.72465	0.00391	0.00496
0.74963	0.00442	0.00556
0.77462	0.00496	0.00619
0.79961	0.00551	0.00686
0.8246	0.00605	0.00757
0.84958	0.00657	0.0083
0.87457	0.00706	0.00905
0.89956	0.0075	0.0098
0.92455	0.00791	0.01054
0.94954	0.00828	0.01126
0.97452	0.00865	0.01194
0.99951	0.00905	0.01257
1.0245	0.00953	0.01316
1.04949	0.01018	0.01371
1.07448	0.01107	0.01424
1.09946	0.01225	0.0148
1.12445	0.01376	0.01544
1.14944	0.01561	0.01624
1.17443	0.0178	0.01728
1.19941	0.02029	0.01862
1.2244	0.02304	0.02031
1.24939	0.026	0.02239
1.27438	0.02912	0.02482
1.29937	0.03234	0.02758
1.32435	0.0356	0.0306
1.34934	0.03884	0.03381
1.37433	0.042	0.03712
1.39932	0.04502	0.04045
1.4243	0.04784	0.04369
1.44929	0.0504	0.04676
1.47428	0.05265	0.04958
1.49927	0.05456	0.05205
1.52426	0.05607	0.05412
1.54924	0.05715	0.0557
1.57423	0.05779	0.05677
1.59922	0.05796	0.05728
1.62421	0.05765	0.0572
1.64919	0.05687	0.05655
1.67418	0.05562	0.05532
1.69917	0.05392	0.05355
1.72416	0.05179	0.05127
1.74915	0.04927	0.04855
1.77413	0.0464	0.04543
1.79912	0.04322	0.04201
1.82411	0.03979	0.03836
1.8491	0.03615	0.03456
1.87408	0.03238	0.03069
1.89907	0.02853	0.02684
1.92406	0.02466	0.0231
1.94905	0.02084	0.01953
1.97404	0.01714	0.01622
1.99902	0.01363	0.01323
2.02401	0.0104	0.01066
2.049	0.0076	0.00861
2.07399	0.00553	0.00719
2.09897	0.00468	0.0065
2.12396	0.0052	0.00647
2.14895	0.00646	0.00689
2.17394	0.00788	0.00753
2.19893	0.00921	0.00824
2.22391	0.01039	0.00893
2.2489	0.01141	0.00958
2.27389	0.01229	0.01018
2.29888	0.01306	0.01077
2.32386	0.0138	0.01138
2.34885	0.01454	0.01203
2.37384	0.01536	0.01279
2.39883	0.01629	0.01368
2.42382	0.01737	0.01475
2.4488	0.01862	0.016
2.47379	0.02003	0.01742
2.49878	0.02159	0.01899
2.52377	0.02326	0.02068
2.54875	0.025	0.02243
2.57374	0.02677	0.02417
2.59873	0.02851	0.02587
2.62372	0.03018	0.02744
2.64871	0.03173	0.02884
2.67369	0.0331	0.03002
2.69868	0.03426	0.03093
2.72367	0.03517	0.03154
2.74866	0.03579	0.03183
2.77365	0.03609	0.03179
2.79863	0.03606	0.03141
2.82362	0.03568	0.03071
2.84861	0.03496	0.02972
2.8736	0.0339	0.02844
2.89858	0.03252	0.02694
2.92357	0.03085	0.02524
2.94856	0.02893	0.0234
2.97355	0.0268	0.02147
2.99854	0.02451	0.01951
3.02352	0.02213	0.01755
3.04851	0.01972	0.01565
3.0735	0.01733	0.01386
3.09849	0.01503	0.01222
3.12347	0.01288	0.01076
3.14846	0.01093	0.00951
3.17345	0.00923	0.0085
3.19844	0.00781	0.00771
3.22343	0.00666	0.00715
3.24841	0.00577	0.00677
3.2734	0.00506	0.00655
3.29839	0.00447	0.00642
3.32338	0.00392	0.00636
3.34836	0.00336	0.00631
3.37335	0.00277	0.00627
3.39834	0.00215	0.00621
3.42333	0.00156	0.00611
3.44832	0.00115	0.00597
3.4733	0.00117	0.00578
3.49829	0.00159	0.00554
3.52328	0.00212	0.00525
3.54827	0.00261	0.0049
3.57325	0.00302	0.00451
3.59824	0.00329	0.00408
3.62323	0.00343	0.0036
3.64822	0.00341	0.00309
3.67321	0.00325	0.00258
3.69819	0.00296	0.00208
3.72318	0.00257	0.00168
3.74817	0.00213	0.0015
3.77316	0.00172	0.00167
3.79814	0.00147	0.00212
3.82313	0.00154	0.00271
3.84812	0.00188	0.00335
3.87311	0.00233	0.00399
3.8981	0.00279	0.0046
3.92308	0.00321	0.00515
3.94807	0.00353	0.00561
3.97306	0.00375	0.00598
3.99805	0.00386	0.00622
4.02303	0.00388	0.00634
4.04802	0.00381	0.00631
4.07301	0.00368	0.00614
4.098	0.00352	0.00584
4.12299	0.00337	0.0054
4.14797	0.00327	0.00486
4.17296	0.00324	0.00422
4.19795	0.00328	0.00354
4.22294	0.00337	0.00286
4.24792	0.00347	0.00228
4.27291	0.00356	0.00194
4.2979	0.00361	0.00196
4.32289	0.00358	0.00229
4.34788	0.00348	0.00275
4.37286	0.00329	0.00322
4.39785	0.00303	0.00361
4.42284	0.0027	0.0039
4.44783	0.00234	0.00406
4.47281	0.00198	0.00409
4.4978	0.00169	0.00398
4.52279	0.00153	0.00375
4.54778	0.00155	0.0034
4.57277	0.00172	0.00296
4.59775	0.00197	0.00245
4.62274	0.00223	0.0019
4.64773	0.00246	0.00135
4.67272	0.00264	0.000843724
4.69771	0.00276	0.000523207
4.72269	0.00283	0.000633923
4.74768	0.00285	0.000969244
4.77267	0.00284	0.00132
4.79766	0.00282	0.00163
4.82264	0.0028	0.00193
4.84763	0.0028	0.00224
4.87262	0.00283	0.00258
4.89761	0.00288	0.00299
4.9226	0.00295	0.00348
4.94758	0.00303	0.00404
4.97257	0.00311	0.00466
4.99756	0.00317	0.00531
5.02255	0.00323	0.00596
5.04753	0.00327	0.00658
5.07252	0.0033	0.00713
5.09751	0.00333	0.00759
5.1225	0.00335	0.00793
5.14749	0.00337	0.00813
5.17247	0.00338	0.00818
5.19746	0.00337	0.00807
5.22245	0.00331	0.0078
5.24744	0.00321	0.00737
5.27242	0.00303	0.0068
5.29741	0.00277	0.0061
5.3224	0.00243	0.00531
5.34739	0.00199	0.00448
5.37238	0.00147	0.00364
5.39736	0.000889338	0.0029
5.42235	0.000402135	0.0024
5.44734	0.000744644	0.00228
5.47233	0.00147	0.00255
5.49731	0.00225	0.00303
5.5223	0.00302	0.00355
5.54729	0.00376	0.00402
5.57228	0.00444	0.00439
5.59727	0.00503	0.00462
5.62225	0.00553	0.00471
5.64724	0.00591	0.00466
5.67223	0.00617	0.00447
5.69722	0.0063	0.00415
5.7222	0.0063	0.00373
5.74719	0.00617	0.00322
5.77218	0.00594	0.00266
5.79717	0.00562	0.00206
5.82216	0.00523	0.00147
5.84714	0.0048	0.000911896
5.87213	0.00435	0.000484228
5.89712	0.00391	0.000452824
5.92211	0.0035	0.000733073
5.94709	0.00315	0.00101
5.97208	0.00287	0.00122
5.99707	0.00265	0.00134
