# Supplementary material for: Defect engineering on V2O3 cathode for long-cycling aqueous zinc metal batteries
Source: Nat Commun. 2021 Nov 25;12:6878. doi: 10.1038/s41467-021-27203-w (PMC8617200; doi:10.1038/s41467-021-27203-w)
Supplement: Supplementary file 3 — Source data [file 41467_2021_27203_MOESM3_ESM.zip › Source-Data/Figure S1.xlsx]

## Sheet: Sheet1
V 2p
c-V2O3									Vd-V2O3
527.5	11235.2	11718.2	11649.8	11644.8	11676	11657.5	11636.6		527.5	12530	12374.2	12062.2	12115.1	12101.3	12247.6	12050.6
527.45	11086.3	11723	11652.3	11647.2	11679.9	11660.6	11639		527.45	12554.4	12381.4	12060	12113.5	12101	12252.1	12048.4
527.4	11680.8	11728.9	11655.8	11650.6	11684.7	11664.6	11642.3		527.4	12207.4	12389.1	12057.8	12111.8	12100.8	12256.9	12046
527.35	11741.6	11731.4	11655.6	11650.5	11686.2	11665.2	11642.1		527.35	12608.4	12399	12057.1	12111.7	12102.5	12263.6	12045.3
527.3	11469.2	11733.7	11655.2	11649.9	11687.5	11665.5	11641.5		527.3	12660.9	12407.7	12054.6	12109.7	12102.4	12269	12042.7
527.25	11697.3	11737.9	11656.3	11651	11690.5	11667.5	11642.5		527.25	12464.4	12416.9	12051.8	12107.5	12102.3	12274.5	12039.8
527.2	11693.5	11741	11656.1	11650.8	11692.4	11668.2	11642.2		527.2	12276.4	12427.7	12050	12106.2	12103.4	12281.5	12037.8
527.15	11720.2	11744.4	11656	11650.6	11694.5	11669	11641.9		527.15	12383.3	12440.3	12049	12105.8	12105.7	12289.9	12036.7
527.1	11565.6	11748	11655.6	11650.2	11696.6	11669.8	11641.4		527.1	12570.5	12453.3	12047.5	12104.8	12107.7	12298.4	12035
527.05	11763.3	11753	11656.2	11650.8	11699.9	11671.6	11641.9		527.05	12459.1	12466.4	12045.1	12103	12109.2	12306.7	12032.5
527	11757.7	11757.1	11655.6	11650.1	11702.4	11672.4	11641.1		527	12227.3	12481.2	12043.2	12101.8	12111.7	12316.2	12030.6
526.95	11567.9	11761.8	11655	11649.5	11705.1	11673.4	11640.4		526.95	12041.3	12498.2	12042.4	12101.6	12115.6	12327.6	12029.6
526.9	11209.7	11768.1	11655.6	11650	11709.3	11675.8	11640.9		526.9	12504.9	12517.5	12042.5	12102.3	12120.8	12340.7	12029.6
526.85	11512.8	11777.2	11658.3	11652.7	11716	11680.5	11643.4		526.85	12509.8	12536	12040.4	12100.8	12124.4	12352.5	12027.4
526.8	11461.4	11785.3	11659.2	11653.6	11721.3	11683.8	11644.2		526.8	12473.7	12556	12038.2	12099.4	12128.4	12365.4	12025.1
526.75	11097.5	11794.4	11660.5	11654.8	11727.3	11687.8	11645.3		526.75	12713.1	12577.9	12036.2	12098	12133.2	12379.5	12023
526.7	11093.8	11806.7	11663.9	11658.1	11735.9	11694.4	11648.6		526.7	12494.7	12600.5	12033.1	12095.6	12137.5	12393.6	12019.8
526.65	11288.1	11820	11667.3	11661.5	11745.1	11701.6	11651.9		526.65	12613.3	12626.1	12031.1	12094.2	12143.6	12410	12017.6
526.6	11570.5	11833.4	11669.6	11663.8	11753.8	11708.3	11654		526.6	12507.1	12653.3	12028.4	12092.2	12149.8	12427.3	12014.8
526.55	12036.8	11846.4	11670.3	11664.4	11761.3	11714	11654.5		526.55	13004.1	12683.3	12026.2	12090.8	12157.3	12446.5	12012.5
526.5	11689	11858.2	11668.2	11662.2	11766.7	11717.9	11652.3		526.5	12820	12713.4	12021.8	12087	12163.3	12465	12007.9
526.45	11535.3	11873.8	11668.1	11662.1	11774.8	11724.8	11652		526.45	13162.4	12747.1	12018.1	12084	12171.1	12486.1	12004.1
526.4	11654.5	11892.1	11669	11662.9	11784.6	11733.9	11652.7		526.4	13077.6	12781.9	12012.8	12079.5	12178.2	12507.4	11998.7
526.35	11372.1	11912	11669.1	11663	11794.5	11743.5	11652.7		526.35	13019.1	12820.3	12007.9	12075.4	12186.8	12531.1	11993.6
526.3	11590.8	11935.9	11670.9	11664.8	11806.8	11756.5	11654.4		526.3	13359.3	12862	12003.3	12071.5	12196.7	12557.1	11988.8
526.25	11802	11961.1	11671.5	11665.3	11818.8	11769.8	11654.8		526.25	13760.3	12905.6	11997	12066	12206.2	12583.7	11982.4
526.2	12289.6	11988	11670.8	11664.6	11830.4	11783.9	11653.9		526.2	13505.6	12950.9	11988.9	12058.6	12215	12610.8	11974.1
526.15	12198.4	12015.1	11667.1	11660.9	11840.2	11797.2	11650.1		526.15	13397.2	13001.1	11981.9	12052.4	12226.2	12641.5	11967
526.1	12059.6	12046.4	11664	11657.8	11851.5	11813.6	11646.8		526.1	13314.3	13055.9	11975.3	12046.7	12239.4	12675.4	11960.3
526.05	12258.8	12082.1	11661.8	11655.4	11864.7	11833.4	11644.4		526.05	13437.7	13115.1	11969.2	12041.4	12254.3	12712.3	11954
526	12107.7	12120.7	11658.3	11651.9	11877.9	11854.9	11640.7		526	13750.6	13178.1	11962.4	12035.5	12270	12751.4	11947
525.95	12051	12164.5	11655.7	11649.2	11893.1	11880.4	11637.9		525.95	13261.1	13244.1	11954.1	12028	12285.8	12792	11938.6
525.9	12115.9	12213.2	11653.4	11646.9	11909.9	11909.5	11635.5		525.9	13576.1	13317	11948.1	12022.9	12305.4	12838	11932.5
525.85	12237.4	12266.4	11650.7	11644.1	11927.6	11941.7	11632.6		525.85	13646.3	13393.3	11940.6	12016.3	12325.2	12885.6	11924.8
525.8	12374.7	12323.7	11647.3	11640.7	11945.9	11976.8	11629		525.8	13906.2	13474	11932.7	12009.3	12346.3	12935.9	11916.7
525.75	12471.5	12385.3	11643	11636.4	11964.7	12014.8	11624.6		525.75	14029.3	13558.3	11923.6	12001.1	12367.8	12988.2	11907.5
525.7	12443.4	12451.4	11638.2	11631.5	11984.3	12056	11619.5		525.7	13868	13647	11913.9	11992.3	12390.4	13043	11897.5
525.65	12572	12522.9	11633.5	11626.7	12005.5	12101.1	11614.6		525.65	14102	13741.2	11904.8	11984.2	12415.4	13101.8	11888.3
525.6	12883.3	12598.9	11628	11621.1	12027.3	12149.1	11608.9		525.6	13964	13839.3	11894.7	11975	12441.2	13162.5	11878
525.55	12692.4	12677.8	11620.6	11613.7	12048.7	12198.7	11601.3		525.55	14333.8	13942.5	11885.1	11966.5	12469.2	13226.6	11868.3
525.5	12690.9	12762.5	11614.3	11607.3	12072.6	12252.7	11594.8		525.5	14653.8	14048.4	11873.8	11956.1	12497.2	13291.5	11856.8
525.45	13016.1	12851.7	11608	11601	12098	12309.6	11588.3		525.45	14297.8	14156.7	11860.9	11944.3	12525.3	13357.2	11843.7
525.4	13195.8	12942.8	11599.6	11592.6	12122.8	12367	11579.8		525.4	14269.7	14270.2	11849.6	11934.1	12556.7	13426.4	11832.2
525.35	13470.4	13036.4	11590.2	11583.1	12148	12425.5	11570.1		525.35	14449.4	14386.9	11838.4	11923.9	12589.9	13497.1	11820.8
525.3	13453.5	13131	11579.1	11572	12172.8	12483.6	11558.8		525.3	14348.5	14504.7	11826.4	11912.9	12623.8	13567.4	11808.6
525.25	13414.9	13227.8	11568.1	11560.8	12198.9	12542.5	11547.5		525.25	15089.3	14624.4	11814.7	11902.4	12659.5	13637.9	11796.7
525.2	13357.5	13326	11557.1	11549.9	12226.5	12601.5	11536.4		525.2	14790.7	14740.7	11799.5	11888.3	12693.1	13703.8	11781.3
525.15	13112.5	13424.7	11546.5	11539.2	12255.6	12659.9	11525.5		525.15	14751.3	14857.3	11785.6	11875.6	12729.3	13768.5	11767.3
525.1	13419	13524.4	11537.3	11529.9	12287.3	12718	11516		525.1	15216.4	14971.9	11771.9	11863.1	12766.9	13830	11753.3
525.05	13425.7	13620.2	11526.2	11518.7	12318.1	12771.3	11504.7		525.05	15102	15080.1	11756	11848.3	12803.3	13884	11737.2
525	13934.7	13713.1	11515	11507.4	12349.8	12820.6	11493.3		525	15058.9	15183.2	11740.5	11834	12841	13932.1	11721.5
524.95	14276.1	13798.7	11500.7	11493.1	12379.2	12861.9	11478.7		524.95	15168.4	15279.4	11725.1	11819.9	12879.5	13972.4	11705.9
524.9	14074.6	13877	11484.3	11476.6	12407.1	12895.1	11462		524.9	15684.9	15366.2	11709.1	11805.2	12918.1	14002.9	11689.7
524.85	13852.2	13950	11468.9	11461.2	12436.8	12922.4	11446.5		524.85	15393.8	15440.6	11690.7	11788.1	12954.6	14020.3	11671
524.8	13684.5	14016.5	11454.9	11447.1	12468.1	12942.9	11432.1		524.8	14901.4	15504.7	11673.6	11772.2	12992.5	14027.3	11653.6
524.75	13627.9	14075.4	11441.7	11433.8	12500.5	12955.5	11418.7		524.75	15035.6	15558.7	11658.6	11758.6	13032.6	14024.3	11638.5
524.7	14318.8	14125.2	11428.8	11420.9	12533.3	12958.8	11405.5		524.7	15536	15599.1	11643	11744.4	13071.7	14007.9	11622.6
524.65	14330.1	14160.8	11411.7	11403.7	12561.8	12948.1	11388.2		524.65	15383.3	15623.9	11625	11727.8	13107.8	13976.4	11604.4
524.6	13970.4	14185.9	11394.5	11386.4	12589.8	12927.2	11370.6		524.6	15269.3	15636.4	11607.6	11711.8	13143.9	13933.3	11586.7
524.55	14272.3	14202.5	11379.2	11371.1	12619.3	12898.3	11355.1		524.55	15079.5	15636.8	11590.6	11696.3	13179.3	13879.1	11569.5
524.5	14118.2	14206.9	11362.1	11353.9	12646.2	12857.8	11337.7		524.5	14993.6	15626.3	11574.5	11681.6	13214.2	13815.3	11553.1
524.45	13872.1	14202	11345.9	11337.6	12672.9	12809.2	11321.2		524.45	15010.9	15605.3	11558.7	11667.4	13247.8	13742.6	11537
524.4	14375.1	14189.1	11331	11322.6	12699.8	12753.6	11306		524.4	15308	15574.6	11542.7	11653	13279.4	13662	11520.8
524.35	14301.6	14164.4	11313	11304.5	12722.3	12687.6	11287.7		524.35	15278.7	15533.9	11525.3	11637.1	13307.3	13573.5	11503.1
524.3	13732.9	14131.9	11295.3	11286.8	12743.3	12615.6	11269.7		524.3	15232.6	15485.9	11507.9	11621.4	13332.8	13480.3	11485.5
524.25	13987.2	14095.6	11280.9	11272.4	12765.8	12541.6	11255		524.25	15111	15431.9	11490.7	11605.8	13355.7	13383.7	11468
524.2	13686	14051.3	11265	11256.3	12784.4	12461.8	11238.7		524.2	15218.3	15373.1	11474	11590.8	13376	13285.3	11451
524.15	13756.2	14003.2	11250.7	11242	12802.4	12380.6	11224.1		524.15	14930.6	15309.3	11456.7	11575.2	13392.4	13185.3	11433.4
524.1	14285.8	13949.8	11236	11227.2	12817.3	12296.6	11209.1		524.1	14992.5	15243.1	11440.6	11561	13406.5	13086.3	11417.1
524.05	13914.9	13889.1	11218	11209.1	12826	12208.3	11190.7		524.05	15297.4	15173.5	11424.2	11546.4	13416.3	12987.7	11400.4
524	14027.4	13827.2	11202.1	11193.1	12833.7	12121.8	11174.5		524	15135	15099.7	11406.3	11530.3	13420.6	12889	11382.2
523.95	13822.2	13761.8	11185.4	11176.4	12837.5	12035	11157.5		523.95	15315.1	15024.4	11389.1	11515	13421.3	12792.9	11364.6
523.9	13746.8	13695.3	11169.9	11160.8	12838.8	11950.6	11141.6		523.9	14888.6	14946	11371	11498.8	13416.7	12698.2	11346.2
523.85	13857.8	13627.4	11154.7	11145.5	12837	11868.3	11126.1		523.85	15004.9	14867.8	11354.8	11484.5	13409.5	12607.9	11329.6
523.8	13060	13557.4	11138.8	11129.6	12830.7	11787.7	11109.8		523.8	15234.8	14787.2	11338	11469.7	13397	12520.1	11312.5
523.75	13606.9	13491.1	11127.6	11118.2	12825.2	11714.6	11098.2		523.75	14253.6	14704	11320	11453.8	13378.6	12434.1	11294.2
523.7	13485	13420.9	11113	11103.6	12812.5	11641.4	11083.2		523.7	14489.1	14623.9	11306.5	11442.5	13360.2	12355.8	11280.4
523.65	13524.4	13350.9	11099.1	11089.6	12796.6	11572.3	11068.9		523.65	14769.7	14541.1	11291.9	11430	13335.9	12279.5	11265.4
523.6	13719.4	13280.2	11084.8	11075.3	12776.5	11506.4	11054.2		523.6	14397.6	14455.7	11275.8	11416.2	13305.7	12204.9	11249
523.55	13121.2	13208.4	11069.4	11059.7	12751.3	11443.1	11038.4		523.55	14085.1	14370.8	11261.5	11404.1	13272.8	12135.3	11234.3
523.5	13521.8	13140	11057.4	11047.6	12725.9	11387	11026		523.5	14091.1	14286.3	11248.6	11393.5	13237	12070.2	11221
523.45	13346.2	13069.4	11042.9	11033.1	12694.3	11332.2	11011.1		523.45	14588.1	14200.7	11235.5	11382.9	13197.1	12008	11207.6
523.4	12839.1	12999.9	11029.4	11019.5	12660.3	11282.1	10997.2		523.4	13994.4	14112	11220.1	11369.9	13150.9	11946.3	11191.8
523.35	12881.5	12933.5	11018.9	11008.9	12625.9	11238.4	10986.2		523.35	14231.8	14025.1	11207.4	11359.8	13103.8	11890.2	11178.7
523.3	12831.6	12867.2	11008	10998	12588	11197.8	10974.9		523.3	14135.8	13936.7	11193.6	11348.5	13052.3	11835.7	11164.5
523.25	12905.1	12801.4	10997.5	10987.3	12547.5	11160.6	10963.8		523.25	13787.3	13848.2	11180.1	11337.6	12998.1	11784.1	11150.6
523.2	13007.1	12735.5	10986.4	10976.1	12503.9	11125.8	10952.2		523.2	13966.2	13761.2	11168.2	11328.4	12942.6	11736.6	11138.3
523.15	12886	12669.1	10974.6	10964.3	12457	11093.2	10940		523.15	13342.5	13673.1	11155.5	11318.4	12883.8	11690.6	11125
523.1	12673.3	12603.7	10963.5	10953.1	12408.7	11063.6	10928.4		523.1	13422	13588	11145.5	11311.4	12825.6	11649.6	11114.7
523.05	12558.9	12539.9	10953.6	10943.1	12359.5	11037.6	10918		523.05	13453.5	13502.9	11135.2	11303.9	12765.2	11610.3	11103.9
523	12583.3	12477	10944.3	10933.8	12309.4	11014.2	10908.2		523	13185.3	13418	11124.7	11296.4	12702.9	11572.8	11093
522.95	11860.5	12414.3	10934.9	10924.2	12257.5	10992.5	10898.2		522.95	13346.6	13334.9	11115.4	11290.2	12640.6	11538.3	11083.2
522.9	12027	12356.3	10929.6	10918.9	12208.6	10976.6	10892.5		522.9	13427.2	13251.8	11105.3	11283.2	12576.4	11504.8	11072.6
522.85	12428	12297.6	10923.4	10912.6	12157.7	10961.1	10885.7		522.85	13000	13169.1	11094.8	11276	12510.9	11472.3	11061.6
522.8	11938.9	12237.1	10914.8	10903.9	12103.6	10944.4	10876.5		522.8	13113.7	13089.5	11086.2	11270.7	12446.9	11443.4	11052.6
522.75	12337.2	12179.9	10909	10898.1	12051.8	10931.6	10870.2		522.75	13385.2	13010.6	11077.1	11265	12382	11415.2	11042.9
522.7	12289.2	12121	10900.9	10889.9	11997.3	10917.3	10861.5		522.7	13164.7	12931.6	11066.7	11258.1	12315.8	11387	11032
522.65	12060.4	12062.9	10893	10881.9	11942.9	10904.1	10853		522.65	12721.7	12855.2	11057.3	11252.3	12250.7	11361	11022
522.6	11934.4	12006.8	10886.4	10875.2	11889.7	10892.8	10845.8		522.6	12411.5	12782.2	11049.9	11248.6	12188	11338	11014.1
522.55	11695.8	11952.3	10880.5	10869.2	11837.6	10882.8	10839.3		522.55	12375.5	12712.5	11043.9	11246.5	12127.3	11317.5	11007.6
522.5	11987.6	11900.1	10876.1	10864.7	11787.2	10874.7	10834.2		522.5	12804.2	12644.6	11038.1	11244.6	12067.5	11298.1	11001.2
522.45	11633.2	11847.1	10869.8	10858.4	11735.6	10865.2	10827.3		522.45	13085.9	12576.7	11030.2	11240.8	12006.5	11277.4	10992.8
522.4	11569	11797.2	10865.7	10854.2	11686.7	10858.1	10822.5		522.4	12659	12509.3	11021.1	11235.7	11945.3	11256.2	10983
522.35	11587.4	11748.7	10861.9	10850.4	11638.9	10851.6	10818		522.35	12241.2	12445.9	11013.9	11232.8	11887.1	11237.6	10975.2
522.3	11765.2	11701.4	10858.1	10846.4	11592	10845.2	10813.5		522.3	12656	12386.6	11008.6	11231.9	11832.2	11221.7	10969.2
522.25	11706.3	11654.2	10853.1	10841.4	11545	10838	10807.8		522.25	12595.3	12327.5	11001.3	11229.2	11776.7	11204.3	10961.4
522.2	11626.8	11608.7	10848.5	10836.7	11499.5	10831.2	10802.4		522.2	12356.3	12270.8	10994.4	11226.9	11723	11187.8	10953.8
522.15	11639.5	11565	10844.3	10832.5	11455.6	10825	10797.5		522.15	12164.3	12217.5	10988.5	11225.9	11671.9	11172.8	10947.2
522.1	11297.1	11522.5	10840.1	10828.1	11412.9	10818.9	10792.5		522.1	12115.2	12167.3	10983.5	11225.8	11623.3	11159.2	10941.5
522.05	10986.9	11483.6	10837.9	10825.9	11373.5	10814.8	10789.5		522.05	12283.9	12119.6	10978.7	11226.2	11576.6	11146.2	10936
522	11587	11448	10837.5	10825.4	11337.4	10812.7	10788.3		522	12591.1	12073.4	10973.1	11225.9	11530.8	11132.8	10929.7
521.95	11419.7	11410.4	10833.6	10821.4	11299	10807	10783.5		521.95	12104.7	12028.1	10966.1	11224.3	11485.3	11118.4	10922
521.9	11145.2	11375.3	10830.6	10818.4	11263.1	10802.4	10779.8		521.9	12184.5	11987.3	10961.4	11225.1	11443.7	11106.5	10916.5
521.85	11367.6	11343.3	10829.3	10817.1	11230.2	10799.4	10777.6		521.85	12256.2	11948.4	10956.2	11225.8	11403.5	11094.5	10910.5
521.8	11243.8	11311.5	10826.7	10814.4	11197.5	10795.1	10774		521.8	11908.9	11911.4	10950.8	11226.3	11364.7	11082.4	10904.2
521.75	11517.6	11282.1	10824.8	10812.5	11166.9	10791.6	10771.2		521.75	12302.7	11878.2	10946.9	11228.6	11329.2	11072.2	10899.6
521.7	11257.7	11252.5	10821.3	10809	11136.1	10786.5	10766.8		521.7	11973.4	11845.4	10941.2	11229.3	11293.5	11060.4	10893
521.65	10888.6	11225.9	10819.4	10807	11108.3	10783	10763.9		521.65	12256.9	11816.3	10937	11231.7	11261.1	11050.4	10888
521.6	10690.5	11203	10819.6	10807.2	11084	10781.6	10763.1		521.6	12142.5	11787.9	10931.5	11233.1	11228.8	11039.2	10881.6
521.55	10941.9	11182.8	10821.1	10808.6	11062.3	10781.5	10763.6		521.55	11848.8	11762.1	10926.5	11235.2	11198.7	11028.7	10875.7
521.5	11379.6	11162.5	10821.1	10808.6	11040.5	10779.9	10762.5		521.5	11902.9	11739.7	10923	11238.9	11171.5	11019.8	10871.1
521.45	11304.2	11141	10818.5	10806	11017.3	10775.7	10758.8		521.45	12103.9	11719	10919.1	11242.6	11145.5	11010.8	10866.3
521.4	11070.5	11121.2	10816.4	10803.8	10995.8	10772	10755.6		521.4	12244.6	11699.3	10914.3	11245.6	11119.9	11001	10860.5
521.35	11143.3	11104.1	10815.6	10803.1	10976.9	10769.6	10753.7		521.35	12628.7	11680.7	10908.9	11248.3	11095	10990.7	10854.1
521.3	10817	11087.8	10814.5	10801.9	10958.7	10766.9	10751.4		521.3	12645.9	11662.1	10901.7	11249.5	11069.6	10978.7	10845.8
521.25	11355.2	11074.7	10815.3	10802.8	10943.5	10766	10751		521.25	11999.6	11645.2	10894.4	11250.9	11045.3	10966.8	10837.4
521.2	11452	11059.5	10813	10800.4	10926.2	10762	10747.4		521.2	12548.8	11633	10890.1	11255.6	11025.1	10957.9	10832
521.15	11456.5	11044.9	10810.1	10797.5	10909.3	10757.4	10743.2		521.15	12414.1	11619.8	10883.3	11258.1	11003.5	10946.6	10823.9
521.1	11573.1	11031.2	10807.2	10794.7	10893.3	10752.8	10738.9		521.1	12612.2	11608.8	10877.1	11261.6	10983.5	10936.1	10816.5
521.05	11124.2	11017.8	10803.6	10791.1	10877.5	10747.5	10734		521.05	12292.6	11598.4	10870	11264.5	10963.6	10924.6	10808.1
521	11055.5	11008	10802.8	10790.3	10865.2	10744.8	10731.6		521	12174	11591	10864.4	11269.4	10946	10914.8	10801.2
520.95	10959.1	10999.6	10802.3	10789.9	10854	10742.5	10729.7		520.95	11986.1	11585.5	10859.4	11275.2	10929.8	10905.6	10794.8
520.9	11207.4	10992.6	10802.5	10790.1	10844.2	10740.8	10728.3		520.9	12221.7	11582.4	10855.2	11282.3	10915.2	10897.3	10789.2
520.85	11199.2	10984.9	10801.3	10788.9	10833.5	10737.6	10725.5		520.85	12123.4	11579.5	10850	11288.8	10900.3	10888	10782.5
520.8	11164.7	10978	10800.2	10787.8	10823.6	10734.5	10722.7		520.8	12327.8	11578.5	10845.4	11296.2	10886.5	10879.2	10776.3
520.75	11085.1	10972.1	10799.3	10786.9	10814.4	10731.6	10720		520.75	12599.4	11577.8	10839.8	11303.3	10872.3	10869.5	10769
520.7	11455.7	10967.4	10799	10786.6	10806.2	10729.1	10717.9		520.7	12202.9	11577.2	10833	11309.6	10857.5	10858.6	10760.5
520.65	11162	10961.2	10796.6	10784.1	10796.4	10724.5	10713.5		520.65	12596	11579.7	10828	11318.3	10845	10849.6	10753.7
520.6	11844.3	10957.3	10796	10783.5	10788.7	10721.5	10710.8		520.6	12750.2	11581.7	10821.4	11325.9	10831.1	10838.8	10745.1
520.55	11143.3	10950	10791.4	10778.8	10777.3	10714.5	10704		520.55	12655.7	11584.3	10814	11333.4	10816.9	10827.3	10735.8
520.5	11146.3	10947.4	10791.1	10778.4	10770.5	10711.7	10701.4		520.5	12441.9	11588.6	10807.2	11342	10803.5	10816.3	10726.8
520.45	11575	10945.5	10790.8	10778	10764	10708.8	10698.8		520.45	12346.6	11595.3	10801.5	11352.4	10791.5	10806.3	10718.8
520.4	11489.1	10941.5	10788.2	10775.2	10755.3	10703.3	10693.5		520.4	12336.5	11603.8	10796.4	11364	10780.2	10796.8	10711.2
520.35	11718.3	10938.6	10786.2	10773	10747.4	10698.4	10688.8		520.35	12238.6	11613.8	10791.4	11376.6	10769.2	10787.3	10703.6
520.3	11523.3	10934.9	10783	10769.5	10738.4	10692	10682.6		520.3	12310.2	11625.6	10787.1	11390.5	10759	10778.4	10696.4
520.25	11619.3	10932.9	10781.1	10767.3	10730.7	10686.8	10677.6		520.25	12285.1	11638.7	10782.6	11405.1	10748.6	10769.1	10688.9
520.2	11294.4	10931	10778.9	10764.6	10722.6	10681	10672		520.2	12255.4	11653.5	10778.4	11420.9	10738.6	10759.9	10681.4
520.15	11415.6	10931.5	10778.8	10763.9	10716.7	10677.1	10668.3		520.15	12411.5	11670	10774.6	11437.9	10728.9	10751	10674.1
520.1	11307.6	10932	10778.2	10762.7	10710.2	10672.4	10663.9		520.1	12184.5	11687.7	10770.3	11455.5	10718.6	10741.2	10666
520.05	11304.2	10933.7	10778.6	10762.3	10704.5	10668.4	10660		520.05	12296.7	11708.3	10767.3	11475.5	10709.5	10732.6	10658.9
520	11578.8	10936.2	10779.3	10762.1	10698.9	10664.4	10656.2		520	12842.5	11730.4	10764.1	11496.5	10700	10723.5	10651.2
519.95	11283.9	10937.8	10778.8	10760.5	10691.8	10658.7	10650.7		519.95	11929.1	11752	10758.8	11516.4	10688.1	10711.8	10641
519.9	11242.7	10941.9	10780.3	10761	10686.6	10654.8	10646.9		519.9	12018.4	11780.3	10758.1	11542.3	10680.5	10704.4	10635
519.85	11428.7	10947.2	10782.6	10761.9	10681.7	10651.1	10643.4		519.85	12408.5	11810.7	10757.4	11569.8	10672.5	10696.5	10628.5
519.8	11306.8	10952.4	10784.3	10762.1	10675.7	10646.2	10638.7		519.8	12121.2	11841.9	10755.5	11597.4	10662.9	10686.9	10620.2
519.75	10912.2	10959.4	10787.3	10763.5	10670.6	10642.1	10634.7		519.75	12060.4	11877.4	10755.4	11628.5	10654.6	10678.6	10613.2
519.7	11400.2	10969.9	10793.3	10767.6	10667.8	10640.3	10633		519.7	12219.4	11916.4	10756.2	11662.3	10646.6	10670.6	10606.5
519.65	11213.1	10979	10797	10769.5	10662.2	10635.6	10628.5		519.65	11673.7	11958	10756.9	11698	10638	10661.9	10598.9
519.6	11350.7	10990.7	10802.6	10773.3	10657.8	10632	10625		519.6	11986.9	12006.1	10761	11739.2	10631.9	10655.6	10593.9
519.55	10992.1	11003.4	10808.3	10777	10652.5	10627.5	10620.7		519.55	11705.6	12056.6	10764.4	11782	10624.4	10648	10587.4
519.5	10976.7	11020.2	10817	10783.9	10649.5	10625.2	10618.5		519.5	11635.4	12112.9	10770.1	11829.5	10618.2	10641.7	10582.2
519.45	11014.3	11039.5	10826.8	10792.2	10646.6	10622.9	10616.3		519.45	11853	12174.3	10777	11880.9	10612.4	10635.6	10577.2
519.4	10815.1	11061.2	10837.5	10801.7	10643.4	10620.4	10613.9		519.4	11760.3	12239.9	10784.1	11935.4	10605.6	10628.6	10571.3
519.35	11303.1	11087.2	10850.6	10814.2	10641.5	10619.1	10612.7		519.35	12458.7	12311.7	10792.8	11994.8	10599.3	10622	10565.7
519.3	11233.3	11113.8	10862.1	10826	10636.7	10614.9	10608.6		519.3	12078.8	12386.3	10799.5	12055.6	10589.7	10612.2	10556.9
519.25	11322.2	11144.8	10875.5	10840.6	10632.4	10611	10604.9		519.25	12647.4	12469.2	10809.4	12123.2	10581.8	10604.1	10549.8
519.2	11245.3	11179.9	10890	10857.7	10627.5	10606.6	10600.6		519.2	12141	12556.5	10818.1	12193.7	10571.3	10593.4	10540
519.15	11039	11220.7	10906.5	10878.8	10623	10602.7	10596.8		519.15	12088.9	12653.9	10830.8	12272.5	10563.2	10585	10532.5
519.1	11127.2	11268.8	10926.1	10905.3	10619.8	10600	10594.1		519.1	12527	12759.9	10845.5	12358.1	10555.3	10576.8	10525.2
519.05	11376.2	11323.1	10947.2	10936	10616.1	10596.7	10591		519.05	12931.7	12872.6	10860	12448.5	10545.3	10566.6	10515.9
519	11042.4	11383.6	10968.9	10970.8	10610.9	10591.9	10586.3		519	12793.7	12992.8	10874.5	12544.2	10533.4	10554.4	10504.6
518.95	11251.7	11454.8	10994.8	11014	10607.7	10589.1	10583.6		518.95	12804.2	13123.7	10891.8	12648.6	10522.2	10542.9	10493.9
518.9	11787.3	11534.5	11021.8	11063.3	10603.2	10585	10579.6		518.9	13290.7	13265.3	10911.4	12761.2	10510.8	10531.3	10483.1
518.85	11772.3	11622	11048.3	11117.7	10595.5	10577.7	10572.4		518.85	13175.9	13416.1	10931	12880.7	10497.2	10517.4	10470
518.8	11608.4	11721.6	11077.5	11181.4	10587.9	10570.5	10565.2		518.8	12877.7	13579.3	10953.6	13009.9	10484	10504	10457.4
518.75	11820	11835.4	11110.5	11256.5	10581.3	10564.2	10559		518.75	13116.7	13756.6	10980.3	13150.4	10472.2	10491.9	10446.1
518.7	12220.9	11962.5	11145.2	11341.8	10573.3	10556.6	10551.5		518.7	13433.6	13946	11008.5	13300.3	10459.2	10478.7	10433.6
518.65	12363.1	12103	11180.8	11437.4	10563	10546.5	10541.5		518.65	13973	14147.7	11038.2	13459.6	10444.8	10464	10419.6
518.6	12556.6	12259.8	11218.8	11545.8	10551.7	10535.6	10530.7		518.6	13858.2	14361.7	11068.4	13628	10427.7	10446.7	10403
518.55	12603.2	12433.5	11259	11667.7	10539.2	10523.5	10518.6		518.55	13989.1	14591	11102.2	13808.5	10411.1	10429.9	10386.9
518.5	12315.1	12626.3	11302.4	11805	10526.5	10510.9	10506.2		518.5	14300.1	14835	11138.5	14000.5	10393.9	10412.4	10370.1
518.45	12698.4	12840.9	11351.3	11960.5	10515.3	10500.1	10495.4		518.45	14869.1	15093.4	11176.6	14203.5	10375.1	10393.4	10351.7
518.4	13213.8	13074.4	11401.7	12130.8	10501.8	10486.9	10482.3		518.4	14929.5	15365.3	11215.5	14416.4	10353.6	10371.6	10330.6
518.35	13523.3	13326.6	11453	12316	10485.2	10470.5	10466		518.35	15853	15653.5	11257.5	14642.1	10331.7	10349.5	10309.1
518.3	13171.8	13598.6	11506.2	12516.8	10466.6	10452.2	10447.8		518.3	15634.3	15953.3	11298.6	14875.9	10305.4	10323	10283.2
518.25	13580.6	13894.5	11565.7	12737.5	10450.1	10435.9	10431.5		518.25	16027.8	16270.2	11344.2	15123.2	10280	10297.4	10258.2
518.2	13693.5	14209.6	11626.8	12973.1	10431	10417.1	10412.8		518.2	16827.8	16601	11391.5	15380.8	10252.7	10269.9	10231.3
518.15	14699.5	14544.8	11691.2	13224.6	10411.1	10397.5	10393.2		518.15	16923.5	16943	11438.5	15646	10221.6	10238.5	10200.5
518.1	14979.7	14894.1	11754	13485.9	10385.1	10371.7	10367.5		518.1	17165	17299.1	11488.6	15921.5	10189.8	10206.6	10169.1
518.05	15242.3	15259.5	11819	13759.1	10357.4	10344.2	10340.1		518.05	17683	17666.3	11540.8	16204.6	10156.8	10173.3	10136.4
518	15133.2	15639.3	11886.5	14042.6	10327.8	10314.9	10310.8		518	18200.7	18041.9	11593.9	16492.8	10121.2	10137.6	10101.2
517.95	15903.6	16033.4	11958.5	14336.2	10298.8	10286.1	10282.1		517.95	18481.6	18423.5	11647.8	16783.5	10083.1	10099.2	10063.4
517.9	16024	16433.5	12029.8	14631.9	10265	10252.5	10248.6		517.9	19022.9	18809.5	11703.5	17075.4	10043.5	10059.4	10024.1
517.85	16871.7	16840.7	12104.2	14930.6	10230.3	10218.1	10214.2		517.85	19273.4	19195.5	11759.6	17364.1	10001.1	10016.9	9982.03
517.8	17162.8	17245.7	12176.9	15223.5	10190.4	10178.3	10174.5		517.8	19326.3	19577.8	11817.1	17646.2	9957.42	9972.98	9938.65
517.75	17934.7	17648	12251.2	15510.2	10148.5	10136.6	10132.8		517.75	20220.6	19952.9	11876.9	17918.5	9913.28	9928.66	9894.81
517.7	18075	18040.2	12324	15783.4	10101.7	10090	10086.3		517.7	20625.3	20311.7	11934.7	18172	9864.77	9879.96	9846.58
517.65	18907.7	18421	12398.7	16042.2	10053.9	10042.4	10038.7		517.65	20433.2	20650.5	11992.6	18403.3	9814.15	9829.17	9796.25
517.6	18732.2	18781.5	12471	16277.8	10000.8	9989.47	9985.84		517.6	21053.6	20966.5	12053.1	18609.8	9764.2	9779.04	9746.57
517.55	18895	19121.3	12546.4	16490.3	9948.42	9937.28	9933.71		517.55	21461.7	21248.6	12111.9	18781.1	9711.13	9725.79	9693.77
517.5	19240.8	19433.4	12622.5	16673.2	9894.77	9883.82	9880.3		517.5	21549.1	21492.5	12169.7	18912.9	9655.91	9670.4	9638.81
517.45	19916.7	19711.4	12697.8	16820.4	9838.76	9827.98	9824.5		517.45	21567.9	21694.3	12227.7	19001.8	9600.03	9614.36	9583.19
517.4	20919	19948.5	12770	16925.3	9778.39	9767.77	9764.35		517.4	22162.4	21849.6	12285.6	19043.9	9543.81	9557.97	9527.23
517.35	20362	20138.4	12836.7	16982.3	9711.69	9701.24	9697.86		517.35	22270.4	21952.6	12340.5	19033.6	9484.56	9498.56	9468.22
517.3	20138	20286.3	12906.5	16997.2	9647.92	9637.63	9634.3		517.3	22193.9	22003.2	12393.9	18971.7	9424.53	9438.37	9408.43
517.25	20226.6	20387.9	12976.8	16966.1	9585.11	9574.98	9571.69		517.25	22119.3	22002.1	12446.4	18859.1	9364.58	9378.27	9348.73
517.2	20917.1	20440	13045.4	16886.4	9521.4	9511.43	9508.18		517.2	21954.6	21950.4	12497.2	18697.4	9304.72	9318.25	9289.09
517.15	20743.4	20438.9	13107.9	16754.9	9453.2	9443.38	9440.17		517.15	22087.8	21850.8	12546.5	18490.1	9245.34	9258.72	9229.94
517.1	20223.2	20390.6	13169.1	16578.3	9385.64	9375.97	9372.8		517.1	21611	21705.6	12592.2	18239.7	9185.07	9198.3	9169.89
517.05	20076.1	20299.3	13230.1	16361.6	9320.78	9311.25	9308.13		517.05	21028.1	21522.3	12636.5	17954.6	9126.76	9139.84	9111.79
517	20104.3	20165.9	13288.2	16106.2	9256.42	9247.03	9243.94		517	21255.4	21306.3	12679.3	17640.8	9070.9	9083.84	9056.15
516.95	20151.2	19993	13341.5	15815.4	9191.51	9182.25	9179.21		516.95	21347.7	21059.2	12716.3	17300.2	9013.72	9026.52	8999.17
516.9	19677.4	19784.5	13389.3	15493.9	9125.93	9116.82	9113.81		516.9	20951.6	20786.8	12747.5	16939.5	8955.85	8968.51	8941.51
516.85	19078	19547.7	13434.2	15149.4	9062.8	9053.81	9050.85		516.85	20761.8	20495.9	12774.6	16565.8	8899.56	8912.08	8885.42
516.8	18986.1	19288.1	13475.8	14788.6	9002.86	8994.01	8991.08		516.8	20342.1	20190.6	12796	16184.3	8843.91	8856.29	8829.96
516.75	18889.7	19006.8	13510.7	14413.1	8943.12	8934.4	8931.5		516.75	19785.4	19875.8	12812.3	15800	8789.95	8802.2	8776.2
516.7	19027	18708	13538.2	14027.6	8883.61	8875	8872.15		516.7	19496.2	19555.5	12823.5	15417.5	8738.35	8750.47	8724.78
516.65	18572.8	18394.1	13556.1	13635.4	8822.92	8814.44	8811.62		516.65	19140.7	19231.1	12827.9	15039	8687.87	8699.86	8674.48
516.6	17960.6	18071.9	13567.6	13243.8	8764.59	8756.23	8753.44		516.6	18765.9	18905	12825.4	14666.9	8638.81	8650.67	8625.6
516.55	17244.2	17746.3	13572.9	12858.2	8709.56	8701.31	8698.56		516.55	18498.1	18579.6	12815.6	14304.4	8591.28	8603.02	8578.25
516.5	16889	17420.4	13572	12482.4	8658.47	8650.34	8647.62		516.5	18708.9	18255.5	12797.8	13952.4	8544.78	8556.4	8531.93
516.45	16968.1	17094.6	13562.6	12117.1	8609.2	8601.18	8598.5		516.45	17922	17931.6	12769.4	13609.8	8497.08	8508.58	8484.4
516.4	16691.7	16768.7	13541.6	11762.5	8559.18	8551.26	8548.61		516.4	17121.9	17613.3	12735	13282.2	8452.84	8464.22	8440.33
516.35	16670.7	16446.1	13510.9	11422.2	8510.5	8502.7	8500.07		516.35	16922	17300.7	12694.4	12970.1	8412.14	8423.4	8399.78
516.3	15865.7	16127.7	13468.9	11097.3	8461.66	8453.96	8451.37		516.3	17483.5	16992.3	12645	12671.7	8372.18	8383.32	8359.98
516.25	15626	15818.8	13420	10793.2	8417.33	8409.74	8407.18		516.25	16735.6	16684.3	12583.3	12383.3	8329.42	8340.44	8317.38
516.2	15799.7	15517.1	13361.1	10507.6	8374.18	8366.68	8364.15		516.2	16205.6	16383.2	12515.6	12111	8289.95	8300.86	8278.07
516.15	15650	15220.9	13289.9	10238.5	8329.73	8322.33	8319.83		516.15	16441.5	16087.9	12441	11853.6	8252.78	8263.58	8241.05
516.1	15180.4	14932	13208.3	9987.58	8285.91	8278.61	8276.14		516.1	16203.7	15794.8	12356.4	11607.3	8214.33	8225.03	8202.75
516.05	14788.4	14653.2	13118.9	9757.29	8244.63	8237.43	8234.99		516.05	15782.4	15506.8	12264.4	11374.4	8176.82	8187.41	8165.38
516	14473	14383.9	13021.4	9546.49	8205.45	8198.34	8195.92		516	15245.3	15224.5	12166.2	11155	8141.11	8151.59	8129.81
515.95	14283.2	14123.4	12916	9354.12	8167.91	8160.9	8158.51		515.95	15203.7	14948.5	12063	10949.4	8107.74	8118.12	8096.58
515.9	14144	13870.9	12802.5	9178.67	8131.29	8124.36	8122		515.9	15200.7	14676.7	11953	10754.7	8074.41	8084.69	8063.39
515.85	13318.5	13625.3	12681.1	9018.77	8095.28	8088.44	8086.11		515.85	14462.5	14408.5	11836.5	10570.2	8040.95	8051.12	8030.06
515.8	13492.9	13391.1	12556.8	8877.81	8063.98	8057.23	8054.92		515.8	14127.2	14148.3	11717.6	10399.1	8010.77	8020.85	8000.02
515.75	13454.6	13161.5	12424.1	8748.61	8031.46	8024.79	8022.51		515.75	14037.9	13893.7	11595	10238.9	7982.03	7992	7971.41
515.7	13217.6	12937.5	12285.1	8631.34	7998.97	7992.39	7990.13		515.7	13643.7	13643.9	11468.2	10087.9	7953.57	7963.45	7943.08
515.65	13215.3	12719.7	12141.7	8526.05	7967.7	7961.2	7958.97		515.65	13184.9	13400.3	11339.3	9946.9	7926.83	7936.6	7916.46
515.6	12569.8	12506.3	11992.9	8430.2	7936.27	7929.85	7927.64		515.6	13270.8	13163	11208.9	9815.72	7902.1	7911.78	7891.85
515.55	12527.8	12301.2	11843.7	8346.73	7908.5	7902.15	7899.97		515.55	12857.8	12930.1	11075.4	9691.53	7876.86	7886.45	7866.73
515.5	12169.5	12100.2	11691	8270.98	7880.81	7874.55	7872.39		515.5	12744.2	12703.7	10941.6	9576.03	7853.43	7862.93	7843.43
515.45	12051.4	11905	11537.4	8203.9	7855.1	7848.91	7846.77		515.45	12202.6	12482.6	10806.6	9467.36	7830.43	7839.84	7820.54
515.4	11670.7	11714	11382.1	8143.22	7829.94	7823.82	7821.71		515.4	12482.4	12268.8	10672.9	9367.08	7809.85	7819.17	7800.08
515.35	11718.3	11528.3	11227.2	8089.68	7806.9	7800.86	7798.77		515.35	12153	12058.3	10537.1	9270.82	7787.87	7797.1	7778.21
515.3	11406.6	11345.8	11071	8040.12	7783.44	7777.48	7775.41		515.3	12048.4	11854.5	10402.8	9181.21	7767.33	7776.47	7757.78
515.25	11142.2	11168.3	10916.1	7996.01	7761.71	7755.81	7753.76		515.25	11461.7	11656.1	10269.2	9096.71	7747.18	7756.24	7737.74
515.2	10645.2	10995.6	10762.7	7956.51	7741.42	7735.59	7733.56		515.2	11258.1	11465.5	10139	9019.21	7729.68	7738.66	7720.35
515.15	10404	10829	10612.9	7922.55	7723.98	7718.22	7716.21		515.15	11352.6	11281	10010.9	8946.6	7713.06	7721.95	7703.83
515.1	10594.1	10666.9	10465.3	7892.16	7707.87	7702.17	7700.19		515.1	10753.2	11101	9883.67	8877.1	7695.91	7704.72	7686.79
515.05	10584.8	10507.3	10318.2	7862.47	7690.53	7684.9	7682.94		515.05	10349.6	10929.2	9761.13	8813.77	7681.49	7690.22	7672.47
515	10031.9	10351.2	10173.1	7834.33	7673.15	7667.59	7665.64		515	10057	10764.5	9642.57	8755.39	7668.89	7677.54	7659.97
514.95	10201.8	10202	10033.5	7810.71	7658.96	7653.46	7651.54		514.95	10057.8	10606.4	9527.76	8701.19	7657.6	7666.17	7648.77
514.9	9708.55	10055.5	9895.45	7787.11	7643.68	7638.24	7636.34		514.9	9911.85	10453.5	9415.57	8649.56	7646.25	7654.74	7637.52
514.85	9647.04	9915.58	9763.14	7767.29	7631.24	7625.87	7623.99		514.85	10042	10306.5	9306.78	8600.94	7635.53	7643.95	7626.9
514.8	9144.41	9780.19	9634.53	7748.54	7619.11	7613.8	7611.93		514.8	9827.08	10164.3	9200.54	8553.94	7624.16	7632.5	7615.62
514.75	9130.91	9651.86	9512.34	7733.38	7609.89	7604.64	7602.79		514.75	10034.9	10028.2	9098.47	8509.93	7613.74	7622	7605.3
514.7	9423.48	9527.82	9393.86	7718.78	7600.71	7595.52	7593.69		514.7	9820.71	9896.48	8998.74	8466.79	7602.31	7610.49	7593.95
514.65	9241.19	9406.29	9277.45	7702.86	7589.73	7584.59	7582.78		514.65	9594.52	9770.85	8903.42	8426.34	7591.82	7599.93	7583.55
514.6	8986.87	9290.06	9165.94	7688.35	7579.77	7574.69	7572.89		514.6	9411.1	9651.23	8812.53	8388.47	7582.34	7590.38	7574.16
514.55	9292.95	9179.85	9060.1	7675.64	7571.27	7566.24	7564.47		514.55	9442.24	9537.63	8726.14	8352.92	7573.67	7581.65	7565.58
514.5	9145.54	9072.22	8956.55	7661.35	7560.89	7555.92	7554.16		514.5	9297.07	9428.82	8643.16	8318.57	7564.82	7572.73	7556.82
514.45	8893.1	8969.89	8858.03	7648.13	7551.33	7546.42	7544.68		514.45	9399.85	9325.53	8564.43	8286.12	7556.61	7564.45	7548.69
514.4	8769.69	8873.45	8765.19	7636.59	7543.23	7538.36	7536.64		514.4	9114.4	9226.5	8488.76	8254.35	7547.88	7555.65	7540.05
514.35	8792.57	8782.02	8677.16	7625.93	7535.81	7531	7529.29		514.35	8952.74	9133.32	8417.87	8224.93	7540.45	7548.15	7532.69
514.3	8174.79	8694.9	8593.24	7615.28	7528.21	7523.45	7521.76		514.3	9084.02	9045.49	8351.28	8197.29	7533.74	7541.37	7526.06
514.25	8569.02	8615.71	8517.1	7608.42	7524.25	7519.54	7517.87		514.25	8771.94	8961.42	8287.48	8169.97	7526.38	7533.95	7518.79
514.2	8714.18	8538.36	8442.65	7599.34	7517.92	7513.26	7511.6		514.2	8909.98	8883.02	8228.46	8144.96	7520.45	7527.96	7512.94
514.15	8791.45	8464.23	8371.28	7589.49	7510.69	7506.08	7504.44		514.15	8686.8	8808.06	8172.03	8120.12	7513.85	7521.29	7506.41
514.1	8822.21	8393.53	8303.22	7579.27	7502.95	7498.39	7496.76		514.1	8931.36	8737.98	8119.72	8097.06	7508.27	7515.64	7500.9
514.05	8711.93	8326.57	8238.77	7568.93	7494.99	7490.48	7488.86		514.05	8710.8	8670.61	8069.34	8073.59	7501.51	7508.82	7494.22
514	8773.07	8263.96	8178.57	7559.31	7487.64	7483.17	7481.57		514	8457.24	8607.87	8022.9	8051.82	7495.76	7503.01	7488.54
513.95	8541.26	8204.55	8121.47	7549.38	7479.88	7475.46	7473.88		513.95	8674.42	8549.75	7980.42	8031.87	7491.16	7498.35	7484.01
513.9	8400.23	8149.94	8069.06	7540.88	7473.45	7469.08	7467.51		513.9	8405.85	8493.9	7939.58	8011.5	7485.53	7492.66	7478.45
513.85	8547.64	8099.39	8020.63	7533.27	7467.84	7463.51	7461.95		513.85	8387.47	8442.36	7902.48	7992.93	7481.13	7488.2	7474.12
513.8	8262.94	8051.12	7974.4	7524.84	7461.31	7457.02	7455.48		513.8	8665.42	8393.93	7867.91	7974.99	7476.8	7483.81	7469.86
513.75	8117.78	8007.51	7932.75	7518.14	7456.44	7452.19	7450.67		513.75	8570.14	8346.99	7834.31	7956.27	7471.15	7478.1	7464.27
513.7	8096.77	7967.57	7894.68	7512.36	7452.4	7448.2	7446.69		513.7	8430.61	8303.13	7803.28	7938.46	7465.91	7472.81	7459.11
513.65	7941.11	7930.4	7859.32	7506.75	7448.47	7444.32	7442.82		513.65	8421.23	8262.39	7774.9	7921.76	7461.31	7468.15	7454.57
513.6	7750.56	7896.62	7827.28	7502.1	7445.45	7441.33	7439.85		513.6	8384.1	8223.99	7748.41	7905.51	7456.73	7463.52	7450.06
513.55	8321.46	7866.36	7798.69	7498.65	7443.54	7439.47	7438		513.55	8103.53	8187.99	7723.89	7889.86	7452.31	7459.03	7445.7
513.5	8272.69	7834.89	7768.84	7491.84	7438.22	7434.19	7432.73		513.5	8488.37	8155.34	7702.3	7875.91	7449.17	7455.84	7442.63
513.45	7969.99	7805.75	7741.24	7485.34	7433.16	7429.17	7427.72		513.45	8480.87	8122.81	7680.44	7860.53	7444.23	7450.85	7437.74
513.4	8025.88	7780.3	7717.29	7480.68	7429.88	7425.92	7424.49		513.4	8548.39	8092.08	7660.01	7845.54	7439.29	7445.86	7432.87
513.35	7909.23	7756.26	7694.7	7475.71	7426.24	7422.33	7420.91		513.35	8623.78	8062.66	7640.54	7830.55	7434.02	7440.54	7427.66
513.3	7540.14	7734.57	7674.41	7471.47	7423.28	7419.4	7418		513.3	8405.48	8034.45	7621.94	7815.53	7428.38	7434.84	7422.08
513.25	7548.01	7716.6	7657.78	7469.45	7422.5	7418.66	7417.27		513.25	8117.78	8008.68	7605.44	7801.83	7423.73	7430.14	7417.48
513.2	8064.89	7699.98	7642.46	7467.44	7421.68	7417.87	7416.49		513.2	8181.92	7985.56	7591.29	7789.76	7420.4	7426.76	7414.21
513.15	8188.67	7681.58	7625.31	7462.38	7417.76	7413.99	7412.62		513.15	8054.76	7963.37	7577.77	7777.67	7416.75	7423.06	7410.63
513.1	7799.32	7663.59	7608.54	7456.6	7413.09	7409.36	7408		513.1	8091.15	7942.88	7565.68	7766.42	7413.69	7419.95	7407.62
513.05	7651.91	7649	7595.13	7453.15	7410.71	7407.01	7405.67		513.05	7912.98	7923.28	7554.19	7755.27	7410.44	7416.65	7404.43
513	7660.92	7636.28	7583.54	7450.6	7409.2	7405.53	7404.2		513	8147.79	7905.47	7544.24	7745.2	7408.01	7414.18	7402.05
512.95	7681.92	7624.4	7572.76	7448.03	7407.62	7403.99	7402.67		512.95	7909.23	7887.45	7533.83	7734.27	7404.48	7410.59	7398.57
512.9	7632.03	7613.23	7562.65	7445.36	7405.91	7402.32	7401		512.9	7975.99	7871.36	7525.11	7724.67	7402.04	7408.1	7396.19
512.85	7545.76	7603.08	7553.54	7443.01	7404.49	7400.93	7399.63		512.85	8046.14	7855.7	7516.6	7714.96	7399.28	7405.3	7393.48
512.8	7609.15	7594.15	7545.6	7441.19	7403.57	7400.05	7398.76		512.8	8016.13	7840.41	7508.23	7705.15	7396.18	7402.15	7390.43
512.75	7741.19	7585.45	7537.87	7439.02	7402.28	7398.78	7397.5		512.75	7854.46	7825.9	7500.43	7695.66	7393.2	7399.13	7387.51
512.7	7836.83	7576.52	7529.88	7436.09	7400.19	7396.72	7395.45		512.7	7788.82	7812.73	7493.76	7687.12	7390.97	7396.85	7385.33
512.65	8045.01	7567.53	7521.8	7432.6	7397.51	7394.08	7392.82		512.65	7548.39	7800.4	7487.74	7679.07	7389.04	7394.88	7383.44
512.6	7540.14	7557.74	7512.89	7427.89	7393.58	7390.18	7388.94		512.6	7904.73	7789.68	7483.16	7672.31	7388.22	7394.01	7382.67
512.55	7614.4	7551.36	7507.36	7426.18	7392.64	7389.27	7388.03		512.55	7707.8	7777.77	7477.2	7664.06	7385.73	7391.48	7380.23
512.5	7785.45	7544.91	7501.75	7424.05	7391.25	7387.91	7386.68		512.5	7806.08	7767.2	7472.41	7656.9	7384.15	7389.86	7378.7
