# Supplementary material for: Defect engineering on V2O3 cathode for long-cycling aqueous zinc metal batteries
Source: Nat Commun. 2021 Nov 25;12:6878. doi: 10.1038/s41467-021-27203-w (PMC8617200; doi:10.1038/s41467-021-27203-w)
Supplement: Supplementary file 3 — Source data [file 41467_2021_27203_MOESM3_ESM.zip › Source-Data/Figure S10.xlsx]

## Sheet: Sheet1
NPD	q	Yobs	Ycal	Yobs-Ycal	Posr			XRD	q	Yobs	Ycal	Yobs-Ycal	Posr
	X	Y	Y	Y		Y			X	Y	Y	Y		Y
	15.238	0.20619	0.20962	0.05872	15.234	-0.1			1.47829	109.2	142.297	-490.319	1.71617	-1000
	15.2258	0.21072	0.20986	0.063	15.2098	-0.1			1.47969	108.3	142.207	-491.13	1.71617	-1000
	15.2136	0.21039	0.21024	0.0623	15.1812	-0.1			1.48109	105	142.119	-494.341	2.31407	-1000
	15.2014	0.20608	0.21072	0.0575	15.181	-0.1			1.48249	130	142.031	-469.253	2.31407	-1000
	15.1893	0.22115	0.21125	0.07205	15.1633	-0.1			1.48389	122.5	141.945	-476.667	2.53497	-1000
	15.1771	0.2209	0.21175	0.07129	15.1633	-0.1			1.48529	128.3	141.86	-470.782	2.53497	-1000
	15.1649	0.22155	0.21215	0.07154	15.1281	-0.1			1.48669	123.3	141.776	-475.698	2.68868	-1000
	15.1528	0.22272	0.21241	0.07246	15.1281	-0.1			1.48809	135.8	141.693	-463.116	2.68868	-1000
	15.1407	0.22361	0.21253	0.07323	15.1281	-0.1			1.48949	112.5	141.612	-486.334	2.86938	-1000
	15.1285	0.23178	0.21253	0.08139	15.1279	-0.1			1.49089	124.2	141.532	-474.554	2.86938	-1000
	15.1164	0.23084	0.21248	0.0805	15.1038	-0.1			1.49229	120.8	141.454	-477.876	3.06126	-1000
	15.1043	0.22743	0.21242	0.07716	15.1038	-0.1			1.49369	125.8	141.376	-472.799	3.06126	-1000
	15.0922	0.22314	0.21239	0.0729	15.0949	-0.1			1.49509	143.3	141.301	-455.223	3.43234	-1000
	15.0801	0.21209	0.21244	0.06181	15.0948	-0.1			1.49649	147.5	141.226	-450.949	3.43234	-1000
	15.068	0.21327	0.21258	0.06283	15.0948	-0.1			1.49789	118.3	141.153	-480.076	3.69528	-1000
	15.056	0.22391	0.21282	0.07324	15.0749	-0.1			1.49929	109.2	141.082	-489.104	3.69528	-1000
	15.0439	0.23689	0.21312	0.08592	15.0683	-0.1			1.50069	132.5	141.012	-465.734	3.87216	-1000
	15.0319	0.22945	0.21339	0.0782	15.0237	-0.1			1.50209	131.7	140.944	-466.466	3.87216	-1000
	15.0198	0.22671	0.21352	0.07534	15.0236	-0.1			1.50348	133.3	140.877	-464.8	3.89807	-1000
	15.0078	0.22693	0.21341	0.07566	15.0236	-0.1			1.50488	126.7	140.812	-471.335	3.89807	-1000
	14.9958	0.22414	0.21301	0.07328	15.0216	-0.1			1.50628	148.3	140.749	-449.671	3.97459	-1000
	14.9838	0.21551	0.21238	0.06528	15.0037	-0.1			1.50768	128.3	140.687	-469.61	3.97459	-1000
	14.9718	0.22128	0.21164	0.07179	15.0037	-0.1			1.50908	125	140.628	-472.85	4.26697	-1000
	14.9597	0.22078	0.21091	0.07202	15.0035	-0.1			1.51048	120	140.57	-477.792	4.26697	-1000
	14.9478	0.2185	0.21028	0.07037	14.9613	-0.1			1.51188	129.2	140.513	-468.536	4.39069	-1000
	14.9358	0.21424	0.20981	0.06657	14.9612	-0.1			1.51328	128.3	140.459	-469.381	4.39069	-1000
	14.9238	0.20571	0.20954	0.05831	14.9611	-0.1			1.51468	114.2	140.407	-483.429	4.47374	-1000
	14.9119	0.2172	0.20946	0.06989	14.95	-0.1			1.51608	119.2	140.357	-478.379	4.47374	-1000
	14.8999	0.21953	0.20956	0.07212	14.95	-0.1			1.51748	126.7	140.308	-470.831	4.62814	-1000
	14.888	0.22251	0.20977	0.07488	14.8806	-0.1			1.51887	120	140.262	-477.485	4.62814	-1000
	14.8761	0.22741	0.21004	0.07951	14.8603	-0.1			1.52027	140	140.218	-457.441	4.71409	-1000
	14.8642	0.23118	0.21028	0.08305	14.8602	-0.1			1.52167	116.7	140.177	-480.699	4.71409	-1000
	14.8522	0.23314	0.21043	0.08486	14.86	-0.1			1.52307	120.8	140.137	-476.559	4.76355	-1000
	14.8404	0.22134	0.21044	0.07305	14.8535	-0.1			1.52447	124.2	140.1	-473.122	4.76355	-1000
	14.8285	0.20973	0.21038	0.0615	14.8535	-0.1			1.52587	149.2	140.065	-448.088	4.98334	-1000
	14.8166	0.20732	0.21029	0.05917	14.8533	-0.1			1.52727	125.8	140.033	-471.455	4.98334	-1000
	14.8047	0.22516	0.21024	0.07707	14.8061	-0.1			1.52866	134.2	140.003	-463.026	5.06994	-1000
	14.7929	0.22336	0.21025	0.07525	14.8061	-0.1			1.53006	136.7	139.976	-460.499	5.14852	-1000
	14.781	0.21473	0.21033	0.06655	14.7811	-0.1			1.53146	130	139.952	-467.174	5.14852	-1000
	14.7692	0.20505	0.21048	0.05671	14.7518	-0.1			1.53286	135	139.93	-462.153	5.06994	-1000
	14.7573	0.20186	0.21069	0.05332	14.7517	-0.1			1.53426	138.3	139.911	-458.834	5.14852	-1000
	14.7455	0.2086	0.21092	0.05983	14.7516	-0.1			1.53566	123.3	139.896	-473.818	5.14852	-1000
	14.7337	0.20962	0.21117	0.06059	14.745	-0.1			1.53705	115.8	139.883	-481.305	5.24514	-1000
	14.7219	0.21159	0.21146	0.06228	14.7449	-0.1			1.53845	126.7	139.873	-470.395	5.24514	-1000
	14.7101	0.21461	0.21179	0.06496	14.7448	-0.1			1.53985	149.2	139.866	-447.889	5.27691	-1000
	14.6983	0.21786	0.21216	0.06785	14.6972	-0.1			1.54125	125	139.863	-472.085	5.27691	-1000
	14.6866	0.22147	0.2125	0.07112	14.679	-0.1			1.54265	114.2	139.863	-482.885	5.29595	-1000
	14.6748	0.21908	0.21273	0.0685	14.679	-0.1			1.54404	115.8	139.867	-481.289	5.29595	-1000
	14.663	0.21616	0.21275	0.06555	14.6631	-0.1			1.54544	122.5	139.874	-474.596	5.35245	-1000
	14.6513	0.21443	0.21254	0.06403	14.663	-0.1			1.54684	123.3	139.885	-473.807	5.35245	-1000
	14.6396	0.21742	0.21212	0.06745	14.663	-0.1			1.54824	123.3	139.899	-473.822	5.37737	-1000
	14.6278	0.21365	0.21156	0.06423	14.6629	-0.1			1.54963	112.5	139.918	-484.64	5.35252	-1000
	14.6161	0.22117	0.21098	0.07233	14.6424	-0.1			1.55103	134.2	139.941	-462.963	5.37737	-1000
	14.6044	0.22347	0.21047	0.07515	14.6356	-0.1			1.55243	132.5	139.968	-464.69	5.35252	-1000
	14.5927	0.21956	0.21009	0.07162	14.6354	-0.1			1.55383	126.7	139.999	-470.521	5.57308	-1000
	14.581	0.21339	0.2099	0.06564	14.5875	-0.1			1.55522	133.3	140.035	-463.957	5.57308	-1000
	14.5693	0.21833	0.2099	0.07057	14.5322	-0.1			1.55662	125.8	140.076	-471.498	5.73293	-1000
	14.5577	0.22526	0.2101	0.07731	14.5255	-0.1			1.55802	125.8	140.121	-471.543	5.73293	-1000
	14.546	0.23063	0.21045	0.08232	14.5253	-0.1			1.55942	115.8	140.171	-481.594	5.73875	-1000
	14.5344	0.23144	0.21088	0.08271	14.5252	-0.1			1.56081	111.7	140.227	-485.749	5.73875	-1000
	14.5227	0.22224	0.21132	0.07307	14.5138	-0.1			1.56221	128.3	140.288	-469.21	5.92246	-1000
	14.5111	0.21927	0.21167	0.06975	14.5138	-0.1			1.56361	121.7	140.354	-475.876	5.92246	-1000
	14.4995	0.22013	0.21191	0.07037	14.4768	-0.1			1.56501	114.2	140.426	-483.448	5.94493	-1000
	14.4878	0.21819	0.21208	0.06825	14.4515	-0.1			1.5664	110	140.504	-487.726	5.9224	-1000
	14.4762	0.2141	0.21224	0.06401	14.4515	-0.1			1.5678	108.3	140.588	-489.511	5.94493	-1000
	14.4647	0.20977	0.21239	0.05953	14.4423	-0.1			1.5692	133.3	140.679	-464.601	5.9224	-1000
	14.4531	0.22417	0.21252	0.0738	14.4422	-0.1			1.57059	118.3	140.776	-479.699	6.12252	-1000
	14.4415	0.2218	0.21256	0.07139	14.4421	-0.1			1.57199	135.8	140.88	-462.303	6.12252	-1000
	14.4299	0.21565	0.21246	0.06534	14.4214	-0.1			1.57339	137.5	140.992	-460.714	6.13888	-1000
	14.4184	0.21102	0.21224	0.06092	14.4211	-0.1			1.57479	147.5	141.111	-450.833	6.13888	-1000
	14.4068	0.21158	0.21195	0.06177	14.4144	-0.1			1.57618	135	141.237	-463.459	6.26831	-1000
	14.3953	0.20725	0.21166	0.05774	14.4144	-0.1			1.57758	125.8	141.372	-472.794	6.26831	-1000
	14.3837	0.21451	0.21142	0.06524	14.4144	-0.1			1.57898	140	141.514	-458.737	6.37949	-1000
	14.3722	0.21627	0.21124	0.06718	14.4141	-0.1			1.58037	130	141.666	-468.888	6.37949	-1000
	14.3607	0.21913	0.2111	0.07018	14.3679	-0.1			1.58177	111.7	141.827	-487.349	6.39525	-1000
	14.3492	0.22285	0.211	0.074	14.3679	-0.1			1.58317	136.7	141.997	-462.519	6.44205	-1000
	14.3377	0.21618	0.21092	0.06741	14.3677	-0.1			1.58456	140.8	142.177	-458.599	6.39525	-1000
	14.3262	0.21039	0.21088	0.06165	14.3469	-0.1			1.58596	125.8	142.367	-473.789	6.44205	-1000
	14.3148	0.21699	0.21093	0.06821	14.3096	-0.1			1.58736	146.7	142.568	-453.09	6.44218	-1000
	14.3033	0.22174	0.21107	0.07282	14.3096	-0.1			1.58875	123.3	142.78	-476.702	6.44218	-1000
	14.2918	0.22072	0.21133	0.07153	14.3094	-0.1			1.59015	121.7	143.004	-478.526	6.47839	-1000
	14.2804	0.21253	0.21176	0.06292	14.2906	-0.1			1.59154	121.7	143.24	-478.762	6.47839	-1000
	14.269	0.22196	0.21237	0.07174	14.2533	-0.1			1.59294	127.5	143.489	-473.211	6.62656	-1000
	14.2575	0.21965	0.21316	0.06864	14.2532	-0.1			1.59434	129.2	143.751	-471.773	6.62656	-1000
	14.2461	0.2206	0.21409	0.06866	14.2274	-0.1			1.59573	129.2	144.027	-472.049	6.7069	-1000
	14.2347	0.22571	0.21509	0.07277	14.2274	-0.1			1.59713	134.2	144.317	-467.339	6.7069	-1000
	14.2233	0.23221	0.21612	0.07824	14.218	-0.1			1.59852	113.3	144.623	-488.545	6.76155	-1000
	14.2119	0.23181	0.21712	0.07683	14.2179	-0.1			1.59992	129.2	144.945	-472.967	6.76155	-1000
	14.2005	0.23066	0.21809	0.07472	14.2179	-0.1			1.60132	144.2	145.284	-458.306	6.8403	-1000
	14.1891	0.2266	0.21904	0.06971	14.2179	-0.1			1.60271	122.5	145.64	-480.362	6.8403	-1000
	14.1778	0.22171	0.21993	0.06393	14.1968	-0.1			1.60411	117.5	146.015	-485.737	6.86469	-1000
	14.1664	0.22165	0.22069	0.0631	14.178	-0.1			1.6055	136.7	146.409	-466.932	6.8403	-1000
	14.1551	0.22959	0.22121	0.07053	14.178	-0.1			1.6069	120	146.824	-484.046	6.8403	-1000
	14.1437	0.23655	0.22131	0.07739	14.1424	-0.1			1.6083	144.2	147.261	-460.283	6.86469	-1000
	14.1324	0.22206	0.22088	0.06333	14.1424	-0.1			1.60969	131.7	147.72	-473.242	6.92287	-1000
	14.1211	0.22234	0.21998	0.06451	14.1423	-0.1			1.61109	139.2	148.203	-466.225	6.92293	-1000
	14.1098	0.22313	0.21875	0.06653	14.1423	-0.1			1.61248	145.8	148.711	-460.133	6.94221	-1000
	14.0985	0.2216	0.21742	0.06633	14.1402	-0.1			1.61388	145.8	149.245	-460.668	6.94221	-1000
	14.0872	0.21839	0.21616	0.06438	14.1402	-0.1			1.61527	129.2	149.808	-477.83	6.92287	-1000
	14.0759	0.22188	0.21506	0.06896	14.1141	-0.1			1.61667	132.5	150.401	-475.123	6.92293	-1000
	14.0646	0.20516	0.2142	0.05311	14.1139	-0.1			1.61806	132.5	151.024	-475.747	6.94221	-1000
	14.0534	0.21837	0.21359	0.06693	14.1139	-0.1			1.61946	142.5	151.681	-466.404	6.94221	-1000
	14.0421	0.22686	0.21323	0.07578	14.0831	-0.1			1.62086	145.8	152.373	-463.796	6.99503	-1000
	14.0309	0.22437	0.21309	0.07343	14.0761	-0.1			1.62225	150	153.103	-460.325	6.99503	-1000
	14.0196	0.21707	0.2131	0.06612	14.0761	-0.1			1.62365	145.8	153.872	-465.294	7.109	-1000
	14.0084	0.22292	0.21315	0.07191	14.0759	-0.1			1.62504	150.8	154.683	-461.105	7.109	-1000
	13.9972	0.23182	0.21317	0.0808	14.026	-0.1			1.62644	145	155.538	-467.76	7.18383	-1000
	13.986	0.22433	0.21309	0.07338	14.0259	-0.1			1.62783	165	156.441	-448.663	7.18383	-1000
	13.9748	0.21994	0.21294	0.06914	14.007	-0.1			1.62923	144.2	157.394	-470.417	7.22107	-1000
	13.9636	0.22046	0.21278	0.06982	14.007	-0.1			1.63062	140	158.402	-475.624	7.22575	-1000
	13.9524	0.221	0.2127	0.07044	13.9902	-0.1			1.63202	145.8	159.467	-470.889	7.22575	-1000
	13.9412	0.21479	0.21279	0.06415	13.9902	-0.1			1.63341	142.5	160.593	-475.315	7.22107	-1000
	13.93	0.21698	0.21311	0.06602	13.9902	-0.1			1.6348	145	161.785	-474.007	7.22575	-1000
	13.9189	0.22935	0.21371	0.07779	13.9901	-0.1			1.6362	130.8	163.047	-489.47	7.22575	-1000
	13.9077	0.23112	0.21457	0.0787	13.9687	-0.1			1.63759	158.3	164.385	-463.307	7.31768	-1000
	13.8966	0.22477	0.21564	0.07127	13.9687	-0.1			1.63899	156.7	165.804	-466.326	7.31768	-1000
	13.8855	0.21825	0.21682	0.06358	13.9614	-0.1			1.64038	146.7	167.309	-477.832	7.31779	-1000
	13.8743	0.21944	0.21801	0.06358	13.911	-0.1			1.64178	155	168.909	-471.131	7.31779	-1000
	13.8632	0.21755	0.21912	0.06057	13.8844	-0.1			1.64317	175	170.609	-452.831	7.37239	-1000
	13.8521	0.22739	0.22005	0.06948	13.8844	-0.1			1.64457	164.2	172.417	-465.44	7.37245	-1000
	13.841	0.2274	0.22065	0.0689	13.853	-0.1			1.64596	168.3	174.343	-463.266	7.3725	-1000
	13.83	0.22863	0.22079	0.06999	13.8459	-0.1			1.64736	142.5	176.396	-491.119	7.39056	-1000
	13.8189	0.23319	0.22046	0.07488	13.8457	-0.1			1.64875	167.5	178.587	-468.31	7.37239	-1000
	13.8078	0.23111	0.21978	0.07348	13.8338	-0.1			1.65014	154.2	180.928	-483.95	7.37245	-1000
	13.7967	0.22312	0.21895	0.06632	13.8337	-0.1			1.65154	174.2	183.431	-466.453	7.3725	-1000
	13.7857	0.22722	0.21811	0.07126	13.8337	-0.1			1.65293	201.7	186.111	-441.633	7.39056	-1000
	13.7747	0.23061	0.21732	0.07544	13.7951	-0.1			1.65433	170.8	188.984	-475.406	--	--
	13.7636	0.22784	0.21661	0.07338	13.7684	-0.1			1.65572	166.7	192.068	-482.591	--	--
	13.7526	0.22452	0.21593	0.07073	13.7586	-0.1			1.65711	195	195.385	-457.607	--	--
	13.7416	0.22518	0.2153	0.07204	13.7585	-0.1			1.65851	182.5	198.955	-473.678	--	--
	13.7306	0.22225	0.21472	0.06968	13.7585	-0.1			1.6599	170.8	202.807	-489.23	--	--
	13.7196	0.21991	0.21423	0.06782	13.7367	-0.1			1.6613	195.8	206.97	-468.393	--	--
	13.7086	0.21832	0.21386	0.06661	13.7294	-0.1			1.66269	184.2	211.479	-484.502	--	--
	13.6976	0.21628	0.21359	0.06483	13.6806	-0.1			1.66408	218.3	216.375	-455.297	--	--
	13.6867	0.21581	0.21336	0.0646	13.6806	-0.1			1.66548	220	221.705	-458.927	--	--
	13.6757	0.21902	0.21307	0.0681	13.6805	-0.1			1.66687	214.2	227.527	-470.549	--	--
	13.6647	0.22522	0.21271	0.07466	13.6805	-0.1			1.66826	207.5	233.911	-483.633	--	--
	13.6538	0.22452	0.21232	0.07435	13.6803	-0.1			1.66966	235.8	240.942	-462.365	--	--
	13.6428	0.21723	0.21196	0.06741	13.6781	-0.1			1.67105	237.5	248.726	-468.448	--	--
	13.6319	0.22858	0.2117	0.07903	13.6191	-0.1			1.67244	248.3	257.391	-466.314	--	--
	13.621	0.2264	0.21151	0.07704	13.6191	-0.1			1.67384	257.5	267.101	-466.824	--	--
	13.6101	0.2189	0.21137	0.06968	13.6118	-0.1			1.67523	270.8	278.058	-464.48	--	--
	13.5992	0.21366	0.21128	0.06453	13.6118	-0.1			1.67662	270	290.511	-477.733	--	--
	13.5883	0.21447	0.21125	0.06536	13.6117	-0.1			1.67802	335.8	304.77	-426.192	--	--
	13.5774	0.22111	0.21133	0.07193	13.5601	-0.1			1.67941	316.7	321.214	-461.736	--	--
	13.5665	0.21977	0.21154	0.07038	13.56	-0.1			1.6808	317.5	340.301	-480.024	--	--
	13.5557	0.22498	0.21189	0.07524	13.5231	-0.1			1.6822	343.3	362.582	-476.504	--	--
	13.5448	0.226	0.21236	0.07578	13.5231	-0.1			1.68359	369.2	388.704	-476.727	--	--
	13.534	0.22141	0.21298	0.07058	13.4934	-0.1			1.68498	391.7	419.421	-484.943	--	--
	13.5231	0.216	0.21371	0.06444	13.4933	-0.1			1.68638	410.8	455.587	-502.009	--	--
	13.5123	0.21348	0.21453	0.0611	13.481	-0.1			1.68777	468.3	498.156	-487.078	--	--
	13.5015	0.21171	0.21534	0.05851	13.481	-0.1			1.68916	511.7	548.161	-493.683	--	--
	13.4907	0.21835	0.21608	0.06442	13.4437	-0.1			1.69055	591.7	606.682	-472.204	--	--
	13.4799	0.22027	0.21658	0.06583	13.4437	-0.1			1.69195	571.7	674.803	-560.325	--	--
	13.4691	0.22195	0.21684	0.06726	13.4434	-0.1			1.69334	697.5	753.538	-513.261	--	--
	13.4583	0.22636	0.21682	0.07168	13.4412	-0.1			1.69473	741.7	843.74	-559.262	--	--
	13.4475	0.22762	0.21653	0.07323	13.4212	-0.1			1.69612	901.7	945.969	-501.491	--	--
	13.4367	0.22684	0.21594	0.07305	13.4212	-0.1			1.69752	986.7	1060.35	-530.872	--	--
	13.426	0.22754	0.21509	0.0746	13.4138	-0.1			1.69891	1087.5	1186.41	-556.133	--	--
	13.4152	0.21407	0.21409	0.06213	13.3813	-0.1			1.7003	1175	1322.95	-605.176	--	--
	13.4045	0.21286	0.21308	0.06193	13.3211	-0.1			1.70169	1406.7	1468	-518.525	--	--
	13.3938	0.21495	0.21219	0.0649	13.321	-0.1			1.70309	1481.7	1618.84	-594.358	--	--
	13.383	0.21083	0.21151	0.06147	13.301	-0.1			1.70448	1733.3	1772.08	-496.005	--	--
	13.3723	0.20607	0.21107	0.05715	13.2834	-0.1			1.70587	1925	1923.76	-455.978	--	--
	13.3616	0.20702	0.2109	0.05827	13.2834	-0.1			1.70726	2054.2	2069.12	-472.145	--	--
	13.3509	0.21732	0.21098	0.06849	13.2833	-0.1			1.70866	2196.7	2202.48	-463.007	--	--
	13.3402	0.23185	0.21127	0.08273	13.2832	-0.1			1.71005	2422.5	2317.1	-351.819	--	--
	13.3295	0.22512	0.21172	0.07555	13.2531	-0.1			1.71144	2530	2405.53	-332.752	--	--
	13.3188	0.21566	0.21223	0.06557	13.2	-0.1			1.71283	2636.7	2460.64	-281.165	--	--
	13.3082	0.21016	0.21273	0.05958	13.0393	-0.1			1.71422	2774.2	2476.94	-159.965	--	--
	13.2975	0.20642	0.21312	0.05545	13.0392	-0.1			1.71561	2725.8	2451.84	-183.264	--	--
	13.2869	0.21302	0.21337	0.0618	13.0391	-0.1			1.71701	2537.5	2386.31	-306.029	--	--
	13.2762	0.21423	0.21349	0.06289	13.1721	-0.1			1.7184	2524.2	2284.72	-217.746	--	--
	13.2656	0.20891	0.21352	0.05754	13.1719	-0.1			1.71979	2414.2	2154.09	-197.114	--	--
	13.255	0.20927	0.21357	0.05785	13.0162	-0.1			1.72118	2172.5	2002.85	-287.576	--	--
	13.2444	0.21196	0.21373	0.06038	13.0161	-0.1			1.72257	1940.8	1839.67	-356.091	--	--
	13.2338	0.21617	0.21409	0.06423	13.0084	-0.1			1.72396	1752.5	1672.42	-377.14	--	--
	13.2232	0.216	0.21475	0.0634	13.139	-0.1			1.72536	1557.5	1507.59	-407.311	--	--
	13.2126	0.20623	0.21576	0.05262	13.1388	-0.1			1.72675	1439.2	1350.06	-368.081	--	--
	13.202	0.21446	0.21713	0.05948	13.1314	-0.1			1.72814	1280	1203.15	-380.374	--	--
	13.1914	0.22025	0.21879	0.06361	13.1312	-0.1			1.72953	1140	1068.87	-386.093	--	--
	13.1808	0.22192	0.22061	0.06346	13.1311	-0.1			1.73092	1045.8	948.168	-359.59	--	--
	13.1703	0.2216	0.2224	0.06135	13.1185	-0.1			1.73231	928.3	841.205	-370.128	--	--
	13.1598	0.21778	0.22402	0.05591	13.1185	-0.1			1.7337	818.3	747.577	-386.499	--	--
	13.1492	0.23201	0.22537	0.06879	13.1184	-0.1			1.73509	740	666.483	-383.706	--	--
	13.1387	0.22695	0.22636	0.06274	12.9569	-0.1			1.73649	667.5	596.873	-386.595	--	--
	13.1282	0.2244	0.22678	0.05977	12.9568	-0.1			1.73788	627.5	537.554	-367.276	--	--
	13.1176	0.2242	0.22645	0.0599	12.9543	-0.1			1.73927	585	487.281	-359.504	--	--
	13.1071	0.21999	0.22535	0.05679	12.9543	-0.1			1.74066	520.8	444.827	-381.249	--	--
	13.0966	0.21663	0.22376	0.05502	12.9336	-0.1			1.74205	487.5	409.027	-378.749	--	--
	13.0861	0.21441	0.222	0.05456	12.9336	-0.1			1.74344	439.2	378.818	-396.84	--	--
	13.0757	0.21207	0.22042	0.0538	12.8921	-0.1			1.74483	418.3	353.253	-392.176	--	--
	13.0652	0.20992	0.21919	0.05288	12.892	-0.1			1.74622	432.5	331.516	-356.238	--	--
	13.0547	0.20816	0.21834	0.05196	12.8919	-0.1			1.84205	160.8	121.376	-417.798	--	--
	13.0443	0.20938	0.2178	0.05373	12.8843	-0.1			1.84343	158.3	120.969	-419.892	--	--
	13.0338	0.21123	0.21744	0.05593	12.8841	-0.1			1.84482	140	120.572	-437.795	--	--
	13.0234	0.22072	0.21721	0.06565	12.8296	-0.1			1.84621	151.7	120.185	-425.707	--	--
	13.013	0.21955	0.21706	0.06464	12.8296	-0.1			1.84759	147.5	119.806	-429.529	--	--
	13.0025	0.2175	0.21705	0.0626	12.8009	-0.1			1.84898	135	119.437	-441.659	--	--
	12.9921	0.21928	0.21723	0.0642	12.8009	-0.1			1.85037	147.5	119.075	-428.797	--	--
	12.9817	0.2219	0.21765	0.06639	12.7905	-0.1			1.85175	137.5	118.722	-438.444	--	--
	12.9713	0.22018	0.21831	0.06402	12.7905	-0.1			1.85314	165	118.376	-410.598	--	--
	12.961	0.21764	0.21911	0.06068	12.7903	-0.1			1.85452	118.3	118.038	-456.96	--	--
	12.9506	0.22833	0.2199	0.07057	12.7903	-0.1			1.85591	130	117.706	-444.929	--	--
	12.9402	0.23685	0.2205	0.07849	12.7669	-0.1			1.8573	141.7	117.382	-432.904	--	--
	12.9298	0.21499	0.22082	0.05632	12.7668	-0.1			1.85868	138.3	117.064	-435.987	--	--
	12.9195	0.22226	0.22085	0.06356	12.759	-0.1			1.86007	131.7	116.753	-442.275	--	--
	12.9091	0.22049	0.22068	0.06196	12.7459	-0.1			1.86146	158.3	116.448	-415.37	--	--
	12.8988	0.2203	0.22039	0.06205	12.7038	-0.1			1.86284	134.2	116.148	-439.171	--	--
	12.8885	0.22029	0.22004	0.0624	12.6748	-0.1			1.86423	125.8	115.855	-447.277	--	--
	12.8781	0.22284	0.21965	0.06534	12.6747	-0.1			1.86561	142.5	115.567	-430.289	--	--
	12.8678	0.22291	0.21935	0.06571	12.6747	-0.1			1.867	149.2	115.284	-423.306	--	--
	12.8575	0.2178	0.21926	0.06069	12.6325	-0.1			1.86839	148.3	115.006	-423.929	--	--
	12.8472	0.22147	0.21947	0.06415	12.6324	-0.1			1.86977	140	114.734	-431.956	--	--
	12.8369	0.22026	0.21996	0.06244	12.6323	-0.1			1.87116	130	114.466	-441.688	--	--
	12.8267	0.21787	0.22064	0.05938	12.5368	-0.1			1.87254	141.7	114.203	-429.725	--	--
	12.8164	0.21586	0.22132	0.05669	12.5367	-0.1			1.87393	132.5	113.944	-438.666	--	--
	12.8061	0.22031	0.22179	0.06067	12.5366	-0.1			1.87531	123.3	113.689	-447.612	--	--
	12.7959	0.21707	0.22187	0.05735	12.5127	-0.1			1.8767	145	113.439	-425.661	--	--
	12.7856	0.2168	0.22149	0.05746	12.5047	-0.1			1.87808	144.2	113.193	-426.215	--	--
	12.7754	0.21497	0.22077	0.05634	12.5046	-0.1			1.87947	126.7	112.95	-443.473	--	--
	12.7652	0.21772	0.21989	0.05998	12.5046	-0.1			1.88086	140.8	112.712	-429.134	--	--
	12.7549	0.22376	0.21901	0.06689	12.4483	-0.1			1.88224	125	112.477	-444.699	--	--
	12.7447	0.22196	0.2182	0.06591	12.3837	-0.1			1.88363	145	112.246	-424.468	--	--
	12.7345	0.21148	0.21751	0.05612	12.3835	-0.1			1.88501	136.7	112.018	-432.54	--	--
	12.7243	0.20706	0.21697	0.05224	12.3618	-0.1			1.8864	134.2	111.793	-434.816	--	--
	12.7141	0.20796	0.21658	0.05352	12.3185	-0.1			1.88778	140	111.572	-428.794	--	--
	12.704	0.21234	0.21629	0.0582	12.2969	-0.1			1.88917	131.7	111.354	-436.876	--	--
	12.6938	0.20373	0.216	0.04988	12.2969	-0.1			1.89055	118.3	111.139	-450.061	--	--
	12.6836	0.21552	0.21564	0.06202	12.2887	-0.1			1.89194	110.8	110.927	-457.349	--	--
	12.6735	0.21574	0.21515	0.06274	12.2887	-0.1			1.89332	150	110.718	-417.94	--	--
	12.6633	0.21486	0.21452	0.06248	12.2778	-0.1			1.89471	122.5	110.511	-445.234	--	--
	12.6532	0.22196	0.2138	0.0703	12.2777	-0.1			1.89609	147.5	110.307	-420.03	--	--
	12.643	0.22652	0.21305	0.07562	12.2776	-0.1			1.89747	136.7	110.106	-430.629	--	--
	12.6329	0.22411	0.21232	0.07394	12.2776	-0.1			1.89886	132.5	109.908	-434.63	--	--
	12.6228	0.2182	0.21163	0.06871	12.2532	-0.1			1.90024	128.3	109.712	-438.634	--	--
	12.6127	0.21177	0.21103	0.06288	12.245	-0.1			1.90163	115	109.518	-451.741	--	--
	12.6026	0.20979	0.21058	0.06135	12.1902	-0.1			1.90301	127.5	109.327	-439.049	--	--
	12.5925	0.21706	0.21033	0.06888	12.1902	-0.1			1.9044	130	109.138	-436.36	--	--
	12.5824	0.21637	0.21029	0.06822	12.1875	-0.1			1.90578	150	108.951	-416.174	--	--
	12.5723	0.22155	0.21049	0.07321	12.1655	-0.1			1.90716	141.7	108.767	-424.289	--	--
	12.5623	0.21457	0.2109	0.06581	12.1213	-0.1			1.90855	122.5	108.584	-443.306	--	--
	12.5522	0.20788	0.21149	0.05854	12.1131	-0.1			1.90993	115	108.404	-450.626	--	--
	12.5422	0.21702	0.21217	0.067	12.113	-0.1			1.91132	141.7	108.225	-423.748	--	--
	12.5321	0.21602	0.21284	0.06533	12.0992	-0.1			1.9127	143.3	108.049	-421.971	--	--
	12.5221	0.22258	0.21338	0.07135	12.0549	-0.1			1.91409	122.5	107.874	-442.597	--	--
	12.5121	0.22427	0.21368	0.07274	12.0133	-0.1			1.91547	135.8	107.701	-429.124	--	--
	12.502	0.22928	0.21368	0.07775	12.0132	-0.1			1.91685	129.2	107.531	-435.553	--	--
	12.492	0.23328	0.21342	0.082	12.0132	-0.1			1.91824	130	107.361	-434.584	--	--
	12.482	0.22676	0.21305	0.07585	12.013	-0.1			1.91962	123.3	107.194	-441.116	--	--
	12.472	0.21678	0.21269	0.06624	11.9882	-0.1			1.921	129.2	107.028	-435.05	--	--
	12.462	0.21162	0.21242	0.06135	11.9798	-0.1			1.92239	135.8	106.864	-428.286	--	--
	12.4521	0.21038	0.21225	0.06028	11.9797	-0.1			1.92377	125.8	106.701	-438.124	--	--
	12.4421	0.21639	0.21219	0.06634	11.9238	-0.1			1.92515	112.5	106.54	-451.263	--	--
	12.4321	0.20533	0.21225	0.05523	11.9238	-0.1			1.92654	125.8	106.381	-437.803	--	--
	12.4222	0.21944	0.21248	0.06911	11.9237	-0.1			1.92792	130.8	106.223	-432.645	--	--
	12.4122	0.22979	0.2129	0.07904	11.9237	-0.1			1.9293	143.3	106.066	-419.989	--	--
	12.4023	0.22382	0.21353	0.07244	11.8899	-0.1			1.93069	124.2	105.911	-438.934	--	--
	12.3924	0.21425	0.2143	0.06209	11.8534	-0.1			1.93207	130	105.758	-432.98	--	--
	12.3824	0.22038	0.21509	0.06743	11.8532	-0.1			1.93345	119.2	105.605	-443.627	--	--
	12.3725	0.22069	0.21573	0.0671	11.8449	-0.1			1.93484	112.5	105.454	-450.176	--	--
	12.3626	0.22131	0.21605	0.06741	11.8448	-0.1			1.93622	151.7	105.304	-410.827	--	--
	12.3527	0.22082	0.21596	0.067	11.7854	-0.1			1.9376	110	105.156	-452.378	--	--
	12.3428	0.21554	0.21556	0.06213	11.7853	-0.1			1.93899	110.8	105.008	-451.431	--	--
	12.3329	0.21731	0.21505	0.06441	11.7627	-0.1			1.94037	123.3	104.862	-438.785	--	--
	12.3231	0.21262	0.21461	0.06015	11.7627	-0.1			1.94175	137.5	104.717	-424.44	--	--
	12.3132	0.20969	0.21434	0.0575	11.7428	-0.1			1.94313	125	104.574	-436.796	--	--
	12.3033	0.21227	0.21423	0.06018	11.7426	-0.1			1.94452	125.8	104.431	-435.853	--	--
	12.2935	0.21133	0.21422	0.05926	11.7425	-0.1			1.9459	141.7	104.289	-419.812	--	--
	12.2836	0.21261	0.21418	0.06058	11.717	-0.1			1.94728	139.2	104.149	-422.171	--	--
	12.2738	0.21231	0.21407	0.06039	11.6942	-0.1			1.94866	119.2	104.01	-442.032	--	--
	12.264	0.21618	0.21392	0.06441	11.6942	-0.1			1.95005	95	105.743	-467.966	--	--
	12.2541	0.21907	0.21379	0.06744	11.6483	-0.1			1.95143	130	105.62	-432.842	--	--
	12.2443	0.21091	0.21377	0.05929	11.6483	-0.1			1.95281	139.2	105.498	-423.521	--	--
	12.2345	0.21279	0.21395	0.06099	11.6167	-0.1			1.95419	114.2	105.378	-448.4	--	--
	12.2247	0.21717	0.21435	0.06498	11.6165	-0.1			1.95557	115.8	106.189	-447.611	--	--
	12.2149	0.21866	0.21496	0.06585	11.6165	-0.1			1.95696	113.3	106.077	-449.999	--	--
	12.2052	0.20853	0.21571	0.05497	11.579	-0.1			1.95834	116.7	105.967	-446.489	--	--
	12.1954	0.23154	0.21645	0.07723	11.5705	-0.1			1.95972	121.7	105.858	-441.38	--	--
	12.1856	0.2252	0.21697	0.07037	11.5703	-0.1			1.9611	99.2	105.75	-463.772	--	--
	12.1759	0.22067	0.21712	0.06569	11.5559	-0.1			1.96248	145.8	105.643	-417.066	--	--
	12.1661	0.2082	0.21684	0.0535	11.5559	-0.1			1.96387	131.7	105.538	-431.06	--	--
	12.1564	0.21072	0.21618	0.05669	11.5095	-0.1			1.96525	128.3	105.433	-434.355	--	--
	12.1466	0.21891	0.21529	0.06577	11.4775	-0.1			1.96663	115.8	105.33	-446.752	--	--
	12.1369	0.22453	0.21434	0.07234	11.4659	-0.1			1.96801	110	105.227	-452.45	--	--
	12.1272	0.2192	0.21348	0.06787	11.4658	-0.1			1.96939	130.8	105.126	-431.548	--	--
	12.1175	0.21841	0.21279	0.06776	11.4658	-0.1			1.97077	115.8	105.026	-446.448	--	--
	12.1078	0.2183	0.21229	0.06816	11.4657	-0.1			1.97216	120.8	104.927	-441.349	--	--
	12.0981	0.20985	0.21201	0.05999	11.4396	-0.1			1.97354	115.8	104.829	-446.251	--	--
	12.0884	0.20206	0.21195	0.05226	11.4307	-0.1			1.97492	142.5	104.732	-419.454	--	--
	12.0787	0.2011	0.21212	0.05112	11.3721	-0.1			1.9763	118.3	104.636	-443.558	--	--
	12.0691	0.20632	0.21248	0.05598	11.3721	-0.1			1.97768	110.8	104.541	-450.963	--	--
	12.0594	0.21271	0.21298	0.06188	11.3691	-0.1			1.97906	116.7	104.447	-444.969	--	--
	12.0497	0.21481	0.21359	0.06337	11.3455	-0.1			1.98044	127.5	104.354	-434.076	--	--
	12.0401	0.21829	0.21425	0.06618	11.3455	-0.1			1.98182	95.8	104.262	-465.684	--	--
	12.0305	0.22625	0.215	0.07339	11.2269	-0.1			1.98321	115	104.171	-446.393	--	--
	12.0208	0.22911	0.21585	0.0754	11.1821	-0.1			1.98459	117.5	104.081	-443.804	--	--
	12.0112	0.22706	0.21679	0.07242	11.1821	-0.1			1.98597	104.2	103.992	-457.015	--	--
	12.0016	0.22266	0.21783	0.06697	11.182	-0.1			1.98735	116.7	103.904	-444.427	--	--
	11.992	0.21805	0.21901	0.06119	11.1551	-0.1			1.98873	125	103.817	-436.04	--	--
	11.9824	0.21736	0.22039	0.05912	11.1462	-0.1			1.99011	120.8	103.731	-440.154	--	--
	11.9728	0.22199	0.22204	0.06209	11.1311	-0.1			1.99149	125	103.647	-435.869	--	--
	11.9632	0.22301	0.22404	0.06112	11.1311	-0.1			1.99287	120	103.562	-440.785	--	--
	11.9536	0.23218	0.22635	0.06798	11.0102	-0.1			1.99425	126.7	103.479	-434.002	--	--
	11.944	0.23858	0.22879	0.07194	11.01	-0.1			1.99563	118.3	103.397	-442.32	--	--
	11.9345	0.24218	0.23091	0.07342	11.0009	-0.1			1.99701	120.8	103.316	-439.739	--	--
	11.9249	0.23775	0.23216	0.06773	11.0858	-0.1			1.99839	109.2	103.236	-451.258	--	--
	11.9154	0.22819	0.23215	0.05818	11.0497	-0.1			1.99977	126.7	103.157	-433.679	--	--
	11.9058	0.22228	0.23095	0.05348	11.0495	-0.1			2.00115	95	103.079	-465.301	--	--
	11.8963	0.23373	0.22901	0.06687	10.9125	-0.1			2.00253	102.5	103.002	-457.724	--	--
	11.8868	0.22932	0.22684	0.06463	10.891	-0.1			2.00391	100	102.925	-460.148	--	--
	11.8772	0.22769	0.22477	0.06507	10.8632	-0.1			2.00529	122.5	102.85	-437.572	--	--
	11.8677	0.22464	0.22298	0.06381	10.8541	-0.1			2.00667	125.8	102.776	-434.198	--	--
	11.8582	0.21194	0.22152	0.05257	10.8541	-0.1			2.00805	115.8	102.702	-444.125	--	--
	11.8487	0.22568	0.22039	0.06745	10.854	-0.1			2.00943	133.3	102.63	-426.552	--	--
	11.8392	0.21487	0.21956	0.05745	10.7891	-0.1			2.01081	130	102.558	-429.781	--	--
	11.8298	0.20618	0.2191	0.04923	10.7891	-0.1			2.01219	114.2	102.488	-445.51	--	--
	11.8203	0.22221	0.21907	0.06529	10.7547	-0.1			2.01357	110.8	102.418	-448.841	--	--
	11.8108	0.2284	0.21949	0.07106	10.7144	-0.1			2.01495	115.8	102.35	-443.772	--	--
	11.8014	0.22068	0.22033	0.0625	10.705	-0.1			2.01633	112.5	102.282	-447.005	--	--
	11.7919	0.2305	0.22144	0.07121	10.7049	-0.1			2.01771	120.8	102.216	-438.638	--	--
	11.7825	0.244	0.22259	0.08356	10.6892	-0.1			2.01909	105.8	102.15	-453.572	--	--
	11.773	0.2333	0.22349	0.07196	10.6391	-0.1			2.02047	127.5	102.085	-431.808	--	--
	11.7636	0.22011	0.22386	0.0584	10.639	-0.1			2.02185	134.2	102.022	-425.044	--	--
	11.7542	0.21778	0.22354	0.05638	10.6045	-0.1			2.02323	107.5	101.959	-451.682	--	--
	11.7448	0.22519	0.22263	0.06471	10.6045	-0.1			2.02461	100.8	101.898	-458.32	--	--
	11.7354	0.22099	0.2214	0.06173	10.5919	-0.1			2.02598	108.3	101.837	-450.759	--	--
	11.726	0.21687	0.2202	0.05882	10.5919	-0.1			2.02736	125.8	101.777	-433.2	--	--
	11.7166	0.2168	0.21928	0.05966	10.5917	-0.1			2.02874	118.3	101.719	-440.641	--	--
	11.7072	0.21846	0.21885	0.06176	10.5634	-0.1			2.03012	124.2	101.661	-434.684	--	--
	11.6979	0.2165	0.219	0.05965	10.5538	-0.1			2.0315	139.2	101.605	-419.627	--	--
	11.6885	0.2129	0.2198	0.05525	10.4903	-0.1			2.03288	109.2	101.549	-449.572	--	--
	11.6791	0.21337	0.22125	0.05426	10.4902	-0.1			2.03426	109.2	101.495	-449.517	--	--
	11.6698	0.22306	0.22331	0.06189	10.4902	-0.1			2.03564	115	101.442	-443.664	--	--
	11.6604	0.22787	0.22585	0.06416	10.4871	-0.1			2.03701	123.3	101.389	-435.312	--	--
	11.6511	0.23553	0.22867	0.06901	10.4006	-0.1			2.03839	128.3	101.338	-430.26	--	--
	11.6418	0.24196	0.2315	0.0726	10.4006	-0.1			2.03977	131.7	101.288	-426.81	--	--
	11.6325	0.2334	0.23406	0.06149	10.4004	-0.1			2.04115	113.3	101.239	-445.161	--	--
	11.6231	0.23221	0.23604	0.05832	10.297	-0.1			2.04253	109.2	99.7194	-447.742	--	--
	11.6138	0.23739	0.23713	0.0624	10.297	-0.1			2.04391	124.2	99.6849	-432.707	--	--
	11.6045	0.2332	0.23731	0.05804	10.2841	-0.1			2.04528	110	99.6513	-446.874	--	--
	11.5952	0.23448	0.23689	0.05974	10.2841	-0.1			2.04666	115.8	98.8859	-440.308	--	--
	11.586	0.23249	0.23634	0.0583	10.284	-0.1			2.04804	140	98.8604	-416.083	--	--
	11.5767	0.24652	0.23589	0.07278	10.2839	-0.1			2.04942	121.7	98.8359	-434.358	--	--
	11.5674	0.23827	0.23544	0.06498	10.2547	-0.1			2.0508	122.5	98.8124	-433.535	--	--
	11.5581	0.24472	0.23464	0.07223	10.2449	-0.1			2.05217	114.2	98.7898	-441.812	--	--
	11.5489	0.23437	0.23314	0.06337	10.2448	-0.1			2.05355	103.3	98.7682	-452.691	--	--
	11.5396	0.2251	0.23104	0.0562	10.2286	-0.1			2.05493	118.3	98.7477	-437.67	--	--
	11.5304	0.23072	0.22868	0.06419	10.1761	-0.1			2.05631	109.2	98.7282	-446.751	--	--
	11.5212	0.22683	0.2265	0.06248	10.1497	-0.1			2.05768	122.5	98.7097	-433.432	--	--
	11.512	0.21838	0.22474	0.05578	10.1399	-0.1			2.05906	120	98.6924	-435.915	--	--
	11.5027	0.21875	0.22352	0.05737	10.0968	-0.1			2.06044	98.3	98.6761	-457.598	--	--
	11.4935	0.20809	0.22282	0.04742	10.0169	-0.1			2.06182	121.7	98.6609	-434.183	--	--
	11.4843	0.21429	0.22252	0.05392	10.0168	-0.1			2.06319	114.2	98.6469	-441.669	--	--
	11.4751	0.23014	0.22248	0.0698	9.9902	-0.1			2.06457	110	98.6341	-445.856	--	--
	11.4659	0.2428	0.22254	0.0824	9.9902	-0.1			2.06595	97.5	98.6224	-458.345	--	--
	11.4568	0.22983	0.22255	0.06942	9.96672	-0.1			2.06733	114.2	98.6119	-441.634	--	--
	11.4476	0.2282	0.22246	0.06788	9.96668	-0.1			2.0687	126.7	98.6027	-429.125	--	--
	11.4384	0.22138	0.22224	0.06128	9.96656	-0.1			2.07008	125	98.5947	-430.817	--	--
	11.4293	0.2117	0.22191	0.05194	9.93637	-0.1			2.07146	105	98.5881	-450.81	--	--
	11.4201	0.2145	0.22157	0.05508	9.85531	-0.1			2.07283	126.7	98.5827	-429.105	--	--
	11.411	0.2258	0.2214	0.06655	9.76319	-0.1			2.07421	122.5	98.5787	-433.301	--	--
	11.4018	0.22678	0.22159	0.06733	9.76303	-0.1			2.07559	114.2	98.576	-441.598	--	--
	11.3927	0.22913	0.22224	0.06904	9.74585	-0.1			2.07697	126.7	98.5747	-429.097	--	--
	11.3836	0.23428	0.22328	0.07315	9.69087	-0.1			2.07834	127.5	98.5749	-428.297	--	--
	11.3745	0.2311	0.22454	0.06871	9.63899	-0.1			2.07972	115	98.5765	-440.799	--	--
	11.3654	0.22522	0.22573	0.06164	9.63891	-0.1			2.08109	132.5	98.5796	-423.302	--	--
	11.3563	0.22454	0.22651	0.06018	9.60769	-0.1			2.08247	108.3	98.5842	-447.507	--	--
	11.3472	0.22462	0.2265	0.06027	9.52722	-0.1			2.08385	128.3	98.5904	-427.513	--	--
	11.3381	0.22377	0.22552	0.0604	9.52722	-0.1			2.08522	110	98.5982	-445.821	--	--
	11.329	0.21939	0.22368	0.05786	9.52709	-0.1			2.0866	133.3	98.6076	-422.53	--	--
	11.3199	0.20912	0.22138	0.04989	9.52367	-0.1			2.08798	123.3	98.6186	-432.541	--	--
	11.3109	0.21066	0.21904	0.05376	9.59721	-0.1			2.08935	100	98.6314	-455.854	--	--
	11.3018	0.21405	0.21696	0.05923	9.59713	-0.1			2.09073	113.3	98.6459	-442.568	--	--
	11.2928	0.20779	0.21525	0.05469	9.49547	-0.1			2.09211	123.3	98.6621	-432.584	--	--
	11.2837	0.20359	0.21397	0.05177	9.49547	-0.1			2.09348	123.3	98.6802	-432.603	--	--
	11.2747	0.20551	0.21309	0.05457	9.43898	-0.1			2.09486	111.7	98.7001	-444.222	--	--
	11.2657	0.21002	0.2126	0.05957	9.42818	-0.1			2.09623	121.7	98.722	-434.244	--	--
	11.2567	0.21726	0.21247	0.06694	9.35335	-0.1			2.09761	110	98.7458	-445.968	--	--
	11.2476	0.21751	0.21265	0.06701	9.314	-0.1			2.09898	115.8	98.7716	-440.194	--	--
	11.2386	0.22322	0.21312	0.07224	9.29964	-0.1			2.10036	115	98.7994	-441.022	--	--
	11.2296	0.21339	0.21387	0.06166	9.26711	-0.1			2.10174	130.8	98.8293	-425.252	--	--
	11.2206	0.2129	0.2149	0.06015	9.25628	-0.1			2.10311	125	98.8614	-431.084	--	--
	11.2117	0.20565	0.21621	0.05159	9.2383	-0.1			2.10449	130	98.8957	-426.118	--	--
	11.2027	0.20201	0.21782	0.04634	9.2383	-0.1			2.10586	122.5	98.9322	-433.655	--	--
	11.1937	0.21505	0.2197	0.0575	9.18378	-0.1			2.10724	118.3	98.971	-437.893	--	--
	11.1848	0.21241	0.22177	0.05279	9.18378	-0.1			2.10861	130.8	99.0122	-425.435	--	--
	11.1758	0.21317	0.22395	0.05137	9.18365	-0.1			2.10999	140	99.0559	-416.278	--	--
	11.1669	0.21656	0.22621	0.0525	9.18365	-0.1			2.11136	92.5	99.102	-463.824	--	--
	11.1579	0.22924	0.22846	0.06293	9.18014	-0.1			2.11274	111.7	99.1507	-444.673	--	--
	11.149	0.23111	0.23061	0.06265	9.1801	-0.1			2.11411	135.8	99.202	-420.624	--	--
	11.1401	0.22525	0.23243	0.05497	9.13996	-0.1			2.11549	114.2	99.256	-442.278	--	--
	11.1311	0.23273	0.23364	0.06124	9.08117	-0.1			2.11686	118.3	99.3128	-438.235	--	--
	11.1222	0.23492	0.23417	0.0629	9.081	-0.1			2.11824	130	99.3724	-426.595	--	--
	11.1133	0.23154	0.23419	0.0595	8.94752	-0.1			2.11961	115.8	99.4349	-440.857	--	--
	11.1044	0.23867	0.23399	0.06683	8.94747	-0.1			2.12099	119.2	99.5005	-437.523	--	--
	11.0955	0.23834	0.23368	0.06681	8.94743	-0.1			2.12236	139.2	99.5691	-417.591	--	--
	11.0867	0.22882	0.23311	0.05785	8.91379	-0.1			2.12374	123.3	99.6408	-433.563	--	--
	11.0778	0.22837	0.23214	0.05838	8.90249	-0.1			2.12511	127.5	99.7159	-429.438	--	--
	11.0689	0.22699	0.23079	0.05835	8.9024	-0.1			2.12649	115.8	99.7942	-441.217	--	--
	11.06	0.22438	0.22923	0.0573	8.78139	-0.1			2.12786	131.7	99.876	-425.398	--	--
	11.0512	0.21443	0.22759	0.04898	8.73168	-0.1			2.12923	105	99.9614	-452.184	--	--
	11.0423	0.22306	0.22593	0.05928	8.63914	-0.1			2.13061	129.2	100.05	-428.073	--	--
	11.0335	0.22669	0.22428	0.06456	8.54559	-0.1			2.13198	125.8	100.143	-431.565	--	--
	11.0247	0.21927	0.22275	0.05867	8.60813	-0.1			2.13336	122.5	100.24	-434.962	--	--
	11.0158	0.21926	0.22136	0.06004	8.53395	-0.1			2.13473	124.2	100.34	-433.363	--	--
	11.007	0.2141	0.22005	0.05619	8.59643	-0.1			2.1361	123.3	100.445	-434.367	--	--
	10.9982	0.21358	0.2188	0.05693	8.59643	-0.1			2.13748	134.2	100.554	-423.576	--	--
	10.9894	0.2097	0.21766	0.05418	8.58086	-0.1			2.13885	125.8	100.667	-432.089	--	--
	10.9806	0.20339	0.21676	0.04878	8.58081	-0.1			2.14023	110.8	100.785	-447.207	--	--
	10.9718	0.21072	0.21622	0.05665	8.45502	-0.1			2.1416	132.5	100.907	-425.629	--	--
	10.963	0.22083	0.21612	0.06685	8.4512	-0.1			2.14297	113.3	101.034	-444.956	--	--
	10.9543	0.21864	0.21649	0.0643	8.41936	-0.1			2.14435	106.7	101.166	-451.688	--	--
	10.9455	0.20985	0.2173	0.0547	8.3556	-0.1			2.14572	131.7	101.303	-426.825	--	--
	10.9367	0.21682	0.21849	0.06047	8.34359	-0.1			2.14709	123.3	101.445	-435.368	--	--
	10.928	0.22354	0.21991	0.06578	8.19792	-0.1			2.14847	135.8	101.593	-423.015	--	--
	10.9192	0.22002	0.22129	0.06088	8.19782	-0.1			2.14984	116.7	101.746	-442.269	--	--
	10.9105	0.22023	0.22235	0.06002	8.1611	-0.1			2.15121	125.8	101.905	-433.328	--	--
	10.9017	0.21572	0.22292	0.05494	8.14875	-0.1			2.15259	120.8	102.07	-438.493	--	--
	10.893	0.23176	0.22302	0.07089	8.14865	-0.1			2.15396	125	102.242	-434.464	--	--
	10.8843	0.21738	0.22278	0.05675	8.0662	-0.1			2.15533	119.2	102.419	-440.441	--	--
	10.8756	0.21583	0.22236	0.05562	8.06605	-0.1			2.15671	138.3	102.603	-421.525	--	--
	10.8669	0.2268	0.22184	0.0671	8.06206	-0.1			2.15808	135.8	102.794	-424.216	--	--
	10.8582	0.22159	0.22117	0.06256	8.06201	-0.1			2.15945	120.8	102.992	-439.414	--	--
	10.8495	0.21963	0.22032	0.06145	7.94918	-0.1			2.16083	91.7	103.197	-468.719	--	--
	10.8408	0.22099	0.21936	0.06378	7.86019	-0.1			2.1622	125	103.41	-435.632	--	--
	10.8321	0.22493	0.21846	0.06862	7.8261	-0.1			2.16357	143.3	103.631	-417.553	--	--
	10.8234	0.22249	0.2178	0.06684	7.82609	-0.1			2.27043	362.5	268.402	-363.124	--	--
	10.8148	0.21906	0.21747	0.06374	7.74432	-0.1			2.2718	364.2	282.59	-375.613	--	--
	10.8061	0.21887	0.21746	0.06356	7.79614	-0.1			2.27317	375.8	296.065	-377.487	--	--
	10.7975	0.22351	0.21767	0.06799	7.79609	-0.1			2.27453	386.7	311.17	-381.692	--	--
	10.7888	0.22028	0.21796	0.06447	7.72281	-0.1			2.2759	432.5	328.221	-352.943	--	--
	10.7802	0.21954	0.21821	0.06348	7.75741	-0.1			2.27727	450.8	347.603	-354.026	--	--
	10.7716	0.21838	0.21845	0.06207	7.60491	-0.1			2.27864	450.8	370.844	-377.267	--	--
	10.7629	0.2088	0.21875	0.0522	7.53415	-0.1			2.28	514.2	396.41	-339.433	--	--
	10.7543	0.21123	0.21915	0.05423	7.39056	-0.1			2.28137	530.8	426.021	-352.443	--	--
	10.7457	0.2165	0.21972	0.05892	7.3725	-0.1			2.28274	587.5	460.467	-330.189	--	--
	10.7371	0.21535	0.22052	0.05697	7.37245	-0.1			2.2841	570	500.661	-387.884	--	--
	10.7285	0.2227	0.22163	0.06322	7.37239	-0.1			2.28547	685.8	547.634	-319.056	--	--
	10.7199	0.23316	0.22302	0.07229	7.31779	-0.1			2.28684	738.3	602.524	-321.446	--	--
	10.7113	0.22742	0.2245	0.06507	7.31768	-0.1			2.2882	820	666.559	-303.781	--	--
	10.7028	0.21785	0.2258	0.0542	7.22575	-0.1			2.28957	889.2	741.022	-309.045	--	--
	10.6942	0.22847	0.22658	0.06404	7.22575	-0.1			2.29093	937.5	827.206	-346.929	--	--
	10.6856	0.23071	0.22651	0.06635	7.22107	-0.1			2.2923	1093.3	926.348	-290.27	--	--
	10.6771	0.23172	0.22562	0.06825	7.18383	-0.1			2.29367	1195.8	1039.54	-300.966	--	--
	10.6685	0.22655	0.22429	0.0644	7.109	-0.1			2.29503	1264.2	1167.65	-360.673	--	--
	10.66	0.21842	0.22297	0.0576	6.99503	-0.1			2.2964	1457.5	1311.14	-310.867	--	--
	10.6515	0.21757	0.22204	0.05768	6.94221	-0.1			2.29777	1594.2	1469.97	-332.993	--	--
	10.6429	0.21247	0.22156	0.05305	6.94221	-0.1			2.29913	1691.7	1643.35	-408.87	--	--
	10.6344	0.2155	0.22161	0.05604	6.92293	-0.1			2.3005	1823.3	1829.57	-463.496	--	--
	10.6259	0.22052	0.22209	0.06058	6.92287	-0.1			2.30186	2065.8	2025.83	-417.251	--	--
	10.6174	0.22266	0.22281	0.06199	6.86469	-0.1			2.30323	2237.5	2228.03	-447.753	--	--
	10.6089	0.22594	0.2235	0.06458	6.8403	-0.1			2.30459	2475	2430.76	-412.979	--	--
	10.6004	0.22265	0.22384	0.06096	6.8403	-0.1			2.30596	2554.2	2627.27	-530.29	--	--
	10.5919	0.21902	0.22365	0.05752	6.76155	-0.1			2.30733	2652.5	2809.65	-614.369	--	--
	10.5834	0.22065	0.223	0.0598	6.7069	-0.1			2.30869	2906.7	2969.13	-519.649	--	--
	10.575	0.22047	0.22206	0.06056	6.62656	-0.1			2.31006	2921.7	3096.75	-632.27	--	--
	10.5665	0.21966	0.22103	0.06077	6.47839	-0.1			2.31142	3095	3184.4	-546.622	--	--
	10.558	0.22109	0.22002	0.06321	6.44218	-0.1			2.31279	3055	3226.08	-628.307	--	--
	10.5496	0.21687	0.21915	0.05987	6.44205	-0.1			2.31415	3050	3218.95	-626.176	--	--
	10.5411	0.21747	0.21856	0.06106	6.39525	-0.1			2.31552	3013.3	3163.7	-607.624	--	--
	10.5327	0.21403	0.21838	0.05779	6.37949	-0.1			2.31688	2950	3064.25	-571.47	--	--
	10.5243	0.20302	0.21866	0.04651	6.26831	-0.1			2.31825	2810	2926.97	-574.193	--	--
	10.5159	0.21551	0.21934	0.05832	6.13888	-0.1			2.31961	2697.5	2759.83	-519.556	--	--
	10.5074	0.21714	0.22025	0.05904	6.12252	-0.1			2.32098	2475.8	2571.56	-552.979	--	--
	10.499	0.21899	0.22106	0.06007	5.94493	-0.1			2.32234	2389.2	2370.84	-438.863	--	--
	10.4906	0.21946	0.2214	0.0602	5.92246	-0.1			2.32371	2150.8	2165.69	-472.114	--	--
	10.4822	0.22533	0.22102	0.06646	5.9224	-0.1			2.32507	1950	1962.9	-470.119	--	--
	10.4738	0.22079	0.22	0.06294	5.73875	-0.1			2.32644	1750.8	1767.77	-474.189	--	--
	10.4654	0.21934	0.21867	0.06282	5.73293	-0.1			2.3278	1572.5	1584.1	-468.825	--	--
	10.4571	0.21374	0.21737	0.05852	5.57308	-0.1			2.32916	1415	1414.35	-456.577	--	--
	10.4487	0.20619	0.21636	0.05198	5.37737	-0.1			2.33053	1286.7	1259.97	-430.491	--	--
	10.4403	0.20674	0.21574	0.05315	5.35252	-0.1			2.33189	1100	1121.15	-478.368	--	--
	10.432	0.20511	0.21551	0.05175	5.35245	-0.1			2.33326	979.2	997.805	-475.828	--	--
	10.4236	0.21182	0.21564	0.05832	5.29595	-0.1			2.33462	901.7	889.275	-444.797	--	--
	10.4153	0.21777	0.21596	0.06396	5.27691	-0.1			2.33599	785	794.569	-466.791	--	--
	10.4069	0.21871	0.21626	0.06459	5.24514	-0.1			2.33735	647.5	712.563	-522.286	--	--
	10.3986	0.21572	0.21639	0.06148	5.14852	-0.1			2.33871	619.2	641.851	-479.873	--	--
	10.3903	0.21512	0.21624	0.06103	5.14852	-0.1			2.34008	542.5	581.179	-495.902	--	--
	10.382	0.22641	0.21593	0.07263	5.06994	-0.1			2.34144	520	529.263	-466.485	--	--
	10.3736	0.21941	0.21567	0.06589	4.98334	-0.1			2.3428	466.7	484.887	-475.409	--	--
	10.3653	0.21671	0.21569	0.06317	4.76355	-0.1			2.34417	455.8	446.936	-448.359	--	--
	10.357	0.21935	0.21614	0.06536	4.71409	-0.1			2.34553	416.7	414.41	-454.932	--	--
	10.3488	0.22609	0.21714	0.0711	4.62814	-0.1			2.3469	375.8	386.43	-467.852	--	--
	10.3405	0.21557	0.21873	0.05898	4.47374	-0.1			2.34826	381.7	362.24	-437.762	--	--
	10.3322	0.21312	0.22099	0.05428	4.39069	-0.1			2.34962	334.2	341.2	-464.223	--	--
	10.3239	0.22443	0.22376	0.06282	4.26697	-0.1			2.35099	290	322.777	-489.999	--	--
	10.3157	0.22473	0.2269	0.05998	3.97459	-0.1			2.35235	279.2	306.53	-484.552	--	--
	10.3074	0.22384	0.23001	0.05598	3.89807	-0.1			2.35371	259.2	292.098	-490.12	--	--
	10.2991	0.2314	0.23254	0.061	3.87216	-0.1			2.35507	270.8	279.191	-465.613	--	--
	10.2909	0.23321	0.23398	0.06139	3.69528	-0.1			2.35644	271.7	267.574	-453.096	--	--
	10.2827	0.2317	0.23416	0.05969	3.43234	-0.1			2.3578	231.7	257.056	-482.579	--	--
	10.2744	0.23867	0.23339	0.06743	3.06126	-0.1			2.35916	215	247.486	-489.708	--	--
	10.2662	0.22988	0.23227	0.05976	2.86938	-0.1			2.36053	198.3	238.738	-497.66	--	--
	10.258	0.23597	0.23111	0.06701	2.68868	-0.1			2.36189	219.2	230.711	-468.733	--	--
	10.2498	0.23453	0.23013	0.06655	2.53497	-0.1			2.36325	213.3	223.321	-467.243	--	--
	10.2416	0.23121	0.2292	0.06415	2.31407	-0.1			2.36461	191.7	216.498	-482.021	--	--
	10.2334	0.2308	0.22809	0.06486	1.71617	-0.1			2.36598	190	210.185	-477.407	--	--
	10.2252	0.2247	0.22651	0.06034	--	--			2.36734	195	204.329	-466.551	--	--
	10.217	0.22273	0.2244	0.06047	--	--			2.3687	190.8	198.888	-465.31	--	--
	10.2088	0.22638	0.22201	0.06651	--	--			2.37006	172.5	193.824	-478.546	--	--
	10.2006	0.21134	0.21966	0.05383	--	--			2.37143	162.5	189.103	-483.826	--	--
	10.1925	0.20626	0.21759	0.05081	--	--			2.37279	175.8	184.697	-466.119	--	--
	10.1843	0.21743	0.21592	0.06365	--	--			2.37415	174.2	180.579	-463.602	--	--
	10.1762	0.21206	0.21467	0.05953	--	--			2.37551	161.7	176.726	-472.249	--	--
	10.168	0.21071	0.2138	0.05906	--	--			2.37687	161.7	173.118	-468.64	--	--
	10.1599	0.22562	0.21324	0.07453	--	--			2.37823	145	169.734	-481.956	--	--
	10.1518	0.21744	0.21292	0.06667	--	--			2.3796	136.7	166.558	-487.081	--	--
	10.1436	0.2083	0.21274	0.05771	--	--			2.38096	155	163.576	-465.798	--	--
	10.1355	0.20907	0.21261	0.0586	--	--			2.38232	128.3	160.772	-489.694	--	--
	10.1274	0.20342	0.21249	0.05308	--	--			2.38368	150	158.134	-465.356	--	--
	10.1193	0.20829	0.2124	0.05804	--	--			2.38504	140.8	155.651	-472.073	--	--
	10.1112	0.21749	0.21237	0.06726	--	--			2.3864	135	153.312	-475.535	--	--
	10.1031	0.21007	0.21242	0.05981	--	--			2.38777	144.2	151.108	-464.131	--	--
	10.095	0.20409	0.21254	0.0537	--	--			2.38913	144.2	149.03	-462.053	--	--
	10.0869	0.20994	0.21277	0.05932	--	--			2.39049	150.8	147.07	-453.493	--	--
	10.0788	0.20858	0.21317	0.05756	--	--			2.39185	129.2	145.221	-473.244	--	--
	10.0708	0.206	0.21386	0.05429	--	--			2.39321	143.3	143.476	-457.399	--	--
	10.0627	0.21015	0.21493	0.05737	--	--			2.39457	125	141.829	-474.052	--	--
	10.0547	0.20969	0.21651	0.05532	--	--			2.39593	113.3	140.275	-484.197	--	--
	10.0466	0.21163	0.21868	0.0551	--	--			2.39729	120	138.808	-476.03	--	--
	10.0386	0.21376	0.22147	0.05444	--	--			2.39865	117.5	137.423	-477.145	--	--
	10.0305	0.23109	0.22486	0.06838	--	--			2.40001	130	136.116	-463.339	--	--
	10.0225	0.2393	0.22867	0.07277	--	--			2.40137	124.2	134.884	-467.907	--	--
	10.0145	0.23239	0.23264	0.0619	--	--			2.40273	107.5	133.723	-483.445	--	--
	10.0065	0.242	0.23633	0.06782	--	--			2.4041	107.5	132.628	-482.351	--	--
	9.99846	0.2447	0.23917	0.06768	--	--			2.40546	106.7	131.598	-482.121	--	--
	9.99046	0.24208	0.24045	0.06377	--	--			2.40682	120	130.629	-467.852	--	--
	9.98246	0.24191	0.23976	0.0643	--	--			2.40818	110.8	129.719	-476.142	--	--
	9.97447	0.22801	0.2373	0.05286	--	--			2.40954	102.5	128.866	-483.588	--	--
	9.96649	0.22313	0.23375	0.05153	--	--			2.4109	121.7	128.066	-463.589	--	--
	9.95851	0.22311	0.2298	0.05545	--	--			2.41226	130.8	127.319	-453.742	--	--
	9.95054	0.22157	0.22597	0.05774	--	--			2.41362	121.7	126.623	-462.145	--	--
	9.94257	0.21602	0.22254	0.05562	--	--			2.41498	118.3	125.975	-464.897	--	--
	9.93462	0.21427	0.21964	0.05678	--	--			2.41634	121.7	125.375	-460.897	--	--
	9.92666	0.20349	0.21727	0.04837	--	--			2.4177	118.3	124.821	-463.743	--	--
	9.91872	0.2001	0.2154	0.04685	--	--			2.41906	117.5	124.312	-464.034	--	--
	9.91078	0.21538	0.21399	0.06354	--	--			2.42041	105	123.847	-476.069	--	--
	9.90284	0.2218	0.21297	0.07097	--	--			2.42177	111.7	123.424	-468.947	--	--
	9.89492	0.21168	0.21229	0.06154	--	--			2.42313	105	123.045	-475.267	--	--
	9.887	0.21088	0.21188	0.06115	--	--			2.42449	108.3	122.707	-471.629	--	--
	9.87908	0.21302	0.21166	0.0635	--	--			2.42585	101.7	122.41	-477.932	--	--
	9.87118	0.20895	0.21161	0.05949	--	--			2.42721	118.3	122.153	-461.076	--	--
	9.86327	0.20943	0.21165	0.05992	--	--			2.42857	96.7	121.938	-482.46	--	--
	9.85538	0.21175	0.21172	0.06217	--	--			2.42993	115.8	121.762	-463.185	--	--
	9.84749	0.20966	0.21179	0.06002	--	--			2.43129	83.3	121.627	-495.549	--	--
	9.83961	0.21169	0.21189	0.06194	--	--			2.43265	115	121.532	-463.755	--	--
	9.83173	0.22677	0.2121	0.07682	--	--			2.43401	128.3	121.478	-450.401	--	--
	9.82386	0.21549	0.21251	0.06513	--	--			2.43536	119.2	121.465	-459.487	--	--
	9.816	0.20409	0.21322	0.05302	--	--			2.43672	100	121.493	-478.715	--	--
	9.80814	0.19932	0.2143	0.04717	--	--			2.43808	109.2	121.563	-469.585	--	--
	9.80029	0.20452	0.21585	0.05082	--	--			2.43944	99.2	121.676	-479.698	--	--
	9.79244	0.21189	0.21791	0.05613	--	--			2.4408	120	121.832	-459.054	--	--
	9.78461	0.22154	0.22049	0.0632	--	--			2.44216	98.3	122.032	-480.954	--	--
	9.77677	0.22361	0.22354	0.06223	--	--			2.44352	122.5	122.278	-457	--	--
	9.76895	0.22154	0.22684	0.05685	--	--			2.44487	111.7	122.571	-468.093	--	--
	9.76113	0.22059	0.23001	0.05272	--	--			2.44623	121.7	122.912	-458.435	--	--
	9.75332	0.21859	0.23244	0.0483	--	--			2.44759	113.3	123.303	-467.226	--	--
	9.74551	0.22076	0.23349	0.04942	--	--			2.44895	121.7	123.747	-459.269	--	--
	9.73771	0.23234	0.23286	0.06163	--	--			2.45031	119.2	124.244	-462.266	--	--
	9.72991	0.2267	0.23085	0.05799	--	--			2.45166	115.8	124.797	-466.219	--	--
	9.72213	0.22558	0.22818	0.05955	--	--			2.45302	128.3	125.409	-454.331	--	--
	9.71434	0.22438	0.22549	0.06104	--	--			2.45438	105.8	126.082	-477.504	--	--
	9.70657	0.21342	0.22316	0.05241	--	--			2.45574	120	126.82	-464.042	--	--
	9.6988	0.22474	0.22129	0.0656	--	--			2.45709	130.8	127.626	-454.048	--	--
	9.69104	0.22022	0.21983	0.06253	--	--			2.45845	137.5	128.504	-448.226	--	--
	9.68328	0.21258	0.21871	0.05601	--	--			2.45981	132.5	129.457	-454.179	--	--
	9.67553	0.21502	0.2179	0.05926	--	--			2.46117	130	130.491	-457.713	--	--
	9.66778	0.22697	0.21744	0.07168	--	--			2.46252	151.7	131.61	-437.133	--	--
	9.66004	0.22757	0.21735	0.07237	--	--			2.46388	125	132.821	-465.043	--	--
	9.65231	0.21522	0.21761	0.05976	--	--			2.46524	142.5	134.128	-448.85	--	--
	9.64459	0.2084	0.21816	0.05239	--	--			2.4666	125.8	135.538	-466.961	--	--
	9.63687	0.20734	0.21891	0.05057	--	--			2.46795	140.8	137.06	-453.483	--	--
	9.62915	0.21857	0.21982	0.06089	--	--			2.46931	130	138.701	-465.924	--	--
	9.62145	0.21536	0.22086	0.05665	--	--			2.47067	117.5	140.471	-480.193	--	--
	9.61374	0.21197	0.222	0.05212	--	--			2.47202	148.3	142.378	-451.301	--	--
	9.60605	0.2097	0.22313	0.04872	--	--			2.47338	140.8	144.436	-460.858	--	--
	9.59836	0.22573	0.22413	0.06374	--	--			2.47474	165	146.655	-438.877	--	--
	9.59068	0.23042	0.22499	0.06758	--	--			2.47609	150.8	149.05	-455.472	--	--
	9.583	0.22266	0.22592	0.05889	--	--			2.47745	165.8	151.636	-443.058	--	--
	9.57533	0.22064	0.22729	0.0555	--	--			2.47881	180	154.43	-431.653	--	--
	9.56767	0.22028	0.22946	0.05296	--	--			2.48016	171.7	157.453	-442.975	--	--
	9.56001	0.2352	0.2327	0.06465	--	--			2.48152	177.5	160.725	-440.447	--	--
	9.55236	0.23618	0.23711	0.06122	--	--			2.48287	183.3	164.271	-438.193	--	--
	9.54471	0.22621	0.24258	0.04578	--	--			2.48423	197.5	168.119	-427.842	--	--
	9.53707	0.24118	0.24875	0.05457	--	--			2.48559	176.7	172.302	-452.824	--	--
	9.52944	0.24642	0.25485	0.05372	--	--			2.48694	189.2	176.856	-444.878	--	--
	9.52181	0.25225	0.26014	0.05426	--	--			2.4883	222.5	181.824	-416.546	--	--
	9.51419	0.26471	0.26412	0.06274	--	--			2.48965	201.7	187.257	-442.78	--	--
	9.50657	0.25982	0.26646	0.05551	--	--			2.49101	204.2	193.217	-446.239	--	--
	9.49896	0.26125	0.2666	0.0568	--	--			2.49236	235.8	199.778	-421.2	--	--
	9.49136	0.26262	0.26392	0.06084	--	--			2.49372	251.7	207.033	-412.556	--	--
	9.48376	0.249	0.25853	0.05262	--	--			2.49508	245.8	215.103	-426.525	--	--
	9.47617	0.2482	0.25149	0.05886	--	--			2.49643	268.3	224.139	-413.061	--	--
	9.46859	0.24488	0.24413	0.06289	--	--			2.49779	257.5	234.344	-434.067	--	--
	9.46101	0.22681	0.2374	0.05156	--	--			2.49914	260	245.983	-443.205	--	--
	9.45344	0.22741	0.23174	0.05782	--	--			2.5005	305.8	259.405	-410.828	--	--
	9.44587	0.21515	0.22727	0.05003	--	--			2.50185	328.3	275.072	-403.994	--	--
	9.43831	0.21213	0.22387	0.05042	--	--			2.50321	369.2	293.582	-381.605	--	--
	9.43075	0.21668	0.22137	0.05746	--	--			2.50456	413.3	315.709	-359.632	--	--
	9.42321	0.21725	0.2196	0.0598	--	--			2.50592	433.3	342.429	-366.351	--	--
	9.41566	0.21384	0.21842	0.05757	--	--			2.50727	431.7	374.951	-400.474	--	--
	9.40813	0.21148	0.21772	0.05591	--	--			2.50863	495.8	414.739	-376.161	--	--
	9.4006	0.20914	0.21748	0.05381	--	--			2.50998	565.8	463.513	-354.935	--	--
	9.39307	0.21022	0.21761	0.05475	--	--			2.51133	560.8	523.234	-419.656	--	--
	9.38555	0.20263	0.21818	0.0466	--	--			2.51269	647.5	596.054	-405.776	--	--
	9.37804	0.208	0.21921	0.05094	--	--			2.51404	751.7	684.23	-389.752	--	--
	9.37054	0.20961	0.22078	0.05098	--	--			2.5154	833.3	790	-413.922	--	--
	9.36304	0.22098	0.22292	0.0602	--	--			2.51675	970.8	915.404	-401.827	--	--
	9.35554	0.22595	0.22568	0.06242	--	--			2.51811	1070.8	1062.07	-448.49	--	--
	9.34805	0.22946	0.22906	0.06255	--	--			2.51946	1246.7	1230.92	-441.444	--	--
	9.34057	0.22111	0.23299	0.05026	--	--			2.52081	1385	1421.89	-494.11	--	--
	9.3331	0.23281	0.23729	0.05767	--	--			2.52217	1611.7	1633.52	-479.044	--	--
	9.32563	0.24814	0.24154	0.06875	--	--			2.52352	1865	1862.65	-454.874	--	--
	9.31816	0.23936	0.24501	0.0565	--	--			2.52488	2139.2	2104.09	-422.108	--	--
	9.3107	0.25102	0.24701	0.06616	--	--			2.52623	2320.8	2350.45	-486.877	--	--
	9.30325	0.25197	0.2474	0.06672	--	--			2.52758	2674.2	2592.27	-375.29	--	--
	9.2958	0.24392	0.24686	0.05921	--	--			2.52894	2875	2818.15	-400.374	--	--
	9.28836	0.23787	0.24639	0.05363	--	--			2.53029	3130	3015.37	-342.591	--	--
	9.28093	0.23635	0.24682	0.05168	--	--			2.53164	3408.3	3170.87	-219.791	--	--
	9.2735	0.23613	0.24864	0.04964	--	--			2.533	3405	3273.14	-325.36	--	--
	9.26608	0.24195	0.25195	0.05214	--	--			2.53435	3550	3314.48	-221.705	--	--
	9.25866	0.24873	0.25656	0.05432	--	--			2.5357	3420.8	3292.63	-329.052	--	--
	9.25125	0.25433	0.26189	0.05459	--	--			2.53706	3300	3210.66	-367.887	--	--
	9.24385	0.26266	0.26708	0.05773	--	--			2.53841	3014.2	3075.62	-518.641	--	--
	9.23645	0.27347	0.27118	0.06445	--	--			2.53976	2900	2896.85	-454.07	--	--
	9.22906	0.26964	0.27394	0.05784	--	--			2.54111	2644.2	2685.03	-498.053	--	--
	9.22167	0.27086	0.27613	0.05688	--	--			2.54247	2351.7	2451.57	-557.089	--	--
	9.21429	0.26014	0.27889	0.0434	--	--			2.54382	2035	2207.86	-630.08	--	--
	9.20691	0.26803	0.2829	0.04727	--	--			2.54517	1832.5	1964.35	-589.072	--	--
	9.19954	0.28048	0.28785	0.05478	--	--			2.54652	1590	1729.68	-596.905	--	--
	9.19218	0.29705	0.29233	0.06687	--	--			2.54788	1411.7	1511.01	-556.534	--	--
	9.18482	0.29227	0.29416	0.06026	--	--			2.54923	1174.2	1310.95	-593.977	--	--
	9.17747	0.2998	0.29164	0.0703	--	--			2.55058	1010.8	1132.45	-578.876	--	--
	9.17013	0.28567	0.28493	0.06289	--	--			2.55193	866.7	976.133	-566.656	--	--
	9.16279	0.2837	0.27582	0.07003	--	--			2.55329	775	841.458	-523.68	--	--
	9.15545	0.26921	0.26626	0.0651	--	--			2.55464	650	727.459	-534.682	--	--
	9.14813	0.25688	0.25742	0.0616	--	--			2.55599	589.2	631.514	-499.537	--	--
	9.1408	0.24397	0.2497	0.05641	--	--			2.55734	504.2	551.854	-504.876	--	--
	9.13349	0.22891	0.24308	0.04798	--	--			2.55869	455.8	486.242	-487.664	--	--
	9.12618	0.23073	0.23754	0.05534	--	--			2.56005	464.2	432.492	-425.515	--	--
	9.11887	0.22944	0.23313	0.05845	--	--			2.5614	363.3	388.572	-482.494	--	--
	9.11158	0.21814	0.22984	0.05044	--	--			2.56275	365	352.664	-444.886	--	--
	9.10428	0.22691	0.22756	0.0615	--	--			2.5641	308.3	323.196	-472.118	--	--
	9.097	0.22557	0.22603	0.06169	--	--			2.56545	267.5	298.849	-488.571	--	--
	9.08972	0.22208	0.22493	0.05929	--	--			2.5668	274.2	278.545	-461.567	--	--
	9.08244	0.22349	0.22388	0.06175	--	--			2.56815	242.5	261.421	-476.144	--	--
	9.07517	0.223	0.22257	0.06258	--	--			2.56951	270.8	246.801	-433.224	--	--
	9.06791	0.23126	0.22096	0.07245	--	--			2.57086	227.5	234.163	-463.885	--	--
	9.06065	0.23061	0.21921	0.07355	--	--			2.57221	220	223.107	-460.329	--	--
	9.0534	0.21764	0.21749	0.0623	--	--			2.57356	208.3	213.33	-462.253	--	--
	9.04615	0.20538	0.21599	0.05153	--	--			2.57491	190.8	204.605	-471.028	--	--
	9.03891	0.21615	0.21476	0.06354	--	--			2.57626	192.5	196.757	-461.479	--	--
	9.03168	0.21354	0.21379	0.06189	--	--			2.57761	157.5	189.651	-489.373	--	--
	9.02445	0.2031	0.2131	0.05215	--	--			2.57896	186.7	183.184	-453.707	--	--
	9.01723	0.19778	0.21266	0.04726	--	--			2.58031	146.7	177.274	-487.796	--	--
	9.01001	0.20017	0.21246	0.04985	--	--			2.58166	170	171.853	-459.075	--	--
	9.0028	0.20656	0.21251	0.0562	--	--			2.58301	142.5	166.865	-481.588	--	--
	8.99559	0.20525	0.21281	0.05459	--	--			2.58436	144.2	162.266	-475.288	--	--
	8.98839	0.21209	0.21335	0.06088	--	--			2.58571	135.8	158.015	-479.437	--	--
	8.9812	0.20799	0.21416	0.05598	--	--			2.58706	140	154.078	-471.3	--	--
	8.97401	0.20872	0.21519	0.05567	--	--			2.58841	130	150.425	-477.648	--	--
	8.96683	0.20922	0.21639	0.05497	--	--			2.58976	158.3	147.031	-445.953	--	--
	8.95965	0.21068	0.21768	0.05514	--	--			2.59111	124.2	143.872	-476.894	--	--
	8.95248	0.20863	0.21868	0.0521	--	--			2.59246	129.2	140.928	-468.95	--	--
	8.94531	0.21778	0.21919	0.06074	--	--			2.59381	130.8	138.181	-464.603	--	--
	8.93816	0.21568	0.21912	0.05871	--	--			2.59516	131.7	135.613	-461.136	--	--
	8.931	0.2175	0.21861	0.06104	--	--			2.59651	102.5	133.212	-487.935	--	--
	8.92385	0.22243	0.21793	0.06665	--	--			2.59786	115.8	130.964	-472.386	--	--
	8.91671	0.21598	0.21723	0.0609	--	--			2.59921	108.3	128.857	-477.779	--	--
	8.90958	0.21622	0.21654	0.06183	--	--			2.60056	100	126.88	-484.102	--	--
	8.90244	0.20988	0.21582	0.05621	--	--			2.60191	122.5	125.024	-459.746	--	--
	8.89532	0.21062	0.21501	0.05775	--	--			2.60326	108.3	123.281	-472.203	--	--
	8.8882	0.20647	0.21414	0.05448	--	--			2.60461	119.2	121.642	-459.665	--	--
	8.88109	0.20892	0.2133	0.05776	--	--			2.60596	106.7	120.102	-470.624	--	--
	8.87398	0.20827	0.2126	0.05782	--	--			2.60731	107.5	118.653	-468.375	--	--
	8.86688	0.20944	0.21207	0.05952	--	--			2.60866	112.5	117.289	-462.011	--	--
	8.85978	0.21099	0.21176	0.06138	--	--			2.61	105	116.006	-468.228	--	--
	8.85269	0.20992	0.21165	0.06042	--	--			2.61135	100	114.799	-472.022	--	--
	8.8456	0.20705	0.21181	0.05738	--	--			2.6127	110	113.664	-460.886	--	--
	8.83853	0.20616	0.21226	0.05605	--	--			2.61405	100	112.597	-469.819	--	--
	8.83145	0.21017	0.21302	0.0593	--	--			2.6154	109.2	111.594	-459.616	--	--
	8.82438	0.21369	0.21413	0.06171	--	--			2.61675	98.3	110.653	-469.575	--	--
	8.81732	0.20573	0.21561	0.05227	--	--			2.6181	106.7	109.77	-460.292	--	--
	8.81026	0.21516	0.21745	0.05986	--	--			2.61944	92.5	108.944	-473.666	--	--
	8.80321	0.20901	0.21959	0.05157	--	--			2.62079	92.5	108.171	-472.894	--	--
	8.79617	0.2122	0.22183	0.05251	--	--			2.62214	100	107.452	-464.674	--	--
	8.78913	0.21533	0.22385	0.05363	--	--			2.62349	95	106.783	-469.005	--	--
	8.78209	0.23336	0.22517	0.07034	--	--			2.62484	106.7	106.163	-456.685	--	--
	8.77506	0.23527	0.22549	0.07193	--	--			2.62618	100	105.592	-462.814	--	--
	8.76804	0.22066	0.22493	0.05788	--	--			2.62753	106.7	105.068	-455.591	--	--
	8.76102	0.21528	0.22392	0.05351	--	--			2.62888	103.3	104.592	-458.514	--	--
	8.75401	0.21263	0.22288	0.0519	--	--			2.63023	105.8	104.162	-455.585	--	--
	8.74701	0.21607	0.22202	0.0562	--	--			2.63157	103.3	103.78	-457.702	--	--
	8.74001	0.21662	0.22131	0.05746	--	--			2.63292	95	103.444	-465.666	--	--
	8.73301	0.20795	0.22056	0.04954	--	--			2.63427	126.7	103.156	-433.679	--	--
	8.72602	0.20482	0.21958	0.04739	--	--			2.63562	102.5	102.917	-457.64	--	--
	8.71904	0.21353	0.21834	0.05733	--	--			2.63696	110.8	102.729	-449.151	--	--
	8.71206	0.20647	0.21702	0.05159	--	--			2.63831	130.8	102.592	-429.014	--	--
	8.70509	0.21669	0.2158	0.06303	--	--			2.63966	89.2	102.51	-470.532	--	--
	8.69812	0.21068	0.21482	0.05801	--	--			2.64101	105	102.486	-454.709	--	--
	8.69116	0.19781	0.21413	0.04583	--	--			2.64235	94.2	102.525	-465.547	--	--
	8.6842	0.21271	0.21376	0.0611	--	--			2.6437	115	102.63	-444.853	--	--
	8.67725	0.21457	0.21373	0.06299	--	--			2.64505	97.5	102.81	-462.532	--	--
	8.67031	0.20773	0.21413	0.05575	--	--			2.64639	86.7	103.072	-473.594	--	--
	8.66337	0.21841	0.21479	0.06576	--	--			2.64774	112.5	103.427	-448.149	--	--
	8.65644	0.21811	0.21584	0.06442	--	--			2.64909	97.5	103.888	-463.61	--	--
	8.64951	0.21419	0.21727	0.05906	--	--			2.65043	110	104.471	-451.693	--	--
	8.64259	0.21331	0.2191	0.05635	--	--			2.65178	108.3	105.196	-454.118	--	--
	8.63567	0.21345	0.22132	0.05427	--	--			2.65312	109.2	106.087	-454.109	--	--
	8.62876	0.21921	0.22397	0.05739	--	--			2.65447	121.7	107.173	-442.696	--	--
	8.62185	0.21194	0.22705	0.04704	--	--			2.65582	114.2	108.489	-451.512	--	--
	8.61495	0.21582	0.23047	0.0475	--	--			2.65716	145	110.076	-422.298	--	--
	8.60806	0.22123	0.23387	0.04951	--	--			2.65851	131.7	111.978	-437.5	--	--
	8.60117	0.23402	0.23664	0.05953	--	--			2.65985	150.8	114.25	-420.672	--	--
	8.59429	0.2351	0.238	0.05925	--	--			2.6612	141.7	116.948	-432.471	--	--
	8.58741	0.23593	0.23755	0.06053	--	--			2.66255	128.3	120.137	-449.059	--	--
	8.58054	0.22828	0.23547	0.05496	--	--			2.66389	133.3	123.881	-447.803	--	--
	8.57367	0.22335	0.23245	0.05304	--	--			2.66524	145.8	128.249	-439.672	--	--
	8.56681	0.21998	0.22914	0.05299	--	--			2.66658	157.5	133.307	-433.029	--	--
	8.55995	0.20931	0.22601	0.04545	--	--			2.66793	175.8	137.246	-418.668	--	--
	8.5531	0.22	0.22333	0.05882	--	--			2.66927	158.3	143.872	-442.794	--	--
	8.54625	0.21697	0.22118	0.05794	--	--			2.67062	167.5	151.339	-441.061	--	--
	8.53941	0.20373	0.21952	0.04635	--	--			2.67196	227.5	159.663	-389.385	--	--
	8.53258	0.19923	0.21833	0.04305	--	--			2.67331	170.8	168.023	-454.446	--	--
	8.52575	0.2055	0.21761	0.05004	--	--			2.67465	206.7	177.99	-428.513	--	--
	8.51893	0.19968	0.21738	0.04444	--	--			2.676	212.5	188.645	-433.368	--	--
	8.51211	0.20972	0.21768	0.05419	--	--			2.67734	218.3	199.821	-438.744	--	--
	8.5053	0.22109	0.21856	0.06467	--	--			2.67869	221.7	211.28	-446.802	--	--
	8.49849	0.21547	0.2201	0.05752	--	--			2.68003	235.8	222.704	-444.126	--	--
	8.49169	0.20246	0.22237	0.04224	--	--			2.68138	215	233.761	-475.983	--	--
	8.4849	0.20864	0.22547	0.04532	--	--			2.68272	222.5	243.871	-478.593	--	--
	8.4781	0.2232	0.22942	0.05593	--	--			2.68407	195.8	252.608	-514.03	--	--
	8.47132	0.22896	0.23415	0.05695	--	--			2.68541	231.7	259.496	-485.018	--	--
	8.46454	0.23117	0.23941	0.0539	--	--			2.68675	218.3	264.131	-503.053	--	--
	8.45777	0.24447	0.24462	0.062	--	--			2.6881	224.2	266.238	-499.261	--	--
	8.451	0.24369	0.2492	0.05664	--	--			2.68944	202.5	265.712	-520.434	--	--
	8.44423	0.24403	0.25285	0.05333	--	--			2.69079	251.7	262.617	-468.14	--	--
	8.43748	0.24804	0.25565	0.05454	--	--			2.69213	213.3	257.168	-501.09	--	--
	8.43072	0.24541	0.25768	0.04987	--	--			2.69347	197.5	249.681	-509.404	--	--
	8.42398	0.24847	0.25842	0.0522	--	--			2.69482	200	240.542	-497.764	--	--
	8.41724	0.24729	0.25706	0.05238	--	--			2.69616	200.8	230.171	-486.593	--	--
	8.4105	0.25768	0.25329	0.06653	--	--			2.69751	198.3	218.997	-477.919	--	--
	8.40377	0.2329	0.24781	0.04724	--	--			2.69885	170	207.433	-494.655	--	--
	8.39704	0.23194	0.24182	0.05227	--	--			2.70019	185.8	195.846	-467.268	--	--
	8.39032	0.22469	0.23628	0.05056	--	--			2.70154	154.2	184.542	-487.564	--	--
	8.38361	0.22677	0.23172	0.0572	--	--			2.70288	174.2	173.753	-456.776	--	--
	8.3769	0.21865	0.22827	0.05253	--	--			2.70422	159.2	163.645	-461.667	--	--
	8.37019	0.21172	0.22579	0.04807	--	--			2.70557	139.2	154.317	-472.34	--	--
	8.36349	0.21488	0.2241	0.05293	--	--			2.70691	129.2	145.822	-473.844	--	--
	8.3568	0.20922	0.22279	0.04858	--	--			2.70825	140.8	138.169	-454.592	--	--
	8.35011	0.21251	0.22151	0.05315	--	--			2.70959	122.5	131.343	-466.065	--	--
	8.34343	0.21462	0.2201	0.05666	--	--			2.71094	124.2	125.302	-458.325	--	--
	8.33676	0.20827	0.21859	0.05184	--	--			2.71228	114.2	119.996	-463.019	--	--
	8.33008	0.21214	0.21702	0.05727	--	--			2.71362	109.2	115.363	-463.385	--	--
	8.32342	0.20577	0.21564	0.05228	--	--			2.71496	92.5	111.336	-476.058	--	--
	8.31676	0.20224	0.21446	0.04993	--	--			2.71631	106.7	107.85	-458.372	--	--
	8.3101	0.20338	0.2135	0.05203	--	--			2.71765	100	104.838	-462.06	--	--
	8.30345	0.20294	0.21275	0.05233	--	--			2.71899	81.7	102.239	-477.762	--	--
	8.29681	0.20712	0.2122	0.05707	--	--			2.72033	76.7	99.9968	-480.519	--	--
	8.29017	0.19837	0.2118	0.04872	--	--			2.72168	75	98.0586	-480.281	--	--
	8.28353	0.1924	0.21154	0.04301	--	--			2.72302	64.2	96.3792	-489.401	--	--
	8.2769	0.20121	0.2114	0.05196	--	--			2.72436	87.5	94.9185	-464.641	--	--
	8.27028	0.20143	0.21135	0.05222	--	--			2.7257	78.3	93.6425	-472.565	--	--
	8.26366	0.20024	0.21141	0.05098	--	--			2.72704	88.3	92.5223	-461.445	--	--
	8.25705	0.20258	0.21156	0.05317	--	--			2.72838	64.2	91.5336	-484.556	--	--
	8.25044	0.19242	0.21182	0.04275	--	--			2.72973	73.3	90.6565	-474.579	--	--
	8.24384	0.21268	0.21222	0.06261	--	--			2.73107	93.3	89.8745	-453.797	--	--
	8.23724	0.21213	0.21277	0.0615	--	--			2.73241	79.2	89.1741	-467.196	--	--
	8.23065	0.21059	0.21352	0.05922	--	--			2.73375	70.8	88.5444	-474.967	--	--
	8.22406	0.20582	0.21447	0.0535	--	--			2.73509	66.7	87.9764	-478.499	--	--
	8.21748	0.20348	0.21563	0.05	--	--			2.73643	89.2	87.463	-455.485	--	--
	8.2109	0.21187	0.21697	0.05704	--	--			2.73777	64.2	86.9981	-480.02	--	--
	8.20433	0.21006	0.21842	0.05379	--	--			2.73912	68.3	86.5768	-475.499	--	--
	8.19777	0.21356	0.21988	0.05583	--	--			2.74046	64.2	86.195	-479.217	--	--
	8.19121	0.22015	0.22123	0.06107	--	--			2.7418	80.8	85.8494	-462.272	--	--
	8.18465	0.21824	0.22253	0.05786	--	--			2.74314	64.2	85.5371	-478.559	--	--
	8.1781	0.22305	0.22385	0.06135	--	--			2.74448	85	85.2555	-457.478	--	--
	8.17156	0.2332	0.22515	0.0702	--	--			2.74582	80.8	85.0028	-461.425	--	--
	8.16502	0.22893	0.22624	0.06484	--	--			2.74716	63.3	84.7769	-478.699	--	--
	8.15848	0.22658	0.22683	0.0619	--	--			2.7485	65.8	84.5764	-475.999	--	--
	8.15195	0.23096	0.2268	0.06631	--	--			2.74984	61.7	84.4	-479.922	--	--
	8.14543	0.24087	0.22632	0.0767	--	--			2.75118	48.3	84.2464	-493.169	--	--
	8.13891	0.22228	0.22577	0.05866	--	--			2.75252	64.2	84.1146	-477.137	--	--
	8.1324	0.21707	0.22558	0.05364	--	--			2.75386	70.8	84.0039	-470.426	--	--
	8.12589	0.22348	0.22617	0.05946	--	--			2.7552	58.3	83.9133	-482.836	--	--
	8.11939	0.22138	0.22788	0.05565	--	--			2.75654	68.3	83.8424	-472.765	--	--
	8.11289	0.22996	0.23101	0.06109	--	--			2.75788	65	83.7905	-476.013	--	--
	8.1064	0.2256	0.23581	0.05194	--	--			2.75922	55	83.7573	-485.98	--	--
	8.09991	0.23476	0.24244	0.05446	--	--			2.76056	81.7	83.7423	-459.265	--	--
	8.09343	0.24814	0.25086	0.05943	--	--			2.7619	75.8	83.7454	-465.168	--	--
	8.08695	0.25828	0.26073	0.0597	--	--			2.76324	64.2	83.7663	-476.789	--	--
	8.08048	0.27881	0.27114	0.06982	--	--			2.76458	64.2	83.8049	-476.827	--	--
	8.07401	0.28305	0.28038	0.06482	--	--			2.76592	67.5	83.8613	-473.584	--	--
	8.06755	0.29336	0.28603	0.06948	--	--			2.76726	69.2	83.9354	-471.958	--	--
	8.0611	0.29004	0.28606	0.06613	--	--			2.7686	79.2	84.0273	-462.05	--	--
	8.05464	0.28687	0.28041	0.06861	--	--			2.76994	78.3	84.1373	-463.06	--	--
	8.0482	0.26926	0.271	0.06041	--	--			2.77127	62.5	84.2655	-478.988	--	--
	8.04176	0.25094	0.26025	0.05284	--	--			2.77261	73.3	84.4123	-468.335	--	--
	8.03532	0.24685	0.24994	0.05905	--	--			2.77395	73.3	84.5782	-468.5	--	--
	8.02889	0.23233	0.24099	0.05348	--	--			2.77529	62.5	84.7634	-479.486	--	--
	8.02247	0.22159	0.23371	0.05002	--	--			2.77663	75.8	84.9686	-466.391	--	--
	8.01605	0.22819	0.22809	0.06224	--	--			2.77797	80	85.1943	-462.417	--	--
	8.00963	0.23356	0.22392	0.07179	--	--			2.77931	60.8	85.4414	-481.864	--	--
	8.00323	0.22574	0.22091	0.06697	--	--			2.78064	70	85.7104	-472.933	--	--
	7.99682	0.22359	0.21881	0.06693	--	--			2.78198	78.3	86.0024	-464.925	--	--
	7.99042	0.21728	0.21732	0.0621	--	--			2.78332	67.5	86.3181	-476.04	--	--
	7.98403	0.20777	0.21629	0.05363	--	--			2.78466	82.5	86.6588	-461.381	--	--
	7.97764	0.20602	0.21556	0.05261	--	--			2.786	69.2	87.0256	-475.048	--	--
	7.97125	0.20316	0.21506	0.05025	--	--			2.78734	74.2	87.4197	-470.442	--	--
	7.96487	0.19723	0.21473	0.04465	--	--			2.78867	90	87.8425	-455.065	--	--
	7.9585	0.20767	0.21452	0.05529	--	--			2.79001	70.8	88.2957	-474.718	--	--
	7.95213	0.20627	0.21442	0.054	--	--			2.79135	76.7	86.6827	-467.205	--	--
	7.94577	0.20223	0.2145	0.04987	--	--			2.79269	77.5	87.2233	-466.946	--	--
	7.93941	0.19864	0.21461	0.04618	--	--			2.79402	70	87.7994	-475.022	--	--
	7.93306	0.1995	0.21482	0.04683	--	--			2.79536	72.5	88.4133	-473.136	--	--
	7.92671	0.2019	0.21514	0.0489	--	--			2.7967	76.7	88.0155	-468.538	--	--
	7.92037	0.2105	0.21561	0.05704	--	--			2.79804	82.5	88.7234	-463.446	--	--
	7.91403	0.20837	0.21626	0.05426	--	--			2.79937	67.5	89.4768	-479.199	--	--
	7.90769	0.21212	0.21714	0.05713	--	--			2.80071	78.3	90.2792	-469.202	--	--
	7.90137	0.21313	0.21834	0.05694	--	--			2.80205	84.2	91.1339	-464.156	--	--
	7.89504	0.22401	0.21999	0.06617	--	--			2.80338	72.5	92.045	-476.767	--	--
	7.88873	0.21261	0.22229	0.05247	--	--			2.80472	85.8	93.0167	-464.439	--	--
	7.88241	0.22332	0.22548	0.05998	--	--			2.80606	72.5	94.0537	-478.776	--	--
	7.87611	0.22269	0.22986	0.05498	--	--			2.80739	74.2	95.1612	-478.184	--	--
	7.8698	0.23763	0.23575	0.06402	--	--			2.80873	85.8	96.3451	-467.767	--	--
	7.8635	0.24102	0.24342	0.05975	--	--			2.81007	105	97.6118	-449.834	--	--
	7.85721	0.25005	0.253	0.0592	--	--			2.8114	79.2	98.9683	-476.991	--	--
	7.85092	0.26805	0.26442	0.06577	--	--			2.81274	97.5	100.423	-460.145	--	--
	7.84464	0.27706	0.2772	0.06201	--	--			2.81408	95.8	101.984	-463.406	--	--
	7.83836	0.29928	0.29006	0.07136	--	--			2.81541	77.5	103.662	-483.384	--	--
	7.83209	0.29912	0.3007	0.06056	--	--			2.81675	91.7	105.467	-470.989	--	--
	7.82583	0.29664	0.30617	0.05262	--	--			2.81809	93.3	107.413	-471.336	--	--
	7.81956	0.30473	0.30462	0.06226	--	--			2.81942	115.8	109.515	-450.937	--	--
	7.8133	0.29568	0.29685	0.06098	--	--			2.82076	108.3	111.788	-460.711	--	--
	7.80705	0.28932	0.2856	0.06586	--	--			2.82209	104.2	114.254	-467.276	--	--
	7.8008	0.27477	0.27354	0.06338	--	--			2.82343	115	116.934	-459.156	--	--
	7.79456	0.26892	0.26231	0.06876	--	--			2.82476	106.7	119.857	-470.379	--	--
	7.78833	0.25634	0.25267	0.06582	--	--			2.8261	116.7	123.057	-463.579	--	--
	7.78209	0.23815	0.24492	0.05538	--	--			2.82744	125	126.575	-458.798	--	--
	7.77587	0.23371	0.23907	0.05679	--	--			2.82877	123.3	130.466	-464.388	--	--
	7.76964	0.23715	0.23484	0.06445	--	--			2.83011	112.5	134.794	-479.516	--	--
	7.76343	0.23471	0.23178	0.06507	--	--			2.83144	140.8	139.645	-456.067	--	--
	7.75721	0.23251	0.22933	0.06533	--	--			2.83278	134.2	145.126	-468.148	--	--
	7.75101	0.22954	0.22705	0.06464	--	--			2.83411	131.7	151.374	-476.896	--	--
	7.7448	0.22097	0.22477	0.05835	--	--			2.83545	146.7	158.561	-469.084	--	--
	7.73861	0.21865	0.22253	0.05827	--	--			2.83678	160.8	166.906	-463.328	--	--
	7.73241	0.22212	0.22051	0.06376	--	--			2.83811	167.5	176.675	-466.397	--	--
	7.72623	0.2136	0.21876	0.05699	--	--			2.83945	185	188.194	-460.417	--	--
	7.72004	0.21905	0.21732	0.06388	--	--			2.84078	197.5	201.855	-461.578	--	--
	7.71387	0.21905	0.21619	0.06501	--	--			2.84212	235	218.115	-440.338	--	--
	7.70769	0.21385	0.21541	0.06058	--	--			2.84345	224.2	237.498	-470.52	--	--
	7.70153	0.20465	0.21478	0.05201	--	--			2.84479	272.5	260.587	-445.309	--	--
	7.69536	0.20089	0.21435	0.04868	--	--			2.84612	290	288.012	-455.234	--	--
	7.6892	0.19625	0.2141	0.04429	--	--			2.84746	303.3	320.43	-474.353	--	--
	7.68305	0.201	0.21401	0.04914	--	--			2.84879	388.3	358.496	-427.418	--	--
	7.6769	0.20743	0.21408	0.0555	--	--			2.85012	337.5	402.821	-522.543	--	--
	7.67076	0.2213	0.21433	0.06912	--	--			2.85146	436.7	453.928	-474.45	--	--
	7.66462	0.2172	0.21482	0.06452	--	--			2.85279	478.3	512.192	-491.114	--	--
	7.65849	0.21164	0.21564	0.05815	--	--			2.85412	537.5	577.768	-497.491	--	--
	7.65236	0.21941	0.21686	0.0647	--	--			2.85546	659.2	650.507	-448.53	--	--
	7.64624	0.20379	0.2186	0.04734	--	--			2.85679	728.3	729.855	-458.778	--	--
	7.64012	0.20693	0.22091	0.04817	--	--			2.85813	799.2	814.745	-472.768	--	--
	7.63401	0.21291	0.22389	0.05116	--	--			2.85946	884.2	903.486	-476.509	--	--
	7.6279	0.22792	0.22748	0.06259	--	--			2.86079	1011.7	993.68	-439.202	--	--
	7.62179	0.23074	0.23146	0.06142	--	--			2.86212	1024.2	1082.2	-515.222	--	--
	7.61569	0.22376	0.23537	0.05054	--	--			2.86346	1161.7	1165.28	-460.799	--	--
	7.6096	0.2264	0.23838	0.05017	--	--			2.86479	1225	1238.73	-470.948	--	--
	7.60351	0.2385	0.23958	0.06107	--	--			2.86612	1332.5	1298.34	-423.066	--	--
	7.59743	0.23623	0.23851	0.05987	--	--			2.86746	1357.5	1340.47	-440.194	--	--
	7.59135	0.23188	0.23558	0.05845	--	--			2.86879	1420.8	1362.58	-399.002	--	--
	7.58527	0.22401	0.23185	0.05431	--	--			2.87012	1420	1363.67	-400.891	--	--
	7.5792	0.2182	0.22789	0.05246	--	--			2.87145	1456.7	1344.29	-344.813	--	--
	7.57314	0.20983	0.22436	0.04762	--	--			2.87279	1437.5	1306.22	-325.939	--	--
	7.56708	0.21148	0.22148	0.05215	--	--			2.87412	1302.5	1251.97	-406.695	--	--
	7.56102	0.22223	0.2193	0.06508	--	--			2.87545	1240.8	1184.51	-400.934	--	--
	7.55497	0.21606	0.21778	0.06042	--	--			2.87678	1154.2	1107.05	-410.069	--	--
	7.54893	0.21341	0.21679	0.05877	--	--			2.87812	1090	1022.95	-390.175	--	--
	7.54289	0.21089	0.21616	0.05688	--	--			2.87945	1020	935.594	-372.816	--	--
	7.53685	0.21091	0.21571	0.05735	--	--			2.88078	920.8	848.08	-384.503	--	--
	7.53082	0.19971	0.21529	0.04657	--	--			2.88211	840.8	763.044	-379.466	--	--
	7.5248	0.20109	0.21482	0.04842	--	--			2.88344	690	682.503	-449.726	--	--
	7.51877	0.21264	0.2143	0.06049	--	--			2.88478	647.5	607.846	-417.568	--	--
	7.51276	0.21333	0.2138	0.06168	--	--			2.88611	568.3	539.892	-428.814	--	--
	7.50675	0.21847	0.21336	0.06726	--	--			2.88744	520.8	478.996	-415.418	--	--
	7.50074	0.20162	0.21301	0.05076	--	--			2.88877	464.2	425.158	-418.181	--	--
	7.49474	0.19974	0.21276	0.04913	--	--			2.8901	457.5	378.117	-377.839	--	--
	7.48874	0.21078	0.21261	0.06032	--	--			2.89143	383.3	337.431	-411.353	--	--
	7.48275	0.20633	0.21255	0.05593	--	--			2.89276	346.7	302.549	-413.071	--	--
	7.47676	0.2033	0.21257	0.05287	--	--			2.89409	331.7	272.857	-398.379	--	--
	7.47078	0.20043	0.21269	0.04988	--	--			2.89543	269.2	247.723	-435.745	--	--
	7.4648	0.20998	0.21291	0.05923	--	--			2.89676	250	226.528	-433.75	--	--
	7.45883	0.20943	0.21323	0.05834	--	--			2.89809	255	208.687	-410.909	--	--
	7.45286	0.20917	0.21371	0.05761	--	--			2.89942	225	193.667	-425.889	--	--
	7.44689	0.22075	0.2144	0.0685	--	--			2.90075	227.5	180.993	-410.715	--	--
	7.44093	0.21558	0.21537	0.06235	--	--			2.90208	184.2	170.253	-443.276	--	--
	7.43498	0.21016	0.21673	0.05558	--	--			2.90341	238.3	161.098	-380.021	--	--
	7.42903	0.21907	0.21856	0.06266	--	--			2.90474	196.7	153.236	-413.759	--	--
	7.42309	0.21229	0.22099	0.05344	--	--			2.90607	172.5	146.428	-431.15	--	--
	7.41715	0.22516	0.22402	0.06328	--	--			2.9074	179.2	140.479	-418.501	--	--
	7.41121	0.22806	0.22763	0.06257	--	--			2.90873	194.2	135.234	-398.257	--	--
	7.40528	0.22246	0.23164	0.05296	--	--			2.91006	142.5	130.572	-445.294	--	--
	7.39936	0.22271	0.23559	0.04927	--	--			2.91139	159.2	126.395	-424.417	--	--
	7.39344	0.23398	0.23878	0.05735	--	--			2.91272	183.3	122.625	-396.548	--	--
	7.38752	0.24746	0.24046	0.06914	--	--			2.91405	169.2	119.204	-407.226	--	--
	7.38161	0.25359	0.24031	0.07543	--	--			3.02543	98.3	83.2431	-442.165	--	--
	7.3757	0.24167	0.23859	0.06522	--	--			3.02675	101.7	84.6783	-440.201	--	--
	7.3698	0.24319	0.23585	0.06949	--	--			3.02807	109.2	86.3337	-434.356	--	--
	7.3639	0.22673	0.23263	0.05625	--	--			3.02939	104.2	88.2477	-441.27	--	--
	7.35801	0.22595	0.22944	0.05866	--	--			3.03071	97.5	90.4649	-450.187	--	--
	7.35212	0.21835	0.22661	0.05389	--	--			3.03204	104.2	93.035	-446.057	--	--
	7.34624	0.21635	0.22449	0.054	--	--			3.03336	114.2	96.013	-439.035	--	--
	7.34036	0.2109	0.22309	0.04995	--	--			3.03468	115.8	99.4584	-440.881	--	--
	7.33449	0.20367	0.22233	0.04348	--	--			3.036	110	103.434	-450.656	--	--
	7.32862	0.22231	0.22205	0.06241	--	--			3.03732	106.7	107.882	-458.404	--	--
	7.32275	0.22096	0.22201	0.0611	--	--			3.03864	115	113.114	-455.336	--	--
	7.3169	0.22683	0.22194	0.06704	--	--			3.03996	117.5	119.066	-458.789	--	--
	7.31104	0.21761	0.22167	0.05808	--	--			3.04128	125	125.796	-458.019	--	--
	7.30519	0.21283	0.22124	0.05374	--	--			3.04261	123.3	133.348	-467.27	--	--
	7.29935	0.2101	0.22079	0.05146	--	--			3.04393	145.8	141.689	-453.111	--	--
	7.29351	0.21169	0.22051	0.05333	--	--			3.04525	134.2	150.951	-473.973	--	--
	7.28767	0.22132	0.22055	0.06292	--	--			3.04657	165.8	161.049	-452.472	--	--
	7.28184	0.21288	0.22103	0.054	--	--			3.04789	160.8	171.922	-468.345	--	--
	7.27601	0.21525	0.22208	0.05531	--	--			3.04921	176.7	183.456	-463.979	--	--
	7.27019	0.22468	0.22383	0.063	--	--			3.05053	193.3	195.475	-459.398	--	--
	7.26437	0.21651	0.22642	0.05224	--	--			3.05185	191.7	207.73	-473.252	--	--
	7.25856	0.2246	0.22998	0.05677	--	--			3.05317	220.8	220.588	-457.01	--	--
	7.25275	0.22033	0.23461	0.04786	--	--			3.05449	244.2	232.252	-445.274	--	--
	7.24695	0.24236	0.24034	0.06417	--	--			3.05581	245.8	242.953	-454.375	--	--
	7.24115	0.24279	0.24702	0.05791	--	--			3.05713	259.2	252.205	-450.227	--	--
	7.23536	0.24893	0.25426	0.05682	--	--			3.05845	282.5	259.549	-434.272	--	--
	7.22957	0.25451	0.2613	0.05535	--	--			3.05977	271.7	264.612	-450.134	--	--
	7.22378	0.25676	0.26729	0.05162	--	--			3.06109	309.2	267.497	-415.519	--	--
	7.218	0.26266	0.27196	0.05284	--	--			3.06241	290	267.432	-434.655	--	--
	7.21223	0.26429	0.27599	0.05044	--	--			3.06373	265.8	264.831	-456.253	--	--
	7.20645	0.27675	0.28043	0.05846	--	--			3.06505	243.3	259.883	-473.806	--	--
	7.20069	0.2833	0.28584	0.05961	--	--			3.06637	245.8	252.866	-464.288	--	--
	7.19493	0.29422	0.29183	0.06454	--	--			3.06769	241.7	244.105	-459.627	--	--
	7.18917	0.29269	0.29658	0.05825	--	--			3.069	223.3	233.963	-467.886	--	--
	7.18342	0.29453	0.2978	0.05888	--	--			3.07032	224.2	222.82	-455.843	--	--
	7.17767	0.27574	0.29389	0.044	--	--			3.07164	207.5	211.059	-460.781	--	--
	7.17193	0.28214	0.28537	0.05892	--	--			3.07296	183.3	199.044	-472.967	--	--
	7.16619	0.26078	0.27434	0.04858	--	--			3.07428	179.2	187.101	-465.123	--	--
	7.16045	0.24457	0.26297	0.04375	--	--			3.0756	149.2	175.496	-483.519	--	--
	7.15473	0.23689	0.25267	0.04637	--	--			3.07692	133.3	164.437	-488.36	--	--
	7.149	0.23242	0.244	0.05056	--	--			3.07823	132.5	154.067	-478.789	--	--
	7.14328	0.23369	0.23732	0.05852	--	--			3.07955	145.8	144.474	-455.897	--	--
	7.13756	0.21713	0.23242	0.04686	--	--			3.08087	124.2	135.704	-468.726	--	--
	7.13185	0.22121	0.22908	0.05428	--	--			3.08219	112.5	127.765	-472.487	--	--
	7.12615	0.2262	0.22693	0.06142	--	--			3.08351	120	120.638	-457.861	--	--
	7.12045	0.22347	0.22563	0.05999	--	--			3.08483	88.3	114.289	-483.211	--	--
	7.11475	0.23301	0.2248	0.07036	--	--			3.08614	96.7	108.668	-469.19	--	--
	7.10905	0.24175	0.22409	0.0798	--	--			3.08746	89.2	103.717	-471.74	--	--
	7.10337	0.22413	0.22328	0.063	--	--			3.08878	88.3	99.376	-468.298	--	--
	7.09768	0.21977	0.22229	0.05963	--	--			3.0901	83.3	95.5814	-469.504	--	--
	7.092	0.21414	0.22124	0.05505	--	--			3.09141	94.2	92.2715	-455.294	--	--
	7.08633	0.21599	0.22023	0.0579	--	--			3.09273	90	89.3874	-456.61	--	--
	7.08066	0.21174	0.21937	0.05452	--	--			3.09405	90	86.8739	-454.096	--	--
	7.07499	0.21319	0.2187	0.05664	--	--			3.09537	63.3	84.6804	-478.603	--	--
	7.06933	0.20931	0.21822	0.05323	--	--			3.09668	62.5	82.7615	-477.484	--	--
	7.06368	0.21452	0.21794	0.05872	--	--			3.098	63.3	81.077	-474.999	--	--
	7.05802	0.20956	0.21784	0.05387	--	--			3.09932	66.7	79.5918	-470.114	--	--
	7.05238	0.20863	0.21791	0.05288	--	--			3.10063	84.2	78.2759	-451.298	--	--
	7.04673	0.21844	0.21814	0.06245	--	--			3.10195	68.3	77.1035	-466.026	--	--
	7.0411	0.21466	0.21854	0.05827	--	--			3.10327	82.5	76.053	-450.775	--	--
	7.03546	0.21867	0.21912	0.0617	--	--			3.10458	75.8	75.1062	-456.529	--	--
	7.02983	0.21468	0.2199	0.05692	--	--			3.1059	66.7	74.2482	-464.771	--	--
	7.02421	0.22222	0.22092	0.06345	--	--			3.10722	76.7	73.4664	-453.989	--	--
	7.01859	0.21487	0.2222	0.05481	--	--			3.10853	75	72.7506	-454.973	--	--
	7.01297	0.22374	0.22381	0.06207	--	--			3.10985	65	72.0922	-464.315	--	--
	7.00736	0.22703	0.22579	0.06338	--	--			3.11116	75	71.4843	-453.707	--	--
	7.00175	0.22623	0.22822	0.06016	--	--			3.11248	66.7	70.9209	-461.443	--	--
	6.99615	0.22478	0.23119	0.05573	--	--			3.1138	70.8	70.3971	-456.819	--	--
	6.99056	0.22765	0.23491	0.05489	--	--			3.11511	74.2	69.9089	-452.931	--	--
	6.98496	0.23321	0.23974	0.05561	--	--			3.11643	70	69.4526	-456.675	--	--
	6.97937	0.2396	0.24618	0.05556	--	--			3.11774	64.2	69.0253	-462.048	--	--
	6.97379	0.25595	0.25469	0.0634	--	--			3.11906	63.3	68.6243	-462.547	--	--
	6.96821	0.25239	0.26552	0.04901	--	--			3.12037	74.2	68.2474	-451.27	--	--
	6.96263	0.27682	0.27853	0.06043	--	--			3.12169	71.7	67.8925	-453.415	--	--
	6.95706	0.29116	0.29299	0.06032	--	--			3.123	68.3	67.5579	-456.48	--	--
	6.9515	0.28942	0.30715	0.04442	--	--			3.12432	67.5	67.242	-456.964	--	--
	6.94593	0.31675	0.31816	0.06073	--	--			3.12563	62.5	66.9433	-461.666	--	--
	6.94038	0.32155	0.32283	0.06087	--	--			3.12695	69.2	66.6606	-454.683	--	--
	6.93482	0.31217	0.31969	0.05463	--	--			3.12826	66.7	66.3926	-456.915	--	--
	6.92928	0.29945	0.31018	0.05142	--	--			3.12958	58.3	66.1384	-465.061	--	--
	6.92373	0.28293	0.29741	0.04766	--	--			3.13089	65.8	65.897	-457.319	--	--
	6.91819	0.27924	0.28422	0.05717	--	--			3.13221	74.2	65.6675	-448.69	--	--
	6.91266	0.27017	0.27242	0.0599	--	--			3.13352	50.8	65.4491	-471.871	--	--
	6.90712	0.25851	0.26314	0.05752	--	--			3.13484	71.7	65.2411	-450.763	--	--
	6.9016	0.25373	0.25677	0.05911	--	--			3.13615	62.5	65.0428	-459.765	--	--
	6.89608	0.2368	0.25351	0.04544	--	--			3.13747	65.8	64.8535	-456.276	--	--
	6.89056	0.23855	0.25345	0.04725	--	--			3.13878	60.8	64.6728	-461.095	--	--
	6.88505	0.25178	0.25669	0.05724	--	--			3.14009	64.2	64.5002	-457.522	--	--
	6.87954	0.26945	0.26339	0.06821	--	--			3.14141	59.2	64.335	-462.357	--	--
	6.87403	0.27699	0.27367	0.06547	--	--			3.14272	60	64.177	-461.399	--	--
	6.86853	0.27786	0.28751	0.0525	--	--			3.14403	60.8	64.0256	-460.448	--	--
	6.86304	0.30546	0.30455	0.06305	--	--			3.14535	67.5	63.8805	-453.603	--	--
	6.85754	0.32235	0.32393	0.06057	--	--			3.14666	65.8	63.7414	-455.164	--	--
	6.85206	0.34892	0.34382	0.06724	--	--			3.14798	65.8	63.6079	-455.03	--	--
	6.84658	0.36748	0.36092	0.06871	--	--			3.14929	66.7	63.4798	-454.002	--	--
	6.8411	0.37614	0.37062	0.06767	--	--			3.1506	56.7	63.3566	-463.879	--	--
	6.83562	0.36613	0.36924	0.05904	--	--			3.15192	56.7	63.2383	-463.761	--	--
	6.83016	0.35128	0.35696	0.05647	--	--			3.15323	65	63.1246	-455.347	--	--
	6.82469	0.32859	0.33762	0.05312	--	--			3.15454	40.8	63.0151	-479.437	--	--
	6.81923	0.30132	0.31592	0.04755	--	--			3.15585	65.8	62.9098	-454.332	--	--
	6.81377	0.29526	0.29513	0.06227	--	--			3.15717	55.8	62.8085	-464.231	--	--
	6.80832	0.26967	0.27733	0.05449	--	--			3.15848	53.3	62.7108	-466.633	--	--
	6.80288	0.25886	0.26299	0.05802	--	--			3.15979	61.7	62.6167	-458.139	--	--
	6.79743	0.25239	0.2521	0.06244	--	--			3.1611	70	62.5261	-449.748	--	--
	6.79199	0.23813	0.24426	0.05602	--	--			3.16242	45.8	62.4387	-473.861	--	--
	6.78656	0.24195	0.23893	0.06517	--	--			3.16373	55	62.3545	-464.577	--	--
	6.78113	0.23147	0.23551	0.05811	--	--			3.16504	62.5	62.2732	-456.996	--	--
	6.7757	0.22853	0.23347	0.05721	--	--			3.16635	79.2	62.1948	-440.217	--	--
	6.77028	0.22175	0.23234	0.05156	--	--			3.16766	56.7	62.1192	-462.642	--	--
	6.76487	0.2248	0.23171	0.05524	--	--			3.16898	58.3	62.0462	-460.969	--	--
	6.75945	0.2261	0.23128	0.05697	--	--			3.17029	51.7	61.9758	-467.498	--	--
	6.75404	0.21737	0.23094	0.04858	--	--			3.1716	55	61.9079	-464.13	--	--
	6.74864	0.22566	0.23082	0.05698	--	--			3.17291	67.5	61.8423	-451.565	--	--
	6.74324	0.22922	0.23116	0.06021	--	--			3.17422	55.8	61.7791	-463.201	--	--
	6.73785	0.22743	0.23225	0.05733	--	--			3.17553	54.2	61.718	-464.74	--	--
	6.73246	0.23118	0.23419	0.05914	--	--			3.17685	60.8	61.6591	-458.081	--	--
	6.72707	0.2347	0.23696	0.05988	--	--			3.17816	50	61.6023	-468.825	--	--
	6.72169	0.24513	0.24035	0.06693	--	--			3.17947	57.5	61.5474	-461.27	--	--
	6.71631	0.24663	0.24384	0.06493	--	--			3.18078	65.8	61.4945	-452.917	--	--
	6.71093	0.2667	0.24657	0.08227	--	--			3.18209	55	60.6784	-462.901	--	--
	6.70557	0.25962	0.24754	0.07423	--	--			3.1834	66.7	60.6357	-451.158	--	--
	6.7002	0.25735	0.2462	0.0733	--	--			3.18471	70.8	60.5946	-447.017	--	--
	6.69484	0.2509	0.24291	0.07015	--	--			3.18602	70	60.5552	-447.778	--	--
	6.68948	0.23168	0.23853	0.0553	--	--			3.18733	64.2	60.5175	-453.54	--	--
	6.68413	0.22908	0.23404	0.05719	--	--			3.18864	64.2	60.0992	-453.122	--	--
	6.67878	0.22554	0.22996	0.05773	--	--			3.18995	70.8	60.0678	-446.49	--	--
	6.67344	0.22828	0.22658	0.06384	--	--			3.19126	54.2	60.0378	-463.06	--	--
	6.6681	0.21421	0.22398	0.05238	--	--			3.19257	73.3	60.0093	-443.932	--	--
	6.66277	0.21583	0.22213	0.05585	--	--			3.30487	66.7	63.1954	-453.718	--	--
	6.65743	0.21963	0.22095	0.06082	--	--			3.30618	68.3	63.3469	-452.269	--	--
	6.65211	0.21726	0.22033	0.05908	--	--			3.30748	70	63.504	-450.726	--	--
	6.64679	0.2149	0.22015	0.05689	--	--			3.30878	64.2	63.6668	-456.689	--	--
	6.64147	0.21153	0.22028	0.0534	--	--			3.31008	71.7	63.8357	-449.358	--	--
	6.63615	0.21328	0.22056	0.05486	--	--			3.31138	58.3	64.0107	-462.933	--	--
	6.63084	0.22063	0.22083	0.06195	--	--			3.31268	63.3	64.1923	-458.115	--	--
	6.62554	0.21539	0.22087	0.05667	--	--			3.31398	70.8	64.3806	-450.803	--	--
	6.62024	0.21206	0.22058	0.05363	--	--			3.31528	77.5	64.576	-444.298	--	--
	6.61494	0.22034	0.22001	0.06248	--	--			3.31658	60.8	64.7788	-461.201	--	--
	6.60965	0.22615	0.21928	0.06902	--	--			3.31788	72.5	64.9892	-449.712	--	--
	6.60436	0.21889	0.21852	0.06252	--	--			3.31918	55	65.2077	-467.43	--	--
	6.59908	0.21856	0.21789	0.06282	--	--			3.32049	58.3	65.4345	-464.357	--	--
	6.5938	0.21503	0.2174	0.05978	--	--			3.32179	70	67.6287	-454.851	--	--
	6.58852	0.20789	0.21712	0.05291	--	--			3.32309	55.8	67.8871	-469.309	--	--
	6.58325	0.20418	0.21695	0.04937	--	--			3.32439	60.8	68.1551	-464.577	--	--
	6.57798	0.21685	0.21692	0.06207	--	--			3.32569	69.2	68.4333	-456.456	--	--
	6.57272	0.2126	0.21703	0.05772	--	--			3.32699	65	68.7221	-460.944	--	--
	6.56746	0.21727	0.21718	0.06224	--	--			3.32829	48.3	69.0221	-477.944	--	--
	6.56221	0.22332	0.21754	0.06793	--	--			3.32958	81.7	69.3337	-444.856	--	--
	6.55696	0.21486	0.21802	0.05898	--	--			3.33088	56.7	69.6576	-470.18	--	--
	6.55171	0.21544	0.21866	0.05892	--	--			3.33218	70.8	70.9756	-457.398	--	--
	6.54647	0.21113	0.2195	0.05378	--	--			3.33348	65	71.3326	-463.555	--	--
	6.54123	0.21526	0.22063	0.05678	--	--			3.33478	69.2	71.7039	-459.726	--	--
	6.536	0.22922	0.22216	0.0692	--	--			3.33608	61.7	72.0902	-467.613	--	--
	6.53077	0.23123	0.22429	0.06908	--	--			3.33738	84.2	72.4923	-445.515	--	--
	6.52554	0.22939	0.22729	0.06424	--	--			3.33868	66.7	72.9109	-463.433	--	--
	6.52032	0.23015	0.23149	0.06081	--	--			3.33998	58.3	73.347	-472.269	--	--
	6.51511	0.23744	0.23725	0.06234	--	--			3.34128	77.5	73.8015	-453.524	--	--
	6.50989	0.24367	0.24493	0.06088	--	--			3.34258	80	74.2753	-451.498	--	--
	6.50469	0.25083	0.25476	0.05822	--	--			3.34387	79.2	74.7697	-452.792	--	--
	6.49948	0.2738	0.26671	0.06923	--	--			3.34517	76.7	75.2857	-455.808	--	--
	6.49428	0.28854	0.28031	0.07038	--	--			3.34647	81.7	75.8245	-451.347	--	--
	6.48908	0.29875	0.29433	0.06657	--	--			3.34777	76.7	76.3876	-456.91	--	--
	6.48389	0.29709	0.30651	0.05273	--	--			3.34907	76.7	76.9763	-457.499	--	--
	6.47871	0.3045	0.31381	0.05283	--	--			3.35037	70	77.5921	-464.814	--	--
	6.47352	0.31248	0.31397	0.06066	--	--			3.35166	69.2	78.2367	-466.259	--	--
	6.46834	0.30133	0.3071	0.05638	--	--			3.35296	75	78.9119	-461.134	--	--
	6.46317	0.2892	0.29602	0.05533	--	--			3.35426	77.5	79.6195	-459.342	--	--
	6.458	0.27888	0.28355	0.05747	--	--			3.35556	72.5	80.3617	-465.084	--	--
	6.45283	0.27558	0.27172	0.066	--	--			3.35685	65.8	81.1406	-472.563	--	--
	6.44767	0.26224	0.26149	0.0629	--	--			3.35815	80	81.9587	-459.181	--	--
	6.44251	0.25554	0.25299	0.0647	--	--			3.35945	76.7	82.8186	-463.341	--	--
	6.43736	0.23952	0.24601	0.05565	--	--			3.36075	76.7	83.7231	-464.245	--	--
	6.43221	0.23067	0.24038	0.05243	--	--			3.36204	75.8	84.6752	-466.098	--	--
	6.42706	0.21744	0.23599	0.04359	--	--			3.36334	92.5	85.6784	-450.401	--	--
	6.42192	0.23188	0.23278	0.06125	--	--			3.36464	83.3	86.7362	-460.658	--	--
	6.41678	0.23264	0.23064	0.06414	--	--			3.36593	92.5	87.8526	-452.575	--	--
	6.41164	0.2256	0.22941	0.05833	--	--			3.36723	98.3	89.0319	-447.954	--	--
	6.40652	0.23257	0.22888	0.06584	--	--			3.36853	97.5	90.2789	-450.001	--	--
	6.40139	0.23738	0.22877	0.07075	--	--			3.36982	87.5	91.5988	-461.321	--	--
	6.39627	0.22851	0.22874	0.06192	--	--			3.37112	83.3	92.9973	-466.92	--	--
	6.39115	0.22432	0.22845	0.05802	--	--			3.37242	95	94.4807	-456.703	--	--
	6.38604	0.22431	0.22776	0.0587	--	--			3.37371	93.3	96.056	-459.978	--	--
	6.38093	0.22864	0.22668	0.0641	--	--			3.37501	99.2	97.731	-455.753	--	--
	6.37582	0.23065	0.22523	0.06757	--	--			3.37631	94.2	99.5145	-462.537	--	--
	6.37072	0.23127	0.22356	0.06986	--	--			3.3776	97.5	101.416	-461.139	--	--
	6.36563	0.2206	0.22185	0.0609	--	--			3.3789	106.7	103.447	-453.97	--	--
	6.36053	0.21391	0.22026	0.0558	--	--			3.38019	104.2	105.62	-458.643	--	--
	6.35544	0.22037	0.21888	0.06364	--	--			3.38149	122.5	107.95	-442.673	--	--
	6.35036	0.2217	0.21775	0.0661	--	--			3.38278	103.3	110.454	-464.376	--	--
	6.34528	0.21198	0.21685	0.05727	--	--			3.38408	110.8	113.151	-459.574	--	--
	6.3402	0.21716	0.21617	0.06314	--	--			3.38537	111.7	116.066	-461.588	--	--
	6.33513	0.21057	0.21567	0.05705	--	--			3.38667	103.3	119.225	-473.148	--	--
	6.33006	0.21053	0.21522	0.05746	--	--			3.38796	105	122.664	-474.886	--	--
	6.325	0.21829	0.21498	0.06546	--	--			3.38926	145.8	126.421	-437.843	--	--
	6.31994	0.21921	0.21485	0.0665	--	--			3.39055	142.5	130.545	-445.267	--	--
	6.31488	0.21254	0.21481	0.05988	--	--			3.39185	125.8	135.095	-466.517	--	--
	6.30983	0.21144	0.21488	0.0587	--	--			3.39314	121.7	140.139	-475.662	--	--
	6.30478	0.20777	0.21506	0.05486	--	--			3.39444	138.3	145.763	-464.685	--	--
	6.29974	0.20996	0.21538	0.05673	--	--			3.39573	169.2	152.064	-440.086	--	--
	6.2947	0.21438	0.21583	0.06069	--	--			3.39703	151.7	159.16	-464.683	--	--
	6.28966	0.20848	0.21643	0.0542	--	--			3.39832	180.8	167.188	-443.61	--	--
	6.28463	0.21534	0.21713	0.06035	--	--			3.39962	158.3	176.304	-475.227	--	--
	6.2796	0.21484	0.21789	0.0591	--	--			3.40091	170	186.69	-473.912	--	--
	6.27458	0.21831	0.21858	0.06188	--	--			3.4022	223.3	198.548	-432.47	--	--
	6.26956	0.21453	0.219	0.05767	--	--			3.4035	198.3	212.101	-471.023	--	--
	6.26454	0.22312	0.21903	0.06624	--	--			3.40479	238.3	227.595	-446.517	--	--
	6.25953	0.217	0.21863	0.06052	--	--			3.40608	258.3	245.29	-444.212	--	--
	6.25452	0.21868	0.21794	0.06289	--	--			3.40738	278.3	265.458	-444.38	--	--
	6.24952	0.22186	0.21712	0.06688	--	--			3.40867	313.3	288.378	-432.3	--	--
	6.24452	0.22183	0.21618	0.06779	--	--			3.40997	305.8	314.323	-465.746	--	--
	6.23952	0.21239	0.21548	0.05905	--	--			3.41126	317.5	343.554	-483.277	--	--
	6.23453	0.21283	0.21492	0.06006	--	--			3.41255	359.2	376.303	-474.325	--	--
	6.22954	0.21395	0.21448	0.06161	--	--			3.41384	438.3	412.757	-431.68	--	--
	6.22456	0.2173	0.21417	0.06527	--	--			3.41514	450	453.042	-460.264	--	--
	6.21958	0.21494	0.21397	0.06312	--	--			3.41643	505	497.191	-449.414	--	--
	6.2146	0.21785	0.21384	0.06615	--	--			3.41772	540.8	545.119	-461.541	--	--
	6.20963	0.22193	0.21378	0.0703	--	--			3.41902	590.8	596.576	-462.998	--	--
	6.20466	0.20877	0.21377	0.05715	--	--			3.42031	606.7	651.106	-501.628	--	--
	6.1997	0.21223	0.2138	0.06057	--	--			3.4216	695.8	707.992	-469.414	--	--
	6.19474	0.20656	0.21388	0.05483	--	--			3.42289	755	766.206	-468.428	--	--
	6.18978	0.22637	0.21401	0.07451	--	--			3.42418	878.3	824.376	-403.298	--	--
	6.18483	0.22035	0.2142	0.0683	--	--			3.42548	915	880.79	-423.013	--	--
	6.17988	0.21513	0.21446	0.06282	--	--			3.42677	933.3	933.46	-457.382	--	--
	6.17494	0.2116	0.21486	0.0589	--	--			3.42806	1025.8	980.254	-411.676	--	--
	6.17	0.22565	0.21539	0.07241	--	--			3.42935	1115	1019.11	-361.335	--	--
	6.16506	0.22178	0.21611	0.06782	--	--			3.43064	1168.3	1048.29	-337.212	--	--
	6.16013	0.22359	0.21706	0.06867	--	--			3.43194	1148.3	1066.57	-375.493	--	--
	6.1552	0.21599	0.21826	0.05987	--	--			3.43323	1166.7	1073.4	-363.921	--	--
	6.15028	0.21739	0.21971	0.05983	--	--			3.43452	1156.7	1068.87	-369.39	--	--
	6.14536	0.2265	0.22133	0.06732	--	--			3.43581	1109.2	1053.6	-401.62	--	--
	6.14044	0.22134	0.22301	0.06048	--	--			3.4371	1118.3	1028.43	-367.357	--	--
	6.13553	0.22721	0.22455	0.06481	--	--			3.43839	1078.3	994.808	-373.73	--	--
	6.13062	0.23395	0.22573	0.07036	--	--			3.43968	1011.7	953.887	-399.409	--	--
	6.12572	0.22962	0.2264	0.06537	--	--			3.44097	933.3	907.065	-430.988	--	--
	6.12081	0.2253	0.22635	0.0611	--	--			3.44226	925	855.82	-388.042	--	--
	6.11592	0.2303	0.22551	0.06695	--	--			3.44355	861.7	801.675	-397.197	--	--
	6.11102	0.23264	0.22406	0.07073	--	--			3.44485	724.2	746.069	-479.091	--	--
	6.10614	0.21616	0.22233	0.05598	--	--			3.44614	730.8	690.513	-416.935	--	--
	6.10125	0.22483	0.22061	0.06637	--	--			3.44743	635.8	636.137	-457.559	--	--
	6.09637	0.2201	0.21908	0.06316	--	--			3.44872	562.5	583.895	-478.617	--	--
	6.09149	0.23032	0.21783	0.07464	--	--			3.45001	505.8	534.488	-485.911	--	--
	6.08662	0.22157	0.21685	0.06686	--	--			3.4513	445	488.385	-500.608	--	--
	6.08175	0.22003	0.21614	0.06605	--	--			3.45259	433.3	445.853	-469.775	--	--
	6.07688	0.2261	0.21564	0.07261	--	--			3.45388	363.3	406.995	-500.918	--	--
	6.07202	0.23255	0.2153	0.07939	--	--			3.45517	334.2	371.792	-494.815	--	--
	6.06716	0.22402	0.2151	0.07107	--	--			3.45645	299.2	340.132	-498.154	--	--
	6.06231	0.23009	0.21498	0.07725	--	--			3.45774	265	311.836	-504.058	--	--
	6.05746	0.23022	0.21494	0.07742	--	--			3.45903	245	286.684	-498.906	--	--
	6.05262	0.22716	0.21495	0.07436	--	--			3.46032	243.3	264.428	-478.351	--	--
	6.04777	0.22273	0.215	0.06988	--	--			3.46161	216.7	244.808	-485.331	--	--
	6.04293	0.21585	0.21509	0.06291	--	--			3.4629	208.3	227.562	-476.484	--	--
	6.0381	0.22416	0.21521	0.0711	--	--			3.46419	183.3	212.431	-486.353	--	--
	6.03327	0.2191	0.21537	0.06587	--	--			3.46548	183.3	199.17	-473.093	--	--
	6.02844	0.22161	0.21557	0.06818	--	--			3.46677	165	187.549	-479.772	--	--
	6.02362	0.21827	0.21582	0.06459	--	--			3.46806	149.2	177.371	-485.393	--	--
	6.0188	0.22046	0.21612	0.06649	--	--			3.46934	147.5	168.416	-478.138	--	--
	6.01399	0.21775	0.21649	0.0634	--	--			3.47063	142.5	160.527	-475.249	--	--
	6.00918	0.2197	0.21696	0.06489	--	--			3.47192	124.2	153.554	-486.577	--	--
	6.00437	0.2221	0.21756	0.06668	--	--			3.47321	117.5	147.367	-487.09	--	--
	5.99956	0.23206	0.21836	0.07585	--	--			3.4745	122.5	141.853	-476.576	--	--
	5.99476	0.22929	0.21944	0.07199	--	--			3.47579	106.7	136.916	-487.438	--	--
	5.98997	0.22495	0.22094	0.06616	--	--			3.47707	116.7	132.473	-472.996	--	--
	5.98518	0.22363	0.22303	0.06275	--	--			3.47836	117.5	128.464	-468.187	--	--
	5.98039	0.22856	0.2259	0.06481	--	--			3.47965	90.8	124.817	-491.24	--	--
	5.9756	0.22908	0.22979	0.06144	--	--			3.48094	116.7	121.491	-462.014	--	--
	5.97082	0.23464	0.23479	0.06199	--	--			3.48222	97.5	118.446	-478.168	--	--
	5.96605	0.24892	0.24101	0.07005	--	--			3.48351	100	115.647	-472.869	--	--
	5.96127	0.25705	0.24832	0.07088	--	--			3.4848	86.7	113.067	-483.589	--	--
	5.95651	0.26542	0.2562	0.07137	--	--			3.48608	102.5	110.682	-465.405	--	--
	5.95174	0.26432	0.26382	0.06265	--	--			3.48737	87.5	108.472	-478.195	--	--
	5.94698	0.27102	0.26969	0.06348	--	--			3.48866	85.8	106.42	-477.842	--	--
	5.94222	0.27459	0.27232	0.06442	--	--			3.48995	98.3	104.511	-463.433	--	--
	5.93747	0.27078	0.27119	0.06174	--	--			3.49123	80	102.732	-479.954	--	--
	5.93272	0.27812	0.26706	0.07321	--	--			3.49252	102.5	101.073	-455.795	--	--
	5.92797	0.26672	0.26126	0.06761	--	--			3.49381	76.7	99.5223	-480.045	--	--
	5.92323	0.26669	0.25481	0.07402	--	--			3.49509	79.2	98.0728	-476.095	--	--
	5.91849	0.25603	0.2483	0.06987	--	--			3.49638	79.2	96.7163	-474.739	--	--
	5.91376	0.24584	0.24208	0.06591	--	--			3.49766	90.8	95.446	-461.868	--	--
	5.90902	0.23871	0.23647	0.06439	--	--			3.49895	75.8	94.2556	-475.678	--	--
	5.9043	0.23349	0.23162	0.06402	--	--			3.50024	91.7	93.1395	-458.662	--	--
	5.89957	0.21573	0.22777	0.0501	--	--			3.50152	79.2	92.0926	-470.115	--	--
	5.89486	0.23031	0.22478	0.06768	--	--			3.50281	63.3	91.1103	-485.033	--	--
	5.89014	0.23793	0.22252	0.07756	--	--			3.50409	81.7	90.1883	-465.711	--	--
	5.88543	0.22244	0.22084	0.06375	--	--			3.50538	88.3	89.323	-458.245	--	--
	5.88072	0.22273	0.21961	0.06527	--	--			3.50666	70.8	88.5106	-474.933	--	--
	5.87601	0.22783	0.2187	0.07127	--	--			3.50795	64.2	87.748	-480.77	--	--
	5.87131	0.22348	0.21804	0.06758	--	--			3.50924	70.8	87.0322	-473.455	--	--
	5.86662	0.23185	0.21756	0.07644	--	--			3.51052	72.5	86.3606	-471.083	--	--
	5.86192	0.21716	0.2172	0.06211	--	--			3.51181	82.5	85.7306	-460.453	--	--
	5.85723	0.22275	0.21693	0.06797	--	--			3.51309	80.8	85.14	-461.562	--	--
	5.85255	0.22003	0.21673	0.06545	--	--			3.51437	65.8	84.5867	-476.009	--	--
	5.84787	0.22867	0.21659	0.07423	--	--			3.51566	70.8	84.0686	-470.491	--	--
	5.84319	0.22082	0.21649	0.06648	--	--			3.51694	80	83.5841	-460.806	--	--
	5.83851	0.22048	0.21643	0.06619	--	--			3.51823	68.3	83.1314	-472.054	--	--
	5.83384	0.22057	0.21642	0.0663	--	--			3.51951	73.3	82.7091	-466.631	--	--
	5.82918	0.21525	0.21644	0.06096	--	--			3.5208	78.3	82.3158	-461.238	--	--
	5.82451	0.22304	0.21649	0.0687	--	--			3.52208	66.7	81.9502	-472.472	--	--
	5.81985	0.21983	0.21659	0.06539	--	--			3.52337	66.7	81.611	-472.133	--	--
	5.8152	0.22449	0.21691	0.06972	--	--			3.52465	70.8	81.2972	-467.72	--	--
	5.81054	0.21581	0.21711	0.06085	--	--			3.52593	78.3	81.0078	-459.93	--	--
	5.8059	0.22372	0.21736	0.06851	--	--			3.52722	69.2	80.7418	-468.764	--	--
	5.80125	0.22102	0.2177	0.06547	--	--			3.5285	74.2	80.4984	-463.521	--	--
	5.79661	0.22929	0.21814	0.0733	--	--			3.52978	57.5	80.2861	-480.008	--	--
	5.79197	0.22855	0.21875	0.07195	--	--			3.53107	70	80.0856	-467.308	--	--
	5.78734	0.22121	0.21959	0.06376	--	--			3.53235	75	79.9056	-462.128	--	--
	5.78271	0.22667	0.22078	0.06804	--	--			3.53363	67.5	79.7453	-469.468	--	--
	5.77808	0.23564	0.22244	0.07535	--	--			3.53492	80.8	79.6043	-456.027	--	--
	5.77346	0.23324	0.22475	0.07064	--	--			3.5362	71.7	79.482	-465.004	--	--
	5.76884	0.24223	0.22787	0.07651	--	--			3.53748	73.3	79.3781	-463.3	--	--
	5.76423	0.24223	0.23194	0.07244	--	--			3.53876	80.8	79.2919	-455.714	--	--
	5.75962	0.24694	0.23702	0.07207	--	--			3.54005	66.7	79.228	-469.75	--	--
	5.75501	0.25506	0.243	0.07421	--	--			3.54133	70	79.1766	-466.399	--	--
	5.75041	0.25177	0.24945	0.06446	--	--			3.54261	60	79.1421	-476.364	--	--
	5.74581	0.26503	0.2557	0.07148	--	--			3.54389	66.7	79.1243	-469.647	--	--
	5.74121	0.265	0.2605	0.06665	--	--			3.54518	83.3	79.1228	-453.045	--	--
	5.73662	0.27337	0.26252	0.073	--	--			3.54646	72.5	79.1376	-463.86	--	--
	5.73203	0.27779	0.26137	0.07857	--	--			3.54774	60	79.1685	-476.391	--	--
	5.72744	0.26144	0.25704	0.06655	--	--			3.54902	80.8	79.2153	-455.638	--	--
	5.72286	0.25482	0.25102	0.06595	--	--			3.5503	65	79.278	-471.5	--	--
	5.71828	0.24666	0.24454	0.06427	--	--			3.55159	65.8	79.3565	-470.779	--	--
	5.71371	0.24059	0.23846	0.06428	--	--			3.55287	79.2	79.4508	-457.473	--	--
	5.70914	0.23332	0.23322	0.06224	--	--			3.55415	66.7	79.5609	-470.083	--	--
	5.70457	0.23324	0.22898	0.0664	--	--			3.55543	68.3	79.6868	-468.609	--	--
	5.70001	0.23301	0.22571	0.06944	--	--			3.55671	60.8	79.8286	-476.251	--	--
	5.69545	0.23211	0.22329	0.07096	--	--			3.55799	83.3	79.9864	-453.909	--	--
	5.69089	0.22831	0.22155	0.06891	--	--			3.55927	72.5	80.1602	-464.883	--	--
	5.68634	0.22828	0.22032	0.0701	--	--			3.56055	60	80.3503	-477.573	--	--
	5.68179	0.23109	0.21945	0.07379	--	--			3.56184	67.5	80.5568	-470.279	--	--
	5.67724	0.23388	0.21882	0.0772	--	--			3.56312	73.3	80.7799	-464.702	--	--
	5.6727	0.22916	0.21837	0.07294	--	--			3.5644	58.3	81.0198	-479.942	--	--
	5.66816	0.23753	0.21803	0.08165	--	--			3.56568	60.8	81.2768	-477.699	--	--
	5.66363	0.22706	0.21777	0.07144	--	--			3.56696	68.3	81.5513	-470.474	--	--
	5.6591	0.22788	0.21757	0.07245	--	--			3.56824	76.7	81.8435	-462.366	--	--
	5.65457	0.22263	0.21742	0.06736	--	--			3.56952	62.5	82.1538	-476.876	--	--
	5.65005	0.21742	0.21731	0.06225	--	--			3.5708	77.5	82.4825	-462.205	--	--
	5.64553	0.23111	0.21723	0.07602	--	--			3.57208	71.7	82.8302	-468.353	--	--
	5.64101	0.23084	0.21719	0.07581	--	--			3.57336	69.2	83.1973	-471.22	--	--
	5.6365	0.22667	0.21721	0.07161	--	--			3.57464	89.2	83.5842	-451.607	--	--
	5.63199	0.229	0.21723	0.07392	--	--			3.57592	75.8	83.9916	-465.414	--	--
	5.62749	0.22372	0.21729	0.06857	--	--			3.5772	63.3	84.42	-478.342	--	--
	5.62298	0.23057	0.2174	0.07531	--	--			3.57848	80	84.87	-462.092	--	--
	5.61848	0.23585	0.21758	0.08041	--	--			3.57976	79.2	85.3423	-463.365	--	--
	5.61399	0.22717	0.21786	0.07146	--	--			3.58103	83.3	85.8377	-459.76	--	--
	5.6095	0.22049	0.21825	0.06439	--	--			3.58231	87.5	86.3568	-456.079	--	--
	5.60501	0.2251	0.2188	0.06845	--	--			3.58359	79.2	86.9006	-464.923	--	--
	5.60053	0.23565	0.21954	0.07826	--	--			3.58487	85	87.4699	-459.692	--	--
	5.59605	0.22831	0.22049	0.06996	--	--			3.58615	93.3	88.0657	-451.988	--	--
	5.59157	0.2296	0.22164	0.0701	--	--			3.58743	72.5	88.6888	-473.411	--	--
	5.5871	0.22917	0.22295	0.06837	--	--			3.58871	90	89.3405	-456.563	--	--
	5.58263	0.23029	0.22431	0.06812	--	--			3.58999	88.3	90.0218	-458.944	--	--
	5.57816	0.24402	0.22551	0.08065	--	--			3.59126	76.7	90.7339	-471.256	--	--
	5.5737	0.24788	0.22627	0.08376	--	--			3.59254	84.2	91.4782	-464.501	--	--
	5.56924	0.23982	0.22637	0.0756	--	--			3.59382	99.2	92.256	-450.278	--	--
	5.56479	0.23551	0.22578	0.07187	--	--			3.5951	78.3	93.0688	-471.991	--	--
	5.56034	0.23894	0.22471	0.07637	--	--			3.59638	79.2	93.9182	-471.94	--	--
	5.55589	0.24015	0.22343	0.07887	--	--			3.59765	84.2	94.8058	-467.828	--	--
	5.55144	0.24051	0.22216	0.0805	--	--			3.59893	82.5	95.7334	-470.456	--	--
	5.547	0.22615	0.22103	0.06726	--	--			3.60021	73.3	96.7029	-480.625	--	--
	5.54257	0.23353	0.22011	0.07557	--	--			3.60149	90.8	97.7164	-464.139	--	--
	5.53813	0.23499	0.21939	0.07774	--	--			3.60276	100	98.776	-455.998	--	--
	5.5337	0.22488	0.21887	0.06815	--	--			3.60404	86.7	99.8841	-470.406	--	--
	5.52927	0.23391	0.21852	0.07753	--	--			3.60532	95	101.043	-463.265	--	--
	5.52485	0.23423	0.21829	0.07809	--	--			3.60659	85	102.256	-474.478	--	--
	5.52043	0.2284	0.21815	0.0724	--	--			3.60787	118.3	103.525	-442.447	--	--
	5.51602	0.23826	0.21807	0.08233	--	--			3.60915	112.5	104.988	-449.711	--	--
	5.5116	0.22104	0.21805	0.06513	--	--			3.61042	78.3	106.381	-485.303	--	--
	5.50719	0.22547	0.21806	0.06957	--	--			3.6117	95	107.839	-470.062	--	--
	5.50279	0.2313	0.21809	0.07536	--	--			3.61298	110	109.368	-456.591	--	--
	5.49839	0.23053	0.21815	0.07453	--	--			3.61425	112.5	110.971	-455.694	--	--
	5.49399	0.22619	0.21822	0.07011	--	--			3.61553	111.7	112.653	-458.176	--	--
	5.48959	0.2337	0.21831	0.07754	--	--			3.61681	100	114.418	-471.641	--	--
	5.4852	0.23665	0.21842	0.08038	--	--			3.61808	102.5	116.272	-470.994	--	--
	5.48081	0.23165	0.21854	0.07526	--	--			3.61936	100.8	118.286	-474.709	--	--
	5.47643	0.22486	0.21868	0.06832	--	--			3.62063	111.7	120.334	-465.856	--	--
	5.47205	0.23208	0.21884	0.07539	--	--			3.62191	104.2	122.488	-475.511	--	--
	5.46767	0.224	0.21902	0.06713	--	--			3.62318	103.3	124.756	-478.678	--	--
	5.4633	0.23236	0.21923	0.07528	--	--			3.62446	127.5	127.144	-456.866	--	--
	5.45893	0.22697	0.21945	0.06966	--	--			3.62574	135.8	129.661	-451.083	--	--
	5.45456	0.23498	0.21971	0.07742	--	--			3.62701	139.2	132.316	-450.338	--	--
	5.4502	0.23283	0.22001	0.07497	--	--			3.62829	130	135.119	-462.341	--	--
	5.44584	0.23545	0.22034	0.07725	--	--			3.62956	122.5	138.08	-472.802	--	--
	5.44148	0.22649	0.22074	0.0679	--	--			3.63084	121.7	141.211	-476.733	--	--
	5.43713	0.23446	0.2212	0.07541	--	--			3.63211	129.2	144.524	-472.546	--	--
	5.43278	0.22978	0.22177	0.07016	--	--			3.63338	153.3	148.034	-451.956	--	--
	5.42843	0.23672	0.22244	0.07643	--	--			3.63466	140.8	151.755	-468.177	--	--
	5.42409	0.23759	0.22337	0.07637	--	--			3.63593	141.7	155.704	-471.226	--	--
	5.41975	0.24364	0.22462	0.08117	--	--			3.63721	149.2	159.9	-467.922	--	--
	5.41542	0.24476	0.2263	0.08062	--	--			3.63848	135	164.363	-486.585	--	--
	5.41108	0.23151	0.22855	0.06511	--	--			3.63976	145.8	169.116	-480.539	--	--
	5.40676	0.23932	0.23157	0.06989	--	--			3.64103	163.3	174.185	-468.108	--	--
	5.40243	0.25892	0.23548	0.08559	--	--			3.6423	161.7	179.6	-475.122	--	--
	5.39811	0.26268	0.24032	0.08451	--	--			3.64358	164.2	185.392	-478.414	--	--
	5.39379	0.25786	0.2461	0.07391	--	--			3.64485	179.2	191.599	-469.621	--	--
	5.38948	0.26211	0.25255	0.0717	--	--			3.64613	191.7	198.266	-463.788	--	--
	5.38517	0.27426	0.2591	0.07731	--	--			3.6474	172.5	205.443	-490.166	--	--
	5.38086	0.27531	0.26474	0.07271	--	--			3.64867	215	213.191	-455.413	--	--
	5.37655	0.28748	0.26831	0.08132	--	--			3.64995	230.8	221.581	-448.004	--	--
	5.37225	0.28659	0.26902	0.07972	--	--			3.65122	209.2	230.699	-478.721	--	--
	5.36795	0.279	0.26713	0.07402	--	--			3.65249	217.5	240.648	-480.37	--	--
	5.36366	0.27938	0.26361	0.07792	--	--			3.65376	247.5	251.553	-461.276	--	--
	5.35937	0.27398	0.25945	0.07668	--	--			3.65504	267.5	263.566	-453.289	--	--
	5.35508	0.2776	0.25523	0.08451	--	--			3.65631	269.2	276.87	-464.893	--	--
	5.3508	0.27567	0.25114	0.08668	--	--			3.65758	335	291.688	-413.91	--	--
	5.34652	0.27117	0.24723	0.08609	--	--			3.65885	314.2	308.285	-451.307	--	--
	5.34224	0.26958	0.24363	0.08809	--	--			3.66013	305	326.98	-479.203	--	--
	5.33797	0.25893	0.24056	0.08052	--	--			3.6614	373.3	348.151	-432.074	--	--
	5.3337	0.25633	0.23816	0.08032	--	--			3.66267	397.5	372.24	-431.962	--	--
	5.32943	0.25105	0.23649	0.0767	--	--			3.66394	440	399.757	-416.979	--	--
	5.32517	0.26652	0.23556	0.09312	--	--			3.66522	457.5	431.286	-431.009	--	--
	5.32091	0.26379	0.23532	0.09062	--	--			3.66649	499.2	467.485	-425.507	--	--
	5.31665	0.25365	0.23572	0.08008	--	--			3.66776	539.2	509.078	-427.101	--	--
	5.3124	0.26431	0.23671	0.08975	--	--			3.66903	575.8	556.854	-438.276	--	--
	5.30815	0.2622	0.23824	0.0861	--	--			3.6703	615	611.648	-453.87	--	--
	5.30391	0.26791	0.24025	0.08981	--	--			3.67157	675	674.327	-456.549	--	--
	5.29966	0.2583	0.24266	0.07779	--	--			3.67284	771.7	745.765	-431.288	--	--
	5.29542	0.26117	0.24546	0.07785	--	--			3.67412	877.5	826.813	-406.535	--	--
	5.29119	0.27189	0.24907	0.08497	--	--			3.67539	920	918.258	-455.48	--	--
	5.28695	0.2713	0.25336	0.08009	--	--			3.67666	1036.7	1020.78	-441.302	--	--
	5.28273	0.2822	0.25924	0.0851	--	--			3.67793	1115.8	1134.9	-476.32	--	--
	5.2785	0.28711	0.26749	0.08177	--	--			3.6792	1272.5	1260.9	-445.62	--	--
	5.27428	0.294	0.27888	0.07727	--	--			3.68047	1354.2	1398.75	-501.769	--	--
	5.27006	0.31716	0.29405	0.08526	--	--			3.68174	1474.2	1547.99	-531.013	--	--
	5.26584	0.34002	0.31319	0.08897	--	--			3.68301	1617.5	1707.62	-547.343	--	--
	5.26163	0.36869	0.33632	0.09451	--	--			3.68428	1770.8	1875.92	-562.338	--	--
	5.25742	0.38221	0.36221	0.08214	--	--			3.68555	1840	2050.28	-667.501	--	--
	5.25322	0.42525	0.38829	0.09911	--	--			3.68682	2051.7	2227.09	-632.617	--	--
	5.24901	0.44356	0.41023	0.09548	--	--			3.68809	2221.7	2401.66	-637.18	--	--
	5.24482	0.46024	0.42261	0.09978	--	--			3.68936	2395	2568.25	-630.477	--	--
	5.24062	0.44047	0.42167	0.08095	--	--			3.69063	2508.3	2720.49	-669.408	--	--
	5.23643	0.43267	0.40795	0.08686	--	--			3.6919	2675.8	2851.82	-633.247	--	--
	5.23224	0.41021	0.3858	0.08656	--	--			3.69317	2758.3	2956.4	-655.32	--	--
	5.22805	0.3827	0.36039	0.08446	--	--			3.69444	2690	3029.77	-796.997	--	--
	5.22387	0.35802	0.33578	0.08438	--	--			3.69571	2924.2	3069.52	-602.545	--	--
	5.21969	0.32672	0.31424	0.07462	--	--			3.69698	2885	3075.35	-647.569	--	--
	5.21552	0.30438	0.29681	0.06972	--	--			3.69824	2900	3048.74	-605.965	--	--
	5.21135	0.2963	0.28368	0.07477	--	--			3.69951	2798.3	2992.38	-651.298	--	--
	5.20718	0.27996	0.2746	0.0675	--	--			3.70078	2819.2	2909.45	-547.469	--	--
	5.20301	0.28158	0.26913	0.0746	--	--			3.70205	2747.5	2803.32	-513.038	--	--
	5.19885	0.28661	0.26683	0.08192	--	--			3.70332	2682.5	2677.42	-452.143	--	--
	5.19469	0.27761	0.2675	0.07226	--	--			3.70459	2520	2535.39	-472.616	--	--
	5.19054	0.28946	0.27121	0.08039	--	--			3.70586	2329.2	2381.17	-509.194	--	--
	5.18638	0.2936	0.27838	0.07736	--	--			3.70712	2201.7	2218.96	-474.485	--	--
	5.18224	0.30079	0.28972	0.07321	--	--			3.70839	2136.7	2053.03	-373.555	--	--
	5.17809	0.32003	0.30612	0.07606	--	--			3.70966	1958.3	1887.41	-386.332	--	--
	5.17395	0.3371	0.32841	0.07083	--	--			3.71093	1716.7	1725.61	-466.129	--	--
	5.16981	0.37502	0.35692	0.08025	--	--			3.7122	1639.2	1570.44	-388.466	--	--
	5.16567	0.40034	0.39175	0.07074	--	--			3.71346	1470	1424	-411.218	--	--
	5.16154	0.45591	0.43131	0.08675	--	--			3.71473	1347.5	1287.63	-397.354	--	--
	5.15741	0.50766	0.47218	0.09763	--	--			3.716	1199.2	1162.12	-420.139	--	--
	5.15329	0.53622	0.50821	0.09015	--	--			3.71727	1057.5	1047.73	-447.449	--	--
	5.14917	0.55738	0.53112	0.08841	--	--			3.71853	1024.2	944.363	-377.385	--	--
	5.14505	0.55998	0.53398	0.08815	--	--			3.7198	930	851.651	-378.874	--	--
	5.14093	0.53863	0.51585	0.08493	--	--			3.72107	857.5	769.027	-368.749	--	--
	5.13682	0.49602	0.48239	0.07578	--	--			3.72233	789.2	695.795	-363.818	--	--
	5.13271	0.45524	0.4418	0.07559	--	--			3.7236	691.7	631.19	-396.712	--	--
	5.1286	0.40345	0.40087	0.06473	--	--			3.72487	610.8	574.407	-420.83	--	--
	5.1245	0.36802	0.36382	0.06635	--	--			3.72613	567.5	524.643	-414.365	--	--
	5.1204	0.33424	0.33268	0.06371	--	--			3.7274	535	481.112	-403.334	--	--
	5.11631	0.31068	0.30801	0.06481	--	--			3.72867	457.5	443.068	-442.791	--	--
	5.11221	0.29459	0.2895	0.06724	--	--			3.72993	443.3	409.817	-423.739	--	--
	5.10813	0.28636	0.27636	0.07214	--	--			3.7312	436.7	380.721	-401.243	--	--
	5.10404	0.26464	0.26766	0.05913	--	--			3.73246	384.2	355.208	-428.231	--	--
	5.09996	0.26906	0.26251	0.0687	--	--			3.73373	360	332.77	-429.993	--	--
	5.09588	0.26787	0.26021	0.0698	--	--			3.73499	329.2	312.961	-440.983	--	--
	5.0918	0.26664	0.26016	0.06863	--	--			3.73626	310	295.394	-442.617	--	--
	5.08773	0.26816	0.26194	0.06837	--	--			3.73753	300.8	279.74	-436.162	--	--
	5.08366	0.26993	0.26509	0.06699	--	--			3.73879	289.2	265.716	-433.739	--	--
	5.07959	0.2896	0.269	0.08274	--	--			3.74006	265	253.087	-445.309	--	--
	5.07553	0.28584	0.27277	0.07522	--	--			3.74132	265.8	241.653	-433.076	--	--
	5.07147	0.27556	0.2752	0.06251	--	--			3.74259	230	231.251	-458.473	--	--
	5.06741	0.28182	0.27517	0.06879	--	--			3.74385	256.7	221.741	-422.263	--	--
	5.06336	0.2881	0.27229	0.07795	--	--			3.74512	221.7	213.01	-448.532	--	--
	5.05931	0.28008	0.26715	0.07507	--	--			3.74638	191.7	204.963	-470.485	--	--
	5.05526	0.28366	0.26085	0.08496	--	--			3.74765	235	197.52	-419.742	--	--
	5.05122	0.26502	0.25439	0.07278	--	--			3.74891	207.5	190.614	-440.337	--	--
	5.04718	0.25869	0.24844	0.07239	--	--			3.75017	181.7	184.19	-459.713	--	--
	5.04314	0.24956	0.24334	0.06836	--	--			3.75144	170.8	178.2	-464.622	--	--
	5.03911	0.24611	0.2392	0.06905	--	--			3.7527	171.7	172.602	-458.124	--	--
	5.03508	0.24999	0.23599	0.07615	--	--			3.75397	174.2	167.361	-450.383	--	--
	5.03105	0.24726	0.2336	0.07581	--	--			3.75523	174.2	162.445	-445.468	--	--
	5.02702	0.24742	0.2319	0.07766	--	--			3.75649	186.7	157.829	-428.351	--	--
	5.023	0.25422	0.23076	0.08561	--	--			3.75776	150.8	153.486	-459.908	--	--
	5.01899	0.25016	0.23009	0.08222	--	--			3.75902	168.3	149.396	-438.319	--	--
	5.01497	0.2392	0.22981	0.07154	--	--			3.76028	146.7	145.54	-456.062	--	--
	5.01096	0.24053	0.22991	0.07277	--	--			3.76155	140	141.9	-459.122	--	--
	5.00695	0.24951	0.23035	0.08131	--	--			3.76281	145.8	138.46	-449.882	--	--
	5.00295	0.24999	0.23112	0.08102	--	--			3.76407	144.2	135.205	-448.228	--	--
	4.99894	0.24613	0.23218	0.0761	--	--			3.76534	145	132.124	-444.346	--	--
	4.99495	0.24932	0.23345	0.07801	--	--			3.7666	121.7	129.203	-464.726	--	--
	4.99095	0.25426	0.23476	0.08164	--	--			3.76786	135.8	126.433	-447.855	--	--
	4.98696	0.25679	0.23584	0.0831	--	--			3.76912	111.7	123.803	-469.325	--	--
	4.98297	0.2535	0.23636	0.07928	--	--			3.77039	116.7	121.303	-461.826	--	--
	4.97898	0.24894	0.2361	0.07499	--	--			3.77165	118.3	118.926	-457.849	--	--
	4.975	0.24823	0.23508	0.07529	--	--			3.77291	111.7	116.664	-462.186	--	--
	4.97102	0.24303	0.23357	0.07161	--	--			3.77417	116.7	114.509	-455.032	--	--
	4.96705	0.24764	0.23188	0.07791	--	--			3.77544	128.3	112.456	-441.378	--	--
	4.96307	0.24252	0.23021	0.07446	--	--			3.7767	112.5	110.497	-455.219	--	--
	4.9591	0.23943	0.22873	0.07285	--	--			3.77796	110	108.627	-455.85	--	--
	4.95514	0.23771	0.22749	0.07237	--	--			3.77922	120.8	106.842	-443.264	--	--
	4.95117	0.23155	0.22652	0.06718	--	--			3.78048	98.3	105.136	-464.058	--	--
	4.94721	0.23218	0.22577	0.06855	--	--			3.78174	117.5	103.504	-443.226	--	--
	4.94325	0.22584	0.22523	0.06275	--	--			3.78301	106.7	101.943	-452.465	--	--
	4.9393	0.22296	0.22485	0.06025	--	--			3.78427	123.3	100.449	-434.371	--	--
	4.93535	0.22943	0.22459	0.06698	--	--			3.78553	116.7	99.0172	-439.539	--	--
	4.9314	0.23402	0.22442	0.07175	--	--			3.78679	114.2	97.6454	-440.668	--	--
	4.92746	0.23657	0.22431	0.07441	--	--			3.78805	104.2	96.3303	-449.353	--	--
	4.92352	0.23486	0.22424	0.07276	--	--			3.78931	91.7	95.0687	-460.591	--	--
	4.91958	0.2349	0.22422	0.07282	--	--			3.79057	99.2	93.8581	-451.88	--	--
	4.91564	0.23495	0.22423	0.07288	--	--			3.79183	79.2	92.6957	-470.718	--	--
	4.91171	0.23305	0.22426	0.07094	--	--			3.79309	109.2	91.5794	-439.602	--	--
	4.90778	0.23644	0.22431	0.07427	--	--			3.79435	110	90.5068	-437.729	--	--
	4.90386	0.23629	0.22439	0.07405	--	--			3.79561	100	89.4759	-446.698	--	--
	4.89993	0.22805	0.22445	0.06575	--	--			3.79687	97.5	88.4848	-448.207	--	--
	4.89602	0.23155	0.22476	0.06893	--	--			3.79813	115	87.5315	-429.754	--	--
	4.8921	0.23031	0.22491	0.06755	--	--			3.79939	98.3	86.6145	-445.537	--	--
	4.88819	0.23569	0.22509	0.07275	--	--			3.80065	95.8	85.0365	-446.459	--	--
	4.88428	0.23679	0.22529	0.07364	--	--			3.80191	101.7	84.192	-439.714	--	--
	4.88037	0.23493	0.22552	0.07156	--	--			3.80317	114.2	83.3792	-426.402	--	--
	4.87647	0.23558	0.22577	0.07196	--	--			3.80443	109.2	82.5969	-430.619	--	--
	4.87257	0.22391	0.22606	0.06	--	--			3.80569	95.8	81.8436	-443.266	--	--
	4.86867	0.23517	0.22639	0.07093	--	--			3.80695	109.2	81.1185	-429.141	--	--
	4.86477	0.23747	0.22676	0.07286	--	--			3.80821	97.5	80.0726	-439.795	--	--
	4.86088	0.22522	0.22718	0.06018	--	--			3.80947	113.3	79.4028	-423.325	--	--
	4.85699	0.22913	0.22765	0.06363	--	--			3.81073	95.8	78.7581	-440.18	--	--
	4.85311	0.24179	0.22818	0.07575	--	--			3.81198	94.2	78.1377	-441.16	--	--
	4.84923	0.23429	0.22879	0.06765	--	--			3.81324	80.8	77.5407	-453.963	--	--
	4.84535	0.2408	0.22948	0.07347	--	--			3.8145	86.7	76.9664	-447.489	--	--
	4.84147	0.23508	0.23026	0.06697	--	--			3.81576	87.5	76.4143	-446.137	--	--
	4.8376	0.23561	0.23116	0.0666	--	--			3.81702	95	75.8837	-438.106	--	--
	4.83373	0.2383	0.2322	0.06824	--	--			3.81828	89.2	75.374	-443.396	--	--
	4.82986	0.24608	0.23341	0.07482	--	--			3.81953	97.5	74.8849	-434.607	--	--
	4.826	0.25039	0.23484	0.07771	--	--			3.82079	88.3	74.416	-443.338	--	--
	4.82214	0.24915	0.23655	0.07475	--	--			3.82205	108.3	73.967	-422.889	--	--
	4.81828	0.24747	0.23865	0.07096	--	--			3.82331	82.5	73.5376	-448.26	--	--
	4.81443	0.24607	0.24131	0.06691	--	--			3.82456	105	73.1278	-425.35	--	--
	4.81058	0.24393	0.24477	0.06131	--	--			3.82582	94.2	72.7375	-435.76	--	--
	4.80673	0.25776	0.24943	0.07048	--	--			3.82708	105.8	72.3669	-423.789	--	--
	4.80289	0.26347	0.25581	0.06981	--	--			3.82834	98.3	72.0162	-430.939	--	--
	4.79904	0.27098	0.26464	0.06849	--	--			3.82959	92.5	71.6859	-436.408	--	--
	4.79521	0.28792	0.27678	0.07329	--	--			3.83085	95.8	71.3765	-432.799	--	--
	4.79137	0.2953	0.29316	0.06429	--	--			3.83211	95.8	71.0888	-432.511	--	--
	4.78754	0.31524	0.31444	0.06295	--	--			3.83336	100	70.8239	-428.046	--	--
	4.78371	0.33194	0.34129	0.0528	--	--			3.83462	95.8	70.5831	-432.005	--	--
	4.77988	0.37341	0.3737	0.06186	--	--			3.83588	92.5	70.3681	-435.09	--	--
	4.77606	0.40414	0.41031	0.05598	--	--			3.83713	81.7	70.1808	-445.703	--	--
	4.77224	0.44537	0.44824	0.05927	--	--			3.83839	95.8	70.0235	-431.446	--	--
	4.76842	0.46212	0.4823	0.04197	--	--			3.83965	100	69.8989	-427.121	--	--
	4.76461	0.4783	0.50533	0.03511	--	--			3.8409	104.2	69.8102	-422.832	--	--
	4.7608	0.49023	0.51092	0.04145	--	--			3.84216	97.5	69.7607	-429.483	--	--
	4.75699	0.46564	0.49739	0.0304	--	--			3.84341	101.7	69.7543	-425.277	--	--
	4.75318	0.44556	0.46895	0.03876	--	--			3.84467	102.5	69.7951	-424.517	--	--
	4.74938	0.4094	0.43265	0.0389	--	--			3.84592	115	69.8877	-412.11	--	--
	4.74558	0.38607	0.39485	0.05336	--	--			3.84718	81.7	70.0365	-445.559	--	--
	4.74179	0.35776	0.35974	0.06017	--	--			3.84843	93.3	70.2465	-434.169	--	--
	4.738	0.32796	0.32948	0.06063	--	--			3.84969	96.7	70.5222	-431.045	--	--
	4.73421	0.30584	0.30483	0.06315	--	--			3.85094	108.3	70.8682	-419.79	--	--
	4.73042	0.28308	0.28565	0.05958	--	--			3.8522	86.7	71.2886	-441.811	--	--
	4.72663	0.26698	0.27126	0.05787	--	--			3.85345	96.7	71.7869	-432.309	--	--
	4.72285	0.25567	0.26074	0.05707	--	--			3.85471	103.3	72.3658	-426.288	--	--
	4.71908	0.25074	0.25315	0.05973	--	--			3.85596	95	73.0267	-435.249	--	--
	4.7153	0.24145	0.24768	0.05592	--	--			3.85722	90	73.769	-440.991	--	--
	4.71153	0.24306	0.24367	0.06154	--	--			3.85847	104.2	74.5902	-427.613	--	--
	4.70776	0.23134	0.24064	0.05284	--	--			3.85973	103.3	75.4846	-429.407	--	--
	4.704	0.225	0.23829	0.04885	--	--			3.86098	100	76.4427	-433.665	--	--
	4.70023	0.22855	0.2364	0.0543	--	--			3.86223	110.8	77.4501	-423.872	--	--
	4.69648	0.23277	0.23485	0.06007	--	--			3.86349	111.7	78.4874	-424.01	--	--
	4.69272	0.22876	0.23356	0.05735	--	--			3.86474	84.2	79.5291	-452.551	--	--
	4.68896	0.22769	0.23246	0.05738	--	--			3.866	87.5	80.5448	-450.267	--	--
	4.68521	0.2228	0.23154	0.05341	--	--			3.86725	90	81.5004	-448.723	--	--
	4.68147	0.22811	0.23046	0.0598	--	--			3.8685	119.2	82.3609	-420.383	--	--
	4.67772	0.21931	0.2298	0.05166	--	--			3.86976	105.8	83.0948	-434.517	--	--
	4.67398	0.21884	0.22923	0.05176	--	--			3.87101	95.8	83.6776	-445.1	--	--
	4.67024	0.22616	0.22876	0.05954	--	--			3.87226	115	84.0958	-426.318	--	--
	4.66651	0.22187	0.22838	0.05564	--	--			3.87352	99.2	84.3478	-442.37	--	--
	4.66278	0.22543	0.22809	0.05948	--	--			3.87477	110	84.9441	-432.166	--	--
	4.65905	0.23335	0.2279	0.06759	--	--			3.87602	110.8	84.9021	-431.324	--	--
	4.65532	0.22306	0.2278	0.0574	--	--			3.87727	112.5	84.7413	-429.464	--	--
	4.6516	0.21919	0.22781	0.05352	--	--			3.87853	94.2	84.4847	-447.507	--	--
	4.64787	0.2298	0.22793	0.06402	--	--			3.87978	82.5	84.1549	-458.877	--	--
	4.64416	0.22636	0.22814	0.06036	--	--			3.88103	113.3	83.7744	-427.697	--	--
	4.64044	0.22439	0.22844	0.0581	--	--			3.88228	102.5	83.3656	-438.088	--	--
	4.63673	0.22046	0.22878	0.05382	--	--			3.88353	98.3	82.9513	-441.874	--	--
	4.63302	0.2196	0.22909	0.05266	--	--			3.88479	96.7	82.5536	-443.076	--	--
	4.62932	0.22145	0.22928	0.05432	--	--			3.88604	100.8	82.4423	-438.865	--	--
	4.62561	0.22521	0.22925	0.05811	--	--			3.88729	103.3	82.1329	-436.055	--	--
	4.62191	0.22578	0.22898	0.05894	--	--			3.88854	94.2	81.882	-444.904	--	--
	4.61822	0.21685	0.22848	0.05052	--	--			3.88979	95	81.6889	-443.911	--	--
	4.61452	0.22196	0.22792	0.05618	--	--			3.89104	94.2	81.5431	-444.565	--	--
	4.61083	0.22762	0.22735	0.06241	--	--			3.8923	86.7	81.4257	-451.948	--	--
	4.60715	0.22225	0.22683	0.05757	--	--			3.89355	106.7	81.3104	-431.833	--	--
	4.60346	0.22094	0.22638	0.05671	--	--			3.8948	84.2	81.1677	-454.19	--	--
	4.59978	0.22974	0.22601	0.06588	--	--			3.89605	102.5	80.9689	-435.691	--	--
	4.5961	0.22639	0.22572	0.06281	--	--			3.8973	108.3	80.6911	-429.613	--	--
	4.59242	0.22412	0.22551	0.06076	--	--			3.89855	97.5	80.3205	-440.043	--	--
	4.58875	0.22609	0.22536	0.06288	--	--			3.8998	96.7	79.8533	-440.376	--	--
	4.58508	0.22705	0.22526	0.06393	--	--			3.90105	120.8	79.2942	-415.717	--	--
	4.58141	0.21904	0.2252	0.05599	--	--			3.9023	98.3	78.6533	-437.576	--	--
	4.57775	0.21965	0.22517	0.05663	--	--			3.90355	82.5	77.9422	-452.665	--	--
	4.57409	0.21989	0.22516	0.05688	--	--			3.9048	85.8	77.1724	-448.595	--	--
	4.57043	0.22487	0.22517	0.06186	--	--			3.90605	82.5	76.3548	-451.077	--	--
	4.56677	0.21957	0.22519	0.05653	--	--			3.9073	89.2	75.5006	-443.523	--	--
	4.56312	0.22465	0.22523	0.06157	--	--			3.90855	79.2	74.6229	-452.645	--	--
	4.55947	0.23008	0.22528	0.06695	--	--			3.9098	88.3	73.7368	-442.659	--	--
	4.55582	0.2252	0.22534	0.06201	--	--			3.91105	87.5	72.8597	-442.582	--	--
	4.55218	0.22536	0.22542	0.06208	--	--			3.9123	83.3	72.009	-445.931	--	--
	4.54854	0.22213	0.22551	0.05877	--	--			3.91355	89.2	71.2012	-439.224	--	--
	4.5449	0.2214	0.2256	0.05795	--	--			3.9148	90	70.4502	-437.672	--	--
	4.54127	0.22802	0.22573	0.06444	--	--			3.91604	76.7	69.7667	-450.289	--	--
	4.53763	0.21784	0.22586	0.05413	--	--			3.91729	80.8	69.1585	-445.581	--	--
	4.534	0.22221	0.22602	0.05833	--	--			3.91854	69.2	68.6305	-456.653	--	--
	4.53038	0.21983	0.22621	0.05577	--	--			3.91979	69.2	68.185	-456.207	--	--
	4.52675	0.22169	0.22642	0.05742	--	--			3.92104	74.2	67.823	-450.845	--	--
	4.52313	0.22698	0.22667	0.06245	--	--			3.92229	72.5	67.5441	-452.266	--	--
	4.51952	0.22555	0.22698	0.06072	--	--			3.92354	77.5	67.3472	-447.07	--	--
	4.5159	0.22216	0.22736	0.05695	--	--			3.92478	84.2	67.231	-440.253	--	--
	4.51229	0.22658	0.22784	0.06089	--	--			3.92603	55	67.1939	-469.416	--	--
	4.50868	0.22522	0.22845	0.05891	--	--			3.92728	70	67.2349	-454.457	--	--
	4.50507	0.22611	0.22926	0.059	--	--			3.92853	84.2	67.3534	-440.376	--	--
	4.50147	0.22575	0.2303	0.05759	--	--			3.92977	69.2	67.5498	-455.572	--	--
	4.49787	0.2317	0.23163	0.06221	--	--			3.93102	82.5	67.8255	-442.548	--	--
	4.49427	0.22202	0.23328	0.05089	--	--			3.93227	75.8	68.1831	-449.605	--	--
	4.49068	0.22978	0.23526	0.05667	--	--			3.93352	66.7	68.6273	-459.15	--	--
	4.48709	0.23676	0.23753	0.06137	--	--			3.93476	91.7	69.1644	-434.687	--	--
	4.4835	0.23927	0.23999	0.06144	--	--			3.93601	101.7	69.8034	-425.326	--	--
	4.47991	0.24355	0.24238	0.06331	--	--			3.93726	80	70.5559	-447.778	--	--
	4.47633	0.24132	0.24438	0.05909	--	--			3.9385	82.5	71.4368	-446.159	--	--
	4.47275	0.23467	0.24559	0.05123	--	--			3.93975	87.5	72.4645	-442.187	--	--
	4.46917	0.23735	0.2458	0.05369	--	--			3.941	82.5	73.6615	-448.384	--	--
	4.4656	0.23438	0.2451	0.05143	--	--			3.94224	77.5	75.0548	-454.777	--	--
	4.46202	0.23962	0.24385	0.05792	--	--			3.94349	80.8	76.676	-453.098	--	--
	4.45846	0.23469	0.24243	0.05441	--	--			3.94474	102.5	78.5617	-433.284	--	--
	4.45489	0.2366	0.24116	0.05759	--	--			3.94598	89.2	80.7534	-448.776	--	--
	4.45133	0.23801	0.24023	0.05992	--	--			3.94723	96.7	83.2974	-443.82	--	--
	4.44776	0.23667	0.23978	0.05904	--	--			3.94847	98.3	86.2442	-445.167	--	--
	4.44421	0.23353	0.23987	0.05581	--	--			3.94972	112.5	89.6478	-434.37	--	--
	4.44065	0.2374	0.24056	0.05898	--	--			3.95096	125	93.5646	-425.787	--	--
	4.4371	0.23598	0.24197	0.05615	--	--			3.95221	97.5	98.0517	-457.774	--	--
	4.43355	0.24365	0.24424	0.06156	--	--			3.95346	104.2	103.166	-456.188	--	--
	4.43001	0.24581	0.24762	0.06034	--	--			3.9547	111.7	108.959	-454.481	--	--
	4.42646	0.24501	0.2525	0.05466	--	--			3.95595	123.3	115.479	-449.401	--	--
	4.42292	0.25854	0.25938	0.06131	--	--			3.95719	117.5	122.762	-462.484	--	--
	4.41939	0.27057	0.26883	0.06388	--	--			3.95844	135.8	130.833	-452.255	--	--
	4.41585	0.27963	0.28147	0.06031	--	--			3.95968	145.8	139.696	-451.119	--	--
	4.41232	0.29666	0.29779	0.06102	--	--			3.96092	141.7	149.333	-464.855	--	--
	4.40879	0.30095	0.31784	0.04525	--	--			3.96217	149.2	159.691	-467.713	--	--
	4.40526	0.33845	0.34162	0.05898	--	--			3.96341	171.7	170.675	-456.197	--	--
	4.40174	0.37079	0.36793	0.065	--	--			3.96466	200	182.14	-439.362	--	--
	4.39822	0.40585	0.3945	0.07349	--	--			3.9659	198.3	193.876	-452.798	--	--
	4.3947	0.43113	0.41753	0.07575	--	--			3.96715	180.8	206.331	-482.753	--	--
	4.39119	0.4443	0.4321	0.07435	--	--			3.96839	224.2	217.702	-450.724	--	--
	4.38768	0.43919	0.43424	0.06709	--	--			3.96963	225	228.308	-460.531	--	--
	4.38417	0.42312	0.42336	0.0619	--	--			3.97088	253.3	237.719	-441.641	--	--
	4.38066	0.41372	0.40261	0.07326	--	--			3.97212	244.2	245.525	-458.547	--	--
	4.37716	0.38338	0.37676	0.06877	--	--			3.97336	280	251.395	-428.617	--	--
	4.37366	0.35196	0.35001	0.0641	--	--			3.97461	264.2	255.121	-448.143	--	--
	4.37016	0.32206	0.32512	0.05908	--	--			3.97585	259.2	256.641	-454.664	--	--
	4.36666	0.29633	0.30359	0.05489	--	--			3.97709	282.5	256.026	-430.748	--	--
	4.36317	0.28025	0.2859	0.0565	--	--			3.97834	248.3	253.801	-462.724	--	--
	4.35968	0.27236	0.27201	0.0625	--	--			3.97958	260.8	249.448	-445.871	--	--
	4.35619	0.25653	0.26148	0.05719	--	--			3.98082	265.8	243.536	-434.958	--	--
	4.35271	0.24542	0.2537	0.05387	--	--			3.98206	255	236.259	-438.482	--	--
	4.34923	0.23234	0.24804	0.04645	--	--			3.98331	240	227.804	-445.027	--	--
	4.34575	0.23614	0.24393	0.05436	--	--			3.98455	229.2	218.367	-446.39	--	--
	4.34227	0.23828	0.24091	0.05951	--	--			3.98579	220	208.169	-445.391	--	--
	4.3388	0.22919	0.23837	0.05297	--	--			3.98703	210.8	197.455	-443.877	--	--
	4.33533	0.22747	0.23662	0.053	--	--			3.98827	173.3	186.485	-470.408	--	--
	4.33186	0.22751	0.23523	0.05442	--	--			3.98952	196.7	175.515	-436.037	--	--
	4.3284	0.22844	0.2341	0.05649	--	--			3.99076	165	164.769	-456.991	--	--
	4.32494	0.22784	0.23315	0.05683	--	--			3.992	147.5	154.435	-464.158	--	--
	4.32148	0.22765	0.23235	0.05745	--	--			3.99324	133.3	144.653	-468.575	--	--
	4.31802	0.22066	0.23166	0.05115	--	--			3.99448	151.7	135.517	-441.04	--	--
	4.31457	0.22597	0.23107	0.05704	--	--			3.99572	111.7	127.083	-472.605	--	--
	4.31112	0.22628	0.23056	0.05787	--	--			3.99696	124.2	119.372	-452.395	--	--
	4.30767	0.22878	0.23011	0.06081	--	--			3.99821	116.7	112.383	-452.906	--	--
	4.30422	0.22454	0.22972	0.05697	--	--			3.99945	106.7	106.095	-456.617	--	--
	4.30078	0.2208	0.22938	0.05357	--	--			4.00069	90	100.472	-467.695	--	--
	4.29734	0.22329	0.22908	0.05636	--	--			4.00193	86.7	95.4729	-465.995	--	--
	4.2939	0.21989	0.22882	0.05322	--	--			4.00317	75.8	91.0483	-472.471	--	--
	4.29047	0.22569	0.2286	0.05924	--	--			4.00441	82.5	87.1472	-461.87	--	--
	4.28704	0.22796	0.2284	0.0617	--	--			4.00565	87.5	83.718	-453.44	--	--
	4.28361	0.23175	0.22824	0.06566	--	--			4.00689	81.7	80.7097	-456.232	--	--
	4.28018	0.22871	0.22809	0.06276	--	--			4.00813	82.5	78.0738	-452.796	--	--
	4.27676	0.2227	0.22797	0.05687	--	--			4.00937	62.5	75.7645	-470.487	--	--
	4.27334	0.21805	0.22786	0.05234	--	--			4.01061	90.8	73.7397	-440.162	--	--
	4.26992	0.21765	0.22777	0.05204	--	--			4.01185	71.7	71.9613	-457.484	--	--
	4.26651	0.21817	0.22767	0.05264	--	--			4.01309	61.7	70.395	-465.917	--	--
	4.26309	0.22824	0.22757	0.06281	--	--			4.01433	71.7	69.0108	-454.533	--	--
	4.25968	0.22782	0.22748	0.06249	--	--			4.01557	70.8	67.7824	-454.205	--	--
	4.25628	0.22575	0.22738	0.06052	--	--			4.0168	66.7	66.6871	-457.209	--	--
	4.25287	0.22282	0.22728	0.05768	--	--			4.01804	80.8	65.7056	-442.128	--	--
	4.24947	0.22426	0.2272	0.05921	--	--			4.01928	73.3	64.8214	-448.744	--	--
	4.24607	0.23125	0.22712	0.06628	--	--			4.02052	63.3	64.0208	-457.943	--	--
	4.24268	0.23348	0.22705	0.06857	--	--			4.02176	67.5	63.2922	-453.015	--	--
	4.23928	0.22227	0.227	0.05742	--	--			4.023	49.2	62.626	-470.648	--	--
	4.23589	0.22745	0.22695	0.06265	--	--			4.02424	50.8	62.0142	-468.437	--	--
	4.23251	0.22467	0.22691	0.05991	--	--			4.02548	74.2	61.4501	-444.472	--	--
	4.22912	0.22353	0.22687	0.0588	--	--			4.02671	65	60.9282	-453.151	--	--
	4.22574	0.22664	0.22685	0.06194	--	--			4.02795	60.8	60.4438	-456.866	--	--
	4.22236	0.22899	0.22682	0.06431	--	--			4.02919	65	59.9929	-452.215	--	--
	4.21898	0.22296	0.22681	0.0583	--	--			4.03043	52.5	59.5722	-464.295	--	--
	4.21561	0.22926	0.22679	0.06461	--	--			4.03166	58.3	59.179	-458.101	--	--
	4.21224	0.22039	0.22678	0.05575	--	--			4.0329	67.5	58.8107	-448.533	--	--
	4.20887	0.22068	0.22678	0.05605	--	--			4.03414	60	58.4652	-455.688	--	--
	4.2055	0.22175	0.22677	0.05713	--	--			4.03538	55.8	58.1407	-459.563	--	--
	4.20214	0.21993	0.22677	0.05531	--	--			4.03661	64.2	57.8355	-450.858	--	--
	4.19878	0.22138	0.22677	0.05676	--	--			4.03785	61.7	57.5482	-453.071	--	--
	4.19542	0.22576	0.22677	0.06114	--	--			4.03909	55.8	57.2774	-458.7	--	--
	4.19206	0.22533	0.22677	0.06071	--	--			4.04032	63.3	57.0219	-450.944	--	--
	4.18871	0.22417	0.22678	0.05953	--	--			4.04156	55.8	56.7808	-458.203	--	--
	4.18536	0.22073	0.22679	0.05608	--	--			4.0428	60.8	56.553	-452.975	--	--
	4.18201	0.22968	0.2268	0.06503	--	--			4.04403	65.8	56.3376	-447.76	--	--
	4.17867	0.21923	0.22681	0.05456	--	--			4.04527	61.7	56.1339	-451.656	--	--
	4.17533	0.2207	0.22682	0.05602	--	--			4.04651	50.8	55.9412	-462.363	--	--
	4.17199	0.21799	0.22684	0.05329	--	--			4.04774	51.7	55.7586	-461.281	--	--
	4.16865	0.21803	0.22686	0.05333	--	--			4.04898	58.3	55.5858	-454.508	--	--
	4.16532	0.22301	0.22687	0.05828	--	--			4.05021	74.2	55.422	-438.444	--	--
	4.16198	0.22741	0.22689	0.06266	--	--			4.05145	57.5	55.2668	-454.989	--	--
	4.15866	0.22361	0.22691	0.05884	--	--			4.05269	43.3	55.1197	-469.042	--	--
	4.15533	0.216	0.22693	0.05121	--	--			4.05392	57.5	54.9802	-454.703	--	--
	4.15201	0.23175	0.22695	0.06695	--	--			4.05516	45.8	54.848	-466.27	--	--
	4.14869	0.2253	0.22697	0.06047	--	--			4.05639	53.3	52.7582	-456.681	--	--
	4.14537	0.21807	0.227	0.05322	--	--			4.05763	46.7	52.6529	-463.175	--	--
	4.14205	0.21609	0.22702	0.05121	--	--			4.05886	56.7	52.5536	-453.076	--	--
	4.13874	0.22466	0.2272	0.05961	--	--			4.0601	63.3	52.4602	-446.382	--	--
	4.13543	0.22089	0.22723	0.05581	--	--			4.06133	50	52.3722	-459.595	--	--
	4.13212	0.22347	0.22726	0.05836	--	--			4.06257	46.7	52.2895	-462.812	--	--
	4.12882	0.21757	0.22729	0.05242	--	--			4.0638	50	52.2118	-459.434	--	--
	4.12551	0.22032	0.22732	0.05515	--	--			4.06503	35.8	51.1591	-472.581	--	--
	4.12222	0.22864	0.22735	0.06344	--	--			4.06627	55.8	51.0975	-452.52	--	--
	4.11892	0.22656	0.22738	0.06133	--	--			4.0675	47.5	51.0404	-460.763	--	--
	4.11562	0.22169	0.22742	0.05643	--	--			4.06874	62.5	50.9873	-445.71	--	--
	4.11233	0.21502	0.22745	0.04972	--	--			4.06997	64.2	50.9384	-443.961	--	--
	4.10904	0.22099	0.22748	0.05566	--	--			4.0712	48.3	50.8933	-459.816	--	--
	4.10576	0.22766	0.22752	0.06229	--	--			4.07244	65	50.8519	-443.074	--	--
	4.10247	0.21845	0.22755	0.05305	--	--			4.07367	62.5	50.8141	-445.536	--	--
	4.09919	0.21826	0.22759	0.05282	--	--			4.0749	76.7	50.7799	-431.302	--	--
	4.09591	0.21797	0.22762	0.05249	--	--			4.07614	46.7	50.749	-461.271	--	--
	4.09264	0.2257	0.22766	0.06019	--	--			4.07737	50	50.7214	-457.944	--	--
	4.08937	0.22153	0.2277	0.05598	--	--			4.0786	51.7	50.697	-456.219	--	--
	4.08609	0.22254	0.22774	0.05694	--	--			4.07984	50.8	50.6757	-457.098	--	--
	4.08283	0.22562	0.22778	0.05999	--	--			4.08107	71.7	50.6574	-436.18	--	--
	4.07956	0.2234	0.2278	0.05775	--	--			4.0823	56.7	50.6421	-451.164	--	--
	4.0763	0.23448	0.22784	0.06878	--	--			4.08353	55	50.6297	-452.852	--	--
	4.07304	0.22346	0.22789	0.05772	--	--			4.08477	63.3	50.6201	-444.542	--	--
	4.06978	0.23039	0.22793	0.06461	--	--			4.086	50.8	50.6133	-457.036	--	--
	4.06653	0.22044	0.22797	0.05461	--	--			4.08723	53.3	50.6093	-454.532	--	--
	4.06327	0.22248	0.22802	0.0566	--	--			4.08846	56.7	50.6079	-451.13	--	--
	4.06002	0.22397	0.22807	0.05805	--	--			4.08969	60	50.6141	-447.836	--	--
	4.05678	0.22409	0.22811	0.05812	--	--			4.09093	51.7	50.618	-456.14	--	--
	4.05353	0.21942	0.22816	0.05341	--	--			4.09216	40.8	50.6245	-467.047	--	--
	4.05029	0.22776	0.22821	0.06169	--	--			4.09339	47.5	50.6336	-460.356	--	--
	4.04705	0.22957	0.22826	0.06345	--	--			4.09462	50	50.6451	-457.867	--	--
	4.04382	0.22027	0.22832	0.0541	--	--			4.09585	58.3	50.6592	-449.582	--	--
	4.04058	0.21801	0.22837	0.05179	--	--			4.09708	50	50.6758	-457.898	--	--
	4.03735	0.2221	0.22843	0.05582	--	--			4.09831	63.3	50.6948	-444.617	--	--
	4.03412	0.2241	0.22849	0.05776	--	--			4.09954	51.7	50.7163	-456.239	--	--
	4.03089	0.21611	0.22855	0.04971	--	--			4.10077	64.2	50.7428	-443.765	--	--
	4.02767	0.22575	0.22861	0.05929	--	--			4.10201	46.7	50.7693	-461.292	--	--
	4.02445	0.22698	0.22868	0.06044	--	--			4.10324	61.7	50.7982	-446.321	--	--
	4.02123	0.21797	0.22876	0.05136	--	--			4.10447	60.8	50.8296	-447.252	--	--
	4.01801	0.22742	0.22884	0.06073	--	--			4.1057	57.5	50.8635	-450.586	--	--
	4.0148	0.22582	0.22893	0.05903	--	--			4.10693	47.5	50.8999	-460.622	--	--
	4.01159	0.21981	0.22904	0.05292	--	--			4.10816	60.8	50.9388	-447.361	--	--
	4.00838	0.21757	0.22916	0.05056	--	--			4.10939	60.8	50.9802	-447.402	--	--
	4.00518	0.22034	0.22931	0.05318	--	--			4.11062	59.2	51.0241	-449.046	--	--
	4.00197	0.22455	0.22949	0.0572	--	--			4.11185	43.3	51.0706	-464.993	--	--
	3.99877	0.22116	0.22972	0.05359	--	--			4.11307	68.3	51.1198	-440.042	--	--
	3.99557	0.22263	0.22999	0.05478	--	--			4.1143	63.3	51.1715	-445.094	--	--
	3.99238	0.22287	0.23031	0.0547	--	--			4.11553	65.8	51.2259	-442.648	--	--
	3.98919	0.2262	0.23048	0.05786	--	--			4.11676	41.7	51.2829	-466.805	--	--
	3.986	0.22648	0.2309	0.05773	--	--			4.11799	54.2	51.3428	-454.365	--	--
	3.98281	0.22332	0.23133	0.05414	--	--			4.11922	49.2	51.4053	-459.428	--	--
	3.97962	0.22576	0.23174	0.05617	--	--			4.12045	58.3	51.4707	-450.393	--	--
	3.97644	0.22379	0.23207	0.05388	--	--			4.12168	53.3	51.539	-455.461	--	--
	3.97326	0.22628	0.23226	0.05616	--	--			4.12291	70	51.6102	-438.833	--	--
	3.97008	0.22637	0.2323	0.05622	--	--			4.12413	54.2	51.6844	-454.707	--	--
	3.96691	0.2259	0.23219	0.05585	--	--			4.12536	61.7	51.7616	-447.284	--	--
	3.96373	0.22818	0.232	0.05833	--	--			4.12659	54.2	51.8419	-454.864	--	--
	3.96056	0.22983	0.23179	0.06019	--	--			4.12782	70	51.9254	-439.148	--	--
	3.9574	0.22812	0.23159	0.05869	--	--			4.12905	60.8	52.0121	-448.434	--	--
	3.95423	0.22309	0.23143	0.0538	--	--			4.13027	62.5	52.1022	-446.824	--	--
	3.95107	0.21959	0.23134	0.0504	--	--			4.1315	50	52.1956	-459.418	--	--
	3.94791	0.23081	0.23133	0.06163	--	--			4.13273	62.5	52.2925	-447.015	--	--
	3.94475	0.21863	0.23139	0.04939	--	--			4.13396	59.2	52.3931	-450.415	--	--
	3.9416	0.2238	0.23155	0.0544	--	--			4.13518	55	52.4972	-454.72	--	--
	3.93844	0.22893	0.2318	0.05927	--	--			4.13641	64.2	52.6052	-445.628	--	--
	3.93529	0.22872	0.23218	0.05868	--	--			4.13764	54.2	52.717	-455.739	--	--
	3.93215	0.22806	0.23272	0.05748	--	--			4.13886	50.8	52.8329	-459.255	--	--
	3.929	0.23326	0.23346	0.06194	--	--			4.14009	74.2	52.9528	-435.975	--	--
	3.92586	0.21998	0.23447	0.04766	--	--			4.14132	56.7	53.077	-453.599	--	--
	3.92272	0.23386	0.2358	0.06021	--	--			4.14254	58.3	53.2055	-452.128	--	--
	3.91958	0.23111	0.2375	0.05576	--	--			4.14377	68.3	53.3386	-442.261	--	--
	3.91645	0.23377	0.23962	0.0563	--	--			4.145	73.3	53.4763	-437.399	--	--
	3.91332	0.2414	0.24215	0.0614	--	--			4.14622	42.5	53.6187	-468.341	--	--
	3.91019	0.2454	0.245	0.06255	--	--			4.14745	60.8	53.7662	-450.188	--	--
	3.90706	0.25081	0.24805	0.0649	--	--			4.14867	66.7	53.9187	-444.441	--	--
	3.90394	0.24908	0.251	0.06022	--	--			4.1499	69.2	54.0766	-442.099	--	--
	3.90081	0.25168	0.25341	0.06042	--	--			4.15113	63.3	54.24	-448.162	--	--
	3.89769	0.25869	0.25477	0.06606	--	--			4.15235	53.3	54.409	-458.331	--	--
	3.89458	0.25441	0.25479	0.06177	--	--			4.15358	58.3	54.584	-453.506	--	--
	3.89146	0.25582	0.25349	0.06448	--	--			4.1548	64.2	54.7651	-447.787	--	--
	3.88835	0.25317	0.25127	0.06406	--	--			4.15603	60	54.9525	-452.175	--	--
	3.88524	0.24703	0.2486	0.06057	--	--			4.15725	84.2	55.1465	-428.169	--	--
	3.88213	0.24284	0.2459	0.05909	--	--			4.15848	55	55.3474	-457.57	--	--
	3.87903	0.24019	0.2434	0.05893	--	--			4.1597	52.5	55.5553	-460.278	--	--
	3.87593	0.24577	0.24124	0.06668	--	--			4.16093	58.3	55.7707	-454.693	--	--
	3.87283	0.23968	0.23943	0.0624	--	--			4.16215	62.5	55.9938	-450.716	--	--
	3.86973	0.23584	0.23794	0.06006	--	--			4.16337	53.3	56.225	-460.147	--	--
	3.86663	0.23791	0.23671	0.06335	--	--			4.1646	83.3	56.4644	-430.387	--	--
	3.86354	0.23512	0.23572	0.06154	--	--			4.16582	65	56.7127	-448.935	--	--
	3.86045	0.23219	0.23493	0.05941	--	--			4.16705	65	56.97	-449.192	--	--
	3.85736	0.23115	0.2343	0.059	--	--			4.16827	56.7	57.2368	-457.759	--	--
	3.85428	0.22947	0.23382	0.0578	--	--			4.16949	61.7	57.5136	-453.036	--	--
	3.8512	0.2358	0.23345	0.06451	--	--			4.17072	73.3	57.8007	-441.723	--	--
	3.84812	0.23066	0.23317	0.05964	--	--			4.17194	68.3	58.0987	-447.021	--	--
	3.84504	0.23471	0.23296	0.0639	--	--			4.17316	65	58.408	-450.63	--	--
	3.84196	0.22808	0.23281	0.05741	--	--			4.17439	81.7	58.7293	-434.252	--	--
	3.83889	0.23056	0.23272	0.05999	--	--			4.17561	64.2	59.063	-452.085	--	--
	3.83582	0.22772	0.23266	0.05721	--	--			4.17683	74.2	59.4098	-442.432	--	--
	3.83275	0.22964	0.23263	0.05915	--	--			4.17806	62.5	59.7704	-454.493	--	--
	3.82969	0.22742	0.23262	0.05694	--	--			4.17928	66.7	60.1453	-450.668	--	--
	3.82663	0.22594	0.23264	0.05545	--	--			4.1805	63.3	60.5354	-454.458	--	--
	3.82357	0.22603	0.23267	0.0555	--	--			4.18172	67.5	60.9415	-450.664	--	--
	3.82051	0.22883	0.23272	0.05826	--	--			4.18295	66.7	61.3644	-451.887	--	--
	3.81745	0.23339	0.23278	0.06275	--	--			4.18417	73.3	61.8049	-445.727	--	--
	3.8144	0.225	0.23285	0.05429	--	--			4.18539	81.7	62.264	-437.786	--	--
	3.81135	0.23735	0.23294	0.06656	--	--			4.18661	70.8	62.7428	-449.165	--	--
	3.8083	0.23178	0.23304	0.06089	--	--			4.18783	69.2	63.2424	-451.265	--	--
	3.80526	0.23446	0.23314	0.06346	--	--			4.18905	84.2	63.7639	-436.786	--	--
	3.80221	0.22408	0.23326	0.05296	--	--			4.19028	77.5	64.3086	-444.031	--	--
	3.79917	0.22799	0.2334	0.05674	--	--			4.1915	80	64.8778	-442.1	--	--
	3.79613	0.22833	0.23354	0.05693	--	--			4.19272	82.5	65.4731	-440.195	--	--
	3.7931	0.22739	0.2337	0.05584	--	--			4.19394	81.7	66.0959	-441.618	--	--
	3.79006	0.23335	0.23388	0.06162	--	--			4.19516	67.5	66.7481	-456.47	--	--
	3.78703	0.23392	0.23407	0.062	--	--			4.19638	81.7	67.4313	-442.954	--	--
	3.784	0.23632	0.23428	0.06419	--	--			4.1976	70.8	68.1476	-454.57	--	--
	3.78098	0.23652	0.23451	0.06416	--	--			4.19882	84.2	68.8991	-441.921	--	--
	3.77795	0.23248	0.23476	0.05987	--	--			4.20004	76.7	69.6882	-450.21	--	--
	3.77493	0.23516	0.23504	0.06227	--	--			4.20126	89.2	70.5173	-438.54	--	--
	3.77191	0.23846	0.23534	0.06527	--	--			4.20248	80	71.3891	-448.611	--	--
	3.7689	0.23331	0.23568	0.05977	--	--			4.2037	80	72.3067	-449.529	--	--
	3.76588	0.23329	0.23606	0.05938	--	--			4.20492	88.3	73.2732	-442.196	--	--
	3.76287	0.23048	0.23648	0.05615	--	--			4.20614	89.2	74.2922	-442.315	--	--
	3.75986	0.2338	0.23695	0.059	--	--			4.20736	94.2	75.3676	-438.39	--	--
	3.75685	0.22634	0.23748	0.051	--	--			4.20858	90.8	76.5036	-442.926	--	--
	3.75385	0.23198	0.23809	0.05604	--	--			4.2098	87.5	77.7048	-447.427	--	--
	3.75085	0.22919	0.23878	0.05256	--	--			4.21102	89.2	78.9766	-446.999	--	--
	3.74785	0.23441	0.23958	0.05698	--	--			4.21224	108.3	80.3246	-429.247	--	--
	3.74485	0.23888	0.24053	0.06049	--	--			4.21346	107.5	81.7554	-431.478	--	--
	3.74186	0.23954	0.24167	0.06001	--	--			4.21468	86.7	83.2773	-453.8	--	--
	3.73886	0.23802	0.24308	0.05708	--	--			4.2159	102.5	84.8965	-439.619	--	--
	3.73587	0.24336	0.24487	0.06063	--	--			4.21712	110	86.6235	-433.846	--	--
	3.73289	0.2478	0.24721	0.06274	--	--			4.21833	100	88.4693	-445.692	--	--
	3.7299	0.25276	0.25031	0.06459	--	--			4.21955	120.8	90.4466	-426.869	--	--
	3.72692	0.25554	0.25449	0.0632	--	--			4.22077	126.7	92.5703	-423.093	--	--
	3.72394	0.24761	0.26009	0.04967	--	--			4.22199	102.5	94.8582	-449.58	--	--
	3.72096	0.25983	0.26752	0.05446	--	--			4.22321	121.7	97.331	-432.853	--	--
	3.71798	0.2743	0.27718	0.05927	--	--			4.22443	135.8	100.014	-421.436	--	--
	3.71501	0.28358	0.28938	0.05635	--	--			4.22564	134.2	102.937	-425.959	--	--
	3.71204	0.29676	0.30427	0.05465	--	--			4.22686	135.8	106.134	-427.556	--	--
	3.70907	0.31225	0.32168	0.05271	--	--			4.22808	140	109.649	-426.871	--	--
	3.7061	0.31999	0.34102	0.04112	--	--			4.2293	130.8	113.532	-439.954	--	--
	3.70314	0.34602	0.36075	0.04742	--	--			4.23051	143.3	117.843	-431.765	--	--
	3.70018	0.35238	0.3791	0.03542	--	--			4.23173	159.2	122.651	-420.673	--	--
	3.69722	0.36966	0.39288	0.03893	--	--			4.23295	163.3	128.039	-421.962	--	--
	3.69426	0.36091	0.39903	0.02402	--	--			4.23416	175	134.102	-416.324	--	--
	3.69131	0.36567	0.39599	0.03183	--	--			4.23538	161.7	140.947	-436.469	--	--
	3.68836	0.36517	0.3846	0.04272	--	--			4.2366	187.5	148.697	-418.42	--	--
	3.68541	0.34909	0.36755	0.04369	--	--			4.23781	194.2	157.489	-420.511	--	--
	3.68246	0.33702	0.34795	0.05122	--	--			4.23903	222.5	167.472	-402.194	--	--
	3.67952	0.32165	0.32828	0.05552	--	--			4.24025	200.8	178.808	-435.23	--	--
	3.67657	0.30163	0.31014	0.05364	--	--			4.24146	240.8	191.669	-408.092	--	--
	3.67363	0.28923	0.29438	0.057	--	--			4.24268	240	206.236	-423.458	--	--
	3.67069	0.27255	0.2813	0.0534	--	--			4.24389	250.8	222.689	-429.111	--	--
	3.66776	0.26721	0.27087	0.05849	--	--			4.24511	287.5	241.211	-410.933	--	--
	3.66483	0.25432	0.2628	0.05366	--	--			4.24633	285.8	261.973	-433.395	--	--
	3.66189	0.24598	0.25672	0.0514	--	--			4.24754	333.3	285.133	-409.055	--	--
	3.65897	0.24552	0.25221	0.05546	--	--			4.24876	323.3	310.824	-444.747	--	--
	3.65604	0.24716	0.24888	0.06043	--	--			4.24997	327.5	339.146	-468.868	--	--
	3.65312	0.23719	0.24641	0.05293	--	--			4.25119	377.5	370.149	-449.871	--	--
	3.65019	0.24235	0.24454	0.05995	--	--			4.2524	400.8	403.819	-460.241	--	--
	3.64728	0.23941	0.24311	0.05844	--	--			4.25362	447.5	440.057	-449.78	--	--
	3.64436	0.23224	0.24197	0.05242	--	--			4.25483	486.7	478.656	-449.178	--	--
	3.64144	0.23322	0.24104	0.05432	--	--			4.25605	508.3	519.263	-468.186	--	--
	3.63853	0.23119	0.24028	0.05306	--	--			4.25726	554.2	561.356	-464.378	--	--
	3.63562	0.23598	0.23963	0.0585	--	--			4.25847	613.3	604.204	-448.126	--	--
	3.63272	0.23683	0.23907	0.0599	--	--			4.25969	677.5	646.852	-426.575	--	--
	3.62981	0.23118	0.23859	0.05473	--	--			4.2609	665.8	688.13	-479.552	--	--
	3.62691	0.23614	0.23818	0.06011	--	--			4.26212	726.7	726.678	-457.2	--	--
	3.62401	0.2277	0.23782	0.05203	--	--			4.26333	750	761.11	-468.333	--	--
	3.62111	0.22503	0.2375	0.04968	--	--			4.26454	826.7	790.075	-420.598	--	--
	3.61821	0.23246	0.23722	0.05739	--	--			4.26576	785	812.48	-484.702	--	--
	3.61532	0.23178	0.23697	0.05695	--	--			4.26697	846.7	827.875	-438.397	--	--
	3.61243	0.23262	0.23676	0.05801	--	--			4.26818	813.3	835.523	-479.445	--	--
	3.60954	0.23251	0.23656	0.0581	--	--			4.2694	836.7	835.879	-456.402	--	--
	3.60665	0.23378	0.2364	0.05953	--	--			4.27061	798.3	829.469	-488.392	--	--
	3.60377	0.23081	0.23625	0.05671	--	--			4.27182	869.2	816.96	-404.983	--	--
	3.60089	0.22372	0.23611	0.04976	--	--			4.27304	849.2	799.094	-407.116	--	--
	3.59801	0.23345	0.236	0.0596	--	--			4.27425	741.7	776.482	-492.004	--	--
	3.59513	0.23848	0.23589	0.06474	--	--			4.27546	730	749.679	-476.901	--	--
	3.59225	0.23402	0.2358	0.06037	--	--			4.27667	740	719.211	-436.433	--	--
	3.58938	0.23195	0.23572	0.05838	--	--			4.27788	716.7	685.643	-426.166	--	--
	3.58651	0.23477	0.23565	0.06127	--	--			4.2791	609.2	649.758	-497.78	--	--
	3.58364	0.23252	0.23559	0.05908	--	--			4.28031	608.3	612.054	-460.976	--	--
	3.58078	0.22999	0.23553	0.0566	--	--			4.28152	571.7	573.466	-458.988	--	--
	3.57791	0.22373	0.23548	0.05039	--	--			4.28273	492.5	534.796	-499.519	--	--
	3.57505	0.23105	0.23544	0.05775	--	--			4.28394	473.3	496.78	-480.702	--	--
	3.57219	0.23749	0.23541	0.06423	--	--			4.28516	448.3	460.036	-468.958	--	--
	3.56934	0.23107	0.23538	0.05784	--	--			4.28637	400	425.046	-482.268	--	--
	3.56648	0.23049	0.23535	0.05729	--	--			4.28758	403.3	392.15	-446.072	--	--
	3.56363	0.23677	0.23533	0.06359	--	--			4.28879	362.5	361.563	-456.285	--	--
	3.56078	0.24255	0.23531	0.06939	--	--			4.29	284.2	333.392	-506.414	--	--
	3.55793	0.23678	0.2353	0.06363	--	--			4.29121	295.8	307.661	-469.083	--	--
	3.55509	0.22418	0.23529	0.05103	--	--			4.29242	280	284.328	-461.55	--	--
	3.55224	0.23248	0.23528	0.05935	--	--			4.29363	240.8	263.304	-479.726	--	--
	3.5494	0.23321	0.23528	0.06007	--	--			4.29484	225	244.469	-476.691	--	--
	3.54657	0.23142	0.23528	0.05828	--	--			4.29605	215.8	227.681	-469.103	--	--
	3.54373	0.22724	0.23528	0.0541	--	--			4.29726	200	212.784	-470.006	--	--
	3.54089	0.2356	0.23529	0.06246	--	--			4.29847	178.3	199.618	-478.541	--	--
	3.53806	0.23399	0.23529	0.06085	--	--			4.29968	187.5	188.023	-457.745	--	--
	3.53523	0.2335	0.2353	0.06034	--	--			4.30089	177.5	177.841	-457.563	--	--
	3.53241	0.23342	0.23531	0.06025	--	--			4.3021	160	168.921	-466.144	--	--
	3.52958	0.22746	0.2353	0.0543	--	--			4.30331	155	161.123	-463.346	--	--
	3.52676	0.23813	0.23532	0.06496	--	--			4.30452	141.7	154.316	-469.838	--	--
	3.52394	0.2302	0.23534	0.05701	--	--			4.30573	145	148.38	-460.602	--	--
	3.52112	0.23505	0.23536	0.06184	--	--			4.30694	117.5	143.207	-482.929	--	--
	3.5183	0.23416	0.23538	0.06093	--	--			4.30815	150.8	138.702	-445.124	--	--
	3.51549	0.22978	0.2354	0.05653	--	--			4.30936	130	134.78	-462.002	--	--
	3.51268	0.22909	0.23542	0.05582	--	--			4.31056	132.5	131.368	-456.09	--	--
	3.50987	0.23734	0.23545	0.06404	--	--			4.31177	133.3	128.402	-452.324	--	--
	3.50706	0.23406	0.23547	0.06073	--	--			4.31298	121.7	125.829	-461.351	--	--
	3.50426	0.23306	0.2355	0.05971	--	--			4.31419	118.3	123.602	-462.524	--	--
	3.50146	0.22899	0.23553	0.0556	--	--			4.3154	105	121.683	-473.905	--	--
	3.49866	0.23288	0.23557	0.05946	--	--			4.31661	111.7	120.04	-465.562	--	--
	3.49586	0.23308	0.2356	0.05963	--	--			4.31781	133.3	118.645	-442.568	--	--
	3.49306	0.23612	0.23564	0.06263	--	--			4.31902	118.3	117.478	-456.4	--	--
	3.49027	0.23368	0.23568	0.06015	--	--			4.32023	118.3	116.519	-455.442	--	--
	3.48748	0.23982	0.23572	0.06624	--	--			4.32144	131.7	115.756	-441.278	--	--
	3.48469	0.23865	0.23576	0.06503	--	--			4.32264	97.5	115.175	-474.897	--	--
	3.4819	0.23449	0.23581	0.06083	--	--			4.32385	105.8	114.768	-466.19	--	--
	3.47912	0.23661	0.23587	0.06289	--	--			4.32506	115.8	114.528	-455.95	--	--
	3.47634	0.23488	0.23593	0.0611	--	--			4.32627	111.7	114.449	-459.972	--	--
	3.47356	0.2338	0.236	0.05995	--	--			4.32747	107.5	114.529	-464.251	--	--
	3.47078	0.23557	0.23608	0.06164	--	--			4.32868	102.5	114.63	-469.353	--	--
	3.468	0.22965	0.23617	0.05562	--	--			4.32989	101.7	115.022	-470.545	--	--
	3.46523	0.23678	0.2363	0.06262	--	--			4.33109	119.2	115.57	-453.592	--	--
	3.46246	0.24199	0.23645	0.06768	--	--			4.3323	106.7	116.274	-466.796	--	--
	3.45969	0.2422	0.23664	0.06771	--	--			4.3335	135	117.139	-439.361	--	--
	3.45692	0.23288	0.23688	0.05814	--	--			4.33471	114.2	118.168	-461.191	--	--
	3.45416	0.24268	0.23719	0.06764	--	--			4.33592	122.5	119.368	-454.09	--	--
	3.4514	0.23762	0.23756	0.06221	--	--			4.33712	111.7	120.677	-466.199	--	--
	3.44864	0.23653	0.238	0.06068	--	--			4.33833	120	122.24	-459.462	--	--
	3.44588	0.24083	0.23851	0.06447	--	--			4.33953	120	124	-461.222	--	--
	3.44312	0.24006	0.23907	0.06313	--	--			4.34074	150	125.97	-433.192	--	--
	3.44037	0.23611	0.23965	0.05861	--	--			4.34194	122.5	128.165	-462.887	--	--
	3.43762	0.24706	0.24021	0.069	--	--			4.34315	135	130.605	-452.827	--	--
	3.43487	0.2341	0.24065	0.0556	--	--			4.34435	140.8	133.311	-449.733	--	--
	3.43212	0.2379	0.2409	0.05915	--	--			4.34556	133.3	136.311	-460.233	--	--
	3.42938	0.23917	0.24091	0.06041	--	--			4.34676	128.3	139.635	-468.558	--	--
	3.42664	0.23833	0.24068	0.05979	--	--			4.34797	135.8	143.323	-464.745	--	--
	3.4239	0.24057	0.24028	0.06243	--	--			4.34917	134.2	147.417	-470.439	--	--
	3.42116	0.2401	0.23979	0.06246	--	--			4.35038	155.8	151.971	-453.393	--	--
	3.41842	0.23987	0.23927	0.06274	--	--			4.35158	167.5	157.044	-446.767	--	--
	3.41569	0.23921	0.23878	0.06258	--	--			4.35279	174.2	162.71	-445.732	--	--
	3.41296	0.24017	0.23834	0.06397	--	--			4.35399	185	169.048	-441.271	--	--
	3.41023	0.23933	0.23798	0.0635	--	--			4.35519	167.5	176.228	-465.95	--	--
	3.4075	0.24238	0.23768	0.06684	--	--			4.3564	180	184.209	-461.432	--	--
	3.40477	0.23921	0.23746	0.0639	--	--			4.3576	195	193.186	-455.408	--	--
	3.40205	0.22934	0.23729	0.05419	--	--			4.3588	190	203.292	-470.514	--	--
	3.39933	0.24018	0.23717	0.06515	--	--			4.36001	225	214.676	-446.898	--	--
	3.39661	0.23816	0.2371	0.06321	--	--			4.36121	193.3	227.498	-491.42	--	--
	3.3939	0.23567	0.23705	0.06077	--	--			4.36241	236.7	241.932	-462.455	--	--
	3.39118	0.23323	0.23702	0.05836	--	--			4.36362	263.3	258.162	-452.084	--	--
	3.38847	0.23714	0.237	0.06229	--	--			4.36482	280	276.378	-453.6	--	--
	3.38576	0.236	0.237	0.06115	--	--			4.36602	272.5	296.776	-481.498	--	--
	3.38305	0.23722	0.237	0.06236	--	--			4.36722	293.3	319.588	-483.51	--	--
	3.38035	0.23448	0.23701	0.05961	--	--			4.36843	349.2	344.933	-452.955	--	--
	3.37765	0.23631	0.23703	0.06143	--	--			4.36963	367.5	373.028	-462.75	--	--
	3.37494	0.23495	0.23704	0.06005	--	--			4.37083	392.5	404.034	-468.757	--	--
	3.37224	0.23443	0.23706	0.05952	--	--			4.37203	418.3	438.087	-477.009	--	--
	3.36955	0.23383	0.23708	0.05889	--	--			4.37323	435	475.282	-497.504	--	--
	3.36685	0.23756	0.23711	0.06261	--	--			4.37444	498.3	515.661	-474.583	--	--
	3.36416	0.22976	0.23713	0.05478	--	--			4.37564	571.7	559.197	-444.72	--	--
	3.36147	0.23701	0.23716	0.062	--	--			4.37684	525	605.769	-537.991	--	--
	3.35878	0.24386	0.23718	0.06882	--	--			4.37804	602.5	655.134	-509.856	--	--
	3.3561	0.23657	0.23721	0.0615	--	--			4.37924	671.7	706.896	-492.419	--	--
	3.35341	0.23523	0.23724	0.06014	--	--			4.38044	739.2	760.475	-478.498	--	--
	3.35073	0.23967	0.23727	0.06455	--	--			4.38164	819.2	815.069	-453.091	--	--
	3.34805	0.23658	0.2373	0.06142	--	--			4.38284	876.7	869.634	-450.157	--	--
	3.34537	0.23362	0.23716	0.05861	--	--			4.38404	1015.8	922.891	-364.313	--	--
	3.3427	0.24414	0.2372	0.06909	--	--			4.38524	1064.2	973.358	-366.38	--	--
	3.34003	0.23551	0.23723	0.06042	--	--			4.38644	1140	1019.44	-336.663	--	--
	3.33736	0.23497	0.23727	0.05985	--	--			4.38765	1188.3	1059.56	-328.487	--	--
	3.33469	0.23395	0.2373	0.05879	--	--			4.38884	1241.7	1092.34	-307.865	--	--
	3.33202	0.24375	0.23734	0.06856	--	--			4.39004	1337.5	1116.73	-236.453	--	--
	3.32936	0.23546	0.23737	0.06023	--	--			4.39124	1286.7	1132.15	-302.67	--	--
	3.32669	0.23864	0.23741	0.06337	--	--			4.39244	1292.5	1138.5	-303.226	--	--
	3.32403	0.23829	0.23745	0.06299	--	--			4.39364	1359.2	1136.14	-234.161	--	--
	3.32138	0.2356	0.23748	0.06026	--	--			4.39484	1331.7	1125.69	-251.208	--	--
	3.31872	0.23588	0.23752	0.06051	--	--			4.39604	1274.2	1107.92	-290.943	--	--
	3.31606	0.23534	0.23755	0.05993	--	--			4.39724	1217.5	1083.62	-323.345	--	--
	3.31341	0.23121	0.23759	0.05576	--	--			4.39844	1240	1053.51	-270.737	--	--
	3.31076	0.24138	0.23763	0.0659	--	--			4.39964	1098.3	1018.25	-377.173	--	--
	3.30812	0.23601	0.23766	0.06049	--	--			4.40084	1032.5	978.471	-403.193	--	--
	3.30547	0.24513	0.2377	0.06958	--	--			4.40204	1054.2	934.857	-337.88	--	--
	3.30283	0.24204	0.23774	0.06645	--	--			4.40323	961.7	888.183	-383.705	--	--
	3.30019	0.23616	0.23778	0.06053	--	--			4.40443	888.3	839.31	-408.233	--	--
	3.29755	0.24186	0.23781	0.0662	--	--			4.40563	816.7	789.162	-429.684	--	--
	3.29491	0.24044	0.23785	0.06473	--	--			4.40683	740	738.66	-455.882	--	--
	3.29228	0.24223	0.23789	0.06649	--	--			4.40803	713.3	688.662	-432.585	--	--
	3.28964	0.23423	0.23793	0.05845	--	--			4.40922	654.2	639.915	-442.937	--	--
	3.28701	0.23585	0.23796	0.06004	--	--			4.41042	607.5	593.021	-442.743	--	--
	3.28438	0.23402	0.238	0.05817	--	--			4.41162	559.2	548.434	-446.457	--	--
	3.28176	0.24578	0.23804	0.06989	--	--			4.41282	495.8	506.466	-467.888	--	--
	3.27913	0.23594	0.23807	0.06002	--	--			4.41401	444.2	467.301	-480.323	--	--
	3.27651	0.23429	0.23811	0.05832	--	--			4.41521	396.7	431.022	-491.545	--	--
	3.27389	0.24057	0.23916	0.06356	--	--			4.41641	359.2	397.632	-495.654	--	--
	3.27127	0.24374	0.23921	0.06667	--	--			4.41761	303.3	367.068	-520.991	--	--
	3.26866	0.23817	0.23926	0.06106	--	--			4.4188	301.7	339.225	-494.748	--	--
	3.26604	0.23493	0.23931	0.05776	--	--			4.42	273.3	313.965	-497.888	--	--
	3.26343	0.24018	0.23936	0.06296	--	--			4.4212	258.3	291.129	-490.052	--	--
	3.26082	0.24386	0.23941	0.0666	--	--			4.42239	236.7	270.546	-491.068	--	--
	3.25821	0.24808	0.23946	0.07077	--	--			4.42359	222.5	252.038	-486.76	--	--
	3.25561	0.23841	0.23951	0.06105	--	--			4.42478	189.2	235.427	-503.45	--	--
	3.253	0.23969	0.23956	0.06227	--	--			4.42598	210.8	220.54	-466.962	--	--
	3.2504	0.24123	0.23961	0.06376	--	--			4.42718	184.2	207.208	-480.23	--	--
	3.2478	0.24932	0.23967	0.0718	--	--			4.42837	172.5	195.271	-479.994	--	--
	3.24521	0.23928	0.23972	0.06171	--	--			4.42957	175.8	184.58	-466.003	--	--
	3.24261	0.24494	0.23977	0.06732	--	--			4.43076	167.5	174.997	-464.72	--	--
	3.24002	0.24166	0.23982	0.06399	--	--			4.43196	159.2	166.395	-464.418	--	--
	3.23743	0.24521	0.23987	0.06749	--	--			4.43315	147.5	158.66	-468.382	--	--
	3.23484	0.24918	0.23993	0.0714	--	--			4.43435	143.3	151.687	-465.609	--	--
	3.23225	0.24826	0.23998	0.07042	--	--			4.43554	132.5	145.385	-470.108	--	--
	3.22967	0.25252	0.24003	0.07464	--	--			4.43674	139.2	139.674	-457.696	--	--
	3.22708	0.24666	0.24009	0.06872	--	--			4.43793	125	134.482	-466.704	--	--
	3.2245	0.24982	0.24014	0.07182	--	--			4.43913	120	129.747	-466.969	--	--
	3.22193	0.24758	0.2402	0.06953	--	--			4.44032	124.2	125.415	-458.437	--	--
	3.21935	0.2498	0.24025	0.07169	--	--			4.44151	114.2	121.441	-464.463	--	--
	3.21677	0.25765	0.24031	0.07949	--	--			4.44271	117.5	117.784	-457.506	--	--
	3.2142	0.24873	0.24036	0.07051	--	--			4.4439	101.7	114.411	-469.933	--	--
	3.21163	0.24162	0.24042	0.06334	--	--			4.4451	106.7	111.292	-461.815	--	--
	3.20906	0.24174	0.24048	0.06341	--	--			4.44629	110	108.404	-455.626	--	--
	3.2065	0.25503	0.24053	0.07664	--	--			4.44748	105.8	105.725	-457.148	--	--
	3.20393	0.24082	0.24059	0.06237	--	--			4.44868	99.2	103.238	-461.26	--	--
	3.20137	0.24743	0.24065	0.06893	--	--			4.44987	80.8	100.927	-477.349	--	--
	3.19881	0.24042	0.24071	0.06186	--	--			4.45106	91.7	98.7788	-464.301	--	--
	3.19625	0.24361	0.24077	0.06499	--	--			4.45226	84.2	96.7829	-469.805	--	--
	3.1937	0.24573	0.24083	0.06705	--	--			4.45345	89.2	94.9292	-462.952	--	--
	3.19114	0.24086	0.24089	0.06212	--	--			4.45464	89.2	93.2092	-461.231	--	--
	3.18859	0.24339	0.24095	0.06459	--	--			4.45583	73.3	91.6149	-475.537	--	--
	3.18604	0.24108	0.24101	0.06222	--	--			4.45703	81.7	90.1393	-465.662	--	--
	3.18349	0.24117	0.24107	0.06224	--	--			4.45822	74.2	88.7756	-471.798	--	--
	3.18095	0.24534	0.24114	0.06635	--	--			4.45941	88.3	87.5173	-456.44	--	--
	3.17841	0.24422	0.2412	0.06517	--	--			4.4606	80	86.3577	-463.58	--	--
	3.17586	0.2444	0.24127	0.06528	--	--			4.46179	80	85.2896	-462.512	--	--
	3.17332	0.24361	0.24133	0.06443	--	--			4.46299	75.8	84.3052	-465.728	--	--
	3.17079	0.24638	0.2414	0.06713	--	--			4.46418	80.8	83.3958	-459.818	--	--
	3.16825	0.24621	0.24147	0.06689	--	--			4.46537	89.2	82.5513	-450.574	--	--
	3.16572	0.24672	0.24153	0.06734	--	--			4.46656	67.5	81.76	-471.482	--	--
	3.16319	0.25022	0.2416	0.07076	--	--			4.46775	84.2	81.0092	-454.031	--	--
	3.16066	0.24492	0.24167	0.06539	--	--			4.46894	75	80.2847	-462.507	--	--
	3.15813	0.24029	0.24175	0.06069	--	--			4.47013	78.3	79.5724	-458.495	--	--
	3.1556	0.24337	0.24182	0.0637	--	--			4.47132	68.3	78.8589	-467.781	--	--
	3.15308	0.24694	0.24189	0.06719	--	--			4.47251	61.7	78.1328	-473.655	--	--
	3.15056	0.24488	0.24197	0.06506	--	--			4.4737	73.3	77.386	-461.308	--	--
	3.14804	0.24074	0.24205	0.06084	--	--			4.4749	65	76.6143	-468.837	--	--
	3.14552	0.24843	0.24213	0.06845	--	--			4.47609	55.8	75.817	-477.239	--	--
	3.14301	0.2469	0.24221	0.06684	--	--			4.47728	70	74.9966	-462.219	--	--
	3.14049	0.24468	0.24229	0.06453	--	--			4.47847	65	74.1567	-466.379	--	--
	3.13798	0.24325	0.24238	0.06302	--	--			4.47965	65	73.3017	-465.524	--	--
	3.13547	0.24135	0.24247	0.06103	--	--			4.48084	60.8	72.4352	-468.858	--	--
	3.13297	0.23854	0.24256	0.05813	--	--			4.48203	65	71.5604	-463.783	--	--
	3.13046	0.24902	0.24265	0.06851	--	--			4.48322	56.7	70.6795	-471.202	--	--
	3.12796	0.25076	0.24275	0.07016	--	--			4.48441	70	69.7951	-457.017	--	--
	3.12546	0.24652	0.24285	0.06582	--	--			4.4856	45.8	68.9104	-480.333	--	--
	3.12296	0.25096	0.24295	0.07016	--	--			4.48679	63.3	68.0293	-461.952	--	--
	3.12046	0.24581	0.24306	0.0649	--	--			4.48798	62.5	67.1567	-461.879	--	--
	3.11796	0.25023	0.24317	0.0692	--	--			4.48917	63.3	66.2978	-460.22	--	--
	3.11547	0.25138	0.24329	0.07023	--	--			4.49036	65	65.458	-457.68	--	--
	3.11298	0.2434	0.24342	0.06213	--	--			4.49155	55.8	64.6421	-466.064	--	--
	3.11049	0.24308	0.24356	0.06167	--	--			4.49273	51.7	63.854	-469.376	--	--
	3.108	0.24384	0.2437	0.06229	--	--			4.49392	58.3	63.0966	-462.019	--	--
	3.10552	0.24794	0.24386	0.06623	--	--			4.49511	56.7	62.372	-462.894	--	--
	3.10303	0.24666	0.24403	0.06477	--	--			4.4963	45.8	61.681	-473.103	--	--
	3.10055	0.2476	0.24423	0.06552	--	--			4.49749	46.7	61.024	-471.546	--	--
	3.09807	0.24419	0.24445	0.06188	--	--			4.49867	56.7	60.4005	-460.923	--	--
	3.0956	0.24328	0.24472	0.06071	--	--			4.49986	52.5	59.8096	-464.532	--	--
	3.09312	0.24229	0.24504	0.0594	--	--			4.50105	53.3	59.2501	-463.172	--	--
	3.09065	0.2503	0.24543	0.06701	--	--			4.50224	65	58.7206	-450.943	--	--
	3.08818	0.24777	0.24591	0.064	--	--			4.50342	48.3	58.2197	-467.142	--	--
	3.08571	0.24837	0.24652	0.06399	--	--			4.50461	44.2	57.7454	-470.768	--	--
	3.08324	0.24552	0.24728	0.06039	--	--			4.5058	48.3	57.2963	-466.219	--	--
	3.08077	0.24958	0.24819	0.06354	--	--			4.50698	49.2	56.8706	-464.893	--	--
[truncated: 3,075 more rows]
