# Supplementary material for: Defect engineering on V2O3 cathode for long-cycling aqueous zinc metal batteries
Source: Nat Commun. 2021 Nov 25;12:6878. doi: 10.1038/s41467-021-27203-w (PMC8617200; doi:10.1038/s41467-021-27203-w)
Supplement: Supplementary file 3 — Source data [file 41467_2021_27203_MOESM3_ESM.zip › Source-Data/Figure S11.xlsx]

## Sheet: Sheet1
	1M	2M	3M
X	Y	Y	Y
1	4.5	3.3	33.5
2	4.3	4.6	44.3
3	5.6	5.9	53.8
4	7.6	6.9	46.4
5	9.5	7.7	42.1
6	11.3	8.8	40.4
7	12.4	9.4	36.7
8	13	10.3	34.8
9	13.1	10.9	38.2
10	13.6	11.7	37.1
11	13.1	11.9	36.8
12	13.1	12.2	34.2
13	13.5	12.6	33.7
14	13	12.6	33.8
15	13.7	12.8	34.1
16	13.2	13	34.1
17	13.4	13	34.3
18	14	13	34.4
19	13.7	13.2	34.3
20	14.4	13.4	34.1
21	13.6	13.3	33.4
22	14.7	13.4	33.5
23	13.7	13.6	37.6
24	14.3	13.7	38.5
25	13.6	13.6	39.1
26	14.1	13.6	39.9
27	13.8	13.8	40.6
28	13.5	13.8	41.3
29	13.8	13.7	42.4
30	12.8	13.5	43.5
31	13.2	13.5	42.3
32	13.1	14	39.2
33	12.6	14.4	40.1
34	13	14.7	43
35	12.3	14.4	42.3
36	12.3	14.3	41.7
37	12.8	14.2	44.9
38	12.1	13.8	49
39	12.2	14.2	44
40	12.6	13.7	50.2
