# Supplementary material for: Defect engineering on V2O3 cathode for long-cycling aqueous zinc metal batteries
Source: Nat Commun. 2021 Nov 25;12:6878. doi: 10.1038/s41467-021-27203-w (PMC8617200; doi:10.1038/s41467-021-27203-w)
Supplement: Supplementary file 3 — Source data [file 41467_2021_27203_MOESM3_ESM.zip › Source-Data/Figure S12.xlsx]

## Sheet: Sheet1
	1M	2M	3M
X	Y	Y	Y
1	94.1	145.5	197.3
2	117.9	151.2	220.1
3	123.3	156.9	229.2
4	126.5	154.6	221.5
5	125.1	152.7	223.2
6	126.9	150.6	226.8
7	126.5	149.2	231.5
8	125.8	147.5	233.2
9	121.2	145.9	243.8
10	120.6	145.8	245.8
11	120.9	140.7	256.2
12	122.1	139.2	257.7
13	118.5	138.4	260.2
14	118.5	138.8	260.9
15	114.3	139.2	259.6
16	114.7	137.7	258.8
17	111.5	136.8	258.9
18	108.7	142.3	256.8
19	108.8	144.6	253
20	106.4	146.2	252.7
21	105.7	150.1	247.3
22	104.6	152.5	249.1
23	100.2	152.1	249.2
24	98.6	151.7	244.6
25	96.1	151.9	242.5
26	95	153.4	241.7
27	93.4	150.2	236.1
28	91.7	147.3	236.4
29	89.6	144.6	240.1
30	89.5	144.1	232.1
31	88.4	142.6	232.6
32	86.2	140.2	227.7
33	85.7	143.5	230.1
34	85.8	139.7	228.5
35	84.8	147.5	219.5
36	83.8	146.2	218.2
37	81.3	144.4	215.5
38	80.9	143.4	216.7
39	80.4	142.4	214.1
40	79.3	139.9	216.6
