# Supplementary material for: Defect engineering on V2O3 cathode for long-cycling aqueous zinc metal batteries
Source: Nat Commun. 2021 Nov 25;12:6878. doi: 10.1038/s41467-021-27203-w (PMC8617200; doi:10.1038/s41467-021-27203-w)
Supplement: Supplementary file 3 — Source data [file 41467_2021_27203_MOESM3_ESM.zip › Source-Data/Figure S13.xlsx]

## Sheet: Sheet1
	1st	2nd	3rd
X	Y	Y	Y
0.1	-0.04045	-0.04175	-0.04823
0.101	-0.03996	-0.04131	-0.04768
0.102	-0.03947	-0.04087	-0.04715
0.103	-0.03898	-0.04044	-0.04661
0.104	-0.0385	-0.04	-0.04608
0.105	-0.03802	-0.03958	-0.04556
0.106	-0.03754	-0.03915	-0.04504
0.107	-0.03707	-0.03873	-0.04452
0.108	-0.0366	-0.03831	-0.04401
0.109	-0.03614	-0.0379	-0.0435
0.11	-0.03568	-0.03748	-0.04299
0.111	-0.03522	-0.03707	-0.04249
0.112	-0.03477	-0.03667	-0.042
0.113	-0.03432	-0.03627	-0.0415
0.114	-0.03387	-0.03587	-0.04102
0.115	-0.03343	-0.03547	-0.04053
0.116	-0.03299	-0.03507	-0.04005
0.117	-0.03256	-0.03468	-0.03958
0.118	-0.03213	-0.0343	-0.0391
0.119	-0.0317	-0.03391	-0.03864
0.12	-0.03128	-0.03353	-0.03817
0.121	-0.03086	-0.03315	-0.03771
0.122	-0.03045	-0.03277	-0.03726
0.123	-0.03004	-0.0324	-0.03681
0.124	-0.02963	-0.03203	-0.03636
0.125	-0.02923	-0.03167	-0.03592
0.126	-0.02883	-0.0313	-0.03548
0.127	-0.02843	-0.03094	-0.03505
0.128	-0.02804	-0.03059	-0.03462
0.129	-0.02765	-0.03023	-0.03419
0.13	-0.02726	-0.02988	-0.03377
0.131	-0.02688	-0.02953	-0.03335
0.132	-0.02651	-0.02919	-0.03294
0.133	-0.02613	-0.02885	-0.03253
0.134	-0.02576	-0.02851	-0.03212
0.135	-0.0254	-0.02817	-0.03172
0.136	-0.02504	-0.02784	-0.03132
0.137	-0.02468	-0.02751	-0.03093
0.138	-0.02432	-0.02718	-0.03054
0.139	-0.02397	-0.02686	-0.03016
0.14	-0.02363	-0.02654	-0.02978
0.141	-0.02328	-0.02622	-0.0294
0.142	-0.02294	-0.02591	-0.02903
0.143	-0.02261	-0.0256	-0.02866
0.144	-0.02228	-0.02529	-0.02829
0.145	-0.02195	-0.02499	-0.02793
0.146	-0.02162	-0.02468	-0.02758
0.147	-0.0213	-0.02439	-0.02723
0.148	-0.02099	-0.02409	-0.02688
0.149	-0.02067	-0.0238	-0.02654
0.15	-0.02036	-0.02351	-0.0262
0.151	-0.02006	-0.02322	-0.02586
0.152	-0.01976	-0.02294	-0.02553
0.153	-0.01946	-0.02266	-0.0252
0.154	-0.01917	-0.02238	-0.02488
0.155	-0.01888	-0.02211	-0.02456
0.156	-0.01859	-0.02184	-0.02425
0.157	-0.01831	-0.02157	-0.02394
0.158	-0.01803	-0.0213	-0.02363
0.159	-0.01775	-0.02104	-0.02333
0.16	-0.01748	-0.02078	-0.02303
0.161	-0.01721	-0.02053	-0.02274
0.162	-0.01695	-0.02027	-0.02245
0.163	-0.01669	-0.02003	-0.02217
0.164	-0.01643	-0.01978	-0.02188
0.165	-0.01618	-0.01954	-0.02161
0.166	-0.01593	-0.0193	-0.02133
0.167	-0.01569	-0.01906	-0.02107
0.168	-0.01545	-0.01882	-0.0208
0.169	-0.01521	-0.01859	-0.02054
0.17	-0.01498	-0.01836	-0.02028
0.171	-0.01475	-0.01814	-0.02003
0.172	-0.01452	-0.01792	-0.01978
0.173	-0.0143	-0.0177	-0.01954
0.174	-0.01408	-0.01748	-0.0193
0.175	-0.01387	-0.01727	-0.01906
0.176	-0.01374	-0.01712	-0.0189
0.177	-0.0136	-0.01697	-0.01873
0.178	-0.01347	-0.01681	-0.01857
0.179	-0.01333	-0.01666	-0.0184
0.18	-0.01319	-0.0165	-0.01823
0.181	-0.01305	-0.01635	-0.01807
0.182	-0.01292	-0.01619	-0.01791
0.183	-0.01278	-0.01604	-0.01775
0.184	-0.01265	-0.01589	-0.01759
0.185	-0.01252	-0.01574	-0.01744
0.186	-0.01239	-0.0156	-0.01729
0.187	-0.01226	-0.01545	-0.01714
0.188	-0.01214	-0.0153	-0.017
0.189	-0.01201	-0.01516	-0.01685
0.19	-0.01189	-0.01502	-0.01671
0.191	-0.01177	-0.01488	-0.01658
0.192	-0.01165	-0.01473	-0.01644
0.193	-0.01153	-0.0146	-0.01631
0.194	-0.01141	-0.01446	-0.01619
0.195	-0.01129	-0.01432	-0.01606
0.196	-0.01118	-0.01419	-0.01594
0.197	-0.01106	-0.01405	-0.01583
0.198	-0.01094	-0.01392	-0.01571
0.199	-0.01083	-0.01379	-0.0156
0.2	-0.01072	-0.01366	-0.01549
0.201	-0.01061	-0.01353	-0.01538
0.202	-0.0105	-0.0134	-0.01527
0.203	-0.01039	-0.01327	-0.01517
0.204	-0.01029	-0.01315	-0.01506
0.205	-0.01018	-0.01302	-0.01496
0.206	-0.01008	-0.0129	-0.01485
0.207	-0.00997	-0.01278	-0.01475
0.208	-0.00987	-0.01266	-0.01465
0.209	-0.00977	-0.01254	-0.01455
0.21	-0.00967	-0.01242	-0.01445
0.211	-0.00957	-0.01231	-0.01435
0.212	-0.00947	-0.01219	-0.01425
0.213	-0.00938	-0.01208	-0.01416
0.214	-0.00928	-0.01197	-0.01406
0.215	-0.00919	-0.01186	-0.01396
0.216	-0.00909	-0.01175	-0.01387
0.217	-0.009	-0.01164	-0.01377
0.218	-0.00891	-0.01153	-0.01367
0.219	-0.00882	-0.01143	-0.01358
0.22	-0.00873	-0.01133	-0.01348
0.221	-0.00864	-0.01123	-0.01339
0.222	-0.00856	-0.01112	-0.01329
0.223	-0.00847	-0.01103	-0.0132
0.224	-0.00838	-0.01093	-0.0131
0.225	-0.0083	-0.01083	-0.01301
0.226	-0.00822	-0.01074	-0.01291
0.227	-0.00814	-0.01064	-0.01282
0.228	-0.00806	-0.01055	-0.01272
0.229	-0.00797	-0.01046	-0.01263
0.23	-0.00789	-0.01037	-0.01253
0.231	-0.00781	-0.01028	-0.01244
0.232	-0.00774	-0.01019	-0.01234
0.233	-0.00766	-0.0101	-0.01225
0.234	-0.00758	-0.01002	-0.01215
0.235	-0.0075	-0.00993	-0.01206
0.236	-0.00743	-0.00985	-0.01196
0.237	-0.00735	-0.00977	-0.01187
0.238	-0.00728	-0.00969	-0.01178
0.239	-0.0072	-0.00962	-0.01168
0.24	-0.00713	-0.00954	-0.01159
0.241	-0.00705	-0.00947	-0.0115
0.242	-0.00698	-0.00939	-0.01141
0.243	-0.00691	-0.00932	-0.01132
0.244	-0.00684	-0.00925	-0.01123
0.245	-0.00676	-0.00917	-0.01114
0.246	-0.00669	-0.0091	-0.01105
0.247	-0.00662	-0.00903	-0.01096
0.248	-0.00655	-0.00896	-0.01087
0.249	-0.00648	-0.00889	-0.01079
0.25	-0.00641	-0.00882	-0.0107
0.251	-0.00634	-0.00876	-0.01062
0.252	-0.00627	-0.00869	-0.01053
0.253	-0.00619	-0.00862	-0.01045
0.254	-0.00613	-0.00856	-0.01037
0.255	-0.00606	-0.00849	-0.01028
0.256	-0.00599	-0.00842	-0.0102
0.257	-0.00592	-0.00836	-0.01012
0.258	-0.00584	-0.00829	-0.01004
0.259	-0.00577	-0.00823	-0.00996
0.26	-0.0057	-0.00816	-0.00989
0.261	-0.00563	-0.0081	-0.00981
0.262	-0.00556	-0.00803	-0.00973
0.263	-0.00549	-0.00797	-0.00966
0.264	-0.00541	-0.00791	-0.00958
0.265	-0.00534	-0.00784	-0.00951
0.266	-0.00527	-0.00778	-0.00944
0.267	-0.0052	-0.00772	-0.00936
0.268	-0.00513	-0.00766	-0.00929
0.269	-0.00506	-0.0076	-0.00922
0.27	-0.00499	-0.00754	-0.00915
0.271	-0.00492	-0.00747	-0.00908
0.272	-0.00485	-0.00741	-0.00901
0.273	-0.00478	-0.00735	-0.00894
0.274	-0.00471	-0.00729	-0.00887
0.275	-0.00463	-0.00723	-0.00881
0.276	-0.00456	-0.00717	-0.00874
0.277	-0.00449	-0.00711	-0.00868
0.278	-0.00442	-0.00705	-0.00861
0.279	-0.00435	-0.00699	-0.00855
0.28	-0.00428	-0.00692	-0.00849
0.281	-0.00421	-0.00686	-0.00842
0.282	-0.00414	-0.0068	-0.00836
0.283	-0.00407	-0.00674	-0.0083
0.284	-0.004	-0.00667	-0.00824
0.285	-0.00393	-0.00661	-0.00818
0.286	-0.00385	-0.00655	-0.00812
0.287	-0.00378	-0.00648	-0.00806
0.288	-0.00371	-0.00642	-0.008
0.289	-0.00364	-0.00636	-0.00794
0.29	-0.00356	-0.00629	-0.00788
0.291	-0.00349	-0.00623	-0.00782
0.292	-0.00342	-0.00617	-0.00777
0.293	-0.00334	-0.0061	-0.00771
0.294	-0.00327	-0.00604	-0.00765
0.295	-0.0032	-0.00597	-0.0076
0.296	-0.00312	-0.00591	-0.00754
0.297	-0.00305	-0.00584	-0.00749
0.298	-0.00297	-0.00578	-0.00744
0.299	-0.0029	-0.00571	-0.00738
0.3	-0.00282	-0.00564	-0.00733
0.301	-0.00274	-0.00558	-0.00728
0.302	-0.00267	-0.00551	-0.00722
0.303	-0.00259	-0.00545	-0.00717
0.304	-0.00251	-0.00538	-0.00711
0.305	-0.00243	-0.00531	-0.00706
0.306	-0.00236	-0.00524	-0.007
0.307	-0.00228	-0.00518	-0.00695
0.308	-0.0022	-0.00511	-0.00689
0.309	-0.00212	-0.00504	-0.00684
0.31	-0.00204	-0.00497	-0.00678
0.311	-0.00196	-0.0049	-0.00673
0.312	-0.00188	-0.00483	-0.00667
0.313	-0.0018	-0.00476	-0.00662
0.314	-0.00172	-0.00468	-0.00656
0.315	-0.00164	-0.00461	-0.0065
0.316	-0.00156	-0.00454	-0.00644
0.317	-0.00148	-0.00447	-0.00639
0.318	-0.00139	-0.00439	-0.00633
0.319	-0.00131	-0.00432	-0.00627
0.32	-0.00123	-0.00425	-0.00621
0.321	-0.00115	-0.00417	-0.00615
0.322	-0.00106	-0.0041	-0.00609
0.323	-0.000980128	-0.00402	-0.00603
0.324	-0.000897275	-0.00395	-0.00597
0.325	-0.000812502	-0.00387	-0.00591
0.326	-0.000726739	-0.0038	-0.00585
0.327	-0.000641047	-0.00372	-0.00578
0.328	-0.000555525	-0.00365	-0.00572
0.329	-0.000470219	-0.00357	-0.00565
0.33	-0.000383311	-0.0035	-0.00559
0.331	-0.000297942	-0.00342	-0.00552
0.332	-0.000210263	-0.00334	-0.00546
0.333	-0.000121626	-0.00326	-0.00539
0.334	-3.38754e-05	-0.00318	-0.00532
0.335	5.19315e-05	-0.00311	-0.00526
0.336	0.000139274	-0.00303	-0.00519
0.337	0.000227746	-0.00295	-0.00512
0.338	0.000315969	-0.00287	-0.00505
0.339	0.000404099	-0.00279	-0.00498
0.34	0.000493007	-0.00271	-0.00491
0.341	0.000582291	-0.00263	-0.00484
0.342	0.000671804	-0.00255	-0.00476
0.343	0.000762022	-0.00247	-0.00469
0.344	0.000852408	-0.00238	-0.00461
0.345	0.000945098	-0.0023	-0.00454
0.346	0.00104	-0.00222	-0.00446
0.347	0.00113	-0.00213	-0.00438
0.348	0.00122	-0.00205	-0.0043
0.349	0.00132	-0.00197	-0.00422
0.35	0.00141	-0.00188	-0.00414
0.351	0.0015	-0.0018	-0.00406
0.352	0.0016	-0.00172	-0.00397
0.353	0.0017	-0.00163	-0.00389
0.354	0.00179	-0.00155	-0.00381
0.355	0.00189	-0.00146	-0.00372
0.356	0.00199	-0.00138	-0.00364
0.357	0.00209	-0.0013	-0.00355
0.358	0.0022	-0.00121	-0.00346
0.359	0.0023	-0.00112	-0.00338
0.36	0.0024	-0.00104	-0.00329
0.361	0.00251	-0.000950025	-0.0032
0.362	0.00261	-0.000862983	-0.00311
0.363	0.00272	-0.000775317	-0.00302
0.364	0.00282	-0.00068787	-0.00293
0.365	0.00293	-0.000599959	-0.00284
0.366	0.00303	-0.000512585	-0.00275
0.367	0.00314	-0.000424133	-0.00266
0.368	0.00325	-0.000336036	-0.00257
0.369	0.00336	-0.000245902	-0.00247
0.37	0.00347	-0.000154822	-0.00238
0.371	0.00358	-6.43334e-05	-0.00229
0.372	0.00369	2.75728e-05	-0.00219
0.373	0.00381	0.000119987	-0.0021
0.374	0.00392	0.00021215	-0.00201
0.375	0.00403	0.000305361	-0.00192
0.376	0.00414	0.000397815	-0.00182
0.377	0.00426	0.00049252	-0.00173
0.378	0.00438	0.00058697	-0.00164
0.379	0.00449	0.000682948	-0.00155
0.38	0.00461	0.000778982	-0.00146
0.381	0.00473	0.000875195	-0.00137
0.382	0.00485	0.000972715	-0.00128
0.383	0.00497	0.00107	-0.00118
0.384	0.00509	0.00117	-0.00109
0.385	0.00521	0.00127	-0.001
0.386	0.00533	0.00136	-0.000913121
0.387	0.00545	0.00146	-0.000823027
0.388	0.00558	0.00156	-0.000733219
0.389	0.0057	0.00167	-0.000641618
0.39	0.00583	0.00177	-0.000551207
0.391	0.00595	0.00187	-0.000460989
0.392	0.00608	0.00197	-0.000371328
0.393	0.00621	0.00208	-0.000280675
0.394	0.00634	0.00218	-0.000189907
0.395	0.00646	0.00228	-9.97025e-05
0.396	0.00659	0.00239	-9.00389e-06
0.397	0.00673	0.0025	8.14361e-05
0.398	0.00686	0.0026	0.000173062
0.399	0.00699	0.00271	0.000264812
0.4	0.00712	0.00282	0.000356327
0.401	0.00725	0.00292	0.000448442
0.402	0.00739	0.00303	0.00054079
0.403	0.00752	0.00314	0.000633666
0.404	0.00766	0.00325	0.00072765
0.405	0.0078	0.00336	0.000820975
0.406	0.00793	0.00347	0.000915487
0.407	0.00807	0.00358	0.00101
0.408	0.00821	0.00369	0.00111
0.409	0.00835	0.0038	0.0012
0.41	0.00849	0.00392	0.0013
0.411	0.00863	0.00403	0.00139
0.412	0.00877	0.00414	0.00149
0.413	0.00891	0.00425	0.00159
0.414	0.00905	0.00437	0.00169
0.415	0.00919	0.00448	0.00179
0.416	0.00933	0.0046	0.00189
0.417	0.00948	0.00471	0.00199
0.418	0.00962	0.00483	0.00209
0.419	0.00977	0.00495	0.00219
0.42	0.00991	0.00507	0.00229
0.421	0.01006	0.00519	0.0024
0.422	0.01021	0.00531	0.0025
0.423	0.01036	0.00543	0.0026
0.424	0.01051	0.00555	0.00271
0.425	0.01065	0.00567	0.00281
0.426	0.01081	0.00579	0.00292
0.427	0.01096	0.00592	0.00303
0.428	0.01111	0.00604	0.00313
0.429	0.01127	0.00617	0.00324
0.43	0.01142	0.00629	0.00335
0.431	0.01158	0.00642	0.00346
0.432	0.01173	0.00655	0.00357
0.433	0.01189	0.00668	0.00368
0.434	0.01205	0.00681	0.00379
0.435	0.01222	0.00694	0.00391
0.436	0.01238	0.00707	0.00402
0.437	0.01254	0.00721	0.00414
0.438	0.01271	0.00734	0.00426
0.439	0.01287	0.00748	0.00438
0.44	0.01304	0.00762	0.0045
0.441	0.01321	0.00775	0.00462
0.442	0.01338	0.00789	0.00475
0.443	0.01355	0.00804	0.00488
0.444	0.01372	0.00818	0.00501
0.445	0.01389	0.00832	0.00514
0.446	0.01407	0.00847	0.00528
0.447	0.01424	0.00861	0.00541
0.448	0.01442	0.00876	0.00555
0.449	0.0146	0.00891	0.00569
0.45	0.01478	0.00906	0.00583
0.451	0.01496	0.00921	0.00598
0.452	0.01515	0.00937	0.00612
0.453	0.01533	0.00952	0.00627
0.454	0.01552	0.00968	0.00642
0.455	0.01571	0.00984	0.00656
0.456	0.01591	0.01	0.00672
0.457	0.0161	0.01017	0.00687
0.458	0.0163	0.01033	0.00702
0.459	0.0165	0.0105	0.00717
0.46	0.0167	0.01066	0.00733
0.461	0.0169	0.01083	0.00749
0.462	0.0171	0.011	0.00765
0.463	0.01731	0.01117	0.00781
0.464	0.01751	0.01134	0.00797
0.465	0.01772	0.01151	0.00813
0.466	0.01793	0.01169	0.0083
0.467	0.01815	0.01186	0.00846
0.468	0.01836	0.01204	0.00863
0.469	0.01858	0.01221	0.00879
0.47	0.01879	0.01239	0.00896
0.471	0.01901	0.01257	0.00913
0.472	0.01923	0.01276	0.0093
0.473	0.01945	0.01294	0.00947
0.474	0.01967	0.01312	0.00964
0.475	0.0199	0.01331	0.0098
0.476	0.02012	0.0135	0.00997
0.477	0.02035	0.01368	0.01014
0.478	0.02058	0.01387	0.01031
0.479	0.02081	0.01406	0.01048
0.48	0.02104	0.01425	0.01065
0.481	0.02127	0.01445	0.01082
0.482	0.0215	0.01464	0.01099
0.483	0.02174	0.01483	0.01116
0.484	0.02197	0.01503	0.01133
0.485	0.02221	0.01523	0.0115
0.486	0.02245	0.01543	0.01168
0.487	0.02269	0.01563	0.01185
0.488	0.02293	0.01583	0.01203
0.489	0.02317	0.01603	0.0122
0.49	0.02342	0.01624	0.01238
0.491	0.02367	0.01644	0.01256
0.492	0.02391	0.01665	0.01274
0.493	0.02416	0.01685	0.01292
0.494	0.02441	0.01706	0.0131
0.495	0.02467	0.01727	0.01328
0.496	0.02492	0.01747	0.01346
0.497	0.02517	0.01768	0.01364
0.498	0.02542	0.01789	0.01382
0.499	0.02568	0.0181	0.01401
0.5	0.02593	0.01832	0.01419
0.501	0.02619	0.01853	0.01438
0.502	0.02645	0.01874	0.01456
0.503	0.0267	0.01896	0.01475
0.504	0.02696	0.01917	0.01494
0.505	0.02722	0.01939	0.01513
0.506	0.02748	0.0196	0.01532
0.507	0.02773	0.01982	0.01551
0.508	0.02799	0.02004	0.0157
0.509	0.02825	0.02025	0.0159
0.51	0.02851	0.02047	0.01609
0.511	0.02876	0.02069	0.01629
0.512	0.02902	0.02091	0.01649
0.513	0.02928	0.02114	0.01669
0.514	0.02954	0.02136	0.01689
0.515	0.0298	0.02158	0.01709
0.516	0.03006	0.0218	0.01729
0.517	0.03032	0.02203	0.01749
0.518	0.03058	0.02225	0.01769
0.519	0.03084	0.02248	0.01789
0.52	0.03111	0.02271	0.0181
0.521	0.03137	0.02293	0.0183
0.522	0.03163	0.02316	0.01851
0.523	0.03189	0.02339	0.01872
0.524	0.03216	0.02361	0.01893
0.525	0.03242	0.02384	0.01913
0.526	0.03269	0.02407	0.01935
0.527	0.03295	0.0243	0.01956
0.528	0.03322	0.02453	0.01977
0.529	0.03349	0.02476	0.01999
0.53	0.03375	0.025	0.02021
0.531	0.03402	0.02523	0.02043
0.532	0.03429	0.02546	0.02065
0.533	0.03456	0.0257	0.02087
0.534	0.03483	0.02593	0.02109
0.535	0.0351	0.02617	0.02132
0.536	0.03537	0.02641	0.02156
0.537	0.03564	0.02664	0.02179
0.538	0.03591	0.02688	0.02203
0.539	0.03618	0.02712	0.02228
0.54	0.03645	0.02736	0.02252
0.541	0.03673	0.0276	0.02277
0.542	0.037	0.02784	0.02302
0.543	0.03728	0.02808	0.02328
0.544	0.03755	0.02832	0.02354
0.545	0.03783	0.02856	0.0238
0.546	0.03811	0.0288	0.02407
0.547	0.03838	0.02904	0.02433
0.548	0.03866	0.02928	0.0246
0.549	0.03894	0.02952	0.02487
0.55	0.03922	0.02977	0.02515
0.551	0.0395	0.03001	0.02542
0.552	0.03979	0.03025	0.0257
0.553	0.04007	0.0305	0.02598
0.554	0.04036	0.03074	0.02626
0.555	0.04064	0.03098	0.02654
0.556	0.04093	0.03123	0.02682
0.557	0.04122	0.03147	0.0271
0.558	0.04151	0.03172	0.02738
0.559	0.0418	0.03197	0.02767
0.56	0.04209	0.03221	0.02795
0.561	0.04238	0.03246	0.02824
0.562	0.04267	0.0327	0.02853
0.563	0.04297	0.03295	0.02881
0.564	0.04326	0.03319	0.0291
0.565	0.04356	0.03344	0.02939
0.566	0.04385	0.03368	0.02968
0.567	0.04415	0.03393	0.02997
0.568	0.04445	0.03418	0.03026
0.569	0.04475	0.03442	0.03054
0.57	0.04505	0.03467	0.03083
0.571	0.04535	0.03491	0.03112
0.572	0.04565	0.03516	0.0314
0.573	0.04595	0.0354	0.03168
0.574	0.04625	0.03565	0.03196
0.575	0.04655	0.03589	0.03223
0.576	0.04686	0.03614	0.03251
0.577	0.04716	0.03638	0.03278
0.578	0.04746	0.03663	0.03305
0.579	0.04777	0.03687	0.03332
0.58	0.04807	0.03711	0.03359
0.581	0.04837	0.03735	0.03386
0.582	0.04868	0.03759	0.03412
0.583	0.04898	0.03783	0.03439
0.584	0.04929	0.03807	0.03465
0.585	0.04959	0.03831	0.03492
0.586	0.04989	0.03855	0.03518
0.587	0.0502	0.03879	0.03544
0.588	0.0505	0.03903	0.0357
0.589	0.05081	0.03926	0.03597
0.59	0.05111	0.0395	0.03623
0.591	0.05141	0.03974	0.03649
0.592	0.05172	0.03998	0.03675
0.593	0.05202	0.04021	0.037
0.594	0.05232	0.04045	0.03726
0.595	0.05262	0.04068	0.03752
0.596	0.05292	0.04092	0.03777
0.597	0.05322	0.04116	0.03803
0.598	0.05352	0.04139	0.03829
0.599	0.05382	0.04163	0.03854
0.6	0.05412	0.04186	0.0388
0.601	0.05442	0.0421	0.03905
0.602	0.05471	0.04233	0.0393
0.603	0.05501	0.04257	0.03956
0.604	0.0553	0.0428	0.03981
0.605	0.05559	0.04303	0.04006
0.606	0.05588	0.04326	0.04032
0.607	0.05617	0.0435	0.04057
0.608	0.05645	0.04373	0.04082
0.609	0.05674	0.04396	0.04107
0.61	0.05702	0.04419	0.04132
0.611	0.0573	0.04442	0.04158
0.612	0.05758	0.04465	0.04183
0.613	0.05785	0.04488	0.04208
0.614	0.05812	0.04511	0.04233
0.615	0.0584	0.04534	0.04258
0.616	0.05867	0.04557	0.04283
0.617	0.05893	0.0458	0.04308
0.618	0.0592	0.04603	0.04333
0.619	0.05946	0.04626	0.04359
0.62	0.05972	0.04648	0.04383
0.621	0.05998	0.04671	0.04409
0.622	0.06024	0.04694	0.04434
0.623	0.06049	0.04716	0.04459
0.624	0.06075	0.04739	0.04484
0.625	0.061	0.04761	0.0451
0.626	0.06125	0.04784	0.04535
0.627	0.06149	0.04806	0.04561
0.628	0.06174	0.04828	0.04587
0.629	0.06198	0.04851	0.04613
0.63	0.06221	0.04874	0.0464
0.631	0.06245	0.04896	0.04666
0.632	0.06268	0.04919	0.04694
0.633	0.06291	0.04942	0.04721
0.634	0.06314	0.04966	0.04749
0.635	0.06336	0.04989	0.04778
0.636	0.06358	0.05013	0.04807
0.637	0.0638	0.05037	0.04837
0.638	0.06402	0.05061	0.04867
0.639	0.06423	0.05085	0.04898
0.64	0.06444	0.0511	0.04929
0.641	0.06465	0.05135	0.04961
0.642	0.06485	0.0516	0.04994
0.643	0.06505	0.05185	0.05027
0.644	0.06525	0.0521	0.0506
0.645	0.06544	0.05236	0.05094
0.646	0.06564	0.05262	0.05129
0.647	0.06582	0.05288	0.05164
0.648	0.06601	0.05314	0.05199
0.649	0.06619	0.05341	0.05235
0.65	0.06638	0.05367	0.05271
0.651	0.06656	0.05394	0.05307
0.652	0.06674	0.05421	0.05344
0.653	0.06691	0.05448	0.05381
0.654	0.06709	0.05476	0.05418
0.655	0.06726	0.05504	0.05456
0.656	0.06743	0.05532	0.05493
0.657	0.0676	0.0556	0.05531
0.658	0.06777	0.05588	0.0557
0.659	0.06794	0.05616	0.05608
0.66	0.0681	0.05645	0.05647
0.661	0.06827	0.05674	0.05685
0.662	0.06843	0.05703	0.05724
0.663	0.06859	0.05732	0.05763
0.664	0.06875	0.05761	0.05802
0.665	0.0689	0.0579	0.05841
0.666	0.06905	0.0582	0.0588
0.667	0.06921	0.05849	0.05919
0.668	0.06936	0.05879	0.05958
0.669	0.0695	0.05909	0.05997
0.67	0.06965	0.05939	0.06035
0.671	0.06979	0.05969	0.06073
0.672	0.06993	0.05999	0.06111
0.673	0.07007	0.0603	0.06149
0.674	0.07021	0.0606	0.06186
0.675	0.07034	0.06091	0.06223
0.676	0.07048	0.06121	0.0626
0.677	0.0706	0.06153	0.06297
0.678	0.07073	0.06184	0.06333
0.679	0.07086	0.06215	0.0637
0.68	0.07098	0.06245	0.06406
0.681	0.0711	0.06276	0.06442
0.682	0.07121	0.06307	0.06478
0.683	0.07133	0.06338	0.06514
0.684	0.07144	0.06368	0.0655
0.685	0.07155	0.06399	0.06585
0.686	0.07166	0.0643	0.06621
0.687	0.07177	0.0646	0.06656
0.688	0.07187	0.06491	0.06691
0.689	0.07197	0.06521	0.06726
0.69	0.07207	0.06551	0.0676
0.691	0.07217	0.06582	0.06794
0.692	0.07227	0.06612	0.06829
0.693	0.07236	0.06642	0.06862
0.694	0.07245	0.06672	0.06896
0.695	0.07253	0.06702	0.06929
0.696	0.07262	0.06731	0.06962
0.697	0.0727	0.06761	0.06995
0.698	0.07278	0.0679	0.07028
0.699	0.07285	0.06819	0.0706
0.7	0.07293	0.06849	0.07092
0.701	0.073	0.06878	0.07124
0.702	0.07307	0.06907	0.07155
0.703	0.07313	0.06935	0.07186
0.704	0.07319	0.06964	0.07217
0.705	0.07325	0.06992	0.07248
0.706	0.07331	0.0702	0.07279
0.707	0.07336	0.07048	0.07309
0.708	0.07341	0.07076	0.07339
0.709	0.07346	0.07104	0.07368
0.71	0.07351	0.07131	0.07398
0.711	0.07355	0.07159	0.07427
0.712	0.07359	0.07186	0.07455
0.713	0.07363	0.07213	0.07484
0.714	0.07366	0.0724	0.07512
0.715	0.0737	0.07267	0.07539
0.716	0.07373	0.07293	0.07566
0.717	0.07376	0.07319	0.07593
0.718	0.07378	0.07345	0.0762
0.719	0.0738	0.07371	0.07646
0.72	0.07382	0.07396	0.07671
0.721	0.07384	0.07421	0.07697
0.722	0.07386	0.07446	0.07722
0.723	0.07387	0.0747	0.07747
0.724	0.07388	0.07494	0.07772
0.725	0.07389	0.07518	0.07796
0.726	0.0739	0.07542	0.07821
0.727	0.0739	0.07565	0.07845
0.728	0.0739	0.07589	0.0787
0.729	0.07391	0.07611	0.07895
0.73	0.0739	0.07634	0.0792
0.731	0.0739	0.07656	0.07945
0.732	0.07389	0.07678	0.07971
0.733	0.07389	0.077	0.07996
0.734	0.07388	0.07721	0.08022
0.735	0.07387	0.07742	0.08048
0.736	0.07385	0.07763	0.08073
0.737	0.07383	0.07784	0.08099
0.738	0.07382	0.07804	0.08125
0.739	0.07379	0.07824	0.08151
0.74	0.07377	0.07844	0.08176
0.741	0.07375	0.07864	0.08202
0.742	0.07372	0.07883	0.08227
0.743	0.07369	0.07902	0.08252
0.744	0.07366	0.07921	0.08277
0.745	0.07363	0.07939	0.08301
0.746	0.07359	0.07957	0.08326
0.747	0.07356	0.07975	0.08349
0.748	0.07352	0.07993	0.08372
0.749	0.07348	0.0801	0.08395
0.75	0.07345	0.08027	0.08418
0.751	0.07341	0.08043	0.08439
0.752	0.07337	0.0806	0.08461
0.753	0.07333	0.08075	0.08482
0.754	0.07329	0.08091	0.08502
0.755	0.07325	0.08106	0.08522
0.756	0.07321	0.0812	0.08541
0.757	0.07317	0.08134	0.08559
0.758	0.07313	0.08148	0.08577
0.759	0.07309	0.08162	0.08595
0.76	0.07305	0.08175	0.08611
0.761	0.07301	0.08187	0.08627
0.762	0.07297	0.08199	0.08642
0.763	0.07293	0.08211	0.08656
0.764	0.07289	0.08222	0.08669
0.765	0.07286	0.08232	0.08681
0.766	0.07282	0.08242	0.08692
0.767	0.07278	0.08252	0.08702
0.768	0.07274	0.08261	0.08712
0.769	0.0727	0.0827	0.0872
0.77	0.07266	0.08278	0.08728
0.771	0.07262	0.08285	0.08734
0.772	0.07258	0.08292	0.0874
0.773	0.07254	0.08299	0.08745
0.774	0.0725	0.08306	0.0875
0.775	0.07246	0.08312	0.08753
0.776	0.07242	0.08317	0.08756
0.777	0.07238	0.08322	0.08758
0.778	0.07233	0.08327	0.0876
0.779	0.07229	0.08331	0.08761
0.78	0.07225	0.08335	0.08762
0.781	0.0722	0.08339	0.08762
0.782	0.07216	0.08342	0.08761
0.783	0.07211	0.08345	0.0876
0.784	0.07207	0.08346	0.08758
0.785	0.07202	0.08348	0.08756
0.786	0.07197	0.08348	0.08752
0.787	0.07192	0.08348	0.08748
0.788	0.07187	0.08348	0.08743
0.789	0.07182	0.08346	0.08738
0.79	0.07177	0.08344	0.08731
0.791	0.07172	0.08342	0.08723
0.792	0.07167	0.08339	0.08715
0.793	0.07162	0.08335	0.08706
0.794	0.07156	0.0833	0.08696
0.795	0.07151	0.08325	0.08685
0.796	0.07145	0.08319	0.08673
0.797	0.07139	0.08313	0.0866
0.798	0.07133	0.08305	0.08647
0.799	0.07127	0.08298	0.08632
0.8	0.07121	0.08289	0.08616
0.801	0.07115	0.0828	0.086
0.802	0.07108	0.0827	0.08582
0.803	0.07101	0.08259	0.08564
0.804	0.07094	0.08247	0.08545
0.805	0.07086	0.08235	0.08524
0.806	0.07078	0.08222	0.08503
0.807	0.0707	0.08208	0.08481
0.808	0.07062	0.08194	0.08458
0.809	0.07053	0.08179	0.08433
0.81	0.07044	0.08163	0.08408
0.811	0.07035	0.08146	0.08382
0.812	0.07026	0.08129	0.08355
0.813	0.07016	0.08111	0.08326
0.814	0.07006	0.08092	0.08297
0.815	0.06995	0.08073	0.08267
0.816	0.06985	0.08053	0.08237
0.817	0.06974	0.08032	0.08205
0.818	0.06962	0.08011	0.08172
0.819	0.06951	0.07989	0.08139
0.82	0.06939	0.07967	0.08105
0.821	0.06927	0.07944	0.08071
0.822	0.06914	0.0792	0.08035
0.823	0.06901	0.07895	0.08
0.824	0.06888	0.0787	0.07965
0.825	0.06875	0.07844	0.07929
0.826	0.06861	0.07818	0.07894
0.827	0.06847	0.07791	0.07858
0.828	0.06832	0.07763	0.07822
0.829	0.06818	0.07735	0.07786
0.83	0.06803	0.07706	0.07751
0.831	0.06788	0.07677	0.07715
0.832	0.06772	0.07647	0.07679
0.833	0.06757	0.07617	0.07643
0.834	0.06741	0.07586	0.07607
0.835	0.06724	0.07555	0.07572
0.836	0.06708	0.07523	0.07536
0.837	0.06691	0.07492	0.075
0.838	0.06674	0.07459	0.07464
0.839	0.06657	0.07427	0.07428
0.84	0.06639	0.07394	0.07393
0.841	0.06622	0.07361	0.07357
0.842	0.06604	0.07327	0.07321
0.843	0.06586	0.07294	0.07286
0.844	0.06567	0.0726	0.0725
0.845	0.06549	0.07226	0.07214
0.846	0.0653	0.07192	0.07179
0.847	0.06512	0.07158	0.07143
0.848	0.06493	0.07124	0.07108
0.849	0.06474	0.0709	0.07072
0.85	0.06455	0.07056	0.07037
0.851	0.06436	0.07022	0.07002
0.852	0.06417	0.06987	0.06966
0.853	0.06398	0.06953	0.06932
0.854	0.06379	0.06919	0.06897
0.855	0.06359	0.06885	0.06862
0.856	0.0634	0.06851	0.06827
0.857	0.06321	0.06817	0.06793
0.858	0.06302	0.06783	0.06758
0.859	0.06284	0.06749	0.06724
0.86	0.06265	0.06715	0.0669
0.861	0.06246	0.06682	0.06656
0.862	0.06227	0.06648	0.06622
0.863	0.06209	0.06615	0.06588
0.864	0.0619	0.06582	0.06554
0.865	0.06172	0.06549	0.06521
0.866	0.06154	0.06516	0.06487
0.867	0.06135	0.06483	0.06454
0.868	0.06117	0.06451	0.06421
0.869	0.061	0.06419	0.06389
0.87	0.06082	0.06387	0.06357
0.871	0.06065	0.06355	0.06325
0.872	0.06047	0.06324	0.06293
0.873	0.0603	0.06293	0.06262
0.874	0.06013	0.06262	0.06231
0.875	0.05996	0.06232	0.06201
0.876	0.05979	0.06202	0.06172
0.877	0.05963	0.06172	0.06142
0.878	0.05947	0.06143	0.06113
0.879	0.05931	0.06114	0.06084
0.88	0.05915	0.06086	0.06056
0.881	0.05899	0.06058	0.06028
0.882	0.05884	0.0603	0.05999
0.883	0.05869	0.06003	0.05972
0.884	0.05854	0.05976	0.05944
0.885	0.0584	0.0595	0.05916
0.886	0.05826	0.05924	0.05888
0.887	0.05812	0.05899	0.0586
0.888	0.05798	0.05874	0.05833
0.889	0.05785	0.05849	0.05805
0.89	0.05771	0.05825	0.05778
0.891	0.05759	0.05801	0.0575
0.892	0.05746	0.05778	0.05723
0.893	0.05734	0.05755	0.05696
0.894	0.05722	0.05732	0.05669
0.895	0.05711	0.0571	0.05642
0.896	0.057	0.05688	0.05615
0.897	0.0569	0.05667	0.05589
0.898	0.05679	0.05645	0.05562
0.899	0.05669	0.05624	0.05536
0.9	0.0566	0.05604	0.05509
0.901	0.0565	0.05584	0.05483
0.902	0.05641	0.05564	0.05457
0.903	0.05632	0.05545	0.05431
0.904	0.05624	0.05526	0.05405
0.905	0.05616	0.05508	0.05379
0.906	0.05608	0.05489	0.05353
0.907	0.056	0.05472	0.05328
0.908	0.05593	0.05454	0.05302
0.909	0.05586	0.05437	0.05277
0.91	0.05579	0.0542	0.05252
0.911	0.05573	0.05404	0.05227
0.912	0.05566	0.05388	0.05202
0.913	0.05561	0.05372	0.05178
0.914	0.05555	0.05357	0.05154
0.915	0.0555	0.05342	0.05131
0.916	0.05545	0.05328	0.05108
0.917	0.05541	0.05314	0.05086
0.918	0.05537	0.053	0.05064
0.919	0.05533	0.05287	0.05044
0.92	0.05529	0.05275	0.05024
0.921	0.05526	0.05263	0.05005
0.922	0.05523	0.05251	0.04987
0.923	0.05521	0.0524	0.04971
0.924	0.05519	0.05229	0.04955
0.925	0.05517	0.05219	0.04941
0.926	0.05516	0.05209	0.04928
0.927	0.05515	0.05199	0.04916
0.928	0.05514	0.0519	0.04906
0.929	0.05514	0.05181	0.04896
0.93	0.05514	0.05173	0.04888
0.931	0.05514	0.05165	0.04881
0.932	0.05515	0.05158	0.04875
0.933	0.05517	0.05151	0.04871
0.934	0.05518	0.05144	0.04867
0.935	0.0552	0.05138	0.04865
0.936	0.05523	0.05133	0.04864
0.937	0.05526	0.05128	0.04863
0.938	0.0553	0.05124	0.04864
0.939	0.05533	0.0512	0.04866
0.94	0.05538	0.05116	0.04869
0.941	0.05543	0.05113	0.04873
0.942	0.05548	0.05111	0.04878
0.943	0.05554	0.05109	0.04884
0.944	0.0556	0.05108	0.04891
0.945	0.05567	0.05107	0.04899
0.946	0.05575	0.05107	0.04908
0.947	0.05582	0.05108	0.04919
0.948	0.05591	0.0511	0.0493
0.949	0.05599	0.05112	0.04943
0.95	0.05609	0.05115	0.04956
0.951	0.05619	0.05118	0.04971
0.952	0.05629	0.05123	0.04987
0.953	0.0564	0.05128	0.05003
0.954	0.05652	0.05134	0.05021
0.955	0.05665	0.05141	0.0504
0.956	0.05678	0.05149	0.0506
0.957	0.05692	0.05158	0.05081
0.958	0.05707	0.05169	0.05102
0.959	0.05722	0.0518	0.05125
0.96	0.05739	0.05193	0.05148
0.961	0.05755	0.05207	0.05173
0.962	0.05773	0.05223	0.05198
0.963	0.05791	0.0524	0.05224
0.964	0.0581	0.05258	0.05252
0.965	0.0583	0.05278	0.0528
0.966	0.05851	0.053	0.0531
0.967	0.05872	0.05323	0.05341
0.968	0.05894	0.05348	0.05373
0.969	0.05916	0.05374	0.05406
0.97	0.0594	0.05402	0.05441
0.971	0.05964	0.05433	0.05477
0.972	0.05988	0.05464	0.05515
0.973	0.06014	0.05498	0.05555
0.974	0.0604	0.05533	0.05596
0.975	0.06067	0.0557	0.05639
0.976	0.06095	0.0561	0.05683
0.977	0.06123	0.05651	0.05729
0.978	0.06152	0.05695	0.05777
0.979	0.06182	0.0574	0.05826
0.98	0.06212	0.05788	0.05877
0.981	0.06243	0.05838	0.05929
0.982	0.06274	0.05891	0.05983
0.983	0.06306	0.05945	0.06039
0.984	0.06339	0.06002	0.06097
0.985	0.06373	0.06061	0.06157
0.986	0.06407	0.06123	0.06219
0.987	0.06441	0.06186	0.06282
0.988	0.06476	0.06252	0.06348
0.989	0.06512	0.06321	0.06415
0.99	0.06548	0.06391	0.06485
0.991	0.06584	0.06464	0.06557
0.992	0.06621	0.06539	0.0663
0.993	0.06658	0.06616	0.06706
0.994	0.06696	0.06695	0.06785
0.995	0.06734	0.06777	0.06865
0.996	0.06772	0.06861	0.06947
0.997	0.06811	0.06946	0.07032
0.998	0.0685	0.07034	0.07119
0.999	0.06889	0.07124	0.07208
1	0.06929	0.07216	0.07299
1.001	0.06968	0.07309	0.07393
1.002	0.07008	0.07404	0.07488
1.003	0.07047	0.07502	0.07586
1.004	0.07087	0.076	0.07685
1.005	0.07127	0.077	0.07787
1.006	0.07166	0.07802	0.07891
1.007	0.07206	0.07906	0.07997
1.008	0.07246	0.0801	0.08104
1.009	0.07285	0.08116	0.08214
1.01	0.07324	0.08224	0.08326
1.011	0.07363	0.08332	0.0844
1.012	0.07402	0.08442	0.08555
1.013	0.0744	0.08552	0.08673
1.014	0.07478	0.08664	0.08793
1.015	0.07516	0.08776	0.08915
1.016	0.07553	0.0889	0.09039
1.017	0.0759	0.09004	0.09165
1.018	0.07627	0.09118	0.09293
1.019	0.07663	0.09234	0.09424
1.02	0.07698	0.09349	0.09556
1.021	0.07733	0.09465	0.09691
1.022	0.07768	0.09582	0.09827
1.023	0.07802	0.09698	0.09966
1.024	0.07835	0.09815	0.10106
1.025	0.07868	0.09932	0.10247
1.026	0.079	0.10049	0.1039
1.027	0.07932	0.10165	0.10534
1.028	0.07963	0.10281	0.10679
1.029	0.07993	0.10397	0.10825
1.03	0.08022	0.10513	0.10971
1.031	0.08051	0.10628	0.11118
1.032	0.08079	0.10743	0.11266
1.033	0.08106	0.10856	0.11413
1.034	0.08132	0.10969	0.1156
1.035	0.08157	0.11082	0.11707
1.036	0.08182	0.11193	0.11854
1.037	0.08205	0.11303	0.12
1.038	0.08228	0.11412	0.12146
1.039	0.0825	0.1152	0.12291
1.04	0.08271	0.11626	0.12434
1.041	0.08291	0.11732	0.12577
1.042	0.0831	0.11835	0.12719
1.043	0.08328	0.11938	0.12859
1.044	0.08345	0.12038	0.12998
1.045	0.08361	0.12137	0.13135
1.046	0.08376	0.12235	0.1327
1.047	0.0839	0.1233	0.13403
1.048	0.08403	0.12424	0.13535
1.049	0.08416	0.12516	0.13665
1.05	0.08427	0.12606	0.13792
1.051	0.08437	0.12694	0.13917
1.052	0.08446	0.12779	0.14039
1.053	0.08455	0.12863	0.14158
1.054	0.08463	0.12944	0.14274
1.055	0.08469	0.13023	0.14388
1.056	0.08475	0.13101	0.14498
1.057	0.0848	0.13175	0.14606
1.058	0.08484	0.13248	0.1471
1.059	0.08488	0.13318	0.14812
1.06	0.08491	0.13386	0.1491
1.061	0.08492	0.13451	0.15006
1.062	0.08494	0.13514	0.15098
1.063	0.08494	0.13574	0.15188
1.064	0.08494	0.13632	0.15275
1.065	0.08493	0.13687	0.15358
1.066	0.08491	0.1374	0.15439
1.067	0.08489	0.1379	0.15517
1.068	0.08486	0.13837	0.15591
1.069	0.08482	0.13881	0.15663
1.07	0.08478	0.13923	0.15731
1.071	0.08473	0.13962	0.15796
1.072	0.08467	0.13997	0.15857
1.073	0.08461	0.1403	0.15914
1.074	0.08454	0.1406	0.15967
1.075	0.08447	0.14086	0.16016
1.076	0.08439	0.14109	0.1606
1.077	0.08431	0.1413	0.16101
1.078	0.08422	0.14146	0.16136
1.079	0.08413	0.1416	0.16166
1.08	0.08403	0.14169	0.16192
1.081	0.08393	0.14176	0.16212
1.082	0.08382	0.14178	0.16228
1.083	0.08371	0.14178	0.16238
1.084	0.0836	0.14173	0.16243
1.085	0.08348	0.14165	0.16242
1.086	0.08336	0.14154	0.16236
1.087	0.08323	0.14138	0.16225
1.088	0.08311	0.1412	0.16209
1.089	0.08298	0.14097	0.16187
1.09	0.08284	0.14071	0.1616
1.091	0.08271	0.14042	0.16128
1.092	0.08257	0.14009	0.1609
1.093	0.08243	0.13973	0.16048
1.094	0.08229	0.13933	0.16
1.095	0.08214	0.1389	0.15946
1.096	0.082	0.13844	0.15888
1.097	0.08185	0.13795	0.15825
1.098	0.08171	0.13742	0.15757
1.099	0.08156	0.13687	0.15683
1.1	0.08142	0.13628	0.15606
1.101	0.08128	0.13567	0.15523
1.102	0.08113	0.13504	0.15436
1.103	0.08099	0.13437	0.15344
1.104	0.08084	0.13368	0.15248
1.105	0.0807	0.13297	0.15148
1.106	0.08055	0.13223	0.15044
1.107	0.08041	0.13148	0.14936
1.108	0.08026	0.1307	0.14824
1.109	0.08012	0.12991	0.14709
1.11	0.07997	0.12909	0.14591
1.111	0.07983	0.12826	0.1447
1.112	0.07969	0.12741	0.14346
1.113	0.07954	0.12654	0.1422
1.114	0.0794	0.12566	0.14092
1.115	0.07926	0.12476	0.13962
1.116	0.07911	0.12384	0.1383
1.117	0.07897	0.12291	0.13696
1.118	0.07883	0.12197	0.13561
1.119	0.0787	0.12102	0.13424
1.12	0.07856	0.12006	0.13287
1.121	0.07843	0.11909	0.13148
1.122	0.0783	0.11811	0.13008
1.123	0.07817	0.11713	0.12868
1.124	0.07804	0.11614	0.12726
1.125	0.07792	0.11514	0.12584
1.126	0.07779	0.11414	0.12442
1.127	0.07767	0.11313	0.12299
1.128	0.07756	0.11212	0.12157
1.129	0.07744	0.11111	0.12013
1.13	0.07732	0.1101	0.1187
1.131	0.07721	0.10908	0.11728
1.132	0.07711	0.10806	0.11585
1.133	0.077	0.10705	0.11443
1.134	0.0769	0.10603	0.11301
1.135	0.0768	0.10501	0.11159
1.136	0.0767	0.104	0.11019
1.137	0.0766	0.10298	0.10879
1.138	0.07651	0.10197	0.1074
1.139	0.07642	0.10096	0.10603
1.14	0.07633	0.09996	0.10467
1.141	0.07625	0.09897	0.10332
1.142	0.07616	0.09797	0.10198
1.143	0.07608	0.09699	0.10065
1.144	0.07601	0.09601	0.09934
1.145	0.07593	0.09503	0.09805
1.146	0.07586	0.09406	0.09678
1.147	0.07579	0.0931	0.09551
1.148	0.07573	0.09214	0.09427
1.149	0.07566	0.09119	0.09304
1.15	0.07561	0.09025	0.09183
1.151	0.07555	0.08932	0.09063
1.152	0.0755	0.08839	0.08946
1.153	0.07545	0.08748	0.08831
1.154	0.0754	0.08657	0.08717
1.155	0.07535	0.08568	0.08606
1.156	0.07531	0.0848	0.08497
1.157	0.07527	0.08392	0.08391
1.158	0.07524	0.08306	0.08287
1.159	0.07521	0.08221	0.08186
1.16	0.07518	0.08138	0.08087
1.161	0.07516	0.08056	0.07991
1.162	0.07514	0.07975	0.07898
1.163	0.07513	0.07895	0.07808
1.164	0.07512	0.07817	0.0772
1.165	0.07511	0.07741	0.07636
1.166	0.07511	0.07666	0.07554
1.167	0.07512	0.07592	0.07475
1.168	0.07513	0.07521	0.07398
1.169	0.07514	0.07451	0.07325
1.17	0.07515	0.07382	0.07253
1.171	0.07518	0.07316	0.07184
1.172	0.0752	0.07251	0.07118
1.173	0.07523	0.07188	0.07053
1.174	0.07526	0.07127	0.06991
1.175	0.0753	0.07067	0.06931
1.176	0.07534	0.0701	0.06874
1.177	0.07539	0.06954	0.06818
1.178	0.07544	0.06901	0.06765
1.179	0.0755	0.06849	0.06714
1.18	0.07556	0.06799	0.06665
1.181	0.07562	0.06752	0.06619
1.182	0.07568	0.06706	0.06574
1.183	0.07575	0.06662	0.06532
1.184	0.07582	0.06621	0.06493
1.185	0.0759	0.06581	0.06455
1.186	0.07597	0.06544	0.0642
1.187	0.07606	0.06508	0.06387
1.188	0.07614	0.06475	0.06356
1.189	0.07623	0.06443	0.06327
1.19	0.07632	0.06414	0.06301
1.191	0.07641	0.06387	0.06277
1.192	0.07651	0.06362	0.06255
1.193	0.07661	0.06339	0.06236
1.194	0.07671	0.06318	0.06218
1.195	0.07681	0.06299	0.06203
1.196	0.07692	0.06283	0.0619
1.197	0.07704	0.06269	0.06179
1.198	0.07715	0.06259	0.0617
1.199	0.07727	0.0625	0.06162
1.2	0.0774	0.06243	0.06157
1.201	0.07752	0.06238	0.06154
1.202	0.07766	0.06236	0.06152
1.203	0.07779	0.06236	0.06154
1.204	0.07794	0.06238	0.06157
1.205	0.07808	0.06243	0.06162
1.206	0.07823	0.0625	0.0617
1.207	0.07839	0.06259	0.0618
1.208	0.07855	0.06269	0.06192
1.209	0.07871	0.06282	0.06206
1.21	0.07888	0.06296	0.06222
1.211	0.07905	0.06313	0.06241
1.212	0.07923	0.06331	0.06261
1.213	0.07941	0.0635	0.06283
1.214	0.07959	0.06371	0.06306
1.215	0.07978	0.06393	0.06331
1.216	0.07997	0.06417	0.06358
1.217	0.08016	0.06441	0.06385
1.218	0.08036	0.06467	0.06414
1.219	0.08056	0.06493	0.06443
1.22	0.08077	0.06519	0.06473
1.221	0.08098	0.06547	0.06502
1.222	0.0812	0.06575	0.06532
1.223	0.08143	0.06603	0.06562
1.224	0.08165	0.06633	0.06592
1.225	0.08198	0.06672	0.06631
1.226	0.08241	0.06723	0.06682
1.227	0.08291	0.0678	0.06739
1.228	0.08345	0.06842	0.06798
1.229	0.08403	0.06906	0.0686
1.23	0.08465	0.06974	0.06923
1.231	0.08529	0.07043	0.06987
1.232	0.08595	0.07113	0.07051
1.233	0.08663	0.07185	0.07115
1.234	0.08732	0.07257	0.07179
1.235	0.08802	0.07329	0.07242
1.236	0.08873	0.07401	0.07305
1.237	0.08943	0.07473	0.07366
1.238	0.09013	0.07544	0.07426
1.239	0.09083	0.07613	0.07485
1.24	0.09153	0.07682	0.07542
1.241	0.09221	0.0775	0.07597
1.242	0.09288	0.07816	0.07651
1.243	0.09353	0.0788	0.07702
1.244	0.09417	0.07942	0.0775
1.245	0.09478	0.08003	0.07797
1.246	0.09538	0.08061	0.0784
1.247	0.09595	0.08117	0.07881
1.248	0.0965	0.0817	0.07919
1.249	0.09703	0.08221	0.07954
1.25	0.09752	0.08269	0.07986
1.251	0.09799	0.08314	0.08015
1.252	0.09843	0.08356	0.08041
1.253	0.09884	0.08395	0.08065
1.254	0.09921	0.08431	0.08085
1.255	0.09956	0.08464	0.08102
1.256	0.09987	0.08494	0.08116
1.257	0.10015	0.0852	0.08128
1.258	0.10039	0.08543	0.08135
1.259	0.1006	0.08562	0.0814
1.26	0.10078	0.08578	0.08142
1.261	0.10091	0.0859	0.08141
1.262	0.10101	0.08599	0.08137
1.263	0.10107	0.08604	0.08129
1.264	0.1011	0.08605	0.08118
1.265	0.10108	0.08604	0.08103
1.266	0.10103	0.08598	0.08085
1.267	0.10095	0.08589	0.08064
1.268	0.10082	0.08577	0.08039
1.269	0.10066	0.08561	0.08011
1.27	0.10046	0.08542	0.07979
1.271	0.10023	0.08519	0.07943
1.272	0.09996	0.08492	0.07905
1.273	0.09965	0.08462	0.07863
1.274	0.0993	0.08428	0.07817
1.275	0.09892	0.08391	0.07768
1.276	0.0985	0.0835	0.07715
1.277	0.09805	0.08306	0.07659
1.278	0.09755	0.08258	0.07599
1.279	0.09703	0.08207	0.07536
1.28	0.09647	0.08152	0.0747
1.281	0.09587	0.08095	0.07401
1.282	0.09524	0.08033	0.07328
1.283	0.09458	0.07969	0.07252
1.284	0.09388	0.07901	0.07173
1.285	0.09315	0.07829	0.07091
1.286	0.09238	0.07755	0.07006
1.287	0.09158	0.07677	0.06918
1.288	0.09075	0.07597	0.06827
1.289	0.08989	0.07513	0.06733
1.29	0.089	0.07426	0.06635
1.291	0.08807	0.07336	0.06535
1.292	0.08712	0.07244	0.06433
1.293	0.08613	0.07148	0.06327
1.294	0.08512	0.0705	0.06219
1.295	0.08408	0.06948	0.06109
1.296	0.08301	0.06845	0.05996
1.297	0.08191	0.06739	0.0588
1.298	0.08079	0.0663	0.05762
1.299	0.07964	0.06519	0.05643
1.3	0.07846	0.06405	0.05521
1.299	0.07726	0.06289	0.05397
1.298	0.07604	0.06171	0.05272
1.297	0.07479	0.06051	0.05145
1.296	0.07353	0.05929	0.05017
1.295	0.07224	0.05804	0.04887
1.294	0.07093	0.05678	0.04756
1.293	0.0696	0.0555	0.04624
1.292	0.06825	0.05421	0.04491
1.291	0.06688	0.0529	0.04356
1.29	0.06549	0.05157	0.04221
1.289	0.06408	0.05023	0.04085
1.288	0.06266	0.04887	0.03948
1.287	0.06123	0.04751	0.0381
1.286	0.05977	0.04613	0.03672
1.285	0.05831	0.04474	0.03534
1.284	0.05683	0.04334	0.03395
1.283	0.05533	0.04193	0.03255
1.282	0.05383	0.04052	0.03116
1.281	0.05231	0.03909	0.02976
1.28	0.05079	0.03766	0.02836
1.279	0.04925	0.03623	0.02696
1.278	0.04771	0.03479	0.02557
1.277	0.04616	0.03335	0.02417
1.276	0.0446	0.0319	0.02278
1.275	0.04304	0.03046	0.02139
1.274	0.04148	0.02901	0.02001
1.273	0.03991	0.02756	0.01864
1.272	0.03834	0.02612	0.01727
1.271	0.03676	0.02468	0.01591
1.27	0.03519	0.02324	0.01455
1.269	0.03361	0.02181	0.01321
1.268	0.03204	0.02038	0.01188
1.267	0.03047	0.01896	0.01056
1.266	0.02891	0.01756	0.00925
1.265	0.02735	0.01615	0.00796
1.264	0.0258	0.01476	0.00668
1.263	0.02426	0.01339	0.00542
1.262	0.02273	0.01202	0.00417
1.261	0.02121	0.01068	0.00294
1.26	0.0197	0.00934	0.00173
1.259	0.0182	0.00803	0.000536255
1.258	0.01672	0.00674	-0.000636146
1.257	0.01526	0.00546	-0.00179
1.256	0.01382	0.00421	-0.00291
1.255	0.01239	0.00298	-0.00402
1.254	0.01099	0.00177	-0.0051
1.253	0.00961	0.000584475	-0.00615
1.252	0.00825	-0.000578722	-0.00718
1.251	0.00692	-0.00172	-0.00817
1.25	0.00562	-0.00283	-0.00914
1.249	0.00434	-0.00391	-0.01008
1.248	0.0031	-0.00497	-0.01099
1.247	0.00188	-0.00599	-0.01187
1.246	0.000702316	-0.00698	-0.01271
1.245	-0.000445696	-0.00794	-0.01351
1.244	-0.00156	-0.00887	-0.01428
1.243	-0.00263	-0.00976	-0.01501
1.242	-0.00366	-0.01062	-0.01571
1.241	-0.00466	-0.01144	-0.01637
1.24	-0.00561	-0.01223	-0.01699
1.239	-0.00651	-0.01297	-0.01757
1.238	-0.00737	-0.01368	-0.01811
1.237	-0.00819	-0.01434	-0.01862
1.236	-0.00895	-0.01495	-0.01908
1.235	-0.00966	-0.01553	-0.01951
1.234	-0.01031	-0.01605	-0.0199
1.233	-0.01091	-0.01653	-0.02024
1.232	-0.01145	-0.01695	-0.02054
1.231	-0.01194	-0.01733	-0.0208
1.23	-0.01236	-0.01765	-0.02101
1.229	-0.01272	-0.01791	-0.02117
1.228	-0.01301	-0.01812	-0.02128
1.227	-0.01324	-0.01826	-0.02134
1.226	-0.01341	-0.01835	-0.02135
1.225	-0.0135	-0.01837	-0.02131
1.224	-0.01361	-0.01843	-0.02131
1.223	-0.01378	-0.01856	-0.02139
1.222	-0.01396	-0.01871	-0.0215
1.221	-0.01414	-0.01887	-0.02163
1.22	-0.01434	-0.01904	-0.02177
1.219	-0.01453	-0.01922	-0.02191
1.218	-0.01473	-0.0194	-0.02207
1.217	-0.01492	-0.01958	-0.02222
1.216	-0.01512	-0.01977	-0.02238
1.215	-0.01531	-0.01995	-0.02255
1.214	-0.01551	-0.02014	-0.02271
1.213	-0.0157	-0.02033	-0.02288
1.212	-0.01589	-0.02051	-0.02306
1.211	-0.01609	-0.0207	-0.02323
1.21	-0.01628	-0.02088	-0.02341
1.209	-0.01647	-0.02106	-0.02359
1.208	-0.01666	-0.02124	-0.02377
1.207	-0.01685	-0.02143	-0.02395
1.206	-0.01703	-0.02161	-0.02414
1.205	-0.01722	-0.02179	-0.02432
1.204	-0.0174	-0.02196	-0.0245
1.203	-0.01758	-0.02214	-0.02468
1.202	-0.01776	-0.02232	-0.02486
1.201	-0.01794	-0.0225	-0.02504
1.2	-0.01812	-0.02267	-0.02522
1.199	-0.01829	-0.02285	-0.02539
1.198	-0.01847	-0.02302	-0.02557
1.197	-0.01864	-0.02319	-0.02574
1.196	-0.01881	-0.02336	-0.02591
1.195	-0.01899	-0.02353	-0.02608
1.194	-0.01916	-0.02369	-0.02624
1.193	-0.01932	-0.02385	-0.02641
1.192	-0.01949	-0.02401	-0.02657
1.191	-0.01966	-0.02417	-0.02673
1.19	-0.01982	-0.02432	-0.0269
1.189	-0.01998	-0.02448	-0.02706
1.188	-0.02014	-0.02463	-0.02722
1.187	-0.0203	-0.02478	-0.02737
1.186	-0.02045	-0.02492	-0.02753
1.185	-0.02061	-0.02507	-0.02769
1.184	-0.02076	-0.02521	-0.02785
1.183	-0.0209	-0.02535	-0.02801
1.182	-0.02105	-0.02549	-0.02816
1.181	-0.02119	-0.02563	-0.02832
1.18	-0.02134	-0.02577	-0.02847
1.179	-0.02148	-0.02591	-0.02863
1.178	-0.02162	-0.02605	-0.02879
1.177	-0.02175	-0.02618	-0.02894
1.176	-0.02189	-0.02631	-0.0291
1.175	-0.02202	-0.02645	-0.02925
1.174	-0.02216	-0.02658	-0.0294
1.173	-0.02229	-0.02671	-0.02956
1.172	-0.02242	-0.02684	-0.02971
1.171	-0.02255	-0.02697	-0.02986
1.17	-0.02268	-0.02709	-0.03001
1.169	-0.0228	-0.02722	-0.03016
1.168	-0.02293	-0.02735	-0.03031
1.167	-0.02305	-0.02748	-0.03046
1.166	-0.02318	-0.0276	-0.03061
1.165	-0.0233	-0.02773	-0.03076
1.164	-0.02342	-0.02785	-0.03091
1.163	-0.02354	-0.02798	-0.03106
1.162	-0.02366	-0.0281	-0.03121
1.161	-0.02379	-0.02823	-0.03135
1.16	-0.0239	-0.02835	-0.0315
1.159	-0.02402	-0.02847	-0.03164
1.158	-0.02414	-0.0286	-0.03178
1.157	-0.02426	-0.02872	-0.03192
1.156	-0.02437	-0.02884	-0.03206
1.155	-0.02449	-0.02896	-0.0322
1.154	-0.02461	-0.02909	-0.03234
1.153	-0.02472	-0.02921	-0.03248
1.152	-0.02484	-0.02934	-0.03261
1.151	-0.02496	-0.02946	-0.03275
1.15	-0.02507	-0.02959	-0.03288
1.149	-0.02518	-0.02971	-0.03301
1.148	-0.0253	-0.02984	-0.03314
1.147	-0.02541	-0.02996	-0.03327
1.146	-0.02553	-0.03009	-0.0334
1.145	-0.02564	-0.03021	-0.03353
1.144	-0.02575	-0.03034	-0.03365
1.143	-0.02587	-0.03046	-0.03377
1.142	-0.02598	-0.03059	-0.0339
1.141	-0.02609	-0.03071	-0.03402
1.14	-0.0262	-0.03084	-0.03414
1.139	-0.02631	-0.03096	-0.03427
1.138	-0.02643	-0.03109	-0.03439
1.137	-0.02654	-0.03121	-0.03451
1.136	-0.02665	-0.03134	-0.03463
1.135	-0.02675	-0.03146	-0.03475
1.134	-0.02686	-0.03158	-0.03487
1.133	-0.02698	-0.03171	-0.03499
1.132	-0.02708	-0.03183	-0.03511
1.131	-0.02719	-0.03196	-0.03523
1.13	-0.0273	-0.03209	-0.03535
1.129	-0.02741	-0.03222	-0.03546
1.128	-0.02752	-0.03234	-0.03558
1.127	-0.02763	-0.03247	-0.0357
1.126	-0.02774	-0.03261	-0.03581
1.125	-0.02785	-0.03274	-0.03593
1.124	-0.02795	-0.03287	-0.03604
1.123	-0.02806	-0.03301	-0.03616
1.122	-0.02817	-0.03314	-0.03627
1.121	-0.02828	-0.03328	-0.03639
1.12	-0.02839	-0.03341	-0.0365
1.119	-0.0285	-0.03355	-0.03662
1.118	-0.0286	-0.03369	-0.03673
1.117	-0.02871	-0.03382	-0.03685
1.116	-0.02882	-0.03396	-0.03696
1.115	-0.02892	-0.0341	-0.03708
1.114	-0.02903	-0.03423	-0.03719
1.113	-0.02914	-0.03437	-0.0373
1.112	-0.02925	-0.03451	-0.03742
1.111	-0.02936	-0.03465	-0.03753
1.11	-0.02947	-0.03478	-0.03764
1.109	-0.02958	-0.03492	-0.03776
1.108	-0.02969	-0.03506	-0.03787
1.107	-0.0298	-0.03519	-0.03798
1.106	-0.02991	-0.03533	-0.03809
1.105	-0.03002	-0.03546	-0.03821
1.104	-0.03013	-0.03559	-0.03832
1.103	-0.03024	-0.03572	-0.03843
1.102	-0.03036	-0.03586	-0.03854
1.101	-0.03047	-0.03599	-0.03866
1.1	-0.03058	-0.03611	-0.03877
1.099	-0.0307	-0.03624	-0.03888
1.098	-0.03081	-0.03636	-0.03899
1.097	-0.03092	-0.03649	-0.03911
1.096	-0.03104	-0.03661	-0.03922
1.095	-0.03116	-0.03673	-0.03933
1.094	-0.03127	-0.03685	-0.03945
1.093	-0.03139	-0.03697	-0.03957
1.092	-0.0315	-0.03708	-0.03968
1.091	-0.03162	-0.0372	-0.03981
1.09	-0.03174	-0.03731	-0.03993
1.089	-0.03185	-0.03743	-0.04005
1.088	-0.03197	-0.03754	-0.04018
1.087	-0.03209	-0.03766	-0.04031
1.086	-0.03221	-0.03777	-0.04044
1.085	-0.03233	-0.03788	-0.04057
1.084	-0.03244	-0.03799	-0.0407
1.083	-0.03256	-0.03811	-0.04084
1.082	-0.03268	-0.03822	-0.04097
1.081	-0.0328	-0.03833	-0.04111
1.08	-0.03292	-0.03844	-0.04125
1.079	-0.03305	-0.03855	-0.04139
1.078	-0.03317	-0.03866	-0.04153
1.077	-0.03329	-0.03877	-0.04167
1.076	-0.03341	-0.03888	-0.04181
1.075	-0.03353	-0.03899	-0.04196
1.074	-0.03366	-0.03909	-0.0421
1.073	-0.03378	-0.0392	-0.04225
1.072	-0.03391	-0.03931	-0.0424
1.071	-0.03403	-0.03941	-0.04254
1.07	-0.03415	-0.03952	-0.04269
1.069	-0.03428	-0.03963	-0.04284
1.068	-0.0344	-0.03973	-0.04299
1.067	-0.03453	-0.03984	-0.04314
1.066	-0.03465	-0.03995	-0.04329
1.065	-0.03477	-0.04005	-0.04344
1.064	-0.0349	-0.04015	-0.0436
1.063	-0.03502	-0.04026	-0.04375
1.062	-0.03514	-0.04036	-0.0439
1.061	-0.03527	-0.04047	-0.04405
1.06	-0.03539	-0.04057	-0.0442
1.059	-0.03551	-0.04067	-0.04436
1.058	-0.03564	-0.04078	-0.04451
1.057	-0.03576	-0.04088	-0.04465
1.056	-0.03589	-0.04099	-0.0448
1.055	-0.03601	-0.04109	-0.04495
1.054	-0.03613	-0.0412	-0.0451
1.053	-0.03625	-0.0413	-0.04524
1.052	-0.03637	-0.04141	-0.04539
1.051	-0.0365	-0.04151	-0.04554
1.05	-0.03662	-0.04161	-0.04568
1.049	-0.03674	-0.04172	-0.04582
1.048	-0.03686	-0.04182	-0.04597
1.047	-0.03698	-0.04192	-0.04611
1.046	-0.0371	-0.04203	-0.04625
1.045	-0.03722	-0.04213	-0.0464
1.044	-0.03734	-0.04224	-0.04654
1.043	-0.03746	-0.04234	-0.04668
1.042	-0.03758	-0.04244	-0.04682
1.041	-0.0377	-0.04255	-0.04696
1.04	-0.03781	-0.04265	-0.0471
1.039	-0.03793	-0.04276	-0.04724
1.038	-0.03805	-0.04287	-0.04739
1.037	-0.03817	-0.04298	-0.04753
1.036	-0.03829	-0.04309	-0.04766
1.035	-0.0384	-0.0432	-0.0478
1.034	-0.03852	-0.04331	-0.04794
1.033	-0.03863	-0.04343	-0.04808
1.032	-0.03875	-0.04355	-0.04821
1.031	-0.03886	-0.04366	-0.04835
1.03	-0.03898	-0.04378	-0.04848
1.029	-0.03909	-0.0439	-0.04862
1.028	-0.0392	-0.04403	-0.04875
1.027	-0.03932	-0.04415	-0.04888
1.026	-0.03943	-0.04427	-0.04901
1.025	-0.03954	-0.0444	-0.04914
1.024	-0.03965	-0.04452	-0.04927
1.023	-0.03976	-0.04465	-0.0494
1.022	-0.03987	-0.04478	-0.04953
1.021	-0.03998	-0.04491	-0.04966
1.02	-0.04009	-0.04504	-0.04978
1.019	-0.0402	-0.04517	-0.04991
1.018	-0.04031	-0.04531	-0.05003
1.017	-0.04042	-0.04544	-0.05016
1.016	-0.04053	-0.04557	-0.05028
1.015	-0.04064	-0.04571	-0.0504
1.014	-0.04075	-0.04584	-0.05052
1.013	-0.04086	-0.04598	-0.05064
1.012	-0.04097	-0.04611	-0.05076
1.011	-0.04108	-0.04625	-0.05087
1.01	-0.04119	-0.04639	-0.05099
1.009	-0.0413	-0.04652	-0.0511
1.008	-0.0414	-0.04666	-0.05122
1.007	-0.04151	-0.0468	-0.05133
1.006	-0.04162	-0.04693	-0.05144
1.005	-0.04173	-0.04707	-0.05156
1.004	-0.04183	-0.04721	-0.05167
1.003	-0.04194	-0.04734	-0.05178
1.002	-0.04205	-0.04747	-0.05189
1.001	-0.04216	-0.04761	-0.05199
1	-0.04227	-0.04774	-0.0521
0.999	-0.04238	-0.04787	-0.05221
0.998	-0.04249	-0.048	-0.05232
0.997	-0.04261	-0.04812	-0.05243
0.996	-0.04272	-0.04825	-0.05254
0.995	-0.04283	-0.04837	-0.05265
0.994	-0.04295	-0.0485	-0.05277
0.993	-0.04306	-0.04862	-0.05288
0.992	-0.04318	-0.04874	-0.05299
0.991	-0.0433	-0.04887	-0.05311
0.99	-0.04341	-0.04899	-0.05323
0.989	-0.04353	-0.04911	-0.05334
0.988	-0.04364	-0.04923	-0.05346
0.987	-0.04376	-0.04935	-0.05358
0.986	-0.04388	-0.04947	-0.0537
0.985	-0.044	-0.04959	-0.05382
0.984	-0.04412	-0.04972	-0.05394
0.983	-0.04423	-0.04984	-0.05406
0.982	-0.04435	-0.04996	-0.05418
0.981	-0.04447	-0.05008	-0.0543
0.98	-0.04459	-0.0502	-0.05442
0.979	-0.04471	-0.05031	-0.05454
0.978	-0.04483	-0.05043	-0.05466
0.977	-0.04495	-0.05055	-0.05478
0.976	-0.04507	-0.05066	-0.0549
0.975	-0.04519	-0.05078	-0.05502
0.974	-0.04531	-0.05089	-0.05514
0.973	-0.04543	-0.051	-0.05526
0.972	-0.04555	-0.05111	-0.05538
0.971	-0.04567	-0.05122	-0.0555
0.97	-0.04579	-0.05133	-0.05561
0.969	-0.04591	-0.05143	-0.05573
0.968	-0.04603	-0.05153	-0.05584
0.967	-0.04615	-0.05164	-0.05596
0.966	-0.04627	-0.05174	-0.05607
0.965	-0.04639	-0.05183	-0.05618
0.964	-0.04651	-0.05193	-0.05629
0.963	-0.04663	-0.05202	-0.0564
0.962	-0.04675	-0.05211	-0.0565
0.961	-0.04686	-0.0522	-0.0566
0.96	-0.04698	-0.05229	-0.05671
0.959	-0.0471	-0.05238	-0.0568
0.958	-0.04721	-0.05246	-0.0569
0.957	-0.04733	-0.05255	-0.057
0.956	-0.04744	-0.05263	-0.05709
0.955	-0.04755	-0.0527	-0.05718
0.954	-0.04766	-0.05278	-0.05726
0.953	-0.04777	-0.05285	-0.05735
0.952	-0.04787	-0.05292	-0.05743
0.951	-0.04798	-0.05299	-0.05751
0.95	-0.04808	-0.05306	-0.05759
0.949	-0.04818	-0.05312	-0.05766
0.948	-0.04828	-0.05319	-0.05774
0.947	-0.04838	-0.05325	-0.05781
0.946	-0.04848	-0.05332	-0.05789
0.945	-0.04857	-0.05338	-0.05796
0.944	-0.04866	-0.05344	-0.05803
0.943	-0.04875	-0.0535	-0.05809
0.942	-0.04884	-0.05355	-0.05815
0.941	-0.04893	-0.05361	-0.05822
0.94	-0.04901	-0.05366	-0.05828
0.939	-0.0491	-0.05372	-0.05834
0.938	-0.04918	-0.05377	-0.05839
0.937	-0.04926	-0.05382	-0.05844
0.936	-0.04933	-0.05388	-0.05849
0.935	-0.04941	-0.05393	-0.05853
0.934	-0.04948	-0.05398	-0.05858
0.933	-0.04956	-0.05403	-0.05862
0.932	-0.04962	-0.05408	-0.05865
0.931	-0.04969	-0.05414	-0.05869
0.93	-0.04975	-0.05419	-0.05872
0.929	-0.04982	-0.05424	-0.05875
0.928	-0.04987	-0.05429	-0.05878
0.927	-0.04993	-0.05434	-0.0588
0.926	-0.04998	-0.05439	-0.05882
0.925	-0.05003	-0.05445	-0.05883
0.924	-0.05008	-0.0545	-0.05885
0.923	-0.05013	-0.05455	-0.05886
0.922	-0.05018	-0.0546	-0.05886
0.921	-0.05022	-0.05464	-0.05887
0.92	-0.05026	-0.05469	-0.05886
0.919	-0.0503	-0.05474	-0.05886
0.918	-0.05033	-0.05478	-0.05885
0.917	-0.05037	-0.05483	-0.05884
0.916	-0.0504	-0.05487	-0.05883
0.915	-0.05043	-0.05491	-0.05881
0.914	-0.05046	-0.05495	-0.05879
0.913	-0.05048	-0.05499	-0.05877
0.912	-0.05051	-0.05503	-0.05874
0.911	-0.05053	-0.05506	-0.05871
0.91	-0.05055	-0.0551	-0.05868
0.909	-0.05057	-0.05513	-0.05864
0.908	-0.05059	-0.05516	-0.0586
0.907	-0.0506	-0.05519	-0.05856
0.906	-0.05062	-0.05522	-0.05852
0.905	-0.05063	-0.05524	-0.05848
0.904	-0.05064	-0.05527	-0.05843
0.903	-0.05065	-0.05529	-0.05839
0.902	-0.05065	-0.05531	-0.05834
0.901	-0.05066	-0.05533	-0.05829
0.9	-0.05066	-0.05534	-0.05824
0.899	-0.05066	-0.05536	-0.0582
0.898	-0.05066	-0.05537	-0.05815
0.897	-0.05066	-0.05538	-0.0581
0.896	-0.05066	-0.05539	-0.05806
0.895	-0.05065	-0.05539	-0.05801
0.894	-0.05064	-0.05539	-0.05797
0.893	-0.05064	-0.05539	-0.05792
0.892	-0.05063	-0.05539	-0.05787
0.891	-0.05062	-0.05539	-0.05783
0.89	-0.05062	-0.05538	-0.05778
0.889	-0.05061	-0.05538	-0.05774
0.888	-0.0506	-0.05537	-0.05769
0.887	-0.05059	-0.05536	-0.05765
0.886	-0.05059	-0.05534	-0.05761
0.885	-0.05058	-0.05533	-0.05756
0.884	-0.05057	-0.05531	-0.05752
0.883	-0.05056	-0.05529	-0.05748
0.882	-0.05056	-0.05527	-0.05743
0.881	-0.05055	-0.05524	-0.05739
0.88	-0.05055	-0.05522	-0.05735
0.879	-0.05054	-0.05519	-0.05731
0.878	-0.05053	-0.05516	-0.05727
0.877	-0.05053	-0.05513	-0.05723
0.876	-0.05052	-0.05509	-0.05719
0.875	-0.05052	-0.05506	-0.05715
0.874	-0.05051	-0.05502	-0.05711
0.873	-0.05051	-0.05498	-0.05707
0.872	-0.05051	-0.05494	-0.05703
0.871	-0.0505	-0.0549	-0.05699
0.87	-0.0505	-0.05486	-0.05695
0.869	-0.0505	-0.05481	-0.05691
0.868	-0.0505	-0.05477	-0.05687
0.867	-0.0505	-0.05472	-0.05683
0.866	-0.0505	-0.05467	-0.05679
0.865	-0.0505	-0.05462	-0.05675
0.864	-0.0505	-0.05457	-0.05671
0.863	-0.05051	-0.05452	-0.05667
0.862	-0.05051	-0.05446	-0.05663
0.861	-0.05051	-0.05441	-0.05659
0.86	-0.05052	-0.05435	-0.05655
0.859	-0.05053	-0.05429	-0.05651
0.858	-0.05054	-0.05424	-0.05647
0.857	-0.05055	-0.05418	-0.05642
0.856	-0.05056	-0.05412	-0.05638
0.855	-0.05057	-0.05406	-0.05634
0.854	-0.05059	-0.05399	-0.0563
0.853	-0.0506	-0.05393	-0.05627
0.852	-0.05062	-0.05387	-0.05623
0.851	-0.05064	-0.05381	-0.05619
0.85	-0.05066	-0.05375	-0.05616
0.849	-0.05067	-0.0537	-0.05613
0.848	-0.05069	-0.05364	-0.0561
0.847	-0.05071	-0.05358	-0.05607
0.846	-0.05073	-0.05353	-0.05604
0.845	-0.05075	-0.05348	-0.05601
0.844	-0.05077	-0.05343	-0.05599
0.843	-0.05079	-0.05338	-0.05596
0.842	-0.05081	-0.05333	-0.05593
0.841	-0.05083	-0.05328	-0.05591
0.84	-0.05085	-0.05324	-0.05589
0.839	-0.05087	-0.0532	-0.05586
0.838	-0.05089	-0.05316	-0.05584
0.837	-0.05091	-0.05313	-0.05582
0.836	-0.05094	-0.05309	-0.0558
0.835	-0.05096	-0.05307	-0.05578
0.834	-0.05099	-0.05304	-0.05576
0.833	-0.05101	-0.05302	-0.05574
0.832	-0.05104	-0.053	-0.05573
0.831	-0.05106	-0.05299	-0.05571
0.83	-0.05109	-0.05299	-0.05569
0.829	-0.05112	-0.05298	-0.05568
0.828	-0.05115	-0.05298	-0.05567
0.827	-0.05118	-0.05299	-0.05566
0.826	-0.0512	-0.053	-0.05565
0.825	-0.05124	-0.05301	-0.05564
0.824	-0.05127	-0.05303	-0.05563
0.823	-0.0513	-0.05305	-0.05562
0.822	-0.05133	-0.05308	-0.05561
0.821	-0.05136	-0.05311	-0.0556
0.82	-0.05139	-0.05314	-0.0556
0.819	-0.05143	-0.05318	-0.05559
0.818	-0.05146	-0.05322	-0.05559
0.817	-0.0515	-0.05326	-0.05558
0.816	-0.05153	-0.05331	-0.05558
0.815	-0.05157	-0.05336	-0.05558
0.814	-0.0516	-0.05341	-0.05558
0.813	-0.05164	-0.05346	-0.05558
0.812	-0.05168	-0.05352	-0.05558
0.811	-0.05171	-0.05359	-0.05558
0.81	-0.05175	-0.05365	-0.05559
0.809	-0.05179	-0.05372	-0.05559
0.808	-0.05183	-0.05379	-0.05561
0.807	-0.05187	-0.05386	-0.05562
0.806	-0.05191	-0.05393	-0.05564
0.805	-0.05196	-0.05401	-0.05566
0.804	-0.052	-0.05409	-0.05569
0.803	-0.05204	-0.05417	-0.05572
0.802	-0.05209	-0.05426	-0.05576
0.801	-0.05213	-0.05434	-0.0558
0.8	-0.05218	-0.05443	-0.05585
0.799	-0.05223	-0.05452	-0.0559
0.798	-0.05228	-0.05461	-0.05596
0.797	-0.05233	-0.0547	-0.05602
0.796	-0.05238	-0.05479	-0.05609
0.795	-0.05243	-0.05488	-0.05616
0.794	-0.05249	-0.05497	-0.05623
0.793	-0.05254	-0.05507	-0.05631
0.792	-0.0526	-0.05517	-0.05639
0.791	-0.05266	-0.05526	-0.05648
0.79	-0.05272	-0.05536	-0.05657
0.789	-0.05278	-0.05546	-0.05666
0.788	-0.05284	-0.05556	-0.05676
0.787	-0.0529	-0.05567	-0.05686
0.786	-0.05297	-0.05577	-0.05696
0.785	-0.05303	-0.05587	-0.05707
0.784	-0.0531	-0.05598	-0.05718
0.783	-0.05318	-0.05609	-0.05729
0.782	-0.05325	-0.0562	-0.0574
0.781	-0.05333	-0.0563	-0.05752
0.78	-0.05341	-0.05641	-0.05764
0.779	-0.05349	-0.05652	-0.05776
0.778	-0.05358	-0.05663	-0.05788
0.777	-0.05366	-0.05674	-0.05801
0.776	-0.05375	-0.05685	-0.05814
0.775	-0.05384	-0.05696	-0.05827
0.774	-0.05394	-0.05707	-0.0584
0.773	-0.05403	-0.05718	-0.05853
0.772	-0.05413	-0.05729	-0.05866
0.771	-0.05423	-0.0574	-0.0588
0.77	-0.05433	-0.05751	-0.05893
0.769	-0.05444	-0.05762	-0.05907
0.768	-0.05455	-0.05774	-0.0592
0.767	-0.05466	-0.05785	-0.05934
0.766	-0.05477	-0.05796	-0.05948
0.765	-0.05488	-0.05807	-0.05962
0.764	-0.055	-0.05818	-0.05976
0.763	-0.05512	-0.05829	-0.0599
0.762	-0.05524	-0.05841	-0.06004
0.761	-0.05536	-0.05852	-0.06018
0.76	-0.05548	-0.05863	-0.06032
0.759	-0.05561	-0.05874	-0.06046
0.758	-0.05574	-0.05885	-0.06061
0.757	-0.05587	-0.05896	-0.06075
0.756	-0.056	-0.05907	-0.0609
0.755	-0.05614	-0.05918	-0.06105
0.754	-0.05628	-0.05929	-0.0612
0.753	-0.05642	-0.0594	-0.06135
0.752	-0.05656	-0.05951	-0.06151
0.751	-0.0567	-0.05962	-0.06166
0.75	-0.05685	-0.05973	-0.06182
0.749	-0.057	-0.05984	-0.06197
0.748	-0.05715	-0.05995	-0.06213
0.747	-0.0573	-0.06006	-0.06229
0.746	-0.05746	-0.06018	-0.06244
0.745	-0.05761	-0.06029	-0.0626
0.744	-0.05777	-0.06041	-0.06276
0.743	-0.05794	-0.06053	-0.06292
0.742	-0.0581	-0.06065	-0.06308
0.741	-0.05827	-0.06077	-0.06324
0.74	-0.05843	-0.0609	-0.0634
0.739	-0.0586	-0.06103	-0.06356
0.738	-0.05877	-0.06116	-0.06372
0.737	-0.05894	-0.06129	-0.06388
0.736	-0.0591	-0.06143	-0.06405
0.735	-0.05927	-0.06157	-0.06421
0.734	-0.05944	-0.06171	-0.06437
0.733	-0.05961	-0.06186	-0.06453
0.732	-0.05977	-0.06202	-0.0647
0.731	-0.05994	-0.06218	-0.06486
0.73	-0.06011	-0.06234	-0.06502
0.729	-0.06028	-0.06251	-0.06519
0.728	-0.06044	-0.06268	-0.06535
0.727	-0.06061	-0.06285	-0.06551
0.726	-0.06077	-0.06303	-0.06568
0.725	-0.06094	-0.06322	-0.06584
0.724	-0.06111	-0.0634	-0.066
0.723	-0.06127	-0.06359	-0.06616
0.722	-0.06144	-0.06378	-0.06633
0.721	-0.0616	-0.06397	-0.06649
0.72	-0.06177	-0.06417	-0.06665
0.719	-0.06193	-0.06437	-0.06681
0.718	-0.06209	-0.06457	-0.06697
0.717	-0.06226	-0.06477	-0.06713
0.716	-0.06242	-0.06497	-0.06729
0.715	-0.06258	-0.06518	-0.06745
0.714	-0.06275	-0.06538	-0.06762
0.713	-0.06291	-0.06559	-0.06778
0.712	-0.06307	-0.0658	-0.06795
0.711	-0.06323	-0.06601	-0.06812
0.71	-0.0634	-0.06622	-0.06829
0.709	-0.06356	-0.06643	-0.06847
0.708	-0.06372	-0.06664	-0.06865
0.707	-0.06387	-0.06685	-0.06883
0.706	-0.06403	-0.06706	-0.06902
0.705	-0.06419	-0.06728	-0.06921
0.704	-0.06435	-0.06749	-0.06941
0.703	-0.06451	-0.0677	-0.0696
0.702	-0.06466	-0.06791	-0.06981
0.701	-0.06482	-0.06812	-0.07002
0.7	-0.06498	-0.06832	-0.07023
0.699	-0.06514	-0.06853	-0.07044
0.698	-0.06529	-0.06873	-0.07065
0.697	-0.06545	-0.06894	-0.07088
0.696	-0.06561	-0.06914	-0.0711
0.695	-0.06577	-0.06934	-0.07132
0.694	-0.06593	-0.06954	-0.07155
0.693	-0.06609	-0.06974	-0.07177
0.692	-0.06625	-0.06993	-0.072
0.691	-0.06641	-0.07013	-0.07223
0.69	-0.06657	-0.07033	-0.07246
0.689	-0.06673	-0.07052	-0.0727
0.688	-0.06689	-0.07072	-0.07293
0.687	-0.06706	-0.07092	-0.07317
0.686	-0.06722	-0.07111	-0.0734
0.685	-0.06739	-0.07131	-0.07364
0.684	-0.06756	-0.0715	-0.07388
0.683	-0.06773	-0.07169	-0.07411
0.682	-0.0679	-0.07188	-0.07435
0.681	-0.06807	-0.07208	-0.07459
0.68	-0.06825	-0.07227	-0.07483
0.679	-0.06842	-0.07246	-0.07507
0.678	-0.0686	-0.07265	-0.07531
0.677	-0.06878	-0.07284	-0.07555
0.676	-0.06897	-0.07303	-0.07579
0.675	-0.06916	-0.07322	-0.07603
0.674	-0.06936	-0.07341	-0.07627
0.673	-0.06956	-0.0736	-0.07651
0.672	-0.06976	-0.07379	-0.07674
0.671	-0.06997	-0.07398	-0.07697
0.67	-0.07018	-0.07417	-0.07721
0.669	-0.0704	-0.07436	-0.07744
0.668	-0.07063	-0.07455	-0.07767
0.667	-0.07086	-0.07474	-0.0779
0.666	-0.07109	-0.07493	-0.07813
0.665	-0.07133	-0.07513	-0.07836
0.664	-0.07158	-0.07533	-0.0786
0.663	-0.07183	-0.07552	-0.07883
0.662	-0.07208	-0.07572	-0.07906
0.661	-0.07235	-0.07592	-0.07929
0.66	-0.07262	-0.07612	-0.07953
0.659	-0.07289	-0.07633	-0.07977
0.658	-0.07317	-0.07653	-0.08
0.657	-0.07345	-0.07674	-0.08025
0.656	-0.07375	-0.07694	-0.08049
0.655	-0.07404	-0.07715	-0.08073
0.654	-0.07435	-0.07737	-0.08097
0.653	-0.07466	-0.07758	-0.08122
0.652	-0.07497	-0.07779	-0.08146
0.651	-0.0753	-0.07801	-0.08171
0.65	-0.07563	-0.07824	-0.08196
0.649	-0.07596	-0.07846	-0.08221
0.648	-0.07631	-0.0787	-0.08246
0.647	-0.07665	-0.07893	-0.08271
0.646	-0.07701	-0.07917	-0.08296
0.645	-0.07737	-0.07942	-0.08321
0.644	-0.07773	-0.07967	-0.08347
0.643	-0.07811	-0.07993	-0.08373
0.642	-0.07849	-0.08019	-0.08399
0.641	-0.07887	-0.08046	-0.08425
0.64	-0.07927	-0.08074	-0.08451
0.639	-0.07967	-0.08102	-0.08478
0.638	-0.08008	-0.08131	-0.08505
0.637	-0.08049	-0.08161	-0.08532
0.636	-0.08092	-0.08192	-0.08559
0.635	-0.08134	-0.08225	-0.08587
0.634	-0.08177	-0.08258	-0.08614
0.633	-0.08221	-0.08292	-0.08642
0.632	-0.08265	-0.08327	-0.0867
0.631	-0.0831	-0.08363	-0.08699
0.63	-0.08355	-0.084	-0.08727
0.629	-0.084	-0.08439	-0.08756
0.628	-0.08446	-0.08478	-0.08785
0.627	-0.08492	-0.08518	-0.08815
0.626	-0.08538	-0.08559	-0.08844
0.625	-0.08585	-0.08602	-0.08874
0.624	-0.08632	-0.08645	-0.08904
0.623	-0.0868	-0.08688	-0.08934
0.622	-0.08727	-0.08733	-0.08965
0.621	-0.08775	-0.08778	-0.08996
0.62	-0.08823	-0.08824	-0.09027
0.619	-0.08872	-0.08871	-0.09059
0.618	-0.08921	-0.08918	-0.09091
0.617	-0.0897	-0.08966	-0.09123
0.616	-0.09019	-0.09015	-0.09156
0.615	-0.09068	-0.09064	-0.0919
0.614	-0.09117	-0.09114	-0.09225
0.613	-0.09167	-0.09164	-0.0926
0.612	-0.09217	-0.09214	-0.09297
0.611	-0.09266	-0.09265	-0.09334
0.61	-0.09316	-0.09317	-0.09372
0.609	-0.09366	-0.0937	-0.09411
0.608	-0.09416	-0.09422	-0.09451
0.607	-0.09465	-0.09475	-0.09492
0.606	-0.09515	-0.09528	-0.09534
0.605	-0.09565	-0.09582	-0.09576
0.604	-0.09615	-0.09636	-0.09619
0.603	-0.09664	-0.09689	-0.09662
0.602	-0.09714	-0.09742	-0.09707
0.601	-0.09763	-0.09796	-0.09752
0.6	-0.09812	-0.09849	-0.09798
0.599	-0.09861	-0.09902	-0.09844
0.598	-0.0991	-0.09954	-0.09891
0.597	-0.09958	-0.10007	-0.09938
0.596	-0.10006	-0.10059	-0.09985
0.595	-0.10054	-0.1011	-0.10033
0.594	-0.10102	-0.10162	-0.10081
0.593	-0.10149	-0.10213	-0.1013
0.592	-0.10196	-0.10263	-0.10178
0.591	-0.10242	-0.10314	-0.10226
0.59	-0.10288	-0.10364	-0.10275
0.589	-0.10334	-0.10414	-0.10324
0.588	-0.10379	-0.10464	-0.10372
0.587	-0.10423	-0.10513	-0.10421
0.586	-0.10467	-0.10562	-0.10469
0.585	-0.10511	-0.1061	-0.10517
0.584	-0.10554	-0.10657	-0.10565
0.583	-0.10597	-0.10704	-0.10613
0.582	-0.10639	-0.10751	-0.10661
0.581	-0.10681	-0.10796	-0.10708
0.58	-0.10722	-0.10841	-0.10755
0.579	-0.10762	-0.10886	-0.10801
0.578	-0.10802	-0.10929	-0.10847
0.577	-0.10842	-0.10972	-0.10892
0.576	-0.10881	-0.11014	-0.10936
0.575	-0.10919	-0.11055	-0.1098
0.574	-0.10957	-0.11096	-0.11023
0.573	-0.10994	-0.11135	-0.11065
0.572	-0.1103	-0.11174	-0.11106
0.571	-0.11066	-0.11212	-0.11146
0.57	-0.11101	-0.11249	-0.11186
0.569	-0.11135	-0.11286	-0.11225
0.568	-0.11169	-0.11321	-0.11263
0.567	-0.11201	-0.11356	-0.11301
0.566	-0.11234	-0.1139	-0.11338
0.565	-0.11266	-0.11422	-0.11374
0.564	-0.11297	-0.11454	-0.11409
0.563	-0.11327	-0.11485	-0.11444
0.562	-0.11357	-0.11515	-0.11478
0.561	-0.11386	-0.11544	-0.11511
0.56	-0.11415	-0.11572	-0.11544
0.559	-0.11443	-0.11598	-0.11575
0.558	-0.1147	-0.11624	-0.11606
0.557	-0.11497	-0.11648	-0.11635
0.556	-0.11523	-0.11672	-0.11664
0.555	-0.11548	-0.11694	-0.11692
0.554	-0.11572	-0.11715	-0.11719
0.553	-0.11596	-0.11735	-0.11744
0.552	-0.11619	-0.11754	-0.11769
0.551	-0.11642	-0.11772	-0.11793
0.55	-0.11663	-0.11789	-0.11815
0.549	-0.11684	-0.11806	-0.11836
0.548	-0.11704	-0.11821	-0.11857
0.547	-0.11723	-0.11835	-0.11876
0.546	-0.11742	-0.11848	-0.11894
0.545	-0.1176	-0.11861	-0.11911
0.544	-0.11777	-0.11873	-0.11927
0.543	-0.11794	-0.11884	-0.11941
0.542	-0.11809	-0.11895	-0.11955
0.541	-0.11825	-0.11905	-0.11967
0.54	-0.11839	-0.11914	-0.11978
0.539	-0.11853	-0.11923	-0.11988
0.538	-0.11866	-0.11932	-0.11997
0.537	-0.11878	-0.1194	-0.12005
0.536	-0.1189	-0.11947	-0.12011
0.535	-0.11901	-0.11954	-0.12017
0.534	-0.11911	-0.11961	-0.12021
0.533	-0.11921	-0.11967	-0.12024
0.532	-0.1193	-0.11972	-0.12026
0.531	-0.11938	-0.11976	-0.12026
0.53	-0.11946	-0.11981	-0.12026
0.529	-0.11953	-0.11984	-0.12024
0.528	-0.1196	-0.11987	-0.12021
0.527	-0.11966	-0.11989	-0.12017
0.526	-0.11972	-0.1199	-0.12012
0.525	-0.11977	-0.11991	-0.12006
0.524	-0.11981	-0.11991	-0.11999
0.523	-0.11984	-0.11991	-0.11991
0.522	-0.11987	-0.11989	-0.11982
0.521	-0.11989	-0.11987	-0.11972
0.52	-0.1199	-0.11984	-0.11961
0.519	-0.1199	-0.11981	-0.1195
0.518	-0.1199	-0.11977	-0.11938
0.517	-0.11989	-0.11972	-0.11926
0.516	-0.11987	-0.11966	-0.11913
0.515	-0.11984	-0.1196	-0.119
0.514	-0.11981	-0.11953	-0.11886
0.513	-0.11977	-0.11945	-0.11872
0.512	-0.11972	-0.11936	-0.11858
0.511	-0.11966	-0.11927	-0.11844
0.51	-0.1196	-0.11917	-0.11829
0.509	-0.11953	-0.11906	-0.11813
0.508	-0.11945	-0.11895	-0.11798
0.507	-0.11937	-0.11882	-0.11782
0.506	-0.11927	-0.11869	-0.11766
0.505	-0.11918	-0.11855	-0.1175
0.504	-0.11907	-0.1184	-0.11733
0.503	-0.11896	-0.11824	-0.11716
[truncated: 403 more rows]
