# Supplementary material for: Defect engineering on V2O3 cathode for long-cycling aqueous zinc metal batteries
Source: Nat Commun. 2021 Nov 25;12:6878. doi: 10.1038/s41467-021-27203-w (PMC8617200; doi:10.1038/s41467-021-27203-w)
Supplement: Supplementary file 3 — Source data [file 41467_2021_27203_MOESM3_ESM.zip › Source-Data/Figure S16.xlsx]

## Sheet: Sheet1
VS2			FeFeCN6			Na0.95MnO2		Na3V2(PO4)3				ZnHCF			CuHCF			This work
X	Y		X	Y		X	Y		X	Y		X	Y		X	Y		X	Y
120	123		140	50		160	80		50	102		100	100		101	90		65.49	136.4
									100	100		200	90		500	80		199.85	129.9
									400	85		300	85		980	75		332.7	110.9
									700	75		500	80		1001	65		529.64	97.1
												1000	70					672.77	89.7
												1060	60					1244.73	76.8
												2000	50					1782.3	70.4
																		2357.14	66
