# Supplementary material for: Defect engineering on V2O3 cathode for long-cycling aqueous zinc metal batteries
Source: Nat Commun. 2021 Nov 25;12:6878. doi: 10.1038/s41467-021-27203-w (PMC8617200; doi:10.1038/s41467-021-27203-w)
Supplement: Supplementary file 3 — Source data [file 41467_2021_27203_MOESM3_ESM.zip › Source-Data/Figure S17a.xlsx]

## Sheet: Sheet1
Cycling performacne
Cycle number	Charge specific capacity	Discharge specific capacity	Coulombic efficiency
X	Y	Y	Y
1	652.3	45	6.89867
2	364.8	304.2	83.3882
3	314.8	337.5	107.211
4	294.8	322.8	109.498
5	284.6	310	108.925
6	276.3	293.9	106.37
7	278.9	272.2	97.5977
8	261.4	268.6	102.754
9	244.4	251.5	102.905
10	227.8	236.4	103.775
11	137.3	139.8	101.821
12	132.7	132.5	99.8493
13	130.5	130.3	99.8467
14	128.7	128.6	99.9223
15	127.2	127.4	100.157
16	126.1	126.3	100.159
17	125.2	125.5	100.24
18	123.8	124.4	100.485
19	122.6	123.3	100.571
20	121.5	122.1	100.494
21	107.7	109.9	102.043
22	104.6	106.9	102.199
23	103.9	104.2	100.289
24	104	104.2	100.192
25	103.8	104.1	100.289
26	103.6	103.8	100.193
27	103.2	103.5	100.291
28	102.9	103.1	100.194
29	102	102.6	100.588
30	101.2	101.7	100.494
31	92.8	94.6	101.94
32	92	92.4	100.435
33	91.5	91.9	100.437
34	91.1	91.3	100.22
35	90.7	90.9	100.221
36	90.4	90.5	100.111
37	90	90.2	100.222
38	89.5	89.7	100.223
39	89.2	89.4	100.224
40	88.7	89	100.338
41	84.5	85.6	101.302
42	84	84.4	100.476
43	83.7	83.9	100.239
44	83.4	83.6	100.24
45	83.2	83.3	100.12
46	82.9	83	100.121
47	82.6	82.7	100.121
48	82.2	82.4	100.243
49	82	82.1	100.122
50	81.7	81.8	100.122
51	69.9	73.2	104.721
52	69.2	69.6	100.578
53	68.7	69	100.437
54	68.4	68.6	100.292
55	68	68.2	100.294
56	67.8	67.9	100.147
57	67.5	67.6	100.148
58	67.3	67.5	100.297
59	67	67.3	100.448
60	66.8	66.9	100.15
61	59.5	62	104.202
62	58.9	59.3	100.679
63	58.5	58.8	100.513
64	58.3	58.4	100.172
65	57.7	58	100.52
66	56.7	57.1	100.705
67	55.8	56.1	100.538
68	56.3	56.1	99.6448
69	56.2	56.4	100.356
70	56.2	56.2	100
71	51	53	103.922
72	50.4	50.8	100.794
73	50.1	50.3	100.399
74	49.2	49.6	100.813
75	49.5	49.4	99.798
76	49.5	49.6	100.202
77	49.2	49.3	100.203
78	48.9	49.1	100.409
79	48.7	48.7	100
80	48.7	48.8	100.205
81	86.2	73.4	85.1508
82	87.9	87.6	99.6587
83	88	87.9	99.8864
84	87.9	88	100.114
85	87.7	87.8	100.114
86	87.6	87.7	100.114
87	87.1	87.4	100.344
88	86.8	87	100.23
89	86.4	86.6	100.231
90	86.1	86.4	100.348
91	47.6	57.9	121.639
