# Supplementary material for: Defect engineering on V2O3 cathode for long-cycling aqueous zinc metal batteries
Source: Nat Commun. 2021 Nov 25;12:6878. doi: 10.1038/s41467-021-27203-w (PMC8617200; doi:10.1038/s41467-021-27203-w)
Supplement: Supplementary file 3 — Source data [file 41467_2021_27203_MOESM3_ESM.zip › Source-Data/Figure S17b.xlsx]

## Sheet: Sheet1
Cycling performacne
Cycle number	Charge specific capacity	Discharge specific capacity	Coulombic efficiency
X	Y	Y	Y
1	355.7	120.2	33.7925
2	341.5	338	98.9751
3	342.2	359.4	105.026
4	345.1	364.3	105.564
5	350.1	365.5	104.399
6	377.3	353.4	93.6655
7	341.5	364.2	106.647
8	337.8	352	104.204
9	338.9	330.4	97.4919
10	306.6	320.3	104.468
11	180.5	184.2	102.05
12	173.7	172.7	99.4243
13	170.8	170.1	99.5902
14	168.8	168.2	99.6445
15	165.5	166.6	100.665
16	164.2	163.6	99.6346
17	163.3	163.2	99.9388
18	160.9	160.4	99.6893
19	163.5	159.2	97.37
20	163.7	164.1	100.244
21	143.4	147	102.51
22	141.5	142.1	100.424
23	141.2	141.2	100
24	141.2	141.3	100.071
25	140.9	141.3	100.284
26	140.5	140.7	100.142
27	140.2	140.4	100.143
28	140	140.2	100.143
29	139.5	139.8	100.215
30	139.1	139.4	100.216
31	123	127.2	103.415
32	121.7	122.2	100.411
33	121.1	121.5	100.33
34	120.8	121	100.166
35	120.2	120.6	100.333
36	119.9	120.1	100.167
37	119.4	119.7	100.251
38	119	119.3	100.252
39	118.6	118.8	100.169
40	118.2	118.4	100.169
41	109.8	112.4	102.368
42	109	109.4	100.367
43	108.4	108.7	100.277
44	107.9	108.2	100.278
45	107.5	107.7	100.186
46	107.1	107.3	100.187
47	106.7	106.9	100.187
48	106.3	106.6	100.282
49	106.1	106.2	100.094
50	105.8	105.9	100.095
51	82.1	90.6	110.353
52	80.1	81.3	101.498
53	78.9	79.5	100.76
54	78.2	78.5	100.384
55	77.6	77.9	100.387
56	77.2	77.4	100.259
57	76.6	77	100.522
58	76.2	76.4	100.262
59	76	76.1	100.132
60	75.6	75.9	100.397
61	60.8	67	110.197
62	60.1	61.1	101.664
63	59.4	59.9	100.842
64	58.8	59.2	100.68
65	58.2	58.5	100.515
66	57.9	58	100.173
67	57.5	57.7	100.348
68	57.1	57.3	100.35
69	56.8	57.1	100.528
70	56.6	56.8	100.353
71	46.1	50.6	109.761
72	45.4	46.2	101.762
73	44.9	45.5	101.336
74	44.6	44.9	100.673
75	44.3	44.6	100.677
76	43.8	44.1	100.685
77	43.6	43.7	100.229
78	43.2	43.4	100.463
79	43.1	43.2	100.232
80	42.8	42.9	100.234
81	117.1	84	71.7336
82	122.4	121.4	99.183
83	123.2	122.9	99.7565
84	123.5	123.4	99.919
85	123.2	123.4	100.162
86	123.3	123	99.7567
87	123.1	122.9	99.8375
88	123	123.2	100.163
89	122.6	122.8	100.163
90	122.1	122.4	100.246
91	42.8	68.7	160.514
92	41.3	44.8	108.475
93	40.3	42	104.218
94	39.4	40.8	103.553
95	38.7	39.6	102.326
96	38.1	38.8	101.837
97	37.8	38.3	101.323
98	37.2	37.8	101.613
99	37	37.2	100.541
100	36.7	37	100.817
101	36.2	36.9	101.934
