# Supplementary material for: Defect engineering on V2O3 cathode for long-cycling aqueous zinc metal batteries
Source: Nat Commun. 2021 Nov 25;12:6878. doi: 10.1038/s41467-021-27203-w (PMC8617200; doi:10.1038/s41467-021-27203-w)
Supplement: Supplementary file 3 — Source data [file 41467_2021_27203_MOESM3_ESM.zip › Source-Data/Figure S17c.xlsx]

## Sheet: Sheet1
Stability performacne
Cycle number	Charge specific capacity	Discharge specific capacity	Coulombic efficiency
X	Y	Y	Y
1	50.2	57.9	115.339
2	49.4	50.9	103.036
3	48.9	49.6	101.431
4	48.5	49	101.031
5	48.3	48.7	100.828
6	48.2	48.6	100.83
7	47.9	48.4	101.044
8	48.2	48.3	100.207
9	47.9	48.1	100.418
10	48.2	48.2	100
11	47.9	48.2	100.626
12	47.9	48	100.209
13	47.9	48.1	100.418
14	47.8	47.9	100.209
15	47.9	47.9	100
16	47.9	47.9	100
17	47.8	47.8	100
18	47.8	48.1	100.628
19	47.9	47.8	99.7912
20	47.8	47.8	100
21	47.7	47.9	100.419
22	47.8	47.7	99.7908
23	47.7	47.7	100
24	47.5	47.4	99.7895
25	47.3	47.4	100.211
26	47.2	47.2	100
27	46.9	47	100.213
28	46.9	47	100.213
29	46.7	46.8	100.214
30	46.9	46.8	99.7868
31	46.7	46.8	100.214
32	46.5	46.5	100
33	46.3	46.3	100
34	46.2	46.3	100.216
35	46.1	46	99.7831
36	46	46	100
37	45.8	46	100.437
38	45.5	45.5	100
39	45.4	45.4	100
40	45.1	45.2	100.222
41	45.2	45.1	99.7788
42	45	45.1	100.222
43	45	44.7	99.3333
44	44.7	44.9	100.447
45	44.6	44.5	99.7758
46	44.4	44.6	100.45
47	44.1	44.1	100
48	43.9	43.9	100
49	44	43.7	99.3182
50	43.6	43.9	100.688
51	43.4	43.4	100
52	43.3	43.2	99.769
53	43.1	43.3	100.464
54	42.9	43	100.233
55	42.9	42.8	99.7669
56	42.5	42.5	100
57	42.6	42.6	100
58	42.4	42.4	100
59	42	42.1	100.238
60	42.3	42	99.2908
61	41.7	42.1	100.959
62	41.6	41.7	100.24
63	41.5	41.4	99.759
64	41.3	41.3	100
65	41.1	41.2	100.243
66	41	41	100
67	40.7	40.9	100.491
68	40.7	40.7	100
69	40.6	40.6	100
70	40.4	40.5	100.248
71	40.2	40.2	100
72	40.1	40.1	100
73	40	40.1	100.25
74	40	39.9	99.75
75	39.8	39.9	100.251
76	39.6	39.8	100.505
77	39.4	39.5	100.254
78	39.2	39.2	100
79	39.1	39.1	100
80	39	39.1	100.256
81	38.8	38.8	100
82	38.9	38.8	99.7429
83	38.7	38.7	100
84	38.6	38.7	100.259
85	38.5	38.5	100
86	38.6	38.5	99.7409
87	38.2	38.4	100.524
88	38.2	38.1	99.7382
89	38.1	38.1	100
90	38	38	100
91	37.9	38	100.264
92	37.7	37.7	100
93	37.7	37.7	100
94	37.5	37.5	100
95	37.5	37.5	100
96	37.2	37.3	100.269
97	37.2	37.1	99.7312
98	37	37.1	100.27
99	37.1	37	99.7305
100	36.9	36.9	100
101	37.1	36.9	99.4609
102	36.9	37	100.271
103	36.6	36.8	100.546
104	36.5	36.5	100
105	36.4	36.4	100
106	36.3	36.5	100.551
107	36.2	36.2	100
108	36.1	36.1	100
109	36.1	36	99.723
110	35.9	36	100.279
111	35.9	35.9	100
112	36	35.8	99.4444
113	36	35.7	99.1667
114	35.8	35.9	100.279
115	35.6	35.6	100
116	35.5	35.6	100.282
117	35.5	35.4	99.7183
118	35.3	35.3	100
119	35.3	35.2	99.7167
120	35.2	35.2	100
121	35.1	35.1	100
122	35.1	35.1	100
123	35.4	35.3	99.7175
124	35.3	35.1	99.4334
125	34.9	35	100.287
126	34.7	34.7	100
127	34.7	34.7	100
128	34.6	34.5	99.711
129	34.7	34.6	99.7118
130	34.4	34.4	100
131	34.6	34.5	99.711
132	34.5	34.4	99.7101
133	34.5	34.3	99.4203
134	34.3	34.4	100.292
135	34.2	34.2	100
136	34.2	34.2	100
137	34	34.1	100.294
138	34	33.9	99.7059
139	33.9	33.9	100
140	34	33.8	99.4118
141	33.9	33.9	100
142	33.8	33.8	100
143	33.7	33.7	100
144	33.5	33.6	100.299
145	33.5	33.5	100
146	33.4	33.4	100
147	33.4	33.4	100
148	33.2	33.3	100.301
149	33.4	33.2	99.4012
150	33.5	33.5	100
151	33.4	33.2	99.4012
152	33.2	33.4	100.602
153	33.2	33.1	99.6988
154	33.2	33.2	100
155	33.1	33	99.6979
156	32.9	33	100.304
157	32.9	32.9	100
158	33.1	32.8	99.0937
159	32.7	32.9	100.612
160	32.9	32.7	99.3921
161	32.8	32.8	100
162	33	32.9	99.697
163	32.7	32.7	100
164	32.5	32.6	100.308
165	32.4	32.4	100
166	32.6	32.4	99.3865
167	32.5	32.4	99.6923
168	32.4	32.4	100
169	32.6	32.7	100.307
170	32.3	32.2	99.6904
171	32.2	32.2	100
172	32.3	32.1	99.3808
173	32.6	32.5	99.6933
174	32.3	32.1	99.3808
175	32.3	32.1	99.3808
176	32.1	32	99.6885
177	32	32.1	100.312
178	32	32	100
179	32	31.9	99.6875
180	31.9	31.7	99.373
181	31.7	31.7	100
182	31.7	31.6	99.6845
183	31.8	31.7	99.6855
184	31.8	31.8	100
185	31.7	31.6	99.6845
186	31.7	31.6	99.6845
187	31.6	31.6	100
188	31.5	31.5	100
189	31.5	31.5	100
190	31.5	31.3	99.3651
191	31.5	31.4	99.6825
192	31.6	31.4	99.3671
193	31.4	31.5	100.318
194	31.4	31.2	99.3631
195	31.4	31.4	100
196	31.2	31.2	100
197	31.1	31.1	100
198	31	31.1	100.323
199	31.4	31.3	99.6815
200	31.1	31.1	100
201	31.1	30.9	99.3569
202	31.1	31	99.6785
203	30.9	31	100.324
204	31	30.8	99.3548
205	31	31	100
206	31.1	30.9	99.3569
207	30.8	30.8	100
208	30.7	30.7	100
209	30.8	30.6	99.3507
210	30.6	30.6	100
211	30.8	30.6	99.3507
212	30.6	30.6	100
213	30.8	30.8	100
214	30.6	30.5	99.6732
215	30.6	30.4	99.3464
216	30.8	30.9	100.325
217	30.6	30.4	99.3464
218	30.6	30.4	99.3464
219	30.4	30.4	100
220	30.6	30.6	100
221	30.4	30.2	99.3421
222	30.4	30.4	100
223	30.3	30.3	100
224	30.4	30.2	99.3421
225	30.3	30.4	100.33
226	30.5	30.5	100
227	30.3	30.1	99.3399
228	30.2	30.1	99.6689
229	30.1	30.2	100.332
230	30.2	30	99.3377
231	30	30	100
232	30.1	30	99.6678
233	30	30	100
234	30.5	30.3	99.3443
235	30	29.9	99.6667
236	29.9	29.9	100
237	30	30	100
238	29.9	29.6	98.9967
239	30	29.9	99.6667
240	29.9	29.8	99.6655
241	29.9	29.8	99.6655
242	30.1	29.8	99.0033
243	29.9	29.9	100
244	29.8	29.9	100.336
245	29.7	29.6	99.6633
246	29.7	29.6	99.6633
247	29.9	29.7	99.3311
248	29.8	30	100.671
249	29.6	29.4	99.3243
250	29.5	29.5	100
251	29.6	29.4	99.3243
252	29.9	29.8	99.6655
253	29.6	29.4	99.3243
254	29.4	29.5	100.34
255	29.7	29.7	100
256	29.5	29.3	99.322
257	29.5	29.4	99.661
258	29.7	29.7	100
259	29.3	29.2	99.6587
260	29.3	29.2	99.6587
261	29.7	29.6	99.6633
262	29.3	29.2	99.6587
263	29.2	29.2	100
264	29.3	29.2	99.6587
265	29.1	29.1	100
266	29.3	29.1	99.3174
267	29.2	29.3	100.342
268	29.1	29	99.6564
269	29.2	29.1	99.6575
270	29.1	29.1	100
271	29.1	29	99.6564
272	29	29	100
273	29.2	28.9	98.9726
274	28.8	28.9	100.347
275	28.8	28.7	99.6528
276	29.1	28.7	98.6254
277	29	29.1	100.345
278	28.9	28.8	99.654
279	28.8	28.8	100
280	28.8	28.7	99.6528
281	28.9	28.8	99.654
282	28.7	28.7	100
283	29.1	28.9	99.3127
284	28.7	28.6	99.6516
285	28.7	28.7	100
286	28.5	28.5	100
287	29.1	29	99.6564
288	28.6	28.5	99.6504
289	28.7	28.6	99.6516
290	28.4	28.4	100
291	28.5	28.4	99.6491
292	28.7	28.5	99.3031
293	28.5	28.6	100.351
294	28.5	28.3	99.2982
295	28.5	28.3	99.2982
296	28.5	28.5	100
297	28.6	28.5	99.6504
298	28.4	28.4	100
299	28.4	28.4	100
300	28.3	28.2	99.6466
301	28.3	28.3	100
302	28.3	28.2	99.6466
303	28.2	28.3	100.355
304	28.3	28.3	100
305	28.2	28.1	99.6454
306	28.3	28.1	99.2933
307	28.4	28.1	98.9437
308	28.1	28.2	100.356
309	28.3	28.1	99.2933
310	28.1	28.1	100
311	28.1	28	99.6441
312	28.1	27.9	99.2883
313	28	28.1	100.357
314	28.2	28	99.2908
315	28	27.9	99.6429
316	28.1	27.9	99.2883
317	28	27.8	99.2857
318	28	27.9	99.6429
319	28.3	28.4	100.353
320	28	27.8	99.2857
321	28.1	27.9	99.2883
322	27.9	27.9	100
323	28	27.9	99.6429
324	27.7	27.7	100
325	28.3	28.2	99.6466
326	27.8	27.8	100
327	27.8	27.8	100
328	27.9	27.8	99.6416
329	27.7	27.7	100
330	27.7	27.7	100
331	27.8	27.6	99.2806
332	27.7	27.6	99.639
333	28	28	100
334	27.6	27.6	100
335	27.6	27.5	99.6377
336	27.9	27.9	100
337	27.6	27.4	99.2754
338	27.6	27.5	99.6377
339	27.6	27.5	99.6377
340	27.7	27.5	99.278
341	27.8	27.7	99.6403
342	27.5	27.5	100
343	27.5	27.4	99.6364
344	27.7	27.5	99.278
345	27.4	27.5	100.365
346	27.4	27.3	99.635
347	27.5	27.4	99.6364
348	27.5	27.3	99.2727
349	28	27.8	99.2857
350	27.5	27.4	99.6364
351	27.4	27.4	100
352	27.4	27.4	100
353	27.3	27.3	100
354	27.3	27.2	99.6337
355	27.4	27.3	99.635
356	27.4	27.4	100
357	27.4	27.3	99.635
358	27.4	27.5	100.365
359	27.3	27.1	99.2674
360	27.6	27.6	100
361	27.2	27	99.2647
362	27.5	27.5	100
363	27.2	27.1	99.6324
364	27.3	27.1	99.2674
365	27.1	27.2	100.369
366	27.1	27	99.631
367	27.1	27.1	100
368	27.2	27	99.2647
369	27.2	27.1	99.6324
370	27.1	27	99.631
371	27	26.9	99.6296
372	27	26.9	99.6296
373	27	26.9	99.6296
374	27	26.8	99.2593
375	27.2	27.2	100
376	27	26.9	99.6296
377	26.8	26.8	100
378	26.9	26.8	99.6282
379	26.9	26.8	99.6282
380	26.9	26.9	100
381	26.7	26.7	100
382	26.9	26.7	99.2565
383	26.7	26.8	100.375
384	26.8	26.7	99.6269
385	26.7	26.6	99.6255
386	26.8	26.7	99.6269
387	26.9	26.9	100
388	26.6	26.5	99.6241
389	26.7	26.7	100
390	26.6	26.5	99.6241
391	26.6	26.4	99.2481
392	26.6	26.5	99.6241
393	26.6	26.5	99.6241
394	26.7	26.5	99.2509
395	26.8	26.5	98.8806
396	26.7	26.8	100.375
397	26.7	26.5	99.2509
398	26.7	26.7	100
399	26.6	26.5	99.6241
400	26.7	26.6	99.6255
401	26.5	26.5	100
402	26.4	26.4	100
403	26.4	26.3	99.6212
404	26.5	26.4	99.6226
405	26.3	26.3	100
406	26.4	26.4	100
407	26.6	26.4	99.2481
408	26.4	26.5	100.379
409	26.5	26.2	98.8679
410	26.5	26.3	99.2453
411	26.4	26.4	100
412	26.6	26.4	99.2481
413	26.3	26.4	100.38
414	26.5	26.4	99.6226
415	26.5	26.3	99.2453
416	26.3	26.4	100.38
417	26.3	26.2	99.6198
418	26.3	26.1	99.2395
419	26.6	26.6	100
420	26.6	26.5	99.6241
421	26.5	26.5	100
422	26.5	26.5	100
423	26.2	26.1	99.6183
424	26.3	26.3	100
425	26.2	26	99.2366
426	26.1	26.1	100
427	26.1	26	99.6169
428	26	26	100
429	26.1	25.9	99.2337
430	26.1	26	99.6169
431	25.9	25.9	100
432	26.1	25.8	98.8506
433	26	26.1	100.385
434	26.3	26	98.8593
435	26	26.1	100.385
436	25.8	25.8	100
437	26	25.8	99.2308
438	26	25.9	99.6154
439	25.9	25.8	99.6139
440	25.9	25.8	99.6139
441	25.9	26	100.386
442	25.8	25.7	99.6124
443	25.9	25.7	99.2278
444	25.8	25.8	100
445	25.9	25.7	99.2278
446	25.7	25.6	99.6109
447	25.6	25.7	100.391
448	25.8	25.7	99.6124
449	25.8	25.6	99.2248
450	25.7	25.7	100
451	26	26	100
452	25.6	25.7	100.391
453	26	25.8	99.2308
454	25.6	25.7	100.391
455	25.6	25.5	99.6094
456	25.6	25.4	99.2188
457	25.7	25.6	99.6109
458	25.9	26	100.386
459	25.6	25.4	99.2188
460	25.5	25.5	100
461	25.5	25.4	99.6078
462	25.7	25.5	99.2218
463	25.7	25.6	99.6109
464	25.5	25.3	99.2157
465	25.5	25.5	100
466	25.5	25.3	99.2157
467	25.8	25.7	99.6124
468	25.6	25.5	99.6094
469	25.6	25.6	100
470	25.4	25.3	99.6063
471	25.7	25.7	100
472	25.3	25.2	99.6047
473	25.5	25.2	98.8235
474	25.3	25.3	100
475	25.4	25.2	99.2126
476	25.6	25.5	99.6094
477	25.2	25.2	100
478	25.4	25.1	98.8189
479	25.4	25.2	99.2126
480	25.4	25.4	100
481	25.1	25.1	100
482	25.2	25.1	99.6032
483	25.6	25.6	100
484	25.2	25.1	99.6032
485	25	25.1	100.4
486	25.3	25	98.8142
487	25	25.2	100.8
488	25.1	24.9	99.2032
489	25.1	24.9	99.2032
490	25.2	25.2	100
491	25.3	25.3	100
492	25.2	25.1	99.6032
493	25	25	100
494	25.1	24.9	99.2032
495	25.2	25.1	99.6032
496	24.9	24.9	100
497	25	24.9	99.6
498	25	24.9	99.6
499	25.1	25	99.6016
500	25.2	25.2	100
501	25	24.9	99.6
502	24.9	24.9	100
503	25	24.9	99.6
504	24.9	24.8	99.5984
505	24.8	24.8	100
506	24.7	24.6	99.5951
507	24.7	24.6	99.5951
508	24.8	24.7	99.5968
509	24.7	24.7	100
510	24.9	24.7	99.1968
511	24.7	24.7	100
512	24.7	24.6	99.5951
513	24.9	24.9	100
514	24.7	24.5	99.1903
515	24.8	24.7	99.5968
516	24.8	24.7	99.5968
517	24.5	24.5	100
518	24.6	24.6	100
519	24.7	24.4	98.7854
520	24.8	24.7	99.5968
521	24.6	24.5	99.5935
522	25	24.8	99.2
523	24.6	24.6	100
524	24.9	24.8	99.5984
525	24.7	24.5	99.1903
526	24.9	24.9	100
527	24.6	24.5	99.5935
528	24.4	24.4	100
529	24.5	24.3	99.1837
530	24.6	24.5	99.5935
531	24.6	24.6	100
532	24.3	24.3	100
533	24.6	24.3	98.7805
534	24.5	24.5	100
535	24.6	24.4	99.187
536	24.5	24.4	99.5918
537	24.5	24.3	99.1837
538	24.4	24.4	100
539	24.5	24.4	99.5918
540	24.7	24.7	100
541	24.4	24.3	99.5902
542	24.6	24.4	99.187
543	24.8	24.9	100.403
544	24.6	24.4	99.187
545	24.3	24.3	100
546	24.2	24.2	100
547	24.3	24.1	99.177
548	24.2	24.2	100
549	24.5	24.5	100
550	24.2	24.1	99.5868
551	24.2	24.1	99.5868
552	24.2	24.1	99.5868
553	24.7	24.4	98.7854
554	24.1	24.2	100.415
555	24.1	24.1	100
556	24.2	24	99.1736
557	24	24	100
558	24.1	24	99.5851
559	24.1	24	99.5851
560	24.2	24.1	99.5868
561	24.1	24.1	100
562	23.9	23.9	100
563	24.1	24	99.5851
564	24	23.8	99.1667
565	23.8	23.9	100.42
566	24	23.9	99.5833
567	23.9	23.8	99.5816
568	24.3	24.1	99.177
569	23.9	23.9	100
570	23.8	23.8	100
571	24	23.8	99.1667
572	23.9	23.8	99.5816
573	23.9	23.9	100
574	23.8	23.8	100
575	23.7	23.6	99.5781
576	24	23.7	98.75
577	23.9	23.9	100
578	23.8	23.7	99.5798
579	23.8	23.7	99.5798
580	23.8	23.7	99.5798
581	24.3	24.2	99.5885
582	23.7	23.8	100.422
583	23.8	23.7	99.5798
584	23.7	23.7	100
585	23.8	23.7	99.5798
586	23.7	23.6	99.5781
587	23.6	23.6	100
588	23.7	23.6	99.5781
589	23.6	23.6	100
590	23.8	23.6	99.1597
591	23.5	23.5	100
592	23.5	23.5	100
593	23.5	23.4	99.5745
594	23.5	23.5	100
595	23.5	23.4	99.5745
596	23.5	23.5	100
597	23.7	23.6	99.5781
598	23.5	23.3	99.1489
599	23.4	23.3	99.5726
600	23.4	23.3	99.5726
