# Supplementary material for: Defect engineering on V2O3 cathode for long-cycling aqueous zinc metal batteries
Source: Nat Commun. 2021 Nov 25;12:6878. doi: 10.1038/s41467-021-27203-w (PMC8617200; doi:10.1038/s41467-021-27203-w)
Supplement: Supplementary file 3 — Source data [file 41467_2021_27203_MOESM3_ESM.zip › Source-Data/Figure S17d.xlsx]

## Sheet: Sheet1
Stability performacne
Cycle number	Charge specific capacity	Discharge specific capacity	Coulombic efficiency
X	Y	Y	Y
1	78	90.1	86.5705
2	75.6	77.1	98.0545
3	74.3	75	99.0667
4	73.4	73.8	99.458
5	72.8	73.2	99.4536
6	72.3	72.6	99.5868
7	71.9	72.1	99.7226
8	71.6	71.8	99.7215
9	71	71.3	99.5792
10	70.7	71	99.5775
11	70.4	70.5	99.8582
12	70.5	70.5	100
13	70	70.2	99.7151
14	69.8	70	99.7143
15	69.6	69.8	99.7135
16	69.6	69.5	100.144
17	69.4	69.6	99.7126
18	69.2	69.3	99.8557
19	69.1	69	100.145
20	69.1	69.1	100
21	68.9	69	99.8551
22	68.5	68.7	99.7089
23	68.5	68.4	100.146
24	68.3	68.5	99.708
25	68.3	68.3	100
26	68.1	68.2	99.8534
27	68	68.1	99.8532
28	67.9	67.8	100.147
29	67.7	67.9	99.7054
30	67.6	67.6	100
31	67.5	67.7	99.7046
32	67.4	67.3	100.149
33	67.3	67.4	99.8516
34	67	67.1	99.851
35	67.1	67	100.149
36	66.8	67	99.7015
37	66.7	66.7	100
38	66.9	66.8	100.15
39	66.7	66.8	99.8503
40	66.5	66.6	99.8499
41	66.3	66.5	99.6993
42	66.3	66.4	99.8494
43	66.2	66.2	100
44	66.1	66.1	100
45	66	66	100
46	66	66	100
47	65.8	65.8	100
48	65.7	65.9	99.6965
49	65.6	65.5	100.153
50	65.5	65.6	99.8476
51	65.6	65.5	100.153
52	65.4	65.5	99.8473
53	65.3	65.3	100
54	65.3	65.3	100
55	65	65.2	99.6933
56	65	65	100
57	65	65	100
58	64.8	65	99.6923
59	64.8	64.8	100
60	64.6	64.7	99.8454
61	64.6	64.6	100
62	64.7	64.6	100.155
63	64.4	64.6	99.6904
64	64.2	64.3	99.8445
65	64.2	64.2	100
66	64.1	64.1	100
67	64	64	100
68	63.9	63.9	100
69	63.9	64	99.8438
70	63.9	63.9	100
71	63.8	63.8	100
72	63.5	63.6	99.8428
73	63.6	63.6	100
74	63.6	63.5	100.157
75	63.3	63.4	99.8423
76	63.2	63.3	99.842
77	63.2	63.2	100
78	63.2	63.2	100
79	63	63.1	99.8415
80	63	63	100
81	62.9	63	99.8413
82	62.9	62.9	100
83	62.8	62.7	100.159
84	62.8	62.8	100
85	62.5	62.6	99.8403
86	62.4	62.4	100
87	62.3	62.4	99.8397
88	62.5	62.4	100.16
89	62.1	62.3	99.679
90	62.2	62.1	100.161
91	62	62.1	99.839
92	62.2	62.2	100
93	61.9	62	99.8387
94	61.8	61.9	99.8384
95	61.8	61.8	100
96	61.8	61.8	100
97	61.7	61.8	99.8382
98	61.7	61.6	100.162
99	61.6	61.5	100.163
100	61.6	61.6	100
101	61.4	61.5	99.8374
102	61.5	61.5	100
103	61.3	61.4	99.8371
104	61.3	61.2	100.163
105	61.2	61.3	99.8369
106	61.1	61.1	100
107	61	61	100
108	61.1	61.1	100
109	60.9	61	99.8361
110	60.9	60.8	100.164
111	60.7	60.8	99.8355
112	60.5	60.5	100
113	60.6	60.4	100.331
114	60.5	60.6	99.835
115	60.5	60.4	100.166
116	60.4	60.5	99.8347
117	60.3	60.3	100
118	60.3	60.3	100
119	60.2	60.1	100.166
120	60.1	60.1	100
121	60	59.9	100.167
122	59.8	60	99.6667
123	59.9	59.9	100
124	59.8	59.8	100
125	59.6	59.7	99.8325
126	59.6	59.5	100.168
127	59.8	59.8	100
128	59.6	59.7	99.8325
129	59.5	59.5	100
130	59.4	59.4	100
131	59.4	59.4	100
132	59.2	59.3	99.8314
133	59.1	59.1	100
134	59.1	59.1	100
135	59.1	59.1	100
136	59.3	59.1	100.338
137	59.3	59.3	100
138	59.3	59.2	100.169
139	59.4	59.4	100
140	59.6	59.5	100.168
141	59.5	59.5	100
142	59.5	59.5	100
143	59.3	59.3	100
144	59.6	59.4	100.337
145	59.2	59.3	99.8314
146	59.3	59.3	100
147	59.1	59	100.169
148	59	59	100
149	59	59	100
150	59.1	58.9	100.34
151	59	59.1	99.8308
152	58.7	58.7	100
153	58.6	58.7	99.8296
154	58.8	58.6	100.341
155	58.4	58.6	99.6587
156	58.6	58.5	100.171
157	58.5	58.5	100
158	58.4	58.5	99.8291
159	58.4	58.2	100.344
160	58.4	58.4	100
161	58	58.2	99.6564
162	58.1	58	100.172
163	58.2	58	100.345
164	58	58	100
165	58	58	100
166	57.9	57.9	100
167	57.9	57.9	100
168	57.7	57.8	99.827
169	57.6	57.6	100
170	57.6	57.5	100.174
171	57.4	57.5	99.8261
172	57.5	57.4	100.174
173	57.5	57.5	100
174	57.3	57.3	100
175	57.4	57.3	100.175
176	57.3	57.3	100
177	57.1	57.1	100
178	57.2	57.2	100
179	57	57	100
180	56.9	57	99.8246
181	56.9	56.8	100.176
182	56.8	56.9	99.8243
183	56.9	56.8	100.176
184	56.6	56.7	99.8236
185	56.6	56.6	100
186	56.5	56.4	100.177
187	56.5	56.5	100
188	56.4	56.3	100.178
189	56.4	56.5	99.823
190	56.5	56.4	100.177
191	56.1	56.2	99.8221
192	56.3	56.1	100.357
193	56	56.2	99.6441
194	56	56	100
195	55.9	55.7	100.359
196	55.9	55.9	100
197	56	55.8	100.358
198	55.6	55.7	99.8205
199	55.7	55.5	100.36
200	55.6	55.7	99.8205
201	55.5	55.6	99.8201
202	55.5	55.3	100.362
203	55.4	55.4	100
204	55.3	55.2	100.181
205	55.2	55.3	99.8192
206	55	55	100
207	55.1	55.1	100
208	55.1	55.1	100
209	54.9	54.9	100
210	54.9	54.8	100.182
211	54.8	54.8	100
212	55	54.8	100.365
213	54.8	54.8	100
214	54.7	54.7	100
215	54.7	54.6	100.183
216	54.7	54.7	100
217	54.4	54.4	100
218	54.6	54.5	100.183
219	54.6	54.5	100.183
220	54.3	54.3	100
221	54.3	54.3	100
222	54.3	54.2	100.184
223	54.2	54.2	100
224	54.1	54	100.185
225	54.1	54	100.185
226	54	54	100
227	53.9	53.8	100.186
228	53.8	53.9	99.8145
229	53.9	53.8	100.186
230	53.7	53.7	100
231	53.8	53.6	100.373
232	53.6	53.7	99.8138
233	53.4	53.5	99.8131
234	53.6	53.5	100.187
235	53.5	53.5	100
236	53.4	53.5	99.8131
237	53.4	53.3	100.188
238	53.3	53.3	100
239	53.1	53	100.189
240	53	53	100
241	53.1	53	100.189
242	52.9	53	99.8113
243	53	52.9	100.189
244	52.9	52.9	100
245	52.8	52.8	100
246	52.7	52.7	100
247	52.8	52.6	100.38
248	52.7	52.7	100
249	52.5	52.6	99.8099
250	52.5	52.5	100
251	52.4	52.5	99.8095
252	52.4	52.3	100.191
253	52.4	52.2	100.383
254	52.3	52.3	100
255	52.4	52.3	100.191
256	52.1	52.2	99.8084
257	52	51.9	100.193
258	52	52	100
259	52.1	51.9	100.385
260	51.9	51.9	100
261	52	51.8	100.386
262	51.8	51.9	99.8073
263	51.7	51.6	100.194
264	51.7	51.7	100
265	51.6	51.6	100
266	51.6	51.5	100.194
267	51.3	51.5	99.6116
268	51.4	51.3	100.195
269	51.4	51.4	100
270	51.4	51.2	100.391
271	51.3	51.2	100.195
272	51.1	51.1	100
273	51.2	51.1	100.196
274	51.2	51	100.392
275	51	51	100
276	51	50.9	100.196
277	50.8	50.8	100
278	50.8	50.8	100
279	50.8	50.8	100
280	51	50.7	100.592
281	50.7	50.7	100
282	50.8	50.7	100.197
283	50.7	50.8	99.8032
284	50.5	50.6	99.8024
285	50.6	50.5	100.198
286	50.6	50.6	100
287	50.4	50.3	100.199
288	50.4	50.3	100.199
289	50.3	50.2	100.199
290	50.2	50.3	99.8012
291	50.2	50.2	100
292	50.3	50.2	100.199
293	50.1	50	100.2
294	50	50	100
295	50.1	49.9	100.401
296	50	50	100
297	49.9	49.9	100
298	49.9	49.8	100.201
299	49.7	49.8	99.7992
300	49.8	49.7	100.201
301	49.7	49.7	100
302	49.6	49.5	100.202
303	49.5	49.4	100.202
304	49.5	49.5	100
305	49.4	49.4	100
306	49.5	49.5	100
307	49.4	49.4	100
308	49.4	49.3	100.203
309	49.4	49.4	100
310	49.3	49.2	100.203
311	49.3	49.3	100
312	49.1	49.1	100
313	49.3	49.1	100.407
314	49	48.9	100.204
315	48.9	49	99.7959
316	48.7	48.7	100
317	48.7	48.7	100
318	48.7	48.6	100.206
319	48.8	48.7	100.205
320	48.6	48.5	100.206
321	48.5	48.5	100
322	48.6	48.5	100.206
323	48.4	48.4	100
324	48.4	48.3	100.207
325	48.3	48.3	100
326	48.5	48.3	100.414
327	48.4	48.5	99.7938
328	48.2	48.2	100
329	48.2	48.3	99.793
330	48.2	48.2	100
331	48.2	48.1	100.208
332	48.2	48.2	100
333	48	48	100
334	48	47.9	100.209
335	47.8	47.8	100
336	47.9	47.8	100.209
337	47.9	47.8	100.209
338	47.9	47.9	100
339	47.8	47.8	100
340	47.5	47.6	99.7899
341	47.6	47.5	100.211
342	47.6	47.6	100
343	47.6	47.4	100.422
344	47.6	47.6	100
345	47.5	47.4	100.211
346	47.4	47.3	100.211
347	47.5	47.5	100
348	47.3	47.3	100
349	47.4	47.4	100
350	47.3	47.2	100.212
351	47.1	47.2	99.7881
352	47	47	100
353	47	47	100
354	47	46.9	100.213
355	47.1	47	100.213
356	47	47	100
357	47	46.9	100.213
358	46.9	46.8	100.214
359	46.9	46.9	100
360	46.8	46.6	100.429
361	46.7	46.8	99.7863
362	46.8	46.6	100.429
363	46.8	46.8	100
364	46.7	46.8	99.7863
365	46.7	46.5	100.43
366	46.4	46.5	99.7849
367	46.7	46.5	100.43
368	46.5	46.5	100
369	46.6	46.5	100.215
370	46.5	46.5	100
371	46.4	46.4	100
372	46.1	46.2	99.7836
373	46.2	46.2	100
374	46.2	46.2	100
375	46.4	46.3	100.216
376	46.2	46.1	100.217
377	46	46.1	99.7831
378	46.1	46.1	100
379	46	46	100
380	45.8	45.9	99.7821
381	46	45.8	100.437
382	45.8	45.8	100
383	45.8	45.8	100
384	45.6	45.6	100
385	45.8	45.6	100.439
386	45.6	45.7	99.7812
387	45.6	45.5	100.22
388	45.6	45.5	100.22
389	45.7	45.6	100.219
390	45.9	45.8	100.218
391	45.9	45.8	100.218
392	46	45.9	100.218
393	45.9	45.8	100.218
394	45.9	46	99.7826
395	45.6	45.6	100
396	45.8	45.7	100.219
397	46	45.9	100.218
398	45.8	45.8	100
399	45.8	45.6	100.439
400	45.6	45.6	100
401	45.5	45.6	99.7807
402	45.5	45.3	100.442
403	45.3	45.4	99.7797
404	45.4	45.3	100.221
405	45.5	45.4	100.22
406	45	45.1	99.7783
407	45.1	45	100.222
408	45.1	44.9	100.445
409	45.1	45.2	99.7788
410	45	45	100
411	44.9	44.9	100
412	44.8	44.7	100.224
413	44.8	44.8	100
414	44.7	44.8	99.7768
415	44.6	44.6	100
416	44.7	44.5	100.449
417	44.6	44.6	100
418	44.7	44.6	100.224
419	44.4	44.5	99.7753
420	44.4	44.3	100.226
421	44.5	44.4	100.225
422	44.4	44.5	99.7753
423	44.2	44.2	100
424	44.1	44.1	100
425	44.2	44.2	100
426	43.9	44	99.7727
427	44	44	100
428	44	43.9	100.228
429	43.9	43.9	100
430	43.8	43.9	99.7722
431	43.8	43.8	100
432	43.9	43.8	100.228
433	43.7	43.7	100
434	43.7	43.7	100
435	43.6	43.6	100
436	43.6	43.6	100
437	43.6	43.5	100.23
438	43.5	43.7	99.5423
439	43.4	43.4	100
440	43.6	43.4	100.461
441	43.5	43.5	100
442	43.5	43.5	100
443	43.4	43.3	100.231
444	43.3	43.2	100.231
445	43.2	43.3	99.769
446	43.2	43.1	100.232
447	43.3	43.2	100.231
448	43.2	43.2	100
449	43.2	43.2	100
450	43.1	43.2	99.7685
451	43.2	43.1	100.232
452	43.1	43.1	100
453	43	43	100
454	42.8	42.9	99.7669
455	42.9	42.9	100
456	43.1	42.8	100.701
457	42.9	43.1	99.536
458	42.8	42.7	100.234
459	42.8	42.8	100
460	42.6	42.6	100
461	42.5	42.6	99.7653
462	42.5	42.5	100
463	42.7	42.5	100.471
464	42.6	42.5	100.235
465	42.5	42.6	99.7653
466	42.6	42.4	100.472
467	42.5	42.4	100.236
468	42.5	42.4	100.236
469	42.5	42.5	100
470	42.3	42.3	100
471	42.5	42.5	100
472	42.3	42.3	100
473	42.2	42.3	99.7636
474	42.1	42	100.238
475	42.4	42.1	100.713
476	42.1	42.1	100
477	42.2	42	100.476
478	42.1	42.1	100
479	41.9	41.9	100
480	42.2	42	100.476
481	42.1	42.1	100
482	41.9	41.9	100
483	42.1	42	100.238
484	41.7	41.8	99.7608
485	41.7	41.7	100
486	41.7	41.7	100
487	41.8	41.6	100.481
488	41.8	41.7	100.24
489	41.8	41.7	100.24
490	41.6	41.6	100
491	41.7	41.7	100
492	41.7	41.7	100
493	41.7	41.6	100.24
494	41.4	41.6	99.5192
495	41.4	41.4	100
496	41.5	41.4	100.242
497	41.4	41.5	99.759
498	41.4	41.4	100
499	41.2	41.2	100
500	41.3	41.3	100
501	41.3	41.3	100
502	41.2	41.2	100
503	41.2	41.1	100.243
504	41.3	41.2	100.243
505	41	41.1	99.7567
506	41.2	41.2	100
507	41.3	41.2	100.243
508	41.2	41.2	100
509	41	41	100
510	40.9	41	99.7561
511	41	40.9	100.245
512	41	41.1	99.7567
513	40.9	40.9	100
514	41.1	41	100.244
515	40.8	40.9	99.7555
516	40.7	40.6	100.246
517	40.7	40.6	100.246
518	40.8	40.8	100
519	40.7	40.6	100.246
520	40.8	40.7	100.246
521	40.7	40.8	99.7549
522	40.7	40.5	100.494
523	40.6	40.5	100.247
524	40.8	40.6	100.493
525	40.6	40.7	99.7543
526	40.7	40.5	100.494
527	40.5	40.5	100
528	40.4	40.4	100
529	40.6	40.5	100.247
530	40.4	40.4	100
531	40.6	40.6	100
532	40.3	40.4	99.7525
533	40.5	40.3	100.496
534	40.5	40.4	100.248
535	40.3	40.4	99.7525
536	40.4	40.3	100.248
537	40.2	40.3	99.7519
538	40.1	40.1	100
539	40	40	100
540	40.1	40	100.25
541	40.2	40	100.5
542	40.2	40.2	100
543	40	40.1	99.7506
544	40.1	39.9	100.501
545	40.1	40.2	99.7512
546	40	40	100
547	40	40	100
548	39.9	39.8	100.251
549	40	40.1	99.7506
550	39.8	39.8	100
551	39.9	39.9	100
552	39.9	39.9	100
553	39.7	39.7	100
554	39.8	39.6	100.505
555	39.8	39.8	100
556	39.9	39.7	100.504
557	39.9	39.9	100
558	39.6	39.7	99.7481
559	39.7	39.6	100.253
560	39.8	39.7	100.252
561	39.7	39.8	99.7487
562	39.4	39.5	99.7468
563	39.6	39.5	100.253
564	39.6	39.5	100.253
565	39.4	39.5	99.7468
566	39.4	39.3	100.254
567	39.3	39.4	99.7462
568	39.4	39.3	100.254
569	39.5	39.5	100
570	39.6	39.6	100
571	39.4	39.3	100.254
572	39.4	39.4	100
573	39.2	39.3	99.7455
574	39.4	39.3	100.254
575	39.4	39.3	100.254
576	39.3	39.4	99.7462
577	39.4	39.3	100.254
578	39.1	39.2	99.7449
579	39.4	39.2	100.51
580	39.1	39.2	99.7449
581	39.1	39.1	100
582	39.2	39	100.513
583	39.1	39.3	99.4911
584	39	38.9	100.257
585	39.1	39	100.256
586	38.9	39	99.7436
587	38.9	38.9	100
588	39	38.9	100.257
589	39.2	39.1	100.256
590	39.2	39.1	100.256
591	39.3	39.1	100.512
592	39.1	39.2	99.7449
593	39.2	39.1	100.256
594	39.4	39.3	100.254
595	39.4	39.4	100
596	39.7	39.4	100.761
597	39.6	39.6	100
598	39.6	39.6	100
599	39.7	39.5	100.506
600	39.4	39.6	99.495
601	39.4	39.3	100.254
602	39.4	39.4	100
603	39.5	39.4	100.254
604	39.6	39.5	100.253
605	39.5	39.5	100
606	39.4	39.4	100
607	39.5	39.4	100.254
608	39.5	39.4	100.254
609	39.2	39.3	99.7455
610	39.3	39.2	100.255
611	39.3	39.4	99.7462
612	39.1	39.1	100
613	39.2	39.1	100.256
614	39.2	39.2	100
615	39.3	39.1	100.512
616	39.3	39.2	100.255
617	39.2	39.3	99.7455
618	39.2	39.2	100
619	39.1	39.1	100
620	39.2	39.1	100.256
621	39	39	100
622	39	39	100
623	39	38.9	100.257
624	39	38.9	100.257
625	38.9	38.8	100.258
626	39	39	100
627	39	39	100
628	38.8	38.8	100
629	38.9	38.8	100.258
630	38.7	38.7	100
631	38.8	38.7	100.258
632	38.7	38.8	99.7423
633	38.7	38.7	100
634	38.7	38.6	100.259
635	38.6	38.6	100
636	38.6	38.6	100
637	38.7	38.7	100
638	38.9	38.8	100.258
639	38.8	38.6	100.518
640	38.7	38.6	100.259
641	38.7	38.7	100
642	38.7	38.6	100.259
643	38.5	38.6	99.7409
644	38.5	38.5	100
645	38.4	38.4	100
646	38.7	38.4	100.781
647	38.5	38.6	99.7409
648	38.3	38.4	99.7396
649	38.3	38.3	100
650	38.3	38.2	100.262
651	38.5	38.4	100.26
652	38.4	38.4	100
653	38.3	38.3	100
654	38.4	38.3	100.261
655	38.2	38.2	100
656	38.3	38.2	100.262
657	38.3	38.2	100.262
658	38.3	38.3	100
659	38.4	38.2	100.524
660	38.2	38.4	99.4792
661	38.2	38.1	100.262
662	38.2	38.2	100
663	38.2	38.1	100.262
664	38	38.1	99.7375
665	38.1	38.1	100
666	38.3	38.1	100.525
667	38.1	38.2	99.7382
668	38.1	38	100.263
669	38.1	38.1	100
670	38	38.1	99.7375
671	38.1	38	100.263
672	38	38.1	99.7375
673	38	37.9	100.264
674	38	37.8	100.529
675	38	38	100
676	37.8	37.8	100
677	38	37.9	100.264
678	37.8	37.8	100
679	38	38	100
680	38	37.8	100.529
681	37.9	38	99.7368
682	37.8	37.9	99.7361
683	37.7	37.7	100
684	37.8	37.7	100.265
685	38	37.8	100.529
686	37.7	37.8	99.7355
687	37.9	37.9	100
688	37.7	37.7	100
689	37.6	37.6	100
690	37.7	37.5	100.533
691	37.7	37.8	99.7355
692	37.7	37.6	100.266
693	37.9	37.7	100.531
694	37.6	37.6	100
695	37.5	37.6	99.734
696	37.6	37.5	100.267
697	37.6	37.7	99.7348
698	37.6	37.5	100.267
699	37.6	37.7	99.7348
700	37.5	37.5	100
701	37.6	37.5	100.267
702	37.5	37.6	99.734
703	37.5	37.4	100.267
704	37.6	37.5	100.267
705	37.6	37.5	100.267
706	37.6	37.6	100
707	37.5	37.5	100
708	37.4	37.4	100
709	37.5	37.3	100.536
710	37.6	37.5	100.267
711	37.5	37.5	100
712	37.4	37.4	100
713	37.3	37.4	99.7326
714	37.4	37.3	100.268
715	37.5	37.3	100.536
716	37.3	37.4	99.7326
717	37.3	37.2	100.269
718	37.4	37.2	100.538
719	37.3	37.4	99.7326
720	37.2	37.2	100
721	37.4	37.3	100.268
722	37.3	37.2	100.269
723	37.3	37.4	99.7326
724	37.3	37.1	100.539
725	37.2	37.2	100
726	37.3	37.1	100.539
727	37	37.1	99.7305
728	37.1	37.1	100
729	37.2	37.1	100.27
730	37	37	100
731	37.2	37.2	100
732	37	37	100
733	37	36.9	100.271
734	37	37	100
735	37.2	37.1	100.27
736	37.1	37.1	100
737	37.1	37.1	100
738	37	37	100
739	37.1	37	100.27
740	36.8	36.9	99.729
741	37	36.9	100.271
742	36.9	36.8	100.272
743	36.9	36.9	100
744	36.9	36.9	100
745	36.9	36.7	100.545
746	37.1	37	100.27
747	37	36.9	100.271
748	36.8	36.9	99.729
749	36.9	36.7	100.545
750	36.7	36.8	99.7283
751	36.9	36.7	100.545
752	36.7	36.7	100
753	36.8	36.7	100.272
754	36.8	36.9	99.729
755	36.8	36.7	100.272
756	36.8	36.7	100.272
757	36.6	36.6	100
758	36.8	36.7	100.272
759	36.9	36.8	100.272
760	36.6	36.7	99.7275
761	36.7	36.6	100.273
762	36.7	36.8	99.7283
763	36.7	36.6	100.273
764	36.6	36.7	99.7275
765	36.7	36.6	100.273
766	36.6	36.8	99.4565
767	36.5	36.5	100
768	36.5	36.6	99.7268
769	36.6	36.5	100.274
770	36.4	36.4	100
771	36.4	36.4	100
772	36.5	36.4	100.275
773	36.5	36.6	99.7268
774	36.4	36.3	100.275
775	36.4	36.3	100.275
776	36.4	36.3	100.275
777	36.5	36.5	100
778	36.5	36.5	100
779	36.4	36.4	100
780	36.5	36.3	100.551
781	36.4	36.5	99.726
782	36.4	36.4	100
783	36.3	36.2	100.276
784	36.4	36.2	100.552
785	36.2	36.2	100
786	36.4	36.3	100.275
787	36.2	36.3	99.7245
788	36.4	36.3	100.275
789	36.2	36.2	100
790	36.4	36.2	100.552
791	36.2	36.3	99.7245
792	36.2	36.2	100
793	36.3	36.2	100.276
794	36.2	36.4	99.4506
795	36.2	36.2	100
796	36.2	36.2	100
797	36.1	36.1	100
798	36.1	36.1	100
799	36.2	36.1	100.277
800	36.2	36.2	100
801	36.1	36	100.278
802	36	36	100
803	36	36.1	99.723
804	36.1	35.9	100.557
805	36.1	36.1	100
806	36.1	36	100.278
807	36.1	36	100.278
808	35.9	36	99.7222
809	35.8	35.8	100
810	36	35.9	100.279
811	36	35.9	100.279
812	36	35.9	100.279
813	36.1	36	100.278
814	36	36	100
815	36	36	100
816	35.8	35.9	99.7215
817	35.9	35.8	100.279
818	36	35.9	100.279
819	35.9	36	99.7222
820	36.1	36	100.278
821	35.8	35.8	100
822	35.9	35.8	100.279
823	36	35.9	100.279
824	35.6	35.7	99.7199
825	35.8	35.6	100.562
826	35.8	35.8	100
827	35.7	35.7	100
828	35.7	35.7	100
829	35.6	35.6	100
830	35.8	35.7	100.28
831	35.6	35.6	100
832	35.6	35.7	99.7199
833	35.7	35.5	100.563
834	35.5	35.5	100
835	35.7	35.5	100.563
836	35.6	35.6	100
837	35.7	35.7	100
838	35.7	35.5	100.563
839	35.4	35.6	99.4382
840	35.6	35.4	100.565
841	35.6	35.7	99.7199
842	35.4	35.3	100.283
843	35.4	35.4	100
844	35.5	35.4	100.282
845	35.5	35.5	100
846	35.6	35.4	100.565
847	35.7	35.6	100.281
848	35.3	35.4	99.7175
849	35.4	35.3	100.283
850	35.5	35.5	100
851	35.4	35.4	100
852	35.3	35.3	100
853	35.5	35.4	100.282
854	35.1	35.3	99.4334
855	35.2	35.2	100
856	35.3	35.1	100.57
857	35.7	35.6	100.281
858	35.4	35.3	100.283
859	35.4	35.3	100.283
860	35.2	35.2	100
861	35.3	35.3	100
862	35.3	35.3	100
863	35.3	35.3	100
864	35.3	35.3	100
865	35.4	35.2	100.568
866	35.1	35.3	99.4334
867	35.1	35.1	100
868	35.3	35.1	100.57
869	35.2	35.1	100.285
870	35.1	35.1	100
871	35.2	35.1	100.285
872	35.2	35.2	100
873	35.1	35.2	99.7159
874	35.1	35.1	100
875	35.1	35	100.286
876	35.1	35.1	100
877	35.1	35.1	100
878	35.2	35.2	100
879	35.3	35.1	100.57
880	34.9	35.1	99.4302
881	35.1	35	100.286
882	35.2	35.1	100.285
883	35	34.9	100.287
884	35.1	35	100.286
885	35	35.2	99.4318
886	34.9	34.9	100
887	35.1	35	100.286
888	35	34.9	100.287
889	35	35	100
890	34.8	34.9	99.7135
891	34.9	34.8	100.287
892	35	35	100
893	34.9	34.9	100
894	34.9	35	99.7143
895	34.9	34.8	100.287
896	35	34.8	100.575
897	34.8	35	99.4286
898	34.8	34.7	100.288
899	34.7	34.7	100
900	34.9	34.9	100
901	34.7	34.7	100
902	34.7	34.6	100.289
903	34.8	34.7	100.288
904	34.8	34.8	100
905	34.8	34.7	100.288
906	34.9	35	99.7143
907	34.8	34.7	100.288
908	34.8	34.8	100
909	34.8	34.6	100.578
910	34.9	35	99.7143
911	34.7	34.6	100.289
912	34.8	34.8	100
913	34.6	34.7	99.7118
914	34.6	34.5	100.29
915	34.8	34.6	100.578
916	34.6	34.7	99.7118
917	34.7	34.6	100.289
918	34.7	34.7	100
919	34.7	34.6	100.289
920	34.5	34.5	100
921	34.5	34.5	100
922	34.5	34.4	100.291
923	34.4	34.5	99.7101
924	34.4	34.4	100
925	34.7	34.5	100.58
926	34.5	34.5	100
927	34.5	34.5	100
928	34.7	34.5	100.58
929	34.7	34.6	100.289
930	34.6	34.5	100.29
931	34.7	34.7	100
932	34.4	34.5	99.7101
933	34.6	34.5	100.29
934	34.5	34.6	99.711
935	34.4	34.4	100
936	34.3	34.6	99.1329
937	34.4	34.2	100.585
938	34.3	34.2	100.292
939	34.3	34.5	99.4203
940	34.4	34.3	100.292
941	34.4	34.4	100
942	34.3	34.4	99.7093
943	34.4	34.3	100.292
944	34.4	34.4	100
945	34.4	34.4	100
946	34.4	34.3	100.292
947	34.4	34.4	100
948	34.3	34.3	100
949	34.3	34.2	100.292
950	34.3	34.2	100.292
951	34.2	34.3	99.7084
952	34.2	34.2	100
953	34.5	34.3	100.583
954	34.3	34.3	100
955	34.3	34.3	100
956	34.2	34.2	100
957	34.3	34.2	100.292
958	34.3	34.3	100
959	34.1	34.2	99.7076
960	34.2	34.1	100.293
961	34.1	34.1	100
962	34.2	34.3	99.7084
963	34.3	34.1	100.587
964	34.2	34.3	99.7084
965	34	34.1	99.7067
966	34.2	34	100.588
967	34	34	100
968	34.2	34	100.588
969	34.2	34.2	100
970	34.2	34.2	100
971	34.4	34.2	100.585
972	34.1	34.2	99.7076
973	34.2	34.1	100.293
974	34.2	34.1	100.293
975	33.9	34	99.7059
976	34.1	34	100.294
977	34.1	34	100.294
978	33.9	34.1	99.4135
979	33.9	33.9	100
980	34	33.9	100.295
981	33.9	33.8	100.296
982	34	33.9	100.295
983	33.9	33.9	100
984	34	34	100
985	34	33.9	100.295
986	34.1	34	100.294
987	34.1	34	100.294
988	33.9	34	99.7059
989	33.8	33.8	100
990	33.9	34	99.7059
991	33.9	33.8	100.296
992	34	33.9	100.295
993	33.8	33.9	99.705
994	33.9	33.9	100
995	34	34	100
996	33.7	33.8	99.7041
997	33.7	33.7	100
998	33.9	33.6	100.893
999	33.7	33.8	99.7041
1000	33.8	33.6	100.595
1001	33.8	33.8	100
1002	33.7	33.7	100
1003	33.8	33.7	100.297
1004	33.9	33.7	100.593
1005	33.6	33.8	99.4083
1006	33.6	33.5	100.299
1007	33.6	33.6	100
1008	33.7	33.8	99.7041
1009	33.8	33.6	100.595
1010	33.7	33.9	99.41
1011	33.7	33.7	100
1012	33.7	33.8	99.7041
1013	33.7	33.6	100.298
1014	33.6	33.6	100
1015	33.7	33.6	100.298
1016	33.6	33.7	99.7033
1017	33.5	33.6	99.7024
1018	33.9	33.6	100.893
1019	33.6	33.9	99.115
1020	33.5	33.4	100.299
1021	33.7	33.6	100.298
1022	33.7	33.6	100.298
1023	33.6	33.7	99.7033
1024	33.6	33.6	100
1025	33.4	33.6	99.4048
1026	33.6	33.4	100.599
1027	33.5	33.5	100
1028	33.7	33.6	100.298
1029	33.5	33.5	100
1030	33.5	33.5	100
1031	33.5	33.4	100.299
1032	33.5	33.6	99.7024
1033	33.5	33.5	100
1034	33.4	33.4	100
1035	33.5	33.4	100.299
1036	33.5	33.4	100.299
1037	33.6	33.6	100
1038	33.5	33.6	99.7024
1039	33.4	33.3	100.3
1040	33.5	33.4	100.299
1041	33.4	33.5	99.7015
1042	33.4	33.4	100
1043	33.4	33.3	100.3
1044	33.2	33.3	99.6997
1045	33.5	33.3	100.601
1046	33.5	33.6	99.7024
1047	33.2	33.3	99.6997
1048	33.4	33.3	100.3
1049	33.2	33.3	99.6997
1050	33.3	33.2	100.301
1051	33.1	33.2	99.6988
1052	33.3	33.1	100.604
1053	33.3	33.4	99.7006
1054	33.3	33.3	100
1055	33.2	33.2	100
1056	33.1	33.1	100
1057	33.2	33.2	100
1058	33.4	33.3	100.3
1059	33.3	33.3	100
1060	33.3	33.4	99.7006
1061	33.3	33.2	100.301
1062	33.5	33.2	100.904
1063	33.3	33.3	100
1064	33.3	33.4	99.7006
1065	33.3	33.2	100.301
1066	33.2	33.2	100
1067	33.3	33.2	100.301
1068	33.2	33.2	100
1069	33.2	33.2	100
1070	33.2	33.1	100.302
1071	33.3	33.2	100.301
1072	33.3	33.3	100
1073	33	33.1	99.6979
1074	33.1	33	100.303
1075	33.1	33.2	99.6988
1076	33.2	33.1	100.302
1077	33.1	33.1	100
1078	33.3	33.2	100.301
1079	33.2	33.2	100
1080	32.8	33	99.3939
1081	33.3	33.1	100.604
1082	33.2	33.2	100
1083	33.1	33.1	100
1084	33	33	100
1085	32.9	32.9	100
1086	32.9	32.9	100
1087	33	33	100
1088	32.9	33	99.697
1089	33.1	33	100.303
1090	33.1	33.2	99.6988
1091	33.1	32.9	100.608
1092	33.2	33	100.606
1093	32.9	33.2	99.0964
1094	32.9	33	99.697
1095	33	32.9	100.304
1096	32.9	33	99.697
1097	33.2	33.2	100
1098	33	32.9	100.304
1099	32.9	32.9	100
1100	33	32.9	100.304
1101	33	33.1	99.6979
1102	32.9	32.8	100.305
1103	32.9	33	99.697
1104	32.9	32.9	100
1105	32.8	32.8	100
1106	32.8	32.8	100
1107	32.8	32.7	100.306
