# Supplementary material for: Defect engineering on V2O3 cathode for long-cycling aqueous zinc metal batteries
Source: Nat Commun. 2021 Nov 25;12:6878. doi: 10.1038/s41467-021-27203-w (PMC8617200; doi:10.1038/s41467-021-27203-w)
Supplement: Supplementary file 3 — Source data [file 41467_2021_27203_MOESM3_ESM.zip › Source-Data/Figure S18a.xlsx]

## Sheet: Sheet1
Cycling performacne																				Cycling performacne				Cycling performacne				Cycling performacne				Cycling performacne				Cycling performacne				Cycling performacne				Cycling performacne				Cycling performacne
Cycle number	Charge specific capacity	Discharge specific capacity	Coulombic efficiency																	Cycle number	Charge specific capacity	Discharge specific capacity	Coulombic efficiency	Cycle number	Charge specific capacity	Discharge specific capacity	Coulombic efficiency	Cycle number	Charge specific capacity	Discharge specific capacity	Coulombic efficiency	Cycle number	Charge specific capacity	Discharge specific capacity	Coulombic efficiency	Cycle number	Charge specific capacity	Discharge specific capacity	Coulombic efficiency	Cycle number	Charge specific capacity	Discharge specific capacity	Coulombic efficiency	Cycle number	Charge specific capacity	Discharge specific capacity	Coulombic efficiency	Cycle number	Charge specific capacity
X	Y	Y	Y
1	17.9	17.5	102.19
2	18.6	18.7	99.52
3	18.8	19.9	94.31
4	19.3	20.7	93.27
5	19.6	20.8	93.86
6	20.8	19.7	105.42
7	21.7	21.1	102.88
8	22.8	21.6	105.36
9	23.8	22.1	107.9
10	24.1	23.2	104.05
11	20.7	20.9	98.8
12	20.2	20.2	100.01
13	20.1	20	100.74
14	20.3	20	101.55
15	21.1	20.6	102.67
16	20.3	20	101.33
17	20.7	20.4	101.55
18	20.4	20.2	101.35
19	20.4	20.1	101.32
20	21	20.3	103.25
21	19.3	20	96.69
22	19.1	18.9	101.06
23	19.9	19.3	103.03
24	19.1	19.2	99.12
25	18.9	18.8	100.43
26	19.1	18.8	101.68
27	19	19.1	99.78
28	18.9	18.7	101.08
29	18.9	18.8	100.7
30	18.8	18.7	100.9
31	17.1	17.7	96.99
32	17.3	17.2	100.82
33	17.5	17.3	101.32
34	17.6	17.5	100.52
35	17.3	17.4	99.49
36	16.9	16.9	100.12
37	16.7	16.6	100.31
38	16.6	16.5	100.46
39	17	16.7	101.44
40	17.2	16.9	101.69
41	15.6	16.1	96.63
42	15.2	15.3	99.69
43	14.9	15	99.52
44	14.8	14.8	100.15
45	14.7	14.6	100.44
46	14.7	14.7	100.46
47	14.7	14.7	100.13
48	14.7	14.7	100.32
49	14.6	14.6	100.13
50	14.5	14.4	100.19
51	13.8	13.9	99.66
52	13.7	13.8	99.45
53	13.7	13.8	99.6
54	13.6	13.6	99.72
55	13.5	13.6	99.71
56	13.5	13.4	100.31
57	13.5	13.5	99.46
58	13.4	13.4	100.49
59	13.4	13.3	100.8
60	13.4	13.3	100.33
61	11.5	12.2	93.94
62	11.7	11.9	98.56
63	11.5	11.5	99.86
64	11.5	11.4	100.94
65	11.3	11.4	99.24
66	11.1	11.3	98.22
67	11.5	11.6	99.29
68	10.9	10.9	99.37
69	10.9	10.8	100.99
70	10.8	10.8	99.83
71	9.7	10.3	94.34
72	9.6	9.7	99.7
73	9.5	9.6	98.67
74	10	9.8	102.24
75	9.3	9.6	97.1
76	10.1	9.8	102.72
77	9.9	10	98.46
78	9.8	9.5	103.03
79	9.4	9.6	97.42
80	10.3	9.5	108.74
81	9.1	9.9	92.39
82	9.3	9.4	98.44
83	8.9	9.6	93.05
84	8.6	8.6	100.77
85	8.7	8.8	98.84
86	9.1	8.6	105.89
87	8.6	8.9	96.63
88	8.8	8.6	101.48
89	8.5	8.6	98.41
90	8.5	8.5	100.36
91	8.4	8.3	101.38
92	7.9	8.5	92.62
93	8.4	8.2	102.92
94	8.1	8.1	99.5
95	9.8	9	109.3
96	7.9	8.6	91.8
97	8	8.2	97.4
98	7.8	7.8	99.9
99	8	7.9	100.69
100	7.9	7.9	99.22
101	25.9	17.6	146.74
102	25.3	24	105.52
103	25.7	26.1	98.39
104	25.5	25.5	100.15
105	26	25.7	101.21
106	26.1	25.8	101.24
107	26	25.9	100.68
108	26	25.4	102.18
109	26.4	25.7	102.87
110	26.5	26	102.14
111	20.2	21.6	93.59
112	20	20.1	99.8
113	19.6	19.8	99.36
114	19.2	19.2	99.6
115	18.9	18.9	99.71
116	18.7	18.6	100.29
117	18.5	18.5	99.89
118	18.4	18.3	100.67
119	18.4	18.3	100.81
120	18.3	18.2	100.3
[truncated: 5,000 more columns]
