# Supplementary material for: Defect engineering on V2O3 cathode for long-cycling aqueous zinc metal batteries
Source: Nat Commun. 2021 Nov 25;12:6878. doi: 10.1038/s41467-021-27203-w (PMC8617200; doi:10.1038/s41467-021-27203-w)
Supplement: Supplementary file 3 — Source data [file 41467_2021_27203_MOESM3_ESM.zip › Source-Data/Figure S18b.xlsx]

## Sheet: Sheet1
Stability performacne
Cycle number	Charge specific capacity	Discharge specific capacity	Coulombic efficiency
X	Y	Y	Y
1	14	17.4	80.73
2	13	13.6	95.66
3	12.9	12.8	101.19
4	12.6	12.9	97.51
5	12.2	12.4	98.96
6	12.6	12.7	99.21
7	12.5	12.3	101.38
8	12	12.3	97.88
9	12	12.1	99.08
10	11.6	11.9	97.41
11	12.3	11.7	104.88
12	11.6	11.9	97.62
13	12	11.7	102.42
14	12.2	12.1	101.25
15	11.8	11.9	99.5
16	12	12.2	98.59
17	11.6	11.5	100.41
18	11.6	11.5	100.58
19	11.8	12	97.82
20	11.5	11.3	101.91
21	11.8	11.7	101.43
22	12	11.7	102.61
23	12.5	12	104.71
24	11.9	12.6	94.46
25	11.6	11.6	100.02
26	11.7	11.8	98.79
27	11.4	11.6	97.98
28	11.4	11.1	102.38
29	11.7	11.5	101.35
30	11.4	11.9	96.39
31	11.9	11.5	103.44
32	11.4	11.7	97.43
33	12.1	11.3	107.13
34	11.2	11.8	94.67
35	11.5	11.4	101.34
36	11.2	11.3	99.05
37	11.3	11.2	100.58
38	11.3	11.4	99.63
39	11.3	11.1	101.36
40	11.1	11.2	99.6
41	11.1	11.1	99.98
42	10.7	10.9	98.22
43	10.9	11	99.24
44	11.2	11.1	101.18
45	11.1	11	101.26
46	11.2	11.2	100.59
47	11.1	11	100.39
48	11	11.3	97.33
49	10.7	10.7	100.21
50	11.2	10.8	103.81
51	10.7	11	96.81
52	10.9	10.6	102.85
53	10.8	11.2	96.68
54	10.6	10.5	100.81
55	10.7	10.7	99.88
56	10.5	10.4	100.47
57	10.4	10.4	99.37
58	10.5	10.3	101.43
59	10.6	10.5	100.59
60	10.9	10.6	102.69
61	10.7	10.8	99.24
62	10.2	10.5	97.33
63	10.3	10.1	102.36
64	10.4	10.3	101.03
65	10.5	10.5	99.33
66	10.5	10.6	99.14
67	10.5	10.4	100.76
68	10.4	10.4	100.32
69	10.4	10.4	99.98
70	10.4	10.2	102.44
71	10.9	10.7	102.44
72	10.3	10.7	95.84
73	10.6	10.2	103.85
74	10.3	10.3	99.57
75	10.7	10.6	101.24
76	10.5	10.7	98.42
77	10.4	10.4	100.16
78	10.4	10.3	100.65
79	10.5	10.5	100.01
80	10.1	10.3	97.48
81	10.4	10.2	102.17
82	10.7	10.6	101.26
83	10.4	10.3	100.41
84	10.2	10.3	98.76
85	10.7	10.4	102.83
86	10.6	10.7	98.8
87	10.2	10.3	98.95
88	10.5	10	104.14
89	10.1	10.3	98.69
90	10.4	10.3	101.33
91	10.7	10.5	102.29
92	10.1	10.4	97.08
93	10.4	10.3	101.69
94	10.5	10.4	100.43
95	10.2	10.3	98.88
96	10.3	10.2	101.49
97	10.3	10.4	98.97
98	10.3	10.3	100.61
99	10	10.1	98.73
100	10	10	100.66
101	10.5	10	104.56
102	10.1	10.4	97.71
103	10.6	10.7	99.18
104	10.6	10.4	102.1
105	10.1	10.3	97.91
106	10.4	10.2	102.01
107	10.3	10.3	100.25
108	10.7	10.5	101.21
109	10.5	10.6	98.35
110	10.2	10	101.04
111	10	10.1	98.3
112	9.9	9.9	100.77
113	10.1	10.1	100.42
114	10	10	99.08
115	10.5	10.2	103.41
116	10.5	10.4	100.83
117	9.9	10.2	97.25
118	10	9.8	102.53
119	10.3	10.2	101.46
120	10	10.2	97.45
121	10.2	9.8	103.7
122	10.4	10.4	99.51
123	10	10.2	98.32
124	9.9	10.1	98.52
125	10.4	10.4	99.57
126	10.2	9.9	103.06
127	10	10	99.81
128	10	10.3	97.7
129	10	9.7	103.38
130	10	9.8	101.91
131	10.2	10.2	99.44
132	9.9	9.8	100.95
133	10.5	10.1	104.07
134	10.1	10.4	96.92
135	10	10	100.19
136	10.1	10	100.88
137	9.9	10.2	97.5
138	10	9.5	105.49
139	10	10.1	99.36
140	10.1	10.2	99.72
141	9.9	10.1	98.39
142	10	9.9	101.07
143	9.8	9.9	98.72
144	9.5	9.5	99.11
145	9.5	9.4	101.15
146	9.5	9.3	102.35
147	9.8	9.6	102.25
148	10.1	10.1	99.64
149	9.6	9.8	98.47
150	9.5	9.4	100.21
