# Supplementary material for: Defect engineering on V2O3 cathode for long-cycling aqueous zinc metal batteries
Source: Nat Commun. 2021 Nov 25;12:6878. doi: 10.1038/s41467-021-27203-w (PMC8617200; doi:10.1038/s41467-021-27203-w)
Supplement: Supplementary file 3 — Source data [file 41467_2021_27203_MOESM3_ESM.zip › Source-Data/Figure S19.xlsx]

## Sheet: Sheet1
Diffusion		Capacitive
X	Y	X	Y
0.1	-0.1984	0.1	-0.08127
0.101	-0.1891	0.101	-0.07633
0.102	-0.1837	0.102	-0.07152
0.103	-0.1784	0.103	-0.06752
0.104	-0.1737	0.104	-0.06417
0.105	-0.17	0.105	-0.0607
0.106	-0.1659	0.106	-0.05823
0.107	-0.1624	0.107	-0.05587
0.108	-0.1592	0.108	-0.05296
0.109	-0.156	0.109	-0.04964
0.11	-0.1517	0.11	-0.04785
0.111	-0.1487	0.111	-0.04605
0.112	-0.1466	0.112	-0.0439
0.113	-0.1432	0.113	-0.0416
0.114	-0.1403	0.114	-0.0399
0.115	-0.138	0.115	-0.03856
0.116	-0.1351	0.116	-0.03712
0.117	-0.1332	0.117	-0.03583
0.118	-0.1306	0.118	-0.03457
0.119	-0.1288	0.119	-0.03347
0.12	-0.1265	0.12	-0.03142
0.121	-0.1239	0.121	-0.03001
0.122	-0.1213	0.122	-0.02924
0.123	-0.1198	0.123	-0.02826
0.124	-0.1175	0.124	-0.02744
0.125	-0.116	0.125	-0.02616
0.126	-0.1135	0.126	-0.02498
0.127	-0.1118	0.127	-0.0245
0.128	-0.1103	0.128	-0.0239
0.129	-0.1086	0.129	-0.02364
0.13	-0.1073	0.13	-0.02298
0.131	-0.1051	0.131	-0.02172
0.132	-0.1031	0.132	-0.02177
0.133	-0.1024	0.133	-0.0207
0.134	-0.1004	0.134	-0.02059
0.135	-0.09935	0.135	-0.01967
0.136	-0.09725	0.136	-0.01875
0.137	-0.09574	0.137	-0.01945
0.138	-0.0954	0.138	-0.01855
0.139	-0.09364	0.139	-0.0182
0.14	-0.09197	0.14	-0.01801
0.141	-0.09076	0.141	-0.01701
0.142	-0.08959	0.142	-0.01699
0.143	-0.08779	0.143	-0.01666
0.144	-0.0865	0.144	-0.01694
0.145	-0.08604	0.145	-0.01613
0.146	-0.08463	0.146	-0.01607
0.147	-0.0833	0.147	-0.01566
0.148	-0.08258	0.148	-0.01583
0.149	-0.08118	0.149	-0.01523
0.15	-0.07988	0.15	-0.01546
0.151	-0.07909	0.151	-0.0151
0.152	-0.07797	0.152	-0.01486
0.153	-0.07692	0.153	-0.01517
0.154	-0.07625	0.154	-0.01477
0.155	-0.07557	0.155	-0.0144
0.156	-0.07405	0.156	-0.01442
0.157	-0.07309	0.157	-0.01379
0.158	-0.07208	0.158	-0.01436
0.159	-0.07124	0.159	-0.01409
0.16	-0.07081	0.16	-0.01409
0.161	-0.07009	0.161	-0.01364
0.162	-0.06886	0.162	-0.01399
0.163	-0.06847	0.163	-0.01389
0.164	-0.06751	0.164	-0.01356
0.165	-0.06672	0.165	-0.01366
0.166	-0.06606	0.166	-0.0138
0.167	-0.06538	0.167	-0.01423
0.168	-0.06523	0.168	-0.01392
0.169	-0.06391	0.169	-0.01326
0.17	-0.06315	0.17	-0.01328
0.171	-0.0626	0.171	-0.01331
0.172	-0.06177	0.172	-0.01316
0.173	-0.06095	0.173	-0.01364
0.174	-0.06047	0.174	-0.0131
0.175	-0.05934	0.175	-0.01365
0.176	-0.05925	0.176	-0.01247
0.177	-0.05802	0.177	-0.01235
0.178	-0.05728	0.178	-0.01222
0.179	-0.05701	0.179	-0.012
0.18	-0.05658	0.18	-0.01151
0.181	-0.05516	0.181	-0.01159
0.182	-0.05481	0.182	-0.01163
0.183	-0.05475	0.183	-0.01147
0.184	-0.05405	0.184	-0.01103
0.185	-0.05327	0.185	-0.01121
0.186	-0.05309	0.186	-0.0106
0.187	-0.05189	0.187	-0.01065
0.188	-0.05135	0.188	-0.01085
0.189	-0.05134	0.189	-0.0105
0.19	-0.05048	0.19	-0.00998
0.191	-0.04976	0.191	-0.01002
0.192	-0.04957	0.192	-0.00995
0.193	-0.04888	0.193	-0.00948
0.194	-0.04815	0.194	-0.00931
0.195	-0.04791	0.195	-0.00941
0.196	-0.04753	0.196	-0.00911
0.197	-0.04686	0.197	-0.00867
0.198	-0.0463	0.198	-0.00872
0.199	-0.04594	0.199	-0.00845
0.2	-0.04532	0.2	-0.00788
0.201	-0.04483	0.201	-0.00833
0.202	-0.04481	0.202	-0.0082
0.203	-0.0444	0.203	-0.00739
0.204	-0.0436	0.204	-0.00712
0.205	-0.0431	0.205	-0.00701
0.206	-0.04273	0.206	-0.00716
0.207	-0.04242	0.207	-0.00648
0.208	-0.04195	0.208	-0.00688
0.209	-0.04202	0.209	-0.00686
0.21	-0.04159	0.21	-0.00653
0.211	-0.0409	0.211	-0.00626
0.212	-0.04082	0.212	-0.00599
0.213	-0.0404	0.213	-0.00614
0.214	-0.03991	0.214	-0.00563
0.215	-0.0391	0.215	-0.00616
0.216	-0.03923	0.216	-0.00579
0.217	-0.0388	0.217	-0.00569
0.218	-0.03871	0.218	-0.0051
0.219	-0.03817	0.219	-0.00562
0.22	-0.03793	0.22	-0.00523
0.221	-0.03765	0.221	-0.00478
0.222	-0.0374	0.222	-0.00465
0.223	-0.03707	0.223	-0.00446
0.224	-0.03634	0.224	-0.00487
0.225	-0.03624	0.225	-0.00472
0.226	-0.03664	0.226	-0.00464
0.227	-0.036	0.227	-0.00464
0.228	-0.03582	0.228	-0.00439
0.229	-0.03489	0.229	-0.00389
0.23	-0.03449	0.23	-0.00394
0.231	-0.03445	0.231	-0.00374
0.232	-0.03429	0.232	-0.0042
0.233	-0.03406	0.233	-0.00363
0.234	-0.03291	0.234	-0.00437
0.235	-0.03371	0.235	-0.00347
0.236	-0.03275	0.236	-0.00332
0.237	-0.03247	0.237	-0.00323
0.238	-0.03224	0.238	-0.00338
0.239	-0.0323	0.239	-0.00345
0.24	-0.032	0.24	-0.00336
0.241	-0.03151	0.241	-0.00359
0.242	-0.03132	0.242	-0.00329
0.243	-0.03095	0.243	-0.00363
0.244	-0.03103	0.244	-0.00324
0.245	-0.03076	0.245	-0.00301
0.246	-0.03009	0.246	-0.00297
0.247	-0.02994	0.247	-0.00271
0.248	-0.02934	0.248	-0.00342
0.249	-0.02994	0.249	-0.0032
0.25	-0.02894	0.25	-0.00282
0.251	-0.02872	0.251	-0.00264
0.252	-0.02855	0.252	-0.00264
0.253	-0.02865	0.253	-0.00262
0.254	-0.02816	0.254	-0.00243
0.255	-0.02773	0.255	-0.00282
0.256	-0.02793	0.256	-0.00274
0.257	-0.02787	0.257	-0.00257
0.258	-0.02706	0.258	-0.00225
0.259	-0.0267	0.259	-0.00221
0.26	-0.02672	0.26	-0.00221
0.261	-0.02628	0.261	-0.00258
0.262	-0.02648	0.262	-0.0021
0.263	-0.02582	0.263	-0.00215
0.264	-0.02601	0.264	-0.00176
0.265	-0.02521	0.265	-0.0016
0.266	-0.02519	0.266	-0.00206
0.267	-0.02498	0.267	-0.00184
0.268	-0.02484	0.268	-0.0018
0.269	-0.02466	0.269	-0.00157
0.27	-0.02464	0.27	-0.00149
0.271	-0.02407	0.271	-0.00169
0.272	-0.02387	0.272	-0.00113
0.273	-0.02392	0.273	-0.00133
0.274	-0.02345	0.274	-0.0014
0.275	-0.02332	0.275	-0.00132
0.276	-0.02308	0.276	-0.00101
0.277	-0.02291	0.277	-0.000803052
0.278	-0.02254	0.278	-0.00087931
0.279	-0.02235	0.279	-0.000987977
0.28	-0.02217	0.28	-0.00138
0.281	-0.02218	0.281	-0.000447024
0.282	-0.02178	0.282	-0.000249126
0.283	-0.02181	0.283	-0.000686748
0.284	-0.02131	0.284	-0.00064903
0.285	-0.02129	0.285	6.91726e-05
0.286	-0.02088	0.286	-0.000264304
0.287	-0.0208	0.287	0.000248652
0.288	-0.02028	0.288	0.000222235
0.289	-0.02045	0.289	0.000141277
0.29	-0.02005	0.29	0.00029679
0.291	-0.01989	0.291	0.000452624
0.292	-0.01957	0.292	0.000233377
0.293	-0.01961	0.293	0.000520551
0.294	-0.01935	0.294	0.000561596
0.295	-0.01925	0.295	0.000829862
0.296	-0.01861	0.296	0.00092539
0.297	-0.01886	0.297	0.00117
0.298	-0.01811	0.298	0.00131
0.299	-0.01803	0.299	0.00132
0.3	-0.0179	0.3	0.00109
0.301	-0.01794	0.301	0.00165
0.302	-0.0175	0.302	0.00173
0.303	-0.01709	0.303	0.00155
0.304	-0.01718	0.304	0.00213
0.305	-0.01694	0.305	0.00193
0.306	-0.01672	0.306	0.00235
0.307	-0.01609	0.307	0.00239
0.308	-0.01598	0.308	0.00243
0.309	-0.0159	0.309	0.00276
0.31	-0.01562	0.31	0.00275
0.311	-0.01539	0.311	0.00259
0.312	-0.01554	0.312	0.00328
0.313	-0.01464	0.313	0.00316
0.314	-0.0146	0.314	0.00295
0.315	-0.01425	0.315	0.00304
0.316	-0.01439	0.316	0.00349
0.317	-0.01419	0.317	0.00395
0.318	-0.01344	0.318	0.00378
0.319	-0.01338	0.319	0.00388
0.32	-0.01329	0.32	0.00384
0.321	-0.01313	0.321	0.0042
0.322	-0.01303	0.322	0.00434
0.323	-0.01241	0.323	0.00446
0.324	-0.01207	0.324	0.00478
0.325	-0.01174	0.325	0.0045
0.326	-0.01162	0.326	0.00471
0.327	-0.01155	0.327	0.00489
0.328	-0.01112	0.328	0.00512
0.329	-0.01085	0.329	0.00538
0.33	-0.0106	0.33	0.00525
0.331	-0.01025	0.331	0.00545
0.332	-0.01018	0.332	0.00551
0.333	-0.00987	0.333	0.0059
0.334	-0.00949	0.334	0.00577
0.335	-0.00934	0.335	0.00611
0.336	-0.00895	0.336	0.0061
0.337	-0.00893	0.337	0.00598
0.338	-0.00814	0.338	0.00635
0.339	-0.0082	0.339	0.00698
0.34	-0.00802	0.34	0.00662
0.341	-0.00762	0.341	0.00625
0.342	-0.00747	0.342	0.00739
0.343	-0.00687	0.343	0.00718
0.344	-0.00686	0.344	0.00713
0.345	-0.00654	0.345	0.00748
0.346	-0.00618	0.346	0.0078
0.347	-0.00585	0.347	0.00782
0.348	-0.0057	0.348	0.00783
0.349	-0.00523	0.349	0.00775
0.35	-0.005	0.35	0.00839
0.351	-0.0045	0.351	0.00844
0.352	-0.00426	0.352	0.00836
0.353	-0.00398	0.353	0.00852
0.354	-0.00376	0.354	0.00828
0.355	-0.00368	0.355	0.00856
0.356	-0.0033	0.356	0.00881
0.357	-0.00256	0.357	0.00909
0.358	-0.00257	0.358	0.00883
0.359	-0.00239	0.359	0.00955
0.36	-0.00137	0.36	0.00935
0.361	-0.00181	0.361	0.00964
0.362	-0.00105	0.362	0.0098
0.363	-0.0006407	0.363	0.01026
0.364	-0.0004259	0.364	0.0101
0.365	0.0001113	0.365	0.0104
0.366	0.000402	0.366	0.01056
0.367	0.0006484	0.367	0.0102
0.368	0.0009771	0.368	0.01052
0.369	0.00119	0.369	0.01079
0.37	0.00156	0.37	0.01092
0.371	0.00224	0.371	0.01135
0.372	0.00259	0.372	0.01148
0.373	0.00283	0.373	0.01118
0.374	0.00313	0.374	0.01162
0.375	0.00348	0.375	0.01234
0.376	0.00412	0.376	0.01259
0.377	0.00439	0.377	0.0126
0.378	0.005	0.378	0.01281
0.379	0.005	0.379	0.01271
0.38	0.00555	0.38	0.01218
0.381	0.00563	0.381	0.0132
0.382	0.00641	0.382	0.01399
0.383	0.00715	0.383	0.0137
0.384	0.00724	0.384	0.01439
0.385	0.00785	0.385	0.01488
0.386	0.0083	0.386	0.0148
0.387	0.0085	0.387	0.01504
0.388	0.00913	0.388	0.01515
0.389	0.00945	0.389	0.01548
0.39	0.01001	0.39	0.01594
0.391	0.01025	0.391	0.0165
0.392	0.01088	0.392	0.01624
0.393	0.01132	0.393	0.01666
0.394	0.01172	0.394	0.01695
0.395	0.01211	0.395	0.01736
0.396	0.01268	0.396	0.01765
0.397	0.01297	0.397	0.01772
0.398	0.01374	0.398	0.01838
0.399	0.0142	0.399	0.01817
0.4	0.01462	0.4	0.01885
0.401	0.01503	0.401	0.01913
0.402	0.01565	0.402	0.02001
0.403	0.01606	0.403	0.02029
0.404	0.01678	0.404	0.02069
0.405	0.01708	0.405	0.02092
0.406	0.01772	0.406	0.02135
0.407	0.01813	0.407	0.02225
0.408	0.01922	0.408	0.0222
0.409	0.01978	0.409	0.02301
0.41	0.02032	0.41	0.02366
0.411	0.02064	0.411	0.02405
0.412	0.02164	0.412	0.02464
0.413	0.02205	0.413	0.02479
0.414	0.02262	0.414	0.02568
0.415	0.0234	0.415	0.02609
0.416	0.02404	0.416	0.02612
0.417	0.02438	0.417	0.02693
0.418	0.02536	0.418	0.02729
0.419	0.02588	0.419	0.02795
0.42	0.02643	0.42	0.02863
0.421	0.02694	0.421	0.02895
0.422	0.02787	0.422	0.02956
0.423	0.02837	0.423	0.03013
0.424	0.02943	0.424	0.03074
0.425	0.02984	0.425	0.03125
0.426	0.03067	0.426	0.03188
0.427	0.0312	0.427	0.03226
0.428	0.032	0.428	0.03281
0.429	0.03266	0.429	0.03337
0.43	0.0335	0.43	0.03348
0.431	0.03389	0.431	0.03461
0.432	0.03503	0.432	0.03496
0.433	0.03538	0.433	0.03541
0.434	0.03611	0.434	0.03619
0.435	0.03712	0.435	0.03733
0.436	0.03829	0.436	0.03711
0.437	0.03815	0.437	0.03825
0.438	0.03933	0.438	0.03771
0.439	0.04018	0.439	0.03904
0.44	0.04088	0.44	0.03966
0.441	0.04165	0.441	0.04059
0.442	0.04226	0.442	0.04145
0.443	0.04334	0.443	0.04177
0.444	0.04391	0.444	0.04226
0.445	0.04482	0.445	0.04287
0.446	0.04564	0.446	0.04334
0.447	0.04634	0.447	0.04429
0.448	0.04721	0.448	0.04497
0.449	0.04806	0.449	0.04536
0.45	0.04885	0.45	0.04612
0.451	0.04966	0.451	0.047
0.452	0.0506	0.452	0.04704
0.453	0.05169	0.453	0.04756
0.454	0.05253	0.454	0.04869
0.455	0.05355	0.455	0.04947
0.456	0.05387	0.456	0.05004
0.457	0.05545	0.457	0.05049
0.458	0.05571	0.458	0.05109
0.459	0.05716	0.459	0.05229
0.46	0.05815	0.46	0.05249
0.461	0.05888	0.461	0.05391
0.462	0.06011	0.462	0.05408
0.463	0.06116	0.463	0.05518
0.464	0.06177	0.464	0.056
0.465	0.06321	0.465	0.05614
0.466	0.06381	0.466	0.05725
0.467	0.06513	0.467	0.05778
0.468	0.0659	0.468	0.05857
0.469	0.06692	0.469	0.05894
0.47	0.06806	0.47	0.05964
0.471	0.06902	0.471	0.06056
0.472	0.06975	0.472	0.06222
0.473	0.07119	0.473	0.062
0.474	0.07224	0.474	0.06329
0.475	0.07311	0.475	0.06407
0.476	0.0744	0.476	0.06427
0.477	0.07528	0.477	0.06505
0.478	0.07628	0.478	0.06645
0.479	0.07757	0.479	0.06699
0.48	0.07846	0.48	0.06771
0.481	0.07959	0.481	0.06928
0.482	0.08078	0.482	0.06995
0.483	0.08222	0.483	0.07042
0.484	0.08314	0.484	0.07162
0.485	0.08455	0.485	0.07208
0.486	0.08518	0.486	0.07313
0.487	0.08676	0.487	0.07396
0.488	0.08767	0.488	0.07507
0.489	0.0891	0.489	0.07598
0.49	0.0902	0.49	0.07691
0.491	0.09123	0.491	0.0774
0.492	0.09248	0.492	0.07897
0.493	0.09375	0.493	0.07885
0.494	0.09473	0.494	0.08051
0.495	0.09628	0.495	0.08177
0.496	0.0976	0.496	0.08264
0.497	0.09873	0.497	0.08332
0.498	0.09981	0.498	0.08424
0.499	0.1011	0.499	0.08507
0.5	0.1024	0.5	0.08588
0.501	0.1036	0.501	0.08749
0.502	0.1049	0.502	0.08833
0.503	0.106	0.503	0.08914
0.504	0.1072	0.504	0.08977
0.505	0.1087	0.505	0.09172
0.506	0.1102	0.506	0.09243
0.507	0.1112	0.507	0.0931
0.508	0.1127	0.508	0.09388
0.509	0.1137	0.509	0.09538
0.51	0.1158	0.51	0.09659
0.511	0.1169	0.511	0.09714
0.512	0.1181	0.512	0.09882
0.513	0.1201	0.513	0.09918
0.514	0.1206	0.514	0.10111
0.515	0.1227	0.515	0.10105
0.516	0.1235	0.516	0.1031
0.517	0.1255	0.517	0.1036
0.518	0.1265	0.518	0.10474
0.519	0.128	0.519	0.10598
0.52	0.1294	0.52	0.10738
0.521	0.131	0.521	0.10804
0.522	0.1322	0.522	0.10909
0.523	0.1338	0.523	0.11014
0.524	0.1351	0.524	0.11097
0.525	0.1362	0.525	0.11245
0.526	0.1379	0.526	0.11365
0.527	0.1391	0.527	0.11489
0.528	0.1411	0.528	0.11589
0.529	0.1423	0.529	0.11695
0.53	0.1437	0.53	0.11827
0.531	0.1454	0.531	0.11981
0.532	0.1469	0.532	0.1208
0.533	0.1486	0.533	0.12165
0.534	0.1499	0.534	0.12264
0.535	0.1513	0.535	0.12385
0.536	0.153	0.536	0.12498
0.537	0.1543	0.537	0.12598
0.538	0.1559	0.538	0.12695
0.539	0.1573	0.539	0.12832
0.54	0.1591	0.54	0.12975
0.541	0.1603	0.541	0.13032
0.542	0.1619	0.542	0.13157
0.543	0.1639	0.543	0.13332
0.544	0.1651	0.544	0.1347
0.545	0.1668	0.545	0.13481
0.546	0.168	0.546	0.13633
0.547	0.1699	0.547	0.13721
0.548	0.1711	0.548	0.13861
0.549	0.1727	0.549	0.14009
0.55	0.1744	0.55	0.14079
0.551	0.1759	0.551	0.14228
0.552	0.1775	0.552	0.14349
0.553	0.1793	0.553	0.14419
0.554	0.1808	0.554	0.1457
0.555	0.1825	0.555	0.14658
0.556	0.1838	0.556	0.14807
0.557	0.1856	0.557	0.14905
0.558	0.1872	0.558	0.15043
0.559	0.1891	0.559	0.15124
0.56	0.1905	0.56	0.1522
0.561	0.1924	0.561	0.15314
0.562	0.1937	0.562	0.15496
0.563	0.1958	0.563	0.15618
0.564	0.1973	0.564	0.15725
0.565	0.1992	0.565	0.15791
0.566	0.2007	0.566	0.15968
0.567	0.2024	0.567	0.16096
0.568	0.2042	0.568	0.16216
0.569	0.206	0.569	0.16366
0.57	0.2079	0.57	0.16461
0.571	0.2094	0.571	0.16621
0.572	0.2111	0.572	0.16741
0.573	0.2126	0.573	0.16885
0.574	0.2144	0.574	0.17033
0.575	0.2162	0.575	0.17173
0.576	0.2179	0.576	0.17227
0.577	0.2199	0.577	0.17408
0.578	0.2212	0.578	0.17506
0.579	0.2231	0.579	0.17735
0.58	0.2255	0.58	0.17829
0.581	0.2268	0.581	0.17989
0.582	0.2284	0.582	0.18042
0.583	0.23	0.583	0.18234
0.584	0.2327	0.584	0.18432
0.585	0.2341	0.585	0.18546
0.586	0.2356	0.586	0.18694
0.587	0.2374	0.587	0.1888
0.588	0.2394	0.588	0.18975
0.589	0.2412	0.589	0.19169
0.59	0.2431	0.59	0.19334
0.591	0.2449	0.591	0.19437
0.592	0.2465	0.592	0.19581
0.593	0.2482	0.593	0.1974
0.594	0.2499	0.594	0.19878
0.595	0.2517	0.595	0.20037
0.596	0.2537	0.596	0.20209
0.597	0.2558	0.597	0.20352
0.598	0.2575	0.598	0.20506
0.599	0.2589	0.599	0.20652
0.6	0.2611	0.6	0.2082
0.601	0.263	0.601	0.20888
0.602	0.2642	0.602	0.2104
0.603	0.2658	0.603	0.21237
0.604	0.2682	0.604	0.21435
0.605	0.2702	0.605	0.21593
0.606	0.2723	0.606	0.21732
0.607	0.274	0.607	0.21891
0.608	0.2755	0.608	0.22044
0.609	0.2776	0.609	0.22179
0.61	0.2792	0.61	0.22386
0.611	0.2815	0.611	0.22509
0.612	0.2827	0.612	0.22629
0.613	0.2845	0.613	0.22869
0.614	0.2872	0.614	0.23053
0.615	0.289	0.615	0.23219
0.616	0.291	0.616	0.2336
0.617	0.2926	0.617	0.23565
0.618	0.2942	0.618	0.23665
0.619	0.2962	0.619	0.23841
0.62	0.2979	0.62	0.2402
0.621	0.3002	0.621	0.24203
0.622	0.3021	0.622	0.24304
0.623	0.3039	0.623	0.2452
0.624	0.3061	0.624	0.2463
0.625	0.3075	0.625	0.24797
0.626	0.3098	0.626	0.25019
0.627	0.3116	0.627	0.2516
0.628	0.3131	0.628	0.25363
0.629	0.316	0.629	0.25483
0.63	0.3175	0.63	0.25656
0.631	0.3196	0.631	0.25769
0.632	0.3213	0.632	0.25962
0.633	0.3233	0.633	0.26205
0.634	0.3259	0.634	0.26289
0.635	0.3277	0.635	0.26451
0.636	0.3302	0.636	0.26562
0.637	0.3315	0.637	0.26763
0.638	0.3342	0.638	0.26938
0.639	0.3358	0.639	0.27016
0.64	0.3376	0.64	0.27142
0.641	0.3391	0.641	0.27313
0.642	0.3416	0.642	0.27411
0.643	0.3433	0.643	0.27578
0.644	0.3458	0.644	0.27688
0.645	0.3477	0.645	0.27818
0.646	0.3494	0.646	0.27936
0.647	0.3513	0.647	0.28036
0.648	0.353	0.648	0.28236
0.649	0.3555	0.649	0.28447
0.65	0.3583	0.65	0.28532
0.651	0.36	0.651	0.28615
0.652	0.3612	0.652	0.28772
0.653	0.3639	0.653	0.28893
0.654	0.3659	0.654	0.29071
0.655	0.3682	0.655	0.29246
0.656	0.3704	0.656	0.29381
0.657	0.3725	0.657	0.29474
0.658	0.3744	0.658	0.29606
0.659	0.3761	0.659	0.29772
0.66	0.3782	0.66	0.29948
0.661	0.3808	0.661	0.3006
0.662	0.3826	0.662	0.30191
0.663	0.3849	0.663	0.3031
0.664	0.3866	0.664	0.30394
0.665	0.3882	0.665	0.30589
0.666	0.3912	0.666	0.30727
0.667	0.3925	0.667	0.30901
0.668	0.395	0.668	0.30952
0.669	0.3966	0.669	0.31165
0.67	0.3991	0.67	0.31234
0.671	0.401	0.671	0.31424
0.672	0.4035	0.672	0.31493
0.673	0.4055	0.673	0.31718
0.674	0.4076	0.674	0.31843
0.675	0.4089	0.675	0.31981
0.676	0.4113	0.676	0.32122
0.677	0.4136	0.677	0.32315
0.678	0.4162	0.678	0.32431
0.679	0.4179	0.679	0.32641
0.68	0.4201	0.68	0.3277
0.681	0.4224	0.681	0.32928
0.682	0.4249	0.682	0.33085
0.683	0.4269	0.683	0.33216
0.684	0.4288	0.684	0.33382
0.685	0.4314	0.685	0.33498
0.686	0.4331	0.686	0.33673
0.687	0.4356	0.687	0.33823
0.688	0.4371	0.688	0.34015
0.689	0.4396	0.689	0.34135
0.69	0.4412	0.69	0.34351
0.691	0.4441	0.691	0.34479
0.692	0.4462	0.692	0.34612
0.693	0.4481	0.693	0.34838
0.694	0.4506	0.694	0.34958
0.695	0.4524	0.695	0.35144
0.696	0.4545	0.696	0.35255
0.697	0.4562	0.697	0.35502
0.698	0.459	0.698	0.35643
0.699	0.4607	0.699	0.35882
0.7	0.4635	0.7	0.35982
0.701	0.4655	0.701	0.36258
0.702	0.4679	0.702	0.36388
0.703	0.4698	0.703	0.36553
0.704	0.472	0.704	0.36764
0.705	0.4744	0.705	0.36894
0.706	0.4765	0.706	0.37149
0.707	0.4786	0.707	0.373
0.708	0.4804	0.708	0.37484
0.709	0.483	0.709	0.37658
0.71	0.4849	0.71	0.37843
0.711	0.4869	0.711	0.38006
0.712	0.489	0.712	0.38155
0.713	0.4914	0.713	0.38341
0.714	0.4936	0.714	0.3849
0.715	0.4951	0.715	0.38801
0.716	0.4981	0.716	0.38989
0.717	0.5004	0.717	0.3917
0.718	0.5022	0.718	0.39318
0.719	0.504	0.719	0.39486
0.72	0.5059	0.72	0.39674
0.721	0.5083	0.721	0.39942
0.722	0.511	0.722	0.40186
0.723	0.5128	0.723	0.40292
0.724	0.5143	0.724	0.4053
0.725	0.5171	0.725	0.40713
0.726	0.5184	0.726	0.40895
0.727	0.521	0.727	0.41015
0.728	0.5222	0.728	0.41286
0.729	0.5246	0.729	0.41508
0.73	0.5268	0.73	0.41661
0.731	0.5285	0.731	0.41867
0.732	0.5304	0.732	0.42038
0.733	0.5323	0.733	0.42297
0.734	0.5345	0.734	0.42461
0.735	0.5369	0.735	0.4269
0.736	0.5388	0.736	0.42855
0.737	0.5408	0.737	0.43
0.738	0.5425	0.738	0.43244
0.739	0.5442	0.739	0.43461
0.74	0.5463	0.74	0.43676
0.741	0.5485	0.741	0.4381
0.742	0.55	0.742	0.44015
0.743	0.5515	0.743	0.44202
0.744	0.5536	0.744	0.44424
0.745	0.5552	0.745	0.44588
0.746	0.5573	0.746	0.44814
0.747	0.5592	0.747	0.44981
0.748	0.5603	0.748	0.4516
0.749	0.5623	0.749	0.45355
0.75	0.5639	0.75	0.45559
0.751	0.5657	0.751	0.45752
0.752	0.5673	0.752	0.45938
0.753	0.5686	0.753	0.46118
0.754	0.5699	0.754	0.46343
0.755	0.572	0.755	0.46538
0.756	0.5731	0.756	0.46658
0.757	0.5744	0.757	0.46888
0.758	0.5759	0.758	0.4702
0.759	0.5778	0.759	0.47248
0.76	0.5792	0.76	0.47541
0.761	0.5812	0.761	0.47734
0.762	0.5824	0.762	0.47929
0.763	0.5845	0.763	0.48094
0.764	0.5848	0.764	0.48284
0.765	0.5865	0.765	0.48544
0.766	0.5883	0.766	0.48696
0.767	0.5895	0.767	0.48919
0.768	0.5906	0.768	0.49164
0.769	0.5925	0.769	0.49321
0.77	0.5938	0.77	0.49488
0.771	0.5943	0.771	0.49702
0.772	0.5958	0.772	0.49907
0.773	0.5974	0.773	0.50141
0.774	0.5985	0.774	0.50374
0.775	0.5995	0.775	0.5049
0.776	0.6001	0.776	0.50661
0.777	0.6016	0.777	0.50929
0.778	0.603	0.778	0.5111
0.779	0.6034	0.779	0.51289
0.78	0.6039	0.78	0.51565
0.781	0.6057	0.781	0.51718
0.782	0.6067	0.782	0.51966
0.783	0.6079	0.783	0.52073
0.784	0.6082	0.784	0.52275
0.785	0.6096	0.785	0.52426
0.786	0.6096	0.786	0.52649
0.787	0.6111	0.787	0.52792
0.788	0.6116	0.788	0.53038
0.789	0.613	0.789	0.53205
0.79	0.6133	0.79	0.53352
0.791	0.6138	0.791	0.53643
0.792	0.6148	0.792	0.53774
0.793	0.6157	0.793	0.53929
0.794	0.6161	0.794	0.54115
0.795	0.6164	0.795	0.54373
0.796	0.6176	0.796	0.54453
0.797	0.6175	0.797	0.54741
0.798	0.619	0.798	0.54876
0.799	0.6187	0.799	0.55042
0.8	0.6193	0.8	0.55278
0.801	0.6202	0.801	0.55422
0.802	0.6204	0.802	0.55526
0.803	0.6199	0.803	0.55769
0.804	0.6211	0.804	0.55928
0.805	0.6212	0.805	0.56161
0.806	0.6214	0.806	0.5631
0.807	0.6221	0.807	0.56473
0.808	0.6218	0.808	0.56632
0.809	0.6217	0.809	0.5684
0.81	0.6222	0.81	0.5704
0.811	0.6224	0.811	0.57152
0.812	0.6223	0.812	0.57363
0.813	0.6229	0.813	0.57531
0.814	0.6226	0.814	0.57698
0.815	0.6226	0.815	0.57867
0.816	0.6224	0.816	0.58054
0.817	0.6224	0.817	0.58212
0.818	0.6223	0.818	0.58381
0.819	0.6225	0.819	0.58556
0.82	0.6227	0.82	0.58751
0.821	0.6225	0.821	0.58891
0.822	0.6222	0.822	0.59045
0.823	0.622	0.823	0.5916
0.824	0.621	0.824	0.59423
0.825	0.6218	0.825	0.59489
0.826	0.6208	0.826	0.59628
0.827	0.6205	0.827	0.59714
0.828	0.6198	0.828	0.59897
0.829	0.6201	0.829	0.60006
0.83	0.6192	0.83	0.60131
0.831	0.6189	0.831	0.60315
0.832	0.6184	0.832	0.60359
0.833	0.6172	0.833	0.60491
0.834	0.617	0.834	0.60574
0.835	0.6164	0.835	0.60711
0.836	0.6156	0.836	0.60712
0.837	0.6149	0.837	0.60878
0.838	0.6147	0.838	0.60967
0.839	0.6139	0.839	0.60984
0.84	0.6129	0.84	0.61096
0.841	0.6122	0.841	0.6121
0.842	0.6116	0.842	0.61223
0.843	0.6098	0.843	0.61287
0.844	0.6098	0.844	0.61292
0.845	0.6087	0.845	0.61379
0.846	0.6076	0.846	0.61436
0.847	0.6073	0.847	0.61513
0.848	0.6061	0.848	0.61554
0.849	0.6053	0.849	0.61573
0.85	0.604	0.85	0.61552
0.851	0.6025	0.851	0.61607
0.852	0.6023	0.852	0.61642
0.853	0.6013	0.853	0.61698
0.854	0.6004	0.854	0.61677
0.855	0.5993	0.855	0.61608
0.856	0.5978	0.856	0.61724
0.857	0.5973	0.857	0.61704
0.858	0.5959	0.858	0.61692
0.859	0.5948	0.859	0.6164
0.86	0.5933	0.86	0.61653
0.861	0.5921	0.861	0.61628
0.862	0.5906	0.862	0.61621
0.863	0.5899	0.863	0.61603
0.864	0.5886	0.864	0.61588
0.865	0.5878	0.865	0.61551
0.866	0.5867	0.866	0.61549
0.867	0.5853	0.867	0.61502
0.868	0.5837	0.868	0.61481
0.869	0.5826	0.869	0.6144
0.87	0.5811	0.87	0.61431
0.871	0.5803	0.871	0.61361
0.872	0.5788	0.872	0.61353
0.873	0.5775	0.873	0.61309
0.874	0.5766	0.874	0.61294
0.875	0.5754	0.875	0.61219
0.876	0.5739	0.876	0.61178
0.877	0.5727	0.877	0.611
0.878	0.5716	0.878	0.60998
0.879	0.5702	0.879	0.60993
0.88	0.5689	0.88	0.60939
0.881	0.5677	0.881	0.60856
0.882	0.5666	0.882	0.60778
0.883	0.5654	0.883	0.60732
0.884	0.5642	0.884	0.60659
0.885	0.5633	0.885	0.60571
0.886	0.5618	0.886	0.60535
0.887	0.5607	0.887	0.60425
0.888	0.5592	0.888	0.60372
0.889	0.5582	0.889	0.60312
0.89	0.5568	0.89	0.60204
0.891	0.5552	0.891	0.60167
0.892	0.5548	0.892	0.60093
0.893	0.5528	0.893	0.59976
0.894	0.5519	0.894	0.59925
0.895	0.5507	0.895	0.59805
0.896	0.5493	0.896	0.5978
0.897	0.5484	0.897	0.59676
0.898	0.5468	0.898	0.59652
0.899	0.5463	0.899	0.59568
0.9	0.5451	0.9	0.59422
0.901	0.5434	0.901	0.59397
0.902	0.5424	0.902	0.59356
0.903	0.5416	0.903	0.59224
0.904	0.5401	0.904	0.59222
0.905	0.5394	0.905	0.59088
0.906	0.5382	0.906	0.59023
0.907	0.5366	0.907	0.58962
0.908	0.5357	0.908	0.58894
0.909	0.5352	0.909	0.58766
0.91	0.5336	0.91	0.58726
0.911	0.5326	0.911	0.58661
0.912	0.5318	0.912	0.58628
0.913	0.5309	0.913	0.58512
0.914	0.5297	0.914	0.58465
0.915	0.5288	0.915	0.58447
0.916	0.5282	0.916	0.58326
0.917	0.5269	0.917	0.58264
0.918	0.5258	0.918	0.58253
0.919	0.5249	0.919	0.58223
0.92	0.5247	0.92	0.58183
0.921	0.5239	0.921	0.58138
0.922	0.5231	0.922	0.58076
0.923	0.5227	0.923	0.57993
0.924	0.5219	0.924	0.57877
0.925	0.5203	0.925	0.57873
0.926	0.5208	0.926	0.57763
0.927	0.5196	0.927	0.57729
0.928	0.5191	0.928	0.57691
0.929	0.5184	0.929	0.57651
0.93	0.5181	0.93	0.57569
0.931	0.5177	0.931	0.57478
0.932	0.5169	0.932	0.57456
0.933	0.5168	0.933	0.574
0.934	0.5161	0.934	0.5733
0.935	0.5156	0.935	0.57269
0.936	0.5154	0.936	0.5728
0.937	0.5155	0.937	0.57151
0.938	0.5147	0.938	0.57127
0.939	0.5146	0.939	0.57091
0.94	0.5145	0.94	0.57019
0.941	0.5136	0.941	0.57011
0.942	0.5142	0.942	0.5695
0.943	0.5138	0.943	0.56987
0.944	0.5137	0.944	0.56867
0.945	0.5136	0.945	0.56864
0.946	0.5135	0.946	0.56782
0.947	0.5132	0.947	0.56707
0.948	0.5132	0.948	0.56706
0.949	0.5133	0.949	0.56718
0.95	0.5133	0.95	0.56635
0.951	0.5133	0.951	0.56535
0.952	0.5137	0.952	0.56585
0.953	0.5136	0.953	0.56506
0.954	0.5137	0.954	0.56429
0.955	0.5138	0.955	0.56403
0.956	0.5143	0.956	0.56344
0.957	0.5143	0.957	0.56316
0.958	0.5142	0.958	0.56206
0.959	0.5142	0.959	0.56166
0.96	0.5144	0.96	0.56163
0.961	0.515	0.961	0.56116
0.962	0.515	0.962	0.56035
0.963	0.5149	0.963	0.55996
0.964	0.5157	0.964	0.55913
0.965	0.5153	0.965	0.55905
0.966	0.5159	0.966	0.55843
0.967	0.5161	0.967	0.55745
0.968	0.5165	0.968	0.55628
0.969	0.5165	0.969	0.55651
0.97	0.5171	0.97	0.5545
0.971	0.517	0.971	0.55452
0.972	0.5174	0.972	0.55352
0.973	0.5176	0.973	0.55247
0.974	0.5178	0.974	0.55176
0.975	0.5183	0.975	0.55077
0.976	0.5192	0.976	0.54976
0.977	0.5192	0.977	0.54831
0.978	0.5191	0.978	0.54731
0.979	0.52	0.979	0.54617
0.98	0.5203	0.98	0.5447
0.981	0.5207	0.981	0.54337
0.982	0.5209	0.982	0.54176
0.983	0.5209	0.983	0.54
0.984	0.5215	0.984	0.53914
0.985	0.5224	0.985	0.53698
0.986	0.5222	0.986	0.53548
0.987	0.5229	0.987	0.53419
0.988	0.5234	0.988	0.53226
0.989	0.5236	0.989	0.53057
0.99	0.5241	0.99	0.5284
0.991	0.5244	0.991	0.52673
0.992	0.5254	0.992	0.52453
0.993	0.5258	0.993	0.52276
0.994	0.5264	0.994	0.52029
0.995	0.5268	0.995	0.51837
0.996	0.5271	0.996	0.5156
0.997	0.528	0.997	0.51319
0.998	0.5283	0.998	0.51125
0.999	0.5291	0.999	0.50839
1	0.5293	1	0.50571
1.001	0.5303	1.001	0.50324
1.002	0.5307	1.002	0.50083
1.003	0.5316	1.003	0.49776
1.004	0.5325	1.004	0.49451
1.005	0.5328	1.005	0.49207
1.006	0.5342	1.006	0.48908
1.007	0.5347	1.007	0.4856
1.008	0.5354	1.008	0.48296
1.009	0.5362	1.009	0.48021
1.01	0.5374	1.01	0.47697
1.011	0.5381	1.011	0.47321
1.012	0.5389	1.012	0.47054
1.013	0.5404	1.013	0.46721
1.014	0.5414	1.014	0.46324
1.015	0.5422	1.015	0.46
1.016	0.5431	1.016	0.45711
1.017	0.5447	1.017	0.45305
1.018	0.5454	1.018	0.44918
1.019	0.5462	1.019	0.44647
1.02	0.5483	1.02	0.44295
1.021	0.5492	1.021	0.43908
1.022	0.5504	1.022	0.4354
1.023	0.5516	1.023	0.43103
1.024	0.553	1.024	0.42687
1.025	0.5547	1.025	0.42402
1.026	0.5563	1.026	0.41991
1.027	0.5573	1.027	0.41662
1.028	0.5593	1.028	0.41235
1.029	0.5608	1.029	0.40849
1.03	0.5622	1.03	0.40467
1.031	0.5639	1.031	0.40153
1.032	0.5657	1.032	0.39687
1.033	0.5669	1.033	0.39335
1.034	0.5688	1.034	0.38925
1.035	0.5704	1.035	0.38666
1.036	0.5726	1.036	0.38304
1.037	0.5742	1.037	0.37878
1.038	0.5763	1.038	0.37602
1.039	0.5785	1.039	0.3728
1.04	0.5801	1.04	0.36982
1.041	0.5823	1.041	0.36636
1.042	0.5845	1.042	0.3632
1.043	0.5867	1.043	0.36042
1.044	0.5887	1.044	0.35807
1.045	0.591	1.045	0.35614
1.046	0.5937	1.046	0.35283
1.047	0.5959	1.047	0.34995
1.048	0.5982	1.048	0.34712
1.049	0.6002	1.049	0.34475
1.05	0.6028	1.05	0.34241
1.051	0.6053	1.051	0.34128
1.052	0.6082	1.052	0.339
1.053	0.611	1.053	0.3368
1.054	0.6131	1.054	0.33569
1.055	0.6159	1.055	0.33453
1.056	0.6185	1.056	0.3332
1.057	0.621	1.057	0.33203
1.058	0.6241	1.058	0.33073
1.059	0.6267	1.059	0.32964
1.06	0.6301	1.06	0.3284
1.061	0.632	1.061	0.32822
1.062	0.6355	1.062	0.32816
1.063	0.6386	1.063	0.32747
1.064	0.641	1.064	0.32631
1.065	0.6439	1.065	0.32718
1.066	0.6473	1.066	0.32757
1.067	0.6502	1.067	0.32771
1.068	0.6532	1.068	0.32774
1.069	0.656	1.069	0.32918
1.07	0.6593	1.07	0.32871
1.071	0.6622	1.071	0.33046
1.072	0.6654	1.072	0.33138
1.073	0.6686	1.073	0.33261
1.074	0.672	1.074	0.33425
1.075	0.6748	1.075	0.33511
1.076	0.6775	1.076	0.33747
1.077	0.6808	1.077	0.33965
1.078	0.6845	1.078	0.34193
1.079	0.687	1.079	0.34363
1.08	0.6906	1.08	0.3462
1.081	0.6934	1.081	0.34919
1.082	0.6962	1.082	0.35196
1.083	0.6993	1.083	0.35503
1.084	0.7024	1.084	0.35867
1.085	0.7055	1.085	0.36207
1.086	0.7083	1.086	0.365
1.087	0.7113	1.087	0.36977
1.088	0.7145	1.088	0.37305
1.089	0.7169	1.089	0.37791
1.09	0.7204	1.09	0.38157
1.091	0.7227	1.091	0.38595
1.092	0.7255	1.092	0.39014
1.093	0.7278	1.093	0.39569
1.094	0.7311	1.094	0.40082
1.095	0.7338	1.095	0.40587
1.096	0.7366	1.096	0.41108
1.097	0.7387	1.097	0.41627
1.098	0.7412	1.098	0.42162
1.099	0.744	1.099	0.42746
1.1	0.7462	1.1	0.43344
1.101	0.7485	1.101	0.4384
1.102	0.7502	1.102	0.4442
1.103	0.7527	1.103	0.44995
1.104	0.7548	1.104	0.45592
1.105	0.7562	1.105	0.46247
1.106	0.7581	1.106	0.46881
1.107	0.7601	1.107	0.47394
1.108	0.7617	1.108	0.48105
1.109	0.7633	1.109	0.48714
1.11	0.7648	1.11	0.49262
1.111	0.7667	1.111	0.49904
1.112	0.7676	1.112	0.50504
1.113	0.7695	1.113	0.51184
1.114	0.7704	1.114	0.51838
1.115	0.7717	1.115	0.52381
1.116	0.7722	1.116	0.53015
1.117	0.7738	1.117	0.53689
1.118	0.7746	1.118	0.54199
1.119	0.7752	1.119	0.54831
1.12	0.7758	1.12	0.55402
1.121	0.7764	1.121	0.55966
1.122	0.7766	1.122	0.56609
1.123	0.7772	1.123	0.57143
1.124	0.7773	1.124	0.57751
1.125	0.7778	1.125	0.5827
1.126	0.7777	1.126	0.58772
1.127	0.7771	1.127	0.59283
1.128	0.7774	1.128	0.59873
1.129	0.7776	1.129	0.60422
1.13	0.7774	1.13	0.60924
1.131	0.7767	1.131	0.61436
1.132	0.7756	1.132	0.61863
1.133	0.7757	1.133	0.6237
1.134	0.7747	1.134	0.6279
1.135	0.7733	1.135	0.63277
1.136	0.773	1.136	0.63714
1.137	0.7712	1.137	0.64152
1.138	0.7699	1.138	0.64516
1.139	0.7682	1.139	0.6492
1.14	0.7667	1.14	0.65287
1.141	0.7653	1.141	0.65593
1.142	0.7633	1.142	0.65924
1.143	0.761	1.143	0.66257
1.144	0.7594	1.144	0.66547
1.145	0.7573	1.145	0.66824
1.146	0.7546	1.146	0.67143
1.147	0.7523	1.147	0.67342
1.148	0.7495	1.148	0.67576
1.149	0.7471	1.149	0.67821
1.15	0.744	1.15	0.68036
1.151	0.741	1.151	0.68204
1.152	0.738	1.152	0.68359
1.153	0.7345	1.153	0.68561
1.154	0.7315	1.154	0.68666
1.155	0.7278	1.155	0.68832
1.156	0.7248	1.156	0.68805
1.157	0.721	1.157	0.68912
1.158	0.7174	1.158	0.69049
1.159	0.7144	1.159	0.69012
1.16	0.7102	1.16	0.69036
1.161	0.7068	1.161	0.69009
1.162	0.7025	1.162	0.68897
1.163	0.6985	1.163	0.68857
1.164	0.6947	1.164	0.6882
1.165	0.6907	1.165	0.68797
1.166	0.6872	1.166	0.68559
1.167	0.6827	1.167	0.68483
1.168	0.6786	1.168	0.68406
1.169	0.675	1.169	0.68125
1.17	0.6705	1.17	0.68053
1.171	0.667	1.171	0.67877
1.172	0.6626	1.172	0.67603
1.173	0.659	1.173	0.67442
1.174	0.6553	1.174	0.67272
1.175	0.6511	1.175	0.66984
1.176	0.6472	1.176	0.66827
1.177	0.6438	1.177	0.66593
1.178	0.6398	1.178	0.66332
1.179	0.6361	1.179	0.66147
1.18	0.6327	1.18	0.65736
1.181	0.6283	1.181	0.65545
1.182	0.6252	1.182	0.65307
1.183	0.6215	1.183	0.65051
1.184	0.6176	1.184	0.64852
1.185	0.6151	1.185	0.6449
1.186	0.6106	1.186	0.64198
1.187	0.6078	1.187	0.63855
1.188	0.6042	1.188	0.63563
1.189	0.6009	1.189	0.63279
1.19	0.5978	1.19	0.62985
1.191	0.5949	1.191	0.62639
1.192	0.5914	1.192	0.62337
1.193	0.5885	1.193	0.6205
1.194	0.5853	1.194	0.61717
1.195	0.5827	1.195	0.61365
1.196	0.5798	1.196	0.60985
1.197	0.5765	1.197	0.60621
1.198	0.5732	1.198	0.60284
1.199	0.5707	1.199	0.59929
1.2	0.5674	1.2	0.59596
1.201	0.5655	1.201	0.59249
1.202	0.5628	1.202	0.58805
1.203	0.5596	1.203	0.58512
1.204	0.5573	1.204	0.58036
1.205	0.5542	1.205	0.5774
1.206	0.5516	1.206	0.57302
1.207	0.5493	1.207	0.56762
1.208	0.5456	1.208	0.56524
1.209	0.544	1.209	0.56074
1.21	0.5418	1.21	0.55593
1.211	0.5378	1.211	0.55182
1.212	0.5357	1.212	0.54756
1.213	0.5329	1.213	0.54322
1.214	0.5308	1.214	0.53852
1.215	0.5282	1.215	0.53383
1.216	0.5255	1.216	0.52958
1.217	0.5234	1.217	0.52514
1.218	0.5207	1.218	0.52002
1.219	0.5182	1.219	0.51586
1.22	0.5164	1.22	0.51046
1.221	0.5136	1.221	0.50586
1.222	0.5106	1.222	0.50259
1.223	0.5093	1.223	0.49676
1.224	0.5066	1.224	0.49191
1.225	0.5037	1.225	0.48665
1.226	0.5016	1.226	0.48147
1.227	0.4994	1.227	0.47638
1.228	0.4978	1.228	0.4712
1.229	0.4954	1.229	0.46528
1.23	0.4935	1.23	0.45878
1.231	0.4902	1.231	0.45331
1.232	0.4887	1.232	0.44791
1.233	0.4864	1.233	0.44247
1.234	0.4848	1.234	0.43683
1.235	0.4823	1.235	0.4317
1.236	0.481	1.236	0.42619
1.237	0.4784	1.237	0.41994
1.238	0.4759	1.238	0.41486
1.239	0.4741	1.239	0.40999
1.24	0.4719	1.24	0.40496
1.241	0.4704	1.241	0.39895
1.242	0.4675	1.242	0.39508
1.243	0.4663	1.243	0.39026
1.244	0.4642	1.244	0.38508
1.245	0.4621	1.245	0.38022
1.246	0.4595	1.246	0.376
1.247	0.4582	1.247	0.37131
1.248	0.4561	1.248	0.36773
1.249	0.455	1.249	0.36347
1.25	0.4525	1.25	0.36043
1.251	0.4513	1.251	0.35645
1.252	0.4496	1.252	0.3518
1.253	0.4471	1.253	0.34912
1.254	0.4458	1.254	0.34488
1.255	0.4434	1.255	0.34196
1.256	0.4416	1.256	0.33906
1.257	0.4406	1.257	0.33583
1.258	0.4391	1.258	0.33284
1.259	0.4366	1.259	0.33044
1.26	0.4358	1.26	0.3275
1.261	0.4336	1.261	0.32486
1.262	0.4325	1.262	0.32336
1.263	0.4307	1.263	0.32107
1.264	0.429	1.264	0.31797
1.265	0.4281	1.265	0.31804
1.266	0.4266	1.266	0.31522
1.267	0.4248	1.267	0.3139
1.268	0.4236	1.268	0.31273
1.269	0.4227	1.269	0.3114
1.27	0.421	1.27	0.31021
1.271	0.4194	1.271	0.30931
1.272	0.4181	1.272	0.30967
1.273	0.4175	1.273	0.30914
1.274	0.4166	1.274	0.30762
1.275	0.4147	1.275	0.30809
1.276	0.414	1.276	0.30836
1.277	0.4128	1.277	0.30816
1.278	0.412	1.278	0.30771
1.279	0.4099	1.279	0.3085
1.28	0.4093	1.28	0.30916
1.281	0.4094	1.281	0.31006
1.282	0.4079	1.282	0.31045
1.283	0.4069	1.283	0.31148
1.284	0.4066	1.284	0.3121
1.285	0.4053	1.285	0.31314
1.286	0.4038	1.286	0.31523
1.287	0.4038	1.287	0.31624
1.288	0.4031	1.288	0.31753
1.289	0.4024	1.289	0.3198
1.29	0.4016	1.29	0.32083
1.291	0.4014	1.291	0.32309
1.292	0.4009	1.292	0.32481
1.293	0.3999	1.293	0.3276
1.294	0.3991	1.294	0.32956
1.295	0.3989	1.295	0.33148
1.296	0.3985	1.296	0.33438
1.297	0.3983	1.297	0.33671
1.298	0.3977	1.298	0.3386
1.299	0.3969	1.299	0.32993
1.3	0.3827	1.3	0.29408
1.299	0.3446	1.299	0.26119
1.298	0.3133	1.298	0.2334
1.297	0.2863	1.297	0.20766
1.296	0.2625	1.296	0.18478
1.295	0.2413	1.295	0.165
1.294	0.2222	1.294	0.14606
1.293	0.2055	1.293	0.12901
1.292	0.1888	1.292	0.11355
1.291	0.1742	1.291	0.09978
1.29	0.1605	1.29	0.08673
1.289	0.1477	1.289	0.07479
1.288	0.1357	1.288	0.06399
1.287	0.1241	1.287	0.05388
1.286	0.1132	1.286	0.04365
1.285	0.1028	1.285	0.03445
1.284	0.09302	1.284	0.02766
1.283	0.08458	1.283	0.01947
1.282	0.07497	1.282	0.01271
1.281	0.06786	1.281	0.00668
1.28	0.05932	1.28	0.000715218
1.279	0.05172	1.279	-0.00474
1.278	0.04447	1.278	-0.00964
1.277	0.03809	1.277	-0.01395
1.276	0.03182	1.276	-0.01867
1.275	0.02536	1.275	-0.02297
1.274	0.01865	1.274	-0.02594
1.273	0.01329	1.273	-0.02941
1.272	0.00827	1.272	-0.03249
1.271	0.00325	1.271	-0.03538
1.27	-0.00204	1.27	-0.03736
1.269	-0.00653	1.269	-0.03948
1.268	-0.01097	1.268	-0.04208
1.267	-0.01641	1.267	-0.04329
1.266	-0.02017	1.266	-0.0455
1.265	-0.02412	1.265	-0.04733
1.264	-0.02855	1.264	-0.04837
1.263	-0.03273	1.263	-0.04942
1.262	-0.03615	1.262	-0.05105
1.261	-0.03968	1.261	-0.05204
1.26	-0.04382	1.26	-0.05341
1.259	-0.04744	1.259	-0.05438
1.258	-0.05115	1.258	-0.05559
1.257	-0.05422	1.257	-0.05725
1.256	-0.05815	1.256	-0.05886
1.255	-0.06171	1.255	-0.05958
1.254	-0.06458	1.254	-0.05971
1.253	-0.0677	1.253	-0.06074
1.252	-0.07062	1.252	-0.06183
1.251	-0.07328	1.251	-0.06232
1.25	-0.07584	1.25	-0.06323
1.249	-0.07895	1.249	-0.06344
1.248	-0.08138	1.248	-0.06411
1.247	-0.08406	1.247	-0.06616
1.246	-0.08654	1.246	-0.06638
1.245	-0.08867	1.245	-0.06784
1.244	-0.09144	1.244	-0.06751
1.243	-0.09315	1.243	-0.06893
1.242	-0.09591	1.242	-0.07014
1.241	-0.09804	1.241	-0.07032
1.24	-0.09976	1.24	-0.07175
1.239	-0.1019	1.239	-0.07298
1.238	-0.1031	1.238	-0.07402
1.237	-0.1055	1.237	-0.07455
1.236	-0.1078	1.236	-0.0765
1.235	-0.1097	1.235	-0.07734
1.234	-0.1108	1.234	-0.07907
1.233	-0.1129	1.233	-0.08064
1.232	-0.1144	1.232	-0.08182
1.231	-0.1165	1.231	-0.0828
1.23	-0.1177	1.23	-0.08509
1.229	-0.1193	1.229	-0.08727
1.228	-0.1218	1.228	-0.08956
1.227	-0.1231	1.227	-0.09153
1.226	-0.1247	1.226	-0.09288
1.225	-0.1259	1.225	-0.09459
1.224	-0.1271	1.224	-0.09671
1.223	-0.1288	1.223	-0.09871
1.222	-0.1302	1.222	-0.09918
1.221	-0.1312	1.221	-0.10121
1.22	-0.1323	1.22	-0.1023
1.219	-0.1336	1.219	-0.10309
1.218	-0.1349	1.218	-0.10475
1.217	-0.1355	1.217	-0.10608
1.216	-0.1375	1.216	-0.10616
1.215	-0.1382	1.215	-0.10764
1.214	-0.1391	1.214	-0.1089
1.213	-0.1407	1.213	-0.10972
1.212	-0.1417	1.212	-0.11049
1.211	-0.1423	1.211	-0.11114
1.21	-0.1437	1.21	-0.11282
1.209	-0.145	1.209	-0.11315
1.208	-0.1457	1.208	-0.11389
1.207	-0.1467	1.207	-0.11467
1.206	-0.1475	1.206	-0.11575
1.205	-0.1489	1.205	-0.11667
1.204	-0.1498	1.204	-0.11757
1.203	-0.1512	1.203	-0.11843
1.202	-0.152	1.202	-0.11897
1.201	-0.1528	1.201	-0.11917
1.2	-0.1534	1.2	-0.12041
1.199	-0.1544	1.199	-0.1206
1.198	-0.1552	1.198	-0.12196
1.197	-0.1564	1.197	-0.12243
1.196	-0.1576	1.196	-0.12323
1.195	-0.1584	1.195	-0.12367
1.194	-0.1591	1.194	-0.12498
1.193	-0.1601	1.193	-0.12485
1.192	-0.1609	1.192	-0.12562
1.191	-0.1617	1.191	-0.12654
1.19	-0.1626	1.19	-0.12693
1.189	-0.1632	1.189	-0.12708
1.188	-0.1639	1.188	-0.12793
1.187	-0.1646	1.187	-0.1287
1.186	-0.1655	1.186	-0.12922
1.185	-0.1663	1.185	-0.13001
1.184	-0.1676	1.184	-0.13027
1.183	-0.1682	1.183	-0.13074
1.182	-0.1688	1.182	-0.13135
1.181	-0.1691	1.181	-0.13173
1.18	-0.1706	1.18	-0.13224
1.179	-0.171	1.179	-0.13392
1.178	-0.1724	1.178	-0.13328
1.177	-0.1726	1.177	-0.13389
1.176	-0.1732	1.176	-0.13527
1.175	-0.1747	1.175	-0.13592
1.174	-0.1753	1.174	-0.13562
1.173	-0.1756	1.173	-0.13618
1.172	-0.1763	1.172	-0.1371
1.171	-0.1774	1.171	-0.13787
1.17	-0.1783	1.17	-0.13758
1.169	-0.1791	1.169	-0.13846
1.168	-0.18	1.168	-0.13921
1.167	-0.1805	1.167	-0.13952
1.166	-0.1815	1.166	-0.14005
1.165	-0.1821	1.165	-0.14041
1.164	-0.1825	1.164	-0.14123
1.163	-0.1834	1.163	-0.14104
1.162	-0.1838	1.162	-0.1417
1.161	-0.1847	1.161	-0.14172
1.16	-0.1854	1.16	-0.14239
1.159	-0.186	1.159	-0.14309
1.158	-0.1874	1.158	-0.14403
1.157	-0.188	1.157	-0.14377
1.156	-0.1881	1.156	-0.14442
1.155	-0.1892	1.155	-0.14482
1.154	-0.1898	1.154	-0.14514
1.153	-0.1901	1.153	-0.14532
1.152	-0.191	1.152	-0.14643
1.151	-0.1922	1.151	-0.14672
1.15	-0.1923	1.15	-0.14751
1.149	-0.1931	1.149	-0.14795
1.148	-0.1936	1.148	-0.14776
1.147	-0.1944	1.147	-0.14845
1.146	-0.1951	1.146	-0.14879
1.145	-0.1955	1.145	-0.14959
1.144	-0.197	1.144	-0.15025
1.143	-0.1969	1.143	-0.1504
1.142	-0.1983	1.142	-0.15074
1.141	-0.1982	1.141	-0.15121
1.14	-0.1989	1.14	-0.15163
1.139	-0.1998	1.139	-0.15226
1.138	-0.2004	1.138	-0.15274
1.137	-0.2014	1.137	-0.15329
1.136	-0.2021	1.136	-0.15365
1.135	-0.2024	1.135	-0.15425
1.134	-0.2036	1.134	-0.15499
1.133	-0.204	1.133	-0.15519
1.132	-0.2044	1.132	-0.15619
1.131	-0.2056	1.131	-0.15577
1.13	-0.2056	1.13	-0.15665
1.129	-0.2068	1.129	-0.15702
1.128	-0.2073	1.128	-0.1573
1.127	-0.2081	1.127	-0.15824
1.126	-0.209	1.126	-0.15875
1.125	-0.2095	1.125	-0.15883
1.124	-0.2103	1.124	-0.15956
1.123	-0.211	1.123	-0.15996
1.122	-0.2114	1.122	-0.16072
1.121	-0.2125	1.121	-0.16095
1.12	-0.2125	1.12	-0.16137
1.119	-0.2137	1.119	-0.16155
1.118	-0.2143	1.118	-0.16261
1.117	-0.2148	1.117	-0.16232
1.116	-0.2154	1.116	-0.1634
1.115	-0.2168	1.115	-0.16339
1.114	-0.2164	1.114	-0.16397
1.113	-0.2173	1.113	-0.16443
1.112	-0.2178	1.112	-0.16484
1.111	-0.219	1.111	-0.16508
1.11	-0.2193	1.11	-0.16608
1.109	-0.2201	1.109	-0.16636
1.108	-0.221	1.108	-0.16664
1.107	-0.2216	1.107	-0.16721
1.106	-0.222	1.106	-0.16824
1.105	-0.2233	1.105	-0.16861
1.104	-0.2237	1.104	-0.1685
1.103	-0.2242	1.103	-0.16911
1.102	-0.2248	1.102	-0.16999
1.101	-0.2252	1.101	-0.1699
1.1	-0.2259	1.1	-0.17019
1.099	-0.2267	1.099	-0.17097
1.098	-0.2275	1.098	-0.17234
1.097	-0.2284	1.097	-0.17196
1.096	-0.2289	1.096	-0.17261
1.095	-0.2299	1.095	-0.17362
1.094	-0.2309	1.094	-0.17407
1.093	-0.2312	1.093	-0.17415
1.092	-0.2315	1.092	-0.17455
1.091	-0.2329	1.091	-0.17569
1.09	-0.2338	1.09	-0.17568
1.089	-0.2343	1.089	-0.17618
1.088	-0.2346	1.088	-0.1775
1.087	-0.2361	1.087	-0.17759
1.086	-0.2362	1.086	-0.1776
1.085	-0.2369	1.085	-0.17816
1.084	-0.2382	1.084	-0.17882
1.083	-0.2389	1.083	-0.17961
1.082	-0.2395	1.082	-0.17986
1.081	-0.2405	1.081	-0.18079
1.08	-0.2416	1.08	-0.18121
1.079	-0.2421	1.079	-0.18151
1.078	-0.2428	1.078	-0.18234
1.077	-0.2438	1.077	-0.18247
1.076	-0.2447	1.076	-0.18324
1.075	-0.2452	1.075	-0.18417
1.074	-0.2466	1.074	-0.1844
1.073	-0.247	1.073	-0.18439
1.072	-0.2478	1.072	-0.18572
1.071	-0.2487	1.071	-0.1863
1.07	-0.2496	1.07	-0.18671
1.069	-0.2508	1.069	-0.18748
1.068	-0.2516	1.068	-0.18774
1.067	-0.2522	1.067	-0.18875
1.066	-0.2536	1.066	-0.18938
1.065	-0.2543	1.065	-0.18995
1.064	-0.2553	1.064	-0.19045
1.063	-0.2561	1.063	-0.19122
1.062	-0.2573	1.062	-0.19183
1.061	-0.2577	1.061	-0.19274
1.06	-0.2591	1.06	-0.19297
1.059	-0.2596	1.059	-0.19403
1.058	-0.2607	1.058	-0.19449
1.057	-0.2618	1.057	-0.19494
1.056	-0.2632	1.056	-0.19633
1.055	-0.264	1.055	-0.19618
1.054	-0.2644	1.054	-0.19703
1.053	-0.2652	1.053	-0.19789
1.052	-0.2663	1.052	-0.19921
1.051	-0.2678	1.051	-0.19954
1.05	-0.2688	1.05	-0.20029
1.049	-0.2694	1.049	-0.20064
1.048	-0.2705	1.048	-0.20176
1.047	-0.2716	1.047	-0.20218
1.046	-0.2725	1.046	-0.20307
1.045	-0.273	1.045	-0.20379
1.044	-0.2743	1.044	-0.20452
1.043	-0.2754	1.043	-0.20565
1.042	-0.2761	1.042	-0.20612
1.041	-0.2774	1.041	-0.20725
1.04	-0.2783	1.04	-0.20794
1.039	-0.2794	1.039	-0.20827
1.038	-0.28	1.038	-0.20977
1.037	-0.2807	1.037	-0.2103
1.036	-0.2821	1.036	-0.2105
1.035	-0.2825	1.035	-0.21161
1.034	-0.284	1.034	-0.21271
1.033	-0.2851	1.033	-0.21284
1.032	-0.2856	1.032	-0.21426
1.031	-0.2872	1.031	-0.21549
1.03	-0.2883	1.03	-0.21535
1.029	-0.2888	1.029	-0.2161
1.028	-0.2898	1.028	-0.21733
1.027	-0.2908	1.027	-0.21816
1.026	-0.2919	1.026	-0.21918
1.025	-0.2928	1.025	-0.21944
1.024	-0.2935	1.024	-0.22035
1.023	-0.2947	1.023	-0.2212
1.022	-0.2958	1.022	-0.22243
1.021	-0.2965	1.021	-0.22357
1.02	-0.2976	1.02	-0.2238
1.019	-0.2985	1.019	-0.2252
1.018	-0.2997	1.018	-0.22648
1.017	-0.3005	1.017	-0.22634
1.016	-0.3012	1.016	-0.22767
1.015	-0.3023	1.015	-0.2288
1.014	-0.3032	1.014	-0.22969
1.013	-0.3041	1.013	-0.23002
1.012	-0.305	1.012	-0.2313
1.011	-0.3058	1.011	-0.23248
1.01	-0.307	1.01	-0.23391
1.009	-0.3077	1.009	-0.23402
1.008	-0.3091	1.008	-0.23476
1.007	-0.3093	1.007	-0.23568
1.006	-0.3103	1.006	-0.23702
1.005	-0.3112	1.005	-0.23849
1.004	-0.313	1.004	-0.2388
1.003	-0.3129	1.003	-0.2394
1.002	-0.3144	1.002	-0.24095
1.001	-0.3151	1.001	-0.24179
1	-0.3154	1	-0.24262
0.999	-0.3169	0.999	-0.24408
0.998	-0.3182	0.998	-0.2444
0.997	-0.3188	0.997	-0.2452
0.996	-0.3196	0.996	-0.24627
0.995	-0.3205	0.995	-0.24686
0.994	-0.3216	0.994	-0.24755
0.993	-0.3223	0.993	-0.24962
0.992	-0.3237	0.992	-0.25004
0.991	-0.3242	0.991	-0.25103
0.99	-0.3252	0.99	-0.25181
0.989	-0.3264	0.989	-0.25279
0.988	-0.3271	0.988	-0.2531
0.987	-0.3277	0.987	-0.2544
0.986	-0.3289	0.986	-0.2556
0.985	-0.3301	0.985	-0.25587
0.984	-0.3301	0.984	-0.25724
0.983	-0.3316	0.983	-0.25809
0.982	-0.3325	0.982	-0.25868
0.981	-0.333	0.981	-0.25965
0.98	-0.3341	0.98	-0.26085
0.979	-0.3349	0.979	-0.26125
0.978	-0.3356	0.978	-0.26222
0.977	-0.3363	0.977	-0.26299
0.976	-0.3376	0.976	-0.26375
0.975	-0.338	0.975	-0.26483
0.974	-0.3386	0.974	-0.26541
0.973	-0.3396	0.973	-0.26651
0.972	-0.3407	0.972	-0.26683
0.971	-0.3411	0.971	-0.26803
0.97	-0.3421	0.97	-0.26843
0.969	-0.3428	0.969	-0.26987
0.968	-0.3435	0.968	-0.27024
0.967	-0.3449	0.967	-0.2711
0.966	-0.3453	0.966	-0.27144
0.965	-0.3456	0.965	-0.27265
0.964	-0.347	0.964	-0.27345
0.963	-0.3474	0.963	-0.27428
0.962	-0.3486	0.962	-0.27486
0.961	-0.3492	0.961	-0.27575
0.96	-0.3497	0.96	-0.27683
0.959	-0.3507	0.959	-0.27699
0.958	-0.3511	0.958	-0.27838
0.957	-0.3523	0.957	-0.27858
0.956	-0.3527	0.956	-0.27959
0.955	-0.3532	0.955	-0.28063
0.954	-0.3543	0.954	-0.28091
0.953	-0.3546	0.953	-0.28142
0.952	-0.3557	0.952	-0.28244
0.951	-0.356	0.951	-0.28317
0.95	-0.3566	0.95	-0.28377
0.949	-0.3574	0.949	-0.28458
0.948	-0.3582	0.948	-0.28545
0.947	-0.3586	0.947	-0.28608
0.946	-0.3592	0.946	-0.28646
0.945	-0.3598	0.945	-0.28717
0.944	-0.3602	0.944	-0.28827
0.943	-0.3613	0.943	-0.28857
0.942	-0.3614	0.942	-0.28938
0.941	-0.3626	0.941	-0.28973
0.94	-0.3624	0.94	-0.29081
0.939	-0.3634	0.939	-0.29141
0.938	-0.3639	0.938	-0.29234
0.937	-0.3646	0.937	-0.29202
0.936	-0.3645	0.936	-0.29305
0.935	-0.3652	0.935	-0.29422
0.934	-0.3658	0.934	-0.29451
0.933	-0.3665	0.933	-0.29465
0.932	-0.3669	0.932	-0.29501
0.931	-0.3667	0.931	-0.29612
0.93	-0.3676	0.93	-0.29636
0.929	-0.3679	0.929	-0.29763
0.928	-0.3687	0.928	-0.29816
0.927	-0.369	0.927	-0.29803
0.926	-0.3688	0.926	-0.29872
0.925	-0.3697	0.925	-0.29893
0.924	-0.37	0.924	-0.30027
0.923	-0.3701	0.923	-0.30036
0.922	-0.371	0.922	-0.30157
0.921	-0.3714	0.921	-0.30221
0.92	-0.3713	0.92	-0.3017
0.919	-0.371	0.919	-0.30259
0.918	-0.3715	0.918	-0.30328
0.917	-0.3719	0.917	-0.30426
0.916	-0.3726	0.916	-0.30439
0.915	-0.3727	0.915	-0.30474
0.914	-0.373	0.914	-0.30491
0.913	-0.3728	0.913	-0.30573
0.912	-0.3733	0.912	-0.30594
0.911	-0.3736	0.911	-0.30641
0.91	-0.373	0.91	-0.30703
0.909	-0.3739	0.909	-0.30699
0.908	-0.3736	0.908	-0.30776
0.907	-0.374	0.907	-0.30794
0.906	-0.3742	0.906	-0.30804
0.905	-0.374	0.905	-0.30866
0.904	-0.3744	0.904	-0.30911
0.903	-0.3742	0.903	-0.30923
0.902	-0.3744	0.902	-0.30952
0.901	-0.3741	0.901	-0.30973
0.9	-0.3747	0.9	-0.30968
0.899	-0.3739	0.899	-0.3104
0.898	-0.3747	0.898	-0.31079
0.897	-0.3747	0.897	-0.31107
0.896	-0.3745	0.896	-0.31058
0.895	-0.3744	0.895	-0.31121
0.894	-0.3746	0.894	-0.31096
0.893	-0.3742	0.893	-0.31098
0.892	-0.374	0.892	-0.31107
0.891	-0.3742	0.891	-0.31149
0.89	-0.3744	0.89	-0.31227
0.889	-0.374	0.889	-0.31151
0.888	-0.3737	0.888	-0.31179
0.887	-0.3738	0.887	-0.3116
0.886	-0.3735	0.886	-0.31206
0.885	-0.3736	0.885	-0.31171
0.884	-0.3734	0.884	-0.31122
0.883	-0.3728	0.883	-0.31127
0.882	-0.3725	0.882	-0.31142
0.881	-0.3725	0.881	-0.31147
0.88	-0.3721	0.88	-0.31158
0.879	-0.3725	0.879	-0.31087
0.878	-0.3717	0.878	-0.31107
0.877	-0.3719	0.877	-0.31083
0.876	-0.3718	0.876	-0.31054
0.875	-0.3705	0.875	-0.31089
0.874	-0.3708	0.874	-0.30969
0.873	-0.37	0.873	-0.3104
0.872	-0.3702	0.872	-0.30997
0.871	-0.3699	0.871	-0.30991
0.87	-0.3697	0.87	-0.30916
0.869	-0.3694	0.869	-0.3092
0.868	-0.3684	0.868	-0.30831
0.867	-0.3682	0.867	-0.30861
0.866	-0.3682	0.866	-0.30806
0.865	-0.3675	0.865	-0.30789
0.864	-0.3675	0.864	-0.30747
0.863	-0.3669	0.863	-0.3065
0.862	-0.3662	0.862	-0.30681
0.861	-0.3659	0.861	-0.30628
0.86	-0.3657	0.86	-0.30579
0.859	-0.365	0.859	-0.30609
0.858	-0.3648	0.858	-0.30499
0.857	-0.3643	0.857	-0.30424
0.856	-0.3637	0.856	-0.30404
0.855	-0.3631	0.855	-0.3032
0.854	-0.3628	0.854	-0.30298
0.853	-0.3622	0.853	-0.30289
0.852	-0.3624	0.852	-0.30173
0.851	-0.3612	0.851	-0.30169
0.85	-0.3607	0.85	-0.30109
0.849	-0.3606	0.849	-0.30064
0.848	-0.3599	0.848	-0.29988
0.847	-0.3596	0.847	-0.29941
0.846	-0.3589	0.846	-0.29914
0.845	-0.3585	0.845	-0.29815
0.844	-0.358	0.844	-0.29766
0.843	-0.357	0.843	-0.29719
0.842	-0.3569	0.842	-0.2962
0.841	-0.3563	0.841	-0.29583
0.84	-0.3558	0.84	-0.29501
0.839	-0.3551	0.839	-0.29467
0.838	-0.3548	0.838	-0.29364
0.837	-0.3544	0.837	-0.29278
0.836	-0.3539	0.836	-0.29229
0.835	-0.3533	0.835	-0.29158
0.834	-0.3526	0.834	-0.29134
0.833	-0.3523	0.833	-0.29039
0.832	-0.3514	0.832	-0.28985
0.831	-0.3511	0.831	-0.28885
0.83	-0.3508	0.83	-0.28823
0.829	-0.3504	0.829	-0.28774
0.828	-0.3499	0.828	-0.28681
0.827	-0.3493	0.827	-0.28667
0.826	-0.3489	0.826	-0.28544
0.825	-0.3482	0.825	-0.28466
0.824	-0.348	0.824	-0.28477
0.823	-0.3475	0.823	-0.283
0.822	-0.3466	0.822	-0.28341
0.821	-0.3467	0.821	-0.28258
0.82	-0.3459	0.82	-0.28215
0.819	-0.3463	0.819	-0.28123
0.818	-0.3458	0.818	-0.2805
0.817	-0.3452	0.817	-0.27984
0.816	-0.3446	0.816	-0.28016
0.815	-0.345	0.815	-0.2785
0.814	-0.3438	0.814	-0.27768
0.813	-0.3433	0.813	-0.27775
0.812	-0.3436	0.812	-0.27695
0.811	-0.3429	0.811	-0.27668
0.81	-0.3422	0.81	-0.27522
0.809	-0.342	0.809	-0.27496
0.808	-0.3417	0.808	-0.27463
0.807	-0.3414	0.807	-0.27398
0.806	-0.3412	0.806	-0.27337
0.805	-0.3407	0.805	-0.27245
0.804	-0.3404	0.804	-0.27212
0.803	-0.3397	0.803	-0.27122
0.802	-0.3395	0.802	-0.27107
0.801	-0.3395	0.801	-0.27015
0.8	-0.339	0.8	-0.26967
0.799	-0.3392	0.799	-0.26842
0.798	-0.3382	0.798	-0.26862
0.797	-0.3382	0.797	-0.26786
0.796	-0.3381	0.796	-0.26695
0.795	-0.3376	0.795	-0.26704
0.794	-0.3378	0.794	-0.26559
0.793	-0.3374	0.793	-0.26521
0.792	-0.3375	0.792	-0.26506
0.791	-0.3371	0.791	-0.2642
0.79	-0.3367	0.79	-0.26384
0.789	-0.3368	0.789	-0.26288
0.788	-0.3368	0.788	-0.26218
0.787	-0.3362	0.787	-0.26176
0.786	-0.3362	0.786	-0.26137
0.785	-0.3366	0.785	-0.26055
0.784	-0.3357	0.784	-0.25991
0.783	-0.3358	0.783	-0.25977
0.782	-0.3357	0.782	-0.25951
0.781	-0.3358	0.781	-0.25925
0.78	-0.3362	0.78	-0.25793
0.779	-0.3355	0.779	-0.25733
0.778	-0.3357	0.778	-0.25707
0.777	-0.3357	0.777	-0.25624
0.776	-0.3355	0.776	-0.25657
0.775	-0.3358	0.775	-0.25519
0.774	-0.3355	0.774	-0.25515
0.773	-0.3358	0.773	-0.25509
0.772	-0.3361	0.772	-0.25419
0.771	-0.3356	0.771	-0.2541
0.77	-0.3362	0.77	-0.25347
0.769	-0.3361	0.769	-0.25365
0.768	-0.3365	0.768	-0.25296
0.767	-0.3367	0.767	-0.25262
0.766	-0.3363	0.766	-0.25273
0.765	-0.3376	0.765	-0.25246
0.764	-0.337	0.764	-0.25157
0.763	-0.3372	0.763	-0.25192
0.762	-0.3379	0.762	-0.25091
0.761	-0.3374	0.761	-0.2513
0.76	-0.3379	0.76	-0.25073
0.759	-0.3377	0.759	-0.25105
0.758	-0.3388	0.758	-0.2501
0.757	-0.3388	0.757	-0.25016
0.756	-0.3388	0.756	-0.24973
0.755	-0.3394	0.755	-0.24991
0.754	-0.3396	0.754	-0.24989
0.753	-0.3402	0.753	-0.24942
0.752	-0.3398	0.752	-0.24951
0.751	-0.3408	0.751	-0.24871
0.75	-0.3409	0.75	-0.24923
0.749	-0.3414	0.749	-0.24942
0.748	-0.3421	0.748	-0.24951
0.747	-0.3419	0.747	-0.24868
0.746	-0.3423	0.746	-0.24897
0.745	-0.343	0.745	-0.24943
0.744	-0.3437	0.744	-0.2497
0.743	-0.3446	0.743	-0.24998
0.742	-0.3447	0.742	-0.24946
0.741	-0.345	0.741	-0.24932
0.74	-0.3454	0.74	-0.24993
0.739	-0.3465	0.739	-0.25021
0.738	-0.3469	0.738	-0.24923
0.737	-0.3474	0.737	-0.25016
0.736	-0.3482	0.736	-0.25016
0.735	-0.3489	0.735	-0.25018
0.734	-0.3491	0.734	-0.25031
0.733	-0.3494	0.733	-0.25086
0.732	-0.3503	0.732	-0.25115
0.731	-0.351	0.731	-0.2509
0.73	-0.3515	0.73	-0.25125
0.729	-0.3526	0.729	-0.25129
0.728	-0.3529	0.728	-0.25207
0.727	-0.3534	0.727	-0.2512
0.726	-0.3545	0.726	-0.2525
0.725	-0.3552	0.725	-0.25269
0.724	-0.3557	0.724	-0.25267
0.723	-0.3561	0.723	-0.25351
0.722	-0.3576	0.722	-0.25316
0.721	-0.3576	0.721	-0.2534
0.72	-0.3584	0.72	-0.25434
0.719	-0.3596	0.719	-0.25478
0.718	-0.36	0.718	-0.25462
0.717	-0.3608	0.717	-0.25582
0.716	-0.362	0.716	-0.25627
0.715	-0.3628	0.715	-0.25674
0.714	-0.3635	0.714	-0.25693
0.713	-0.3645	0.713	-0.25719
0.712	-0.3645	0.712	-0.2577
0.711	-0.3656	0.711	-0.25838
0.71	-0.3669	0.71	-0.25945
0.709	-0.3679	0.709	-0.25935
0.708	-0.3681	0.708	-0.25983
0.707	-0.3693	0.707	-0.2603
0.706	-0.37	0.706	-0.26028
0.705	-0.3708	0.705	-0.26119
0.704	-0.3716	0.704	-0.26186
0.703	-0.3727	0.703	-0.26183
0.702	-0.3731	0.702	-0.26237
0.701	-0.3742	0.701	-0.26299
0.7	-0.375	0.7	-0.26337
0.699	-0.3763	0.699	-0.26383
0.698	-0.3773	0.698	-0.26358
0.697	-0.3779	0.697	-0.26454
0.696	-0.379	0.696	-0.26457
0.695	-0.3799	0.695	-0.26505
0.694	-0.3802	0.694	-0.26607
0.693	-0.3817	0.693	-0.26605
0.692	-0.3827	0.692	-0.26598
0.691	-0.3835	0.691	-0.26657
0.69	-0.3846	0.69	-0.26704
0.689	-0.3856	0.689	-0.26688
0.688	-0.3866	0.688	-0.26864
0.687	-0.3876	0.687	-0.26832
0.686	-0.3884	0.686	-0.26839
0.685	-0.3896	0.685	-0.26882
0.684	-0.3903	0.684	-0.26957
0.683	-0.3915	0.683	-0.26957
0.682	-0.392	0.682	-0.27075
0.681	-0.3937	0.681	-0.27079
0.68	-0.3946	0.68	-0.2716
0.679	-0.3959	0.679	-0.27128
0.678	-0.3963	0.678	-0.27286
0.677	-0.3975	0.677	-0.27334
0.676	-0.399	0.676	-0.27366
0.675	-0.3996	0.675	-0.27367
0.674	-0.4009	0.674	-0.27454
0.673	-0.4017	0.673	-0.2752
0.672	-0.4031	0.672	-0.27611
0.671	-0.4044	0.671	-0.27592
0.67	-0.4053	0.67	-0.27588
0.669	-0.406	0.669	-0.2769
0.668	-0.4076	0.668	-0.27765
0.667	-0.4083	0.667	-0.27873
0.666	-0.4104	0.666	-0.27907
0.665	-0.4113	0.665	-0.27972
0.664	-0.4125	0.664	-0.28058
0.663	-0.4132	0.663	-0.28101
0.662	-0.4144	0.662	-0.28219
0.661	-0.4163	0.661	-0.28303
0.66	-0.4173	0.66	-0.28271
0.659	-0.4178	0.659	-0.28358
0.658	-0.4192	0.658	-0.28422
0.657	-0.4206	0.657	-0.28558
0.656	-0.4219	0.656	-0.28585
0.655	-0.4225	0.655	-0.28618
0.654	-0.4237	0.654	-0.28706
0.653	-0.4248	0.653	-0.28725
0.652	-0.4262	0.652	-0.28831
0.651	-0.427	0.651	-0.28963
0.65	-0.4285	0.65	-0.28982
0.649	-0.4301	0.649	-0.29039
0.648	-0.4311	0.648	-0.29202
0.647	-0.4328	0.647	-0.29206
0.646	-0.4332	0.646	-0.29266
0.645	-0.4346	0.645	-0.29321
0.644	-0.4358	0.644	-0.29393
0.643	-0.4369	0.643	-0.29452
0.642	-0.4379	0.642	-0.29528
0.641	-0.4397	0.641	-0.29613
0.64	-0.4405	0.64	-0.29721
0.639	-0.4422	0.639	-0.29682
0.638	-0.4429	0.638	-0.29785
0.637	-0.4438	0.637	-0.29863
0.636	-0.4458	0.636	-0.29949
0.635	-0.4471	0.635	-0.29991
0.634	-0.4479	0.634	-0.30031
0.633	-0.4493	0.633	-0.30113
0.632	-0.4501	0.632	-0.3018
0.631	-0.4517	0.631	-0.30243
0.63	-0.4529	0.63	-0.30256
0.629	-0.4541	0.629	-0.303
0.628	-0.4551	0.628	-0.30372
0.627	-0.456	0.627	-0.30456
0.626	-0.4576	0.626	-0.30501
0.625	-0.4584	0.625	-0.30483
0.624	-0.4591	0.624	-0.30628
0.623	-0.4616	0.623	-0.30661
0.622	-0.4621	0.622	-0.30702
0.621	-0.4633	0.621	-0.30805
0.62	-0.4647	0.62	-0.30828
0.619	-0.4658	0.619	-0.3092
0.618	-0.4671	0.618	-0.30938
0.617	-0.4686	0.617	-0.30968
0.616	-0.4696	0.616	-0.31005
0.615	-0.4711	0.615	-0.31
0.614	-0.4716	0.614	-0.31162
0.613	-0.4737	0.613	-0.3117
0.612	-0.4748	0.612	-0.31268
0.611	-0.4763	0.611	-0.3128
0.61	-0.477	0.61	-0.31224
0.609	-0.4782	0.609	-0.31353
0.608	-0.4792	0.608	-0.31274
0.607	-0.4806	0.607	-0.31314
0.606	-0.4812	0.606	-0.31337
0.605	-0.483	0.605	-0.31368
0.604	-0.4839	0.604	-0.31307
0.603	-0.4848	0.603	-0.31334
0.602	-0.4858	0.602	-0.31357
0.601	-0.4872	0.601	-0.31313
0.6	-0.4882	0.6	-0.31327
0.599	-0.4893	0.599	-0.31355
0.598	-0.4908	0.598	-0.31306
0.597	-0.4916	0.597	-0.31367
0.596	-0.4931	0.596	-0.31393
0.595	-0.4941	0.595	-0.31362
0.594	-0.4954	0.594	-0.31382
0.593	-0.4965	0.593	-0.31386
0.592	-0.4974	0.592	-0.31369
0.591	-0.4985	0.591	-0.31307
0.59	-0.4993	0.59	-0.3136
0.589	-0.5007	0.589	-0.31339
0.588	-0.5016	0.588	-0.31434
0.587	-0.5036	0.587	-0.3132
0.586	-0.5041	0.586	-0.31418
0.585	-0.5054	0.585	-0.31349
0.584	-0.5068	0.584	-0.31342
0.583	-0.5072	0.583	-0.31387
0.582	-0.5087	0.582	-0.31374
0.581	-0.5101	0.581	-0.31329
0.58	-0.5108	0.58	-0.31329
0.579	-0.5117	0.579	-0.31262
0.578	-0.5126	0.578	-0.31329
0.577	-0.514	0.577	-0.31313
0.576	-0.515	0.576	-0.31354
0.575	-0.516	0.575	-0.31319
0.574	-0.5177	0.574	-0.31285
0.573	-0.5178	0.573	-0.31385
0.572	-0.5193	0.572	-0.31355
0.571	-0.5205	0.571	-0.3134
0.57	-0.5217	0.57	-0.31331
0.569	-0.5222	0.569	-0.31405
0.568	-0.5238	0.568	-0.31314
0.567	-0.524	0.567	-0.31377
0.566	-0.5256	0.566	-0.31397
0.565	-0.5268	0.565	-0.31393
0.564	-0.5279	0.564	-0.31364
0.563	-0.5284	0.563	-0.31431
0.562	-0.5307	0.562	-0.3142
0.561	-0.5309	0.561	-0.31428
0.56	-0.5322	0.56	-0.31462
0.559	-0.5333	0.559	-0.31397
0.558	-0.534	0.558	-0.31502
0.557	-0.5352	0.557	-0.31462
0.556	-0.5361	0.556	-0.31467
0.555	-0.5371	0.555	-0.31521
0.554	-0.5379	0.554	-0.31558
0.553	-0.5389	0.553	-0.31528
0.552	-0.5397	0.552	-0.31629
0.551	-0.5409	0.551	-0.31621
0.55	-0.5421	0.55	-0.31686
0.549	-0.5431	0.549	-0.31707
0.548	-0.5439	0.548	-0.31683
0.547	-0.544	0.547	-0.31887
0.546	-0.5459	0.546	-0.31836
0.545	-0.5464	0.545	-0.31847
0.544	-0.5474	0.544	-0.31965
0.543	-0.5485	0.543	-0.31992
0.542	-0.5492	0.542	-0.32005
0.541	-0.5499	0.541	-0.32157
0.54	-0.5517	0.54	-0.32272
0.539	-0.553	0.539	-0.32306
0.538	-0.5533	0.538	-0.3234
0.537	-0.5541	0.537	-0.32322
0.536	-0.5551	0.536	-0.3248
0.535	-0.5561	0.535	-0.32561
0.534	-0.5567	0.534	-0.32638
0.533	-0.5579	0.533	-0.3272
0.532	-0.5587	0.532	-0.32869
0.531	-0.5596	0.531	-0.32981
0.53	-0.5611	0.53	-0.33051
0.529	-0.5616	0.529	-0.33117
0.528	-0.5623	0.528	-0.33287
0.527	-0.5634	0.527	-0.33375
0.526	-0.5642	0.526	-0.33509
0.525	-0.565	0.525	-0.33613
0.524	-0.5662	0.524	-0.33709
0.523	-0.5668	0.523	-0.33784
0.522	-0.5679	0.522	-0.33958
0.521	-0.5687	0.521	-0.3416
0.52	-0.5698	0.52	-0.34317
0.519	-0.5712	0.519	-0.34373
0.518	-0.5715	0.518	-0.34562
0.517	-0.5727	0.517	-0.34701
0.516	-0.5733	0.516	-0.34841
0.515	-0.5745	0.515	-0.35013
0.514	-0.5752	0.514	-0.35165
0.513	-0.5767	0.513	-0.35299
0.512	-0.5774	0.512	-0.35446
0.511	-0.5782	0.511	-0.35611
0.51	-0.5795	0.51	-0.35798
0.509	-0.5804	0.509	-0.35933
0.508	-0.5813	0.508	-0.36084
0.507	-0.5822	0.507	-0.36292
0.506	-0.5835	0.506	-0.36456
0.505	-0.5842	0.505	-0.3665
0.504	-0.5855	0.504	-0.36773
0.503	-0.5864	0.503	-0.36958
[truncated: 403 more rows]
