# Supplementary material for: Defect engineering on V2O3 cathode for long-cycling aqueous zinc metal batteries
Source: Nat Commun. 2021 Nov 25;12:6878. doi: 10.1038/s41467-021-27203-w (PMC8617200; doi:10.1038/s41467-021-27203-w)
Supplement: Supplementary file 3 — Source data [file 41467_2021_27203_MOESM3_ESM.zip › Source-Data/Figure S2.xlsx]

## Sheet: Sheet1
	c-V2O3	Vd-V2O3
X	Y	Y
74.5	-93.8426	-57.9129
74.561	-93.3426	-57.9129
74.6221	-94.3426	-58.0379
74.6831	-95.5926	-58.6629
74.7442	-94.9676	-57.2879
74.8052	-95.9676	-59.0379
74.8663	-95.5926	-57.1629
74.9273	-94.7176	-59.6629
74.9883	-95.4676	-59.1629
75.0494	-95.9676	-58.0379
75.1104	-95.7176	-59.4129
75.1715	-95.9676	-57.6629
75.2325	-95.8426	-59.7879
75.2935	-94.9676	-60.2879
75.3546	-94.8426	-58.9129
75.4156	-95.5926	-60.2879
75.4767	-95.2176	-60.0379
75.5377	-92.5926	-60.0379
75.5988	-94.2176	-60.9129
75.6598	-93.2176	-61.6629
75.7208	-93.5926	-61.7879
75.7819	-93.8426	-62.1629
75.8429	-92.7176	-61.5379
75.904	-93.7176	-61.7879
75.965	-92.5926	-61.4129
76.0261	-92.3426	-62.6629
76.0871	-91.9676	-64.1629
76.1482	-92.8426	-63.6629
76.2092	-92.5926	-62.7879
76.2702	-92.4676	-63.4129
76.3313	-91.7176	-63.1629
76.3923	-91.2176	-63.6629
76.4534	-90.9676	-64.1629
76.5144	-91.2176	-61.7879
76.5755	-89.5926	-62.1629
76.6365	-90.3426	-63.5379
76.6975	-88.9676	-64.4129
76.7586	-90.2176	-63.5379
76.8196	-89.8426	-64.5379
76.8807	-87.2176	-64.2879
76.9417	-88.5926	-66.7879
77.0028	-86.3426	-66.0379
77.0638	-87.0926	-64.6629
77.1248	-88.8426	-65.0379
77.1859	-88.2176	-66.4129
77.2469	-89.4676	-68.1629
77.308	-88.4676	-65.6629
77.369	-86.8426	-65.0379
77.43	-88.2176	-65.2879
77.4911	-86.4676	-66.9129
77.5521	-85.0926	-65.7879
77.6132	-86.7176	-66.7879
77.6742	-86.5926	-65.5379
77.7353	-87.5926	-65.2879
77.7963	-84.4676	-65.5379
77.8573	-83.9676	-64.4129
77.9184	-84.0926	-66.1629
77.9794	-85.4676	-64.6629
78.0405	-82.9676	-66.6629
78.1015	-83.4676	-67.9129
78.1626	-82.5926	-66.2879
78.2236	-81.5926	-66.0379
78.2846	-83.9676	-67.0379
78.3457	-81.7176	-67.2879
78.4067	-81.9676	-67.4129
78.4678	-82.0926	-65.2879
78.5288	-82.4676	-66.4129
78.5898	-82.4676	-65.5379
78.6509	-82.4676	-64.9129
78.7119	-81.8426	-63.5379
78.773	-83.2176	-64.9129
78.834	-80.9676	-63.7879
78.8951	-82.8426	-65.1629
78.9561	-82.8426	-63.7879
79.0172	-80.9676	-63.1629
79.0782	-82.9676	-62.1629
79.1392	-80.3426	-64.2879
79.2003	-79.8426	-60.9129
79.2613	-79.9676	-60.5379
79.3224	-79.3426	-61.7879
79.3834	-79.3426	-60.7879
79.4445	-78.3426	-61.5379
79.5055	-79.5926	-61.2879
79.5665	-76.9676	-60.5379
79.6276	-79.5926	-62.0379
79.6886	-75.4676	-59.4129
79.7497	-78.4676	-62.5379
79.8107	-77.8426	-61.0379
79.8718	-76.8426	-61.4129
79.9328	-77.5926	-61.4129
79.9938	-77.5926	-60.1629
80.0549	-76.4676	-61.0379
80.1159	-76.7176	-60.4129
80.177	-76.8426	-60.4129
80.238	-77.4676	-60.2879
80.299	-77.8426	-60.4129
80.3601	-76.3426	-59.4129
80.4211	-77.4676	-60.5379
80.4822	-76.5926	-58.5379
80.5432	-75.7176	-58.9129
80.6043	-77.0926	-58.6629
80.6653	-76.4676	-59.4129
80.7263	-75.8426	-58.9129
80.7874	-76.4676	-58.9129
80.8484	-75.2176	-58.4129
80.9095	-74.9676	-59.7879
80.9705	-74.3426	-59.1629
81.0316	-74.3426	-59.2879
81.0926	-75.8426	-60.2879
81.1536	-76.9676	-58.5379
81.2147	-76.3426	-57.5379
81.2757	-75.4676	-60.0379
81.3368	-75.3426	-57.2879
81.3978	-77.2176	-59.7879
81.4589	-77.3426	-58.9129
81.5199	-76.2176	-58.0379
81.5809	-74.5926	-59.7879
81.642	-77.9676	-60.4129
81.703	-74.8426	-57.5379
81.7641	-75.2176	-59.1629
81.8251	-75.5926	-58.4129
81.8862	-77.0926	-59.0379
81.9472	-77.4676	-59.1629
82.0082	-75.7176	-57.9129
82.0693	-76.4676	-60.2879
82.1303	-75.8426	-58.4129
82.1914	-75.8426	-59.9129
82.2524	-77.4676	-59.2879
82.3135	-76.9676	-58.5379
82.3745	-77.8426	-60.0379
82.4355	-78.3426	-61.5379
82.4966	-77.9676	-60.2879
82.5576	-79.0926	-59.1629
82.6187	-77.8426	-60.5379
82.6797	-78.0926	-59.4129
82.7408	-79.0926	-60.9129
82.8018	-78.0926	-60.6629
82.8628	-79.5926	-58.9129
82.9239	-79.7176	-60.1629
82.9849	-81.0926	-57.5379
83.046	-79.9676	-57.7879
83.107	-79.5926	-59.6629
83.168	-80.2176	-59.5379
83.2291	-80.3426	-58.2879
83.2901	-81.3426	-58.9129
83.3512	-80.3426	-59.4129
83.4122	-79.9676	-60.6629
83.4733	-81.0926	-59.9129
83.5343	-80.5926	-59.1629
83.5953	-80.5926	-58.1629
83.6564	-82.5926	-60.1629
83.7174	-80.3426	-59.2879
83.7785	-82.9676	-60.9129
83.8395	-81.7176	-59.2879
83.9006	-83.8426	-58.1629
83.9616	-81.9676	-60.2879
84.0226	-83.0926	-57.9129
84.0837	-83.3426	-58.6629
84.1447	-84.5926	-60.1629
84.2058	-82.8426	-57.0379
84.2668	-83.4676	-58.0379
84.3279	-83.4676	-59.1629
84.3889	-85.4676	-56.4129
84.45	-84.8426	-59.0379
84.511	-83.4676	-56.2879
84.572	-84.2176	-57.0379
84.6331	-84.4676	-56.5379
84.6941	-83.7176	-57.2879
84.7552	-82.7176	-58.6629
84.8162	-82.9676	-57.0379
84.8772	-82.9676	-55.6629
84.9383	-84.4676	-58.4129
84.9993	-82.0926	-57.9129
85.0604	-82.5926	-56.9129
85.1214	-84.2176	-56.0379
85.1825	-81.7176	-56.6629
85.2435	-81.8426	-57.5379
85.3045	-83.4676	-55.9129
85.3656	-81.5926	-54.2879
85.4266	-82.4676	-55.5379
85.4877	-81.5926	-55.7879
85.5487	-80.8426	-54.6629
85.6098	-81.5926	-56.9129
85.6708	-80.9676	-56.1629
85.7318	-81.5926	-54.6629
85.7929	-80.0926	-55.0379
85.8539	-80.5926	-56.9129
85.915	-81.7176	-56.4129
85.976	-80.2176	-57.6629
86.037	-78.9676	-56.0379
86.0981	-81.0926	-57.6629
86.1591	-79.0926	-56.5379
86.2202	-78.8426	-56.7879
86.2812	-80.4676	-57.5379
86.3423	-79.4676	-55.9129
86.4033	-79.3426	-57.4129
86.4643	-79.5926	-58.4129
86.5254	-79.5926	-57.7879
86.5864	-78.0926	-59.2879
86.6475	-80.3426	-57.1629
86.7085	-76.5926	-58.6629
86.7696	-78.7176	-58.7879
86.8306	-79.2176	-58.1629
86.8916	-76.5926	-57.4129
86.9527	-78.7176	-58.2879
87.0137	-77.5926	-58.1629
87.0748	-78.5926	-58.4129
87.1358	-77.5926	-57.7879
87.1969	-76.5926	-60.2879
87.2579	-76.0926	-59.0379
87.319	-74.3426	-59.4129
87.38	-76.0926	-57.7879
87.441	-78.0926	-59.0379
87.5021	-76.7176	-59.2879
87.5631	-75.2176	-58.7879
87.6242	-76.3426	-60.4129
87.6852	-74.7176	-59.7879
87.7463	-75.0926	-60.6629
87.8073	-74.2176	-61.2879
87.8683	-74.0926	-60.4129
87.9294	-73.9676	-61.2879
87.9904	-74.3426	-61.9129
88.0515	-75.0926	-62.1629
88.1125	-74.2176	-62.2879
88.1735	-73.5926	-62.4129
88.2346	-74.3426	-61.9129
88.2956	-74.9676	-62.0379
88.3567	-73.2176	-60.6629
88.4177	-76.3426	-61.9129
88.4788	-75.0926	-63.5379
88.5398	-74.0926	-63.4129
88.6008	-75.7176	-63.9129
88.6619	-73.4676	-64.1629
88.7229	-72.7176	-63.1629
88.784	-74.4676	-64.2879
88.845	-72.9676	-63.6629
88.9061	-74.8426	-63.2879
88.9671	-73.5926	-65.2879
89.0281	-74.8426	-62.7879
89.0892	-72.8426	-64.1629
89.1502	-73.5926	-64.1629
89.2113	-75.8426	-64.1629
89.2723	-74.4676	-62.6629
89.3333	-75.0926	-62.1629
89.3944	-74.7176	-63.0379
89.4554	-74.8426	-63.1629
89.5165	-74.5926	-62.1629
89.5775	-74.8426	-63.0379
89.6386	-73.9676	-65.5379
89.6996	-75.0926	-62.2879
89.7606	-75.8426	-61.7879
89.8217	-75.0926	-61.0379
89.8827	-73.9676	-61.9129
89.9438	-75.7176	-64.7879
90.0048	-74.9676	-63.2879
90.0659	-74.5926	-62.1629
90.1269	-74.9676	-63.1629
90.188	-75.3426	-62.6629
90.249	-75.8426	-64.4129
90.31	-75.0926	-60.5379
90.3711	-76.4676	-63.9129
90.4321	-74.5926	-62.6629
90.4932	-74.3426	-62.1629
90.5542	-74.2176	-63.1629
90.6153	-76.9676	-62.6629
90.6763	-74.5926	-63.0379
90.7373	-76.0926	-62.5379
90.7984	-74.5926	-64.5379
90.8594	-74.7176	-61.2879
90.9205	-74.9676	-62.2879
90.9815	-73.7176	-61.2879
91.0426	-76.7176	-60.2879
91.1036	-73.0926	-60.6629
91.1646	-74.4676	-61.7879
91.2257	-73.3426	-61.0379
91.2867	-73.8426	-60.9129
91.3478	-74.8426	-59.9129
91.4088	-74.3426	-62.4129
91.4698	-73.5926	-59.6629
91.5309	-73.7176	-60.5379
91.5919	-75.5926	-62.7879
91.653	-74.8426	-61.1629
91.714	-74.8426	-60.4129
91.7751	-74.8426	-61.1629
91.8361	-73.5926	-61.7879
91.8971	-76.0926	-61.7879
91.9582	-76.7176	-62.0379
92.0192	-75.5926	-62.0379
92.0803	-77.2176	-61.4129
92.1413	-76.9676	-62.7879
92.2024	-77.5926	-59.5379
92.2634	-76.8426	-61.9129
92.3244	-76.3426	-63.1629
92.3855	-77.7176	-61.0379
92.4465	-77.3426	-62.2879
92.5076	-77.8426	-63.5379
92.5686	-78.4676	-65.0379
92.6296	-77.8426	-64.7879
92.6907	-76.5926	-63.1629
92.7517	-79.8426	-63.4129
92.8128	-79.8426	-64.4129
92.8738	-79.0926	-64.9129
92.9349	-78.5926	-65.5379
92.9959	-78.9676	-63.9129
93.057	-77.8426	-65.9129
93.118	-80.0926	-65.1629
93.179	-77.8426	-65.5379
93.2401	-78.2176	-65.7879
93.3011	-79.7176	-65.1629
93.3622	-78.9676	-66.2879
93.4232	-80.2176	-66.0379
93.4843	-79.0926	-66.1629
93.5453	-78.9676	-66.6629
93.6063	-79.3426	-67.4129
93.6674	-78.4676	-66.1629
93.7284	-80.0926	-68.6629
93.7895	-78.7176	-67.1629
93.8505	-78.3426	-68.0379
93.9116	-79.4676	-69.4129
93.9726	-78.9676	-68.4129
94.0336	-79.2176	-69.5379
94.0947	-80.2176	-71.1629
94.1557	-79.7176	-70.1629
94.2168	-79.5926	-69.0379
94.2778	-78.2176	-71.9129
94.3388	-78.8426	-70.9129
94.3999	-78.5926	-71.2879
94.4609	-79.2176	-71.7879
94.522	-77.5926	-70.5379
94.583	-78.3426	-71.9129
94.6441	-77.5926	-71.5379
94.7051	-76.4676	-70.7879
94.7661	-78.2176	-72.7879
94.8272	-74.8426	-71.5379
94.8882	-77.4676	-73.2879
94.9493	-77.0926	-70.2879
95.0103	-74.9676	-73.1629
95.0714	-75.0926	-71.5379
95.1324	-74.8426	-73.0379
95.1934	-75.0926	-73.7879
95.2545	-76.0926	-73.7879
95.3155	-75.2176	-73.5379
95.3766	-71.3426	-72.5379
95.4376	-74.7176	-73.4129
95.4987	-73.2176	-73.9129
95.5597	-75.7176	-73.0379
95.6207	-73.3426	-74.4129
95.6818	-73.9676	-72.2879
95.7428	-73.7176	-73.0379
95.8039	-74.8426	-71.7879
95.8649	-72.9676	-71.9129
95.926	-74.0926	-74.0379
95.987	-71.9676	-70.4129
96.048	-74.7176	-70.4129
96.1091	-73.5926	-72.2879
96.1701	-72.5926	-69.1629
96.2312	-72.5926	-72.0379
96.2922	-72.7176	-70.2879
96.3533	-72.0926	-70.2879
96.4143	-71.0926	-69.1629
96.4753	-71.5926	-70.2879
96.5364	-69.7176	-71.0379
96.5974	-72.9676	-68.9129
96.6585	-69.0926	-69.1629
96.7195	-72.0926	-70.1629
96.7806	-71.3426	-68.9129
96.8416	-70.8426	-68.1629
96.9026	-70.5926	-68.2879
96.9637	-71.5926	-67.7879
97.0247	-68.7176	-68.1629
97.0858	-69.7176	-68.9129
97.1468	-67.8426	-69.0379
97.2078	-69.8426	-67.5379
97.2689	-67.9676	-67.0379
97.3299	-68.5926	-67.1629
97.391	-67.0926	-66.2879
97.452	-66.7176	-67.2879
97.5131	-67.3426	-66.1629
97.5741	-66.4676	-67.1629
97.6351	-64.5926	-66.4129
97.6962	-65.5926	-66.1629
97.7572	-65.9676	-66.4129
97.8183	-63.7176	-66.9129
97.8793	-63.4676	-66.4129
97.9404	-65.2176	-67.6629
98.0014	-63.9676	-66.2879
98.0624	-65.3426	-66.6629
98.1235	-65.8426	-69.0379
98.1845	-63.3426	-65.7879
98.2456	-62.5926	-66.6629
98.3066	-63.4676	-66.7879
98.3677	-62.7176	-67.0379
98.4287	-64.8426	-65.2879
98.4897	-63.4676	-67.9129
98.5508	-64.4676	-67.6629
98.6118	-64.5926	-67.0379
98.6729	-63.0926	-65.7879
98.7339	-63.8426	-65.2879
98.795	-64.2176	-68.1629
98.856	-63.4676	-66.2879
98.917	-63.9676	-68.9129
98.9781	-62.7176	-67.9129
99.0391	-64.2176	-68.0379
99.1002	-63.7176	-68.7879
99.1612	-62.7176	-67.1629
99.2223	-63.7176	-68.5379
99.2833	-63.7176	-70.1629
99.3443	-64.4676	-68.9129
99.4054	-63.4676	-70.0379
99.4664	-65.7176	-68.6629
99.5275	-64.0926	-68.9129
99.5885	-65.5926	-69.0379
99.6496	-65.4676	-68.1629
99.7106	-66.4676	-67.2879
99.7716	-66.3426	-68.9129
99.8327	-64.4676	-67.2879
99.8937	-64.8426	-68.7879
99.9548	-65.4676	-67.6629
100.016	-64.8426	-65.7879
100.077	-66.7176	-66.4129
100.138	-63.5926	-67.6629
100.199	-64.5926	-65.4129
100.26	-65.5926	-67.6629
100.321	-63.2176	-67.2879
100.382	-64.8426	-65.5379
100.443	-64.3426	-67.2879
100.504	-64.8426	-67.2879
100.565	-64.5926	-68.2879
100.626	-64.9676	-67.1629
100.687	-63.9676	-66.6629
100.748	-66.2176	-68.9129
100.809	-64.9676	-67.6629
100.87	-65.3426	-67.0379
100.931	-67.0926	-69.0379
100.992	-66.9676	-68.0379
101.054	-66.0926	-68.1629
101.115	-66.5926	-68.0379
101.176	-66.0926	-69.1629
101.237	-67.7176	-69.2879
101.298	-68.0926	-67.6629
101.359	-67.8426	-68.1629
101.42	-69.3426	-68.2879
101.481	-67.4676	-69.4129
101.542	-68.7176	-68.9129
101.603	-68.3426	-69.5379
101.664	-68.0926	-70.0379
101.725	-67.9676	-70.7879
101.786	-67.3426	-72.1629
101.847	-68.3426	-70.6629
101.908	-70.9676	-70.4129
101.969	-70.3426	-72.0379
102.03	-70.4676	-70.5379
102.091	-70.7176	-72.0379
102.152	-69.7176	-71.7879
102.213	-69.9676	-72.1629
102.274	-70.3426	-71.1629
102.335	-71.4676	-71.1629
102.396	-70.2176	-73.2879
102.458	-70.7176	-70.5379
102.519	-70.8426	-69.7879
102.58	-70.7176	-70.7879
102.641	-72.2176	-70.0379
102.702	-71.5926	-69.9129
102.763	-71.3426	-70.0379
102.824	-71.4676	-69.7879
102.885	-70.8426	-70.2879
102.946	-71.9676	-71.4129
103.007	-70.5926	-69.7879
103.068	-73.0926	-70.4129
103.129	-72.0926	-71.5379
103.19	-72.3426	-70.6629
103.251	-74.7176	-71.2879
103.312	-71.8426	-70.7879
103.373	-72.2176	-71.1629
103.434	-73.3426	-72.2879
103.495	-72.0926	-71.2879
103.556	-73.5926	-70.1629
103.617	-73.5926	-70.9129
103.678	-71.0926	-70.5379
103.739	-73.0926	-71.1629
103.8	-70.5926	-70.6629
103.861	-73.3426	-68.4129
103.923	-72.7176	-71.2879
103.984	-72.3426	-68.2879
104.045	-71.2176	-70.5379
104.106	-71.7176	-70.0379
104.167	-72.3426	-68.6629
104.228	-72.4676	-70.4129
104.289	-72.4676	-69.0379
104.35	-70.9676	-68.7879
104.411	-70.7176	-69.7879
104.472	-72.4676	-69.9129
104.533	-70.7176	-67.2879
104.594	-72.5926	-69.6629
104.655	-72.5926	-68.5379
104.716	-72.3426	-67.4129
104.777	-73.9676	-67.4129
104.838	-73.0926	-67.5379
104.899	-70.4676	-67.1629
104.96	-73.7176	-67.2879
105.021	-73.9676	-66.6629
105.082	-72.9676	-66.5379
105.143	-70.9676	-65.5379
105.204	-73.7176	-66.0379
105.265	-72.0926	-65.4129
105.327	-73.0926	-66.1629
105.388	-73.2176	-63.4129
105.449	-73.3426	-64.7879
105.51	-71.9676	-64.6629
105.571	-71.9676	-64.9129
105.632	-71.5926	-64.0379
105.693	-71.3426	-64.0379
105.754	-71.5926	-62.9129
105.815	-73.5926	-62.0379
105.876	-73.0926	-62.5379
105.937	-72.9676	-63.7879
105.998	-72.9676	-63.1629
106.059	-73.0926	-62.5379
106.12	-73.9676	-61.7879
106.181	-74.2176	-61.1629
106.242	-74.5926	-62.1629
106.303	-75.8426	-59.6629
106.364	-74.7176	-60.4129
106.425	-74.3426	-61.4129
106.486	-73.0926	-61.5379
106.547	-73.8426	-58.1629
106.608	-75.3426	-60.0379
106.669	-74.9676	-58.5379
106.731	-74.4676	-59.2879
106.792	-73.0926	-59.0379
106.853	-71.9676	-58.0379
106.914	-72.4676	-57.5379
106.975	-73.4676	-59.2879
107.036	-75.2176	-58.2879
107.097	-72.8426	-58.2879
107.158	-74.0926	-58.9129
107.219	-72.9676	-59.1629
107.28	-75.7176	-59.6629
107.341	-74.2176	-57.7879
107.402	-74.3426	-59.6629
107.463	-74.5926	-57.4129
107.524	-73.2176	-57.6629
107.585	-74.7176	-57.5379
107.646	-74.7176	-58.2879
107.707	-74.4676	-58.1629
107.768	-75.7176	-58.5379
107.829	-73.0926	-57.1629
107.89	-75.2176	-58.0379
107.951	-75.8426	-57.1629
108.012	-73.8426	-58.0379
108.073	-74.3426	-57.7879
108.134	-75.9676	-60.4129
108.196	-74.3426	-58.4129
108.257	-77.0926	-60.2879
108.318	-74.4676	-59.0379
108.379	-75.0926	-58.0379
108.44	-74.7176	-58.6629
108.501	-76.0926	-58.6629
108.562	-75.4676	-58.4129
108.623	-74.7176	-58.6629
108.684	-76.4676	-58.1629
108.745	-75.0926	-59.2879
108.806	-75.3426	-58.0379
108.867	-76.2176	-58.0379
108.928	-75.0926	-58.9129
108.989	-74.4676	-57.5379
109.05	-74.2176	-57.7879
109.111	-75.8426	-58.2879
109.172	-75.4676	-56.7879
109.233	-77.8426	-58.0379
109.294	-76.4676	-56.6629
109.355	-76.7176	-58.7879
109.416	-76.2176	-56.7879
109.477	-77.4676	-58.4129
109.538	-76.4676	-58.7879
109.6	-78.7176	-56.6629
109.661	-76.8426	-56.7879
109.722	-77.3426	-57.5379
109.783	-77.9676	-56.4129
109.844	-76.4676	-56.0379
109.905	-77.9676	-56.6629
109.966	-77.2176	-55.0379
110.027	-78.9676	-55.9129
110.088	-79.5926	-54.5379
110.149	-78.3426	-54.1629
110.21	-78.9676	-54.1629
110.271	-79.9676	-55.7879
110.332	-79.3426	-53.4129
110.393	-78.8426	-53.7879
110.454	-78.9676	-53.6629
110.515	-78.0926	-53.0379
110.576	-80.0926	-53.4129
110.637	-78.9676	-52.9129
110.698	-78.0926	-52.2879
110.759	-80.8426	-54.4129
110.82	-78.8426	-54.1629
110.881	-79.7176	-51.1629
110.942	-79.5926	-52.4129
111.003	-78.8426	-51.0379
111.065	-80.0926	-53.1629
111.126	-81.3426	-51.7879
111.187	-78.4676	-51.2879
111.248	-80.0926	-51.9129
111.309	-81.8426	-50.9129
111.37	-79.0926	-49.4129
111.431	-79.9676	-50.9129
111.492	-80.0926	-51.1629
111.553	-81.3426	-50.9129
111.614	-79.5926	-50.0379
111.675	-79.0926	-50.0379
111.736	-78.4676	-50.4129
111.797	-77.8426	-48.7879
111.858	-78.4676	-49.0379
111.919	-78.9676	-48.2879
111.98	-77.2176	-48.2879
112.041	-79.0926	-48.4129
112.102	-78.2176	-49.0379
112.163	-76.9676	-47.4129
112.224	-76.5926	-47.4129
112.285	-77.2176	-48.0379
112.346	-75.4676	-47.1629
112.407	-75.8426	-46.7879
112.469	-77.4676	-48.9129
112.53	-74.4676	-48.1629
112.591	-75.0926	-47.9129
112.652	-74.8426	-47.1629
112.713	-73.7176	-45.7879
112.774	-74.7176	-46.0379
112.835	-73.4676	-47.2879
112.896	-74.2176	-45.6629
112.957	-72.9676	-45.0379
113.018	-73.2176	-45.2879
113.079	-72.8426	-45.6629
113.14	-71.8426	-43.7879
113.201	-71.7176	-43.4129
113.262	-71.9676	-46.6629
113.323	-70.8426	-45.4129
113.384	-72.0926	-46.5379
113.445	-72.8426	-46.2879
113.506	-70.4676	-46.9129
113.567	-71.9676	-46.1629
113.628	-69.9676	-45.2879
113.689	-71.4676	-47.2879
113.75	-71.0926	-46.9129
113.811	-69.7176	-45.4129
113.872	-70.0926	-47.1629
113.934	-71.4676	-47.5379
113.995	-69.3426	-45.9129
114.056	-70.8426	-46.9129
114.117	-70.8426	-45.1629
114.178	-70.3426	-46.9129
114.239	-70.0926	-45.6629
114.3	-69.7176	-46.0379
114.361	-69.7176	-47.2879
114.422	-70.0926	-45.5379
114.483	-68.0926	-45.6629
114.544	-68.8426	-46.6629
114.605	-69.3426	-45.4129
114.666	-68.9676	-44.5379
114.727	-69.3426	-47.9129
114.788	-67.0926	-46.7879
114.849	-69.3426	-46.5379
114.91	-68.8426	-47.1629
114.971	-67.0926	-45.5379
115.032	-69.3426	-45.5379
115.093	-69.4676	-46.1629
115.154	-69.0926	-45.6629
115.215	-69.3426	-45.6629
115.276	-67.5926	-45.9129
115.338	-67.8426	-44.2879
115.399	-68.3426	-45.6629
115.46	-67.2176	-42.9129
115.521	-67.3426	-45.2879
115.582	-67.8426	-44.2879
115.643	-67.5926	-44.6629
115.704	-67.8426	-42.2879
115.765	-68.0926	-42.7879
115.826	-66.8426	-43.9129
115.887	-64.8426	-43.1629
115.948	-67.3426	-43.1629
116.009	-65.2176	-43.1629
116.07	-65.5926	-43.6629
116.131	-64.9676	-43.6629
116.192	-64.8426	-42.5379
116.253	-66.7176	-44.6629
116.314	-65.0926	-42.1629
116.375	-66.3426	-42.4129
116.436	-65.7176	-43.5379
116.497	-66.4676	-41.0379
116.558	-64.9676	-42.6629
116.619	-65.0926	-41.9129
116.68	-66.7176	-40.5379
116.741	-65.9676	-42.0379
116.803	-67.4676	-42.0379
116.864	-65.8426	-39.6629
116.925	-65.8426	-40.2879
116.986	-65.4676	-38.6629
117.047	-64.8426	-38.9129
117.108	-64.4676	-39.6629
117.169	-65.0926	-37.0379
117.23	-64.5926	-39.2879
117.291	-65.4676	-38.6629
117.352	-63.5926	-38.5379
117.413	-64.5926	-36.6629
117.474	-65.4676	-37.0379
117.535	-64.9676	-37.2879
117.596	-65.9676	-38.1629
117.657	-65.0926	-36.6629
117.718	-67.4676	-37.2879
117.779	-66.3426	-37.4129
117.84	-65.8426	-37.1629
117.901	-67.7176	-36.6629
117.962	-65.4676	-37.2879
118.023	-66.5926	-36.7879
118.084	-67.5926	-37.9129
118.145	-67.5926	-37.1629
118.207	-66.5926	-36.6629
118.268	-68.3426	-35.4129
118.329	-68.3426	-34.4129
118.39	-68.3426	-34.7879
118.451	-68.0926	-35.9129
118.512	-68.4676	-35.5379
118.573	-67.5926	-36.7879
118.634	-69.5926	-35.9129
118.695	-64.4676	-35.7879
118.756	-68.3426	-38.7879
118.817	-67.3426	-36.7879
118.878	-68.3426	-37.2879
118.939	-69.5926	-36.4129
119	-69.3426	-37.1629
119.061	-69.8426	-37.6629
119.122	-71.3426	-36.7879
119.183	-69.0926	-36.2879
119.244	-70.0926	-37.4129
119.305	-70.7176	-35.4129
119.366	-69.0926	-37.6629
119.427	-70.4676	-37.4129
119.488	-70.2176	-37.6629
119.549	-70.3426	-36.9129
119.61	-69.7176	-36.1629
119.672	-70.8426	-36.5379
119.733	-71.7176	-35.7879
119.794	-70.8426	-36.4129
119.855	-69.7176	-35.6629
119.916	-68.7176	-35.9129
119.977	-70.5926	-37.9129
120.038	-68.5926	-36.4129
120.099	-69.5926	-38.2879
120.16	-70.4676	-35.0379
120.221	-69.3426	-37.5379
120.282	-70.5926	-36.6629
120.343	-71.0926	-37.2879
120.404	-70.2176	-37.9129
120.465	-70.3426	-37.6629
120.526	-70.2176	-36.6629
120.587	-71.0926	-36.6629
120.648	-70.2176	-39.0379
120.709	-70.8426	-38.5379
120.77	-70.9676	-38.9129
120.831	-69.7176	-39.5379
120.892	-71.2176	-38.5379
120.953	-70.2176	-37.9129
121.014	-69.9676	-38.0379
121.076	-70.2176	-39.7879
121.137	-69.8426	-39.4129
121.198	-69.5926	-39.6629
121.259	-69.2176	-41.7879
121.32	-68.2176	-41.5379
121.381	-67.5926	-40.4129
121.442	-68.3426	-40.1629
121.503	-66.9676	-41.4129
121.564	-68.3426	-41.2879
121.625	-68.7176	-40.5379
121.686	-67.4676	-40.2879
121.747	-69.0926	-42.6629
121.808	-67.7176	-42.0379
121.869	-67.9676	-39.9129
121.93	-67.9676	-41.2879
121.991	-67.8426	-41.0379
122.052	-66.7176	-42.5379
122.113	-67.4676	-41.2879
122.174	-67.5926	-41.4129
122.235	-67.3426	-41.5379
122.296	-67.9676	-40.5379
122.357	-67.2176	-42.5379
122.418	-65.2176	-40.7879
122.479	-65.0926	-42.2879
122.541	-65.4676	-42.9129
122.602	-64.2176	-43.5379
122.663	-63.7176	-43.6629
122.724	-65.8426	-43.1629
122.785	-65.0926	-42.4129
122.846	-65.8426	-42.6629
122.907	-66.3426	-44.2879
122.968	-65.8426	-43.1629
123.029	-64.9676	-43.1629
123.09	-67.2176	-44.0379
123.151	-65.7176	-43.9129
123.212	-63.3426	-43.9129
123.273	-65.3426	-42.0379
123.334	-63.8426	-43.7879
123.395	-63.4676	-43.9129
123.456	-63.4676	-44.1629
123.517	-64.0926	-44.4129
123.578	-63.0926	-45.2879
123.639	-65.2176	-41.5379
123.7	-64.0926	-43.0379
123.761	-65.5926	-44.1629
123.822	-63.3426	-42.6629
123.883	-65.5926	-43.9129
123.945	-64.3426	-44.1629
124.006	-63.9676	-42.2879
124.067	-63.8426	-45.4129
124.128	-63.3426	-44.2879
124.189	-63.4676	-43.2879
124.25	-65.9676	-42.4129
124.311	-64.3426	-42.4129
124.372	-64.4676	-44.0379
124.433	-64.4676	-42.5379
124.494	-65.3426	-42.2879
124.555	-64.0926	-42.4129
124.616	-64.2176	-44.2879
124.677	-66.3426	-42.9129
124.738	-65.2176	-43.2879
124.799	-65.9676	-43.7879
124.86	-64.4676	-43.1629
124.921	-65.8426	-42.4129
124.982	-65.2176	-43.0379
125.043	-65.0926	-43.2879
125.104	-66.3426	-45.5379
125.165	-65.9676	-42.5379
125.226	-64.8426	-45.9129
125.287	-66.9676	-44.7879
125.348	-65.4676	-44.5379
125.41	-65.8426	-46.1629
125.471	-66.3426	-44.9129
125.532	-66.2176	-47.2879
125.593	-67.4676	-46.6629
125.654	-67.2176	-45.6629
125.715	-67.4676	-46.2879
125.776	-68.0926	-47.4129
125.837	-66.8426	-46.6629
125.898	-69.7176	-47.0379
125.959	-68.9676	-48.2879
126.02	-68.0926	-45.6629
126.081	-69.4676	-46.9129
126.142	-67.3426	-47.2879
126.203	-68.7176	-45.6629
126.264	-69.4676	-48.1629
126.325	-67.8426	-45.9129
126.386	-71.2176	-49.5379
126.447	-69.0926	-47.5379
126.508	-67.7176	-46.4129
126.569	-68.7176	-49.0379
126.63	-69.9676	-49.2879
126.691	-69.4676	-47.4129
126.752	-70.8426	-47.7879
126.814	-71.3426	-46.7879
126.875	-70.3426	-48.0379
126.936	-71.7176	-47.5379
126.997	-70.0926	-46.5379
127.058	-71.9676	-48.2879
127.119	-72.0926	-46.7879
127.18	-71.3426	-49.4129
127.241	-71.9676	-48.4129
127.302	-71.4676	-47.4129
127.363	-72.2176	-48.9129
127.424	-73.7176	-47.6629
127.485	-72.7176	-48.2879
127.546	-71.5926	-47.5379
127.607	-73.3426	-47.9129
127.668	-72.3426	-48.7879
127.729	-72.2176	-49.2879
127.79	-72.5926	-49.2879
127.851	-71.9676	-47.6629
127.912	-71.9676	-50.2879
127.973	-71.3426	-49.7879
128.034	-73.4676	-50.1629
128.095	-72.4676	-50.0379
128.156	-72.9676	-49.0379
128.217	-73.0926	-49.0379
128.279	-73.8426	-49.9129
128.34	-72.7176	-49.0379
128.401	-72.2176	-50.6629
128.462	-72.5926	-49.6629
128.523	-72.8426	-49.7879
128.584	-73.4676	-49.9129
128.645	-72.2176	-48.7879
128.706	-71.5926	-51.5379
128.767	-73.0926	-49.1629
128.828	-73.0926	-48.9129
128.889	-73.2176	-48.9129
128.95	-73.9676	-48.9129
129.011	-72.2176	-48.6629
129.072	-74.5926	-49.0379
129.133	-71.9676	-49.1629
129.194	-72.7176	-50.0379
129.255	-73.5926	-49.5379
129.316	-72.4676	-49.9129
129.377	-73.3426	-48.4129
129.438	-73.5926	-49.0379
129.499	-73.0926	-48.5379
129.56	-72.9676	-49.5379
129.621	-73.0926	-48.1629
129.683	-74.7176	-47.0379
129.744	-74.5926	-46.2879
129.805	-74.3426	-46.7879
129.866	-74.0926	-47.2879
129.927	-76.0926	-47.9129
129.988	-74.4676	-46.4129
130.049	-75.5926	-45.4129
130.11	-74.5926	-47.0379
130.171	-75.2176	-48.2879
130.232	-73.9676	-46.4129
130.293	-76.7176	-45.0379
130.354	-73.7176	-48.0379
130.415	-74.8426	-46.5379
130.476	-74.8426	-46.7879
130.537	-73.5926	-45.6629
130.598	-74.5926	-46.4129
130.659	-75.2176	-47.4129
130.72	-74.7176	-45.9129
130.781	-74.3426	-46.6629
130.842	-75.9676	-46.4129
130.903	-74.5926	-46.7879
130.964	-75.4676	-47.1629
131.025	-74.9676	-45.2879
131.087	-76.8426	-46.5379
131.148	-75.0926	-44.9129
131.209	-76.9676	-46.4129
131.27	-75.0926	-45.6629
131.331	-75.0926	-45.6629
131.392	-75.3426	-45.7879
131.453	-76.2176	-44.1629
131.514	-74.9676	-45.6629
131.575	-75.0926	-44.7879
131.636	-75.3426	-44.5379
131.697	-75.0926	-45.6629
131.758	-75.4676	-45.9129
131.819	-74.9676	-44.9129
131.88	-76.7176	-45.7879
131.941	-79.4676	-45.2879
132.002	-76.5926	-45.4129
132.063	-77.7176	-45.6629
132.124	-78.7176	-48.2879
132.185	-77.0926	-45.5379
132.246	-76.3426	-46.0379
132.307	-76.4676	-46.2879
132.368	-77.4676	-47.7879
132.429	-77.9676	-46.9129
132.49	-77.0926	-47.4129
132.552	-79.0926	-45.6629
132.613	-76.2176	-46.5379
132.674	-75.5926	-46.5379
132.735	-76.9676	-48.5379
132.796	-75.8426	-47.1629
132.857	-74.7176	-47.2879
132.918	-74.9676	-49.2879
132.979	-75.8426	-49.0379
133.04	-75.9676	-50.0379
133.101	-73.9676	-49.0379
133.162	-74.4676	-50.0379
133.223	-73.9676	-52.4129
133.284	-74.0926	-49.0379
133.345	-74.0926	-50.1629
133.406	-74.9676	-53.0379
133.467	-74.4676	-50.7879
133.528	-74.5926	-51.6629
133.589	-74.3426	-52.6629
133.65	-74.7176	-51.9129
133.711	-73.2176	-52.6629
133.772	-74.2176	-52.5379
133.833	-71.5926	-52.0379
133.894	-75.0926	-53.1629
133.956	-73.4676	-51.9129
134.017	-72.4676	-51.7879
134.078	-72.3426	-52.9129
134.139	-70.4676	-53.5379
134.2	-71.8426	-52.4129
134.261	-70.7176	-53.1629
134.322	-70.3426	-53.1629
134.383	-70.2176	-52.9129
134.444	-69.2176	-53.6629
134.505	-70.8426	-53.9129
134.566	-68.2176	-55.1629
134.627	-71.0926	-53.5379
134.688	-67.3426	-55.0379
134.749	-70.5926	-53.6629
134.81	-68.8426	-53.2879
134.871	-68.8426	-54.9129
134.932	-67.2176	-54.0379
134.993	-66.9676	-53.0379
135.054	-68.0926	-54.7879
135.115	-67.2176	-53.0379
135.176	-64.9676	-54.1629
135.237	-65.5926	-53.7879
135.298	-65.8426	-51.7879
135.359	-64.2176	-53.0379
135.421	-64.3426	-53.5379
135.482	-64.0926	-53.1629
135.543	-65.7176	-54.2879
135.604	-64.7176	-53.5379
135.665	-62.4676	-53.0379
135.726	-62.4676	-56.1629
135.787	-62.8426	-53.1629
135.848	-62.9676	-53.6629
135.909	-63.2176	-52.6629
135.97	-61.8426	-51.9129
136.031	-64.2176	-52.6629
136.092	-63.5926	-53.7879
136.153	-61.7176	-52.6629
136.214	-62.7176	-52.9129
136.275	-62.3426	-51.7879
136.336	-63.4676	-52.9129
136.397	-62.3426	-53.2879
136.458	-62.7176	-52.0379
136.519	-59.9676	-51.2879
136.58	-60.9676	-51.5379
136.641	-61.7176	-49.6629
136.702	-60.2176	-51.4129
136.763	-62.3426	-52.1629
136.825	-60.2176	-50.0379
136.886	-60.2176	-50.4129
136.947	-61.4676	-49.1629
137.008	-58.3426	-50.6629
137.069	-62.2176	-50.4129
137.13	-60.0926	-47.4129
137.191	-58.9676	-48.9129
137.252	-60.5926	-50.1629
137.313	-60.2176	-48.1629
137.374	-61.4676	-48.9129
137.435	-61.2176	-48.9129
137.496	-60.9676	-47.1629
137.557	-60.3426	-47.6629
137.618	-60.9676	-48.4129
137.679	-62.8426	-45.1629
137.74	-62.0926	-49.2879
137.801	-62.3426	-46.4129
137.862	-63.5926	-47.4129
137.923	-62.2176	-47.0379
137.984	-63.4676	-44.9129
138.045	-61.7176	-46.1629
138.106	-65.4676	-46.6629
138.167	-63.0926	-46.0379
138.228	-62.8426	-47.4129
138.29	-64.8426	-46.0379
138.351	-63.3426	-45.7879
138.412	-66.0926	-45.7879
138.473	-63.5926	-46.4129
138.534	-64.0926	-45.1629
138.595	-65.5926	-45.6629
138.656	-65.8426	-46.5379
138.717	-66.0926	-45.1629
138.778	-67.7176	-43.7879
138.839	-64.8426	-45.9129
138.9	-65.8426	-46.1629
138.961	-65.0926	-44.5379
139.022	-65.8426	-44.5379
139.083	-65.8426	-44.5379
139.144	-64.3426	-44.2879
139.205	-65.4676	-43.5379
139.266	-65.5926	-43.4129
139.327	-64.2176	-43.9129
139.388	-64.4676	-43.1629
139.449	-65.8426	-44.9129
139.51	-63.9676	-42.4129
139.571	-64.2176	-44.9129
139.632	-63.5926	-42.7879
139.694	-62.7176	-44.1629
139.755	-65.0926	-42.4129
139.816	-61.8426	-43.7879
139.877	-64.3426	-42.7879
139.938	-65.2176	-42.1629
139.999	-63.4676	-44.5379
140.06	-64.3426	-43.2879
140.121	-65.2176	-41.9129
140.182	-64.7176	-44.1629
140.243	-65.7176	-43.1629
140.304	-64.2176	-42.2879
140.365	-63.5926	-43.0379
140.426	-64.8426	-42.6629
140.487	-63.7176	-40.5379
140.548	-64.7176	-42.6629
140.609	-63.9676	-41.2879
140.67	-63.2176	-41.9129
140.731	-65.9676	-43.7879
140.792	-65.5926	-41.6629
140.853	-65.4676	-43.1629
140.914	-61.9676	-44.4129
140.975	-62.4676	-43.4129
141.036	-63.0926	-41.6629
141.097	-64.9676	-42.6629
141.159	-63.7176	-42.7879
141.22	-62.2176	-42.5379
141.281	-66.2176	-42.0379
141.342	-64.4676	-42.0379
141.403	-63.0926	-43.6629
141.464	-65.4676	-42.1629
141.525	-64.3426	-43.6629
141.586	-65.5926	-44.1629
141.647	-63.5926	-42.5379
141.708	-65.0926	-42.1629
141.769	-66.2176	-41.5379
141.83	-64.5926	-42.2879
141.891	-65.3426	-42.7879
141.952	-67.2176	-43.1629
142.013	-66.0926	-43.1629
142.074	-66.3426	-42.7879
142.135	-66.0926	-42.5379
142.196	-64.5926	-43.2879
142.257	-66.4676	-43.5379
142.318	-65.8426	-42.9129
142.379	-65.4676	-43.7879
142.44	-66.2176	-43.2879
142.501	-66.4676	-42.6629
142.563	-65.8426	-45.2879
142.624	-68.3426	-42.5379
142.685	-66.9676	-41.7879
142.746	-68.2176	-42.0379
142.807	-68.3426	-41.2879
142.868	-66.9676	-43.6629
142.929	-68.5926	-42.7879
142.99	-68.3426	-41.0379
143.051	-68.5926	-43.7879
143.112	-69.2176	-41.6629
143.173	-68.2176	-41.5379
143.234	-68.9676	-41.1629
143.295	-68.7176	-41.4129
143.356	-69.4676	-42.5379
143.417	-68.9676	-41.2879
143.478	-67.8426	-40.5379
143.539	-68.0926	-42.6629
143.6	-67.8426	-39.7879
143.661	-68.2176	-41.9129
143.722	-67.9676	-42.9129
143.783	-70.0926	-41.5379
143.844	-68.8426	-41.7879
143.905	-71.0926	-41.0379
143.966	-68.4676	-41.2879
144.028	-69.4676	-41.6629
144.089	-70.0926	-43.4129
144.15	-68.3426	-41.2879
144.211	-69.0926	-42.1629
144.272	-67.2176	-42.5379
144.333	-68.5926	-39.6629
144.394	-68.4676	-41.4129
144.455	-67.7176	-40.0379
144.516	-67.4676	-40.6629
144.577	-67.8426	-40.0379
144.638	-68.8426	-40.0379
144.699	-67.8426	-41.6629
144.76	-68.5926	-40.9129
144.821	-67.0926	-40.9129
144.882	-66.8426	-41.2879
144.943	-67.2176	-40.6629
145.004	-66.9676	-40.7879
145.065	-65.8426	-39.1629
145.126	-67.3426	-40.1629
145.187	-66.2176	-41.7879
145.248	-66.4676	-41.0379
145.309	-65.9676	-38.7879
145.37	-66.3426	-39.1629
145.432	-66.5926	-40.2879
145.493	-64.9676	-40.6629
145.554	-66.8426	-39.7879
145.615	-65.0926	-38.5379
145.676	-63.7176	-38.0379
145.737	-65.3426	-38.6629
145.798	-64.4676	-36.4129
145.859	-64.5926	-39.1629
145.92	-63.9676	-38.5379
145.981	-65.0926	-37.6629
146.042	-62.8426	-39.0379
146.103	-63.2176	-37.9129
146.164	-63.4676	-36.7879
146.225	-62.0926	-39.4129
146.286	-64.4676	-35.9129
146.347	-61.7176	-38.2879
146.408	-64.5926	-39.9129
146.469	-63.3426	-37.1629
146.53	-62.7176	-35.9129
146.591	-63.9676	-38.0379
146.652	-62.7176	-38.0379
146.713	-62.7176	-36.5379
146.774	-62.0926	-38.2879
146.835	-63.5926	-37.6629
146.897	-62.8426	-37.1629
146.958	-62.2176	-38.0379
147.019	-60.2176	-36.2879
147.08	-61.4676	-37.6629
147.141	-60.5926	-36.6629
147.202	-61.0926	-35.7879
147.263	-60.2176	-37.2879
147.324	-61.0926	-37.6629
147.385	-60.3426	-37.5379
147.446	-57.9676	-38.6629
147.507	-59.2176	-35.9129
147.568	-59.8426	-38.9129
147.629	-59.8426	-36.9129
147.69	-60.0926	-38.0379
147.751	-59.4676	-37.6629
147.812	-58.9676	-36.4129
147.873	-59.3426	-38.4129
147.934	-60.3426	-36.9129
147.995	-57.7176	-36.4129
148.056	-59.5926	-38.6629
148.117	-58.7176	-36.2879
148.178	-57.0926	-35.5379
148.239	-58.9676	-37.0379
148.301	-57.2176	-37.4129
148.362	-58.0926	-33.6629
148.423	-59.0926	-36.2879
148.484	-57.8426	-34.7879
148.545	-58.9676	-35.2879
148.606	-58.5926	-36.7879
148.667	-58.2176	-36.6629
148.728	-59.4676	-35.1629
148.789	-57.0926	-35.6629
148.85	-58.3426	-35.2879
148.911	-57.8426	-37.0379
148.972	-59.0926	-35.0379
149.033	-57.3426	-35.7879
149.094	-58.9676	-35.6629
149.155	-58.5926	-34.6629
149.216	-57.7176	-34.1629
149.277	-59.5926	-35.9129
149.338	-60.3426	-34.6629
149.399	-59.7176	-34.6629
149.46	-61.3426	-32.6629
149.521	-59.3426	-32.6629
149.582	-61.4676	-33.7879
149.643	-60.2176	-33.2879
149.704	-58.9676	-33.2879
149.766	-59.5926	-32.2879
149.827	-59.8426	-31.7879
149.888	-62.0926	-33.1629
149.949	-61.3426	-32.0379
150.01	-60.9676	-32.9129
150.071	-61.8426	-31.5379
150.132	-59.5926	-32.0379
150.193	-60.8426	-32.7879
150.254	-61.9676	-28.9129
150.315	-61.5926	-30.1629
150.376	-61.2176	-31.4129
150.437	-62.4676	-30.7879
150.498	-61.2176	-29.6629
150.559	-62.3426	-30.7879
150.62	-60.3426	-30.0379
150.681	-62.7176	-30.1629
150.742	-60.4676	-31.0379
150.803	-61.4676	-29.6629
150.864	-61.3426	-28.2879
150.925	-61.7176	-29.5379
150.986	-60.2176	-28.7879
151.047	-61.0926	-29.0379
151.108	-62.2176	-28.9129
151.17	-60.8426	-30.0379
151.231	-62.2176	-30.1629
151.292	-61.9676	-28.0379
151.353	-60.4676	-29.7879
151.414	-60.5926	-31.4129
151.475	-60.3426	-29.4129
151.536	-61.7176	-29.1629
151.597	-61.5926	-30.0379
151.658	-60.2176	-28.7879
151.719	-58.9676	-30.0379
151.78	-60.4676	-29.9129
151.841	-59.3426	-29.7879
151.902	-60.4676	-30.7879
151.963	-59.3426	-28.7879
152.024	-60.0926	-29.0379
152.085	-58.8426	-30.7879
152.146	-59.4676	-28.4129
152.207	-59.8426	-29.5379
152.268	-59.0926	-28.1629
152.329	-59.5926	-28.9129
152.39	-59.3426	-31.5379
152.451	-58.8426	-28.4129
152.512	-58.9676	-29.6629
152.573	-58.9676	-31.0379
152.635	-59.2176	-29.4129
152.696	-57.8426	-30.0379
152.757	-56.7176	-28.5379
152.818	-58.0926	-29.4129
152.879	-57.8426	-29.1629
152.94	-59.4676	-28.1629
153.001	-58.2176	-27.7879
153.062	-60.2176	-29.0379
153.123	-58.4676	-28.4129
153.184	-58.4676	-28.7879
153.245	-58.7176	-29.0379
153.306	-57.8426	-28.9129
153.367	-59.2176	-27.7879
153.428	-58.4676	-29.1629
153.489	-59.0926	-28.7879
153.55	-58.8426	-29.2879
153.611	-58.3426	-28.5379
153.672	-58.2176	-28.4129
153.733	-58.8426	-29.1629
153.794	-58.4676	-28.9129
153.855	-56.4676	-28.6629
153.916	-57.4676	-29.9129
153.977	-57.9676	-27.5379
154.039	-56.9676	-31.7879
154.1	-59.3426	-31.6629
154.161	-56.5926	-30.1629
154.222	-58.7176	-30.4129
154.283	-59.4676	-30.2879
154.344	-57.9676	-31.5379
154.405	-58.8426	-31.1629
154.466	-58.8426	-30.5379
154.527	-57.7176	-31.0379
154.588	-60.4676	-31.0379
154.649	-58.5926	-31.9129
154.71	-58.8426	-33.0379
154.771	-59.3426	-29.6629
154.832	-57.9676	-30.5379
154.893	-59.9676	-31.6629
154.954	-58.8426	-30.9129
155.015	-58.7176	-31.1629
155.076	-58.7176	-32.1629
155.137	-59.3426	-32.7879
155.198	-60.8426	-33.0379
155.259	-59.9676	-31.5379
155.32	-58.2176	-32.2879
155.381	-59.9676	-34.1629
155.442	-59.2176	-34.9129
155.504	-59.9676	-34.0379
155.565	-60.0926	-35.6629
155.626	-60.9676	-35.7879
155.687	-60.7176	-34.4129
155.748	-62.2176	-36.6629
155.809	-61.8426	-35.0379
155.87	-61.7176	-37.4129
155.931	-63.0926	-37.5379
155.992	-62.2176	-36.6629
156.053	-62.9676	-38.2879
156.114	-63.8426	-35.4129
156.175	-62.2176	-36.4129
156.236	-62.5926	-36.5379
156.297	-61.5926	-37.6629
156.358	-62.3426	-39.0379
156.419	-63.5926	-37.9129
156.48	-60.5926	-39.7879
156.541	-62.4676	-38.2879
156.602	-60.3426	-39.0379
156.663	-61.3426	-40.1629
156.724	-61.9676	-39.5379
156.785	-62.0926	-38.2879
156.846	-62.5926	-39.6629
156.908	-62.3426	-40.0379
156.969	-63.0926	-39.6629
157.03	-61.7176	-37.5379
157.091	-63.3426	-38.9129
157.152	-62.2176	-38.6629
157.213	-62.9676	-39.1629
157.274	-64.0926	-39.1629
157.335	-64.7176	-39.4129
157.396	-64.2176	-38.0379
157.457	-64.0926	-37.2879
157.518	-63.7176	-38.0379
157.579	-63.9676	-38.9129
157.64	-64.9676	-38.2879
157.701	-64.3426	-38.1629
157.762	-64.9676	-38.2879
157.823	-63.0926	-38.0379
157.884	-62.9676	-38.6629
157.945	-64.3426	-38.6629
158.006	-61.4676	-37.2879
158.067	-63.4676	-37.0379
158.128	-63.3426	-38.2879
158.189	-62.9676	-37.6629
158.25	-63.5926	-36.9129
158.311	-63.0926	-35.6629
158.373	-64.7176	-37.7879
158.434	-63.0926	-36.7879
158.495	-64.7176	-37.2879
158.556	-62.5926	-36.4129
158.617	-63.9676	-35.6629
158.678	-62.5926	-38.1629
158.739	-63.5926	-37.5379
158.8	-61.7176	-34.9129
158.861	-63.4676	-35.7879
158.922	-62.0926	-36.1629
158.983	-63.7176	-35.6629
159.044	-62.5926	-35.9129
159.105	-62.4676	-35.9129
159.166	-62.3426	-35.4129
159.227	-62.3426	-36.0379
159.288	-63.2176	-35.1629
159.349	-62.3426	-35.5379
159.41	-62.5926	-35.6629
159.471	-62.5926	-34.5379
159.532	-63.4676	-34.7879
159.593	-64.4676	-34.5379
159.654	-64.8426	-34.1629
159.715	-64.0926	-33.7879
159.777	-62.5926	-34.4129
159.838	-63.2176	-34.4129
159.899	-63.5926	-33.4129
159.96	-63.4676	-33.4129
160.021	-63.5926	-34.0379
160.082	-64.2176	-32.6629
160.143	-63.2176	-33.0379
160.204	-63.8426	-31.1629
160.265	-63.3426	-31.4129
160.326	-64.5926	-31.0379
160.387	-63.9676	-33.1629
160.448	-63.7176	-31.5379
160.509	-62.8426	-31.5379
160.57	-64.0926	-30.7879
160.631	-64.3426	-30.7879
160.692	-64.2176	-31.7879
160.753	-65.7176	-31.7879
160.814	-65.2176	-31.2879
160.875	-65.5926	-32.2879
160.936	-68.0926	-31.6629
160.997	-64.8426	-31.6629
161.058	-65.9676	-30.7879
161.119	-65.0926	-30.1629
161.18	-65.7176	-31.1629
161.242	-66.4676	-30.7879
161.303	-66.3426	-29.6629
161.364	-65.7176	-29.6629
161.425	-67.0926	-28.7879
161.486	-65.5926	-28.9129
161.547	-67.2176	-28.9129
161.608	-66.5926	-29.1629
161.669	-68.0926	-26.9129
161.73	-68.5926	-28.9129
161.791	-63.9676	-29.4129
161.852	-66.2176	-28.9129
161.913	-66.2176	-28.4129
161.974	-66.5926	-29.4129
162.035	-67.5926	-28.7879
162.096	-66.3426	-27.4129
162.157	-66.5926	-27.9129
162.218	-66.3426	-28.1629
162.279	-67.5926	-27.5379
162.34	-66.7176	-26.9129
162.401	-65.2176	-28.2879
162.462	-67.4676	-26.5379
162.523	-64.5926	-28.5379
162.584	-68.0926	-27.1629
162.646	-64.7176	-25.0379
162.707	-65.3426	-26.6629
162.768	-66.8426	-24.1629
162.829	-66.3426	-24.5379
162.89	-67.4676	-25.9129
162.951	-66.2176	-25.0379
163.012	-65.9676	-26.0379
163.073	-66.2176	-24.5379
163.134	-66.0926	-26.1629
163.195	-66.8426	-24.9129
163.256	-66.3426	-24.4129
163.317	-65.9676	-27.1629
163.378	-66.0926	-25.1629
163.439	-67.4676	-26.6629
163.5	-67.8426	-25.5379
163.561	-67.8426	-25.0379
163.622	-67.0926	-24.2879
163.683	-65.3426	-25.9129
163.744	-67.3426	-25.6629
163.805	-66.8426	-23.7879
163.866	-67.4676	-26.1629
163.927	-66.7176	-24.2879
163.988	-66.7176	-23.6629
164.05	-66.5926	-25.5379
164.111	-65.8426	-24.4129
164.172	-66.3426	-25.5379
164.233	-67.9676	-26.0379
164.294	-66.4676	-24.2879
164.355	-65.4676	-24.9129
164.416	-66.4676	-25.5379
164.477	-66.5926	-24.5379
164.538	-67.4676	-25.5379
164.599	-66.3426	-26.2879
164.66	-66.4676	-26.9129
164.721	-67.3426	-24.5379
164.782	-64.7176	-25.9129
164.843	-66.2176	-26.0379
164.904	-68.2176	-24.7879
164.965	-66.2176	-24.7879
165.026	-66.3426	-25.0379
165.087	-67.3426	-26.5379
165.148	-67.0926	-24.5379
165.209	-65.9676	-26.0379
165.27	-65.8426	-22.0379
165.331	-65.0926	-24.5379
165.392	-66.4676	-24.6629
165.453	-65.9676	-22.7879
165.515	-65.3426	-24.0379
165.576	-67.0926	-25.7879
165.637	-65.0926	-25.2879
165.698	-65.2176	-26.0379
165.759	-65.2176	-25.2879
165.82	-64.2176	-24.0379
165.881	-66.4676	-26.2879
165.942	-66.0926	-25.5379
166.003	-65.7176	-25.6629
166.064	-65.9676	-25.7879
166.125	-66.3426	-23.9129
166.186	-64.8426	-25.7879
166.247	-65.3426	-23.9129
166.308	-66.5926	-24.1629
166.369	-65.5926	-23.6629
166.43	-65.4676	-23.4129
166.491	-65.0926	-22.7879
166.552	-65.4676	-22.0379
166.613	-64.9676	-21.5379
166.674	-65.9676	-23.6629
166.735	-65.7176	-21.7879
166.796	-63.3426	-20.4129
166.857	-65.0926	-21.7879
166.919	-63.0926	-23.1629
166.98	-63.8426	-22.9129
167.041	-62.3426	-22.5379
167.102	-64.4676	-21.7879
167.163	-61.9676	-21.5379
167.224	-62.5926	-22.9129
167.285	-63.9676	-20.5379
167.346	-61.2176	-21.0379
167.407	-63.5926	-22.4129
167.468	-61.8426	-22.1629
167.529	-62.5926	-22.6629
167.59	-64.2176	-21.2879
167.651	-62.0926	-23.1629
167.712	-63.2176	-22.6629
167.773	-61.7176	-19.5379
167.834	-62.5926	-20.0379
167.895	-62.3426	-21.2879
167.956	-63.3426	-20.6629
168.017	-62.8426	-18.4129
168.078	-62.2176	-21.4129
168.139	-61.2176	-21.4129
168.2	-62.2176	-22.7879
168.261	-61.3426	-21.7879
168.322	-60.7176	-20.5379
168.384	-61.4676	-22.7879
168.445	-61.7176	-21.2879
168.506	-60.9676	-21.5379
168.567	-61.2176	-22.9129
168.628	-61.5926	-21.2879
168.689	-60.0926	-21.1629
168.75	-62.2176	-21.9129
168.811	-60.2176	-21.4129
168.872	-61.5926	-23.5379
168.933	-62.8426	-20.7879
168.994	-60.0926	-22.4129
169.055	-62.7176	-23.2879
169.116	-60.9676	-20.1629
169.177	-60.7176	-22.0379
169.238	-63.3426	-21.5379
169.299	-61.0926	-21.2879
169.36	-61.7176	-20.5379
169.421	-60.7176	-21.2879
169.482	-62.5926	-21.4129
169.543	-63.2176	-22.7879
169.604	-61.3426	-20.6629
169.665	-62.3426	-20.4129
169.726	-61.8426	-20.5379
169.788	-63.4676	-21.7879
169.849	-63.9676	-21.9129
169.91	-62.7176	-20.0379
169.971	-63.2176	-19.4129
170.032	-63.4676	-21.6629
170.093	-63.4676	-20.6629
170.154	-63.5926	-19.9129
170.215	-63.9676	-21.0379
170.276	-63.0926	-18.5379
170.337	-63.3426	-20.6629
170.398	-62.9676	-19.7879
170.459	-64.3426	-19.1629
170.52	-61.9676	-20.5379
170.581	-62.8426	-19.4129
170.642	-62.4676	-17.6629
170.703	-64.5926	-19.4129
170.764	-64.3426	-18.4129
170.825	-63.3426	-19.7879
170.886	-63.9676	-20.7879
170.947	-63.3426	-18.4129
171.008	-62.7176	-18.6629
171.069	-61.5926	-19.2879
171.13	-63.0926	-19.9129
171.191	-63.0926	-20.2879
171.253	-65.0926	-20.9129
171.314	-64.2176	-21.2879
171.375	-65.0926	-19.4129
171.436	-64.2176	-20.9129
171.497	-64.7176	-21.0379
171.558	-64.0926	-21.2879
171.619	-66.2176	-21.9129
171.68	-64.0926	-21.6629
171.741	-66.2176	-21.2879
171.802	-66.0926	-21.2879
171.863	-64.3426	-22.4129
171.924	-65.9676	-20.4129
171.985	-65.8426	-19.4129
172.046	-65.3426	-23.0379
172.107	-67.4676	-20.5379
172.168	-66.5926	-22.9129
172.229	-67.7176	-21.0379
172.29	-67.4676	-22.2879
172.351	-65.0926	-21.2879
172.412	-66.8426	-21.6629
172.473	-67.5926	-21.0379
172.534	-67.2176	-23.0379
172.595	-70.0926	-21.6629
172.657	-67.4676	-21.1629
172.718	-69.7176	-20.4129
172.779	-69.4676	-20.2879
172.84	-67.9676	-21.0379
172.901	-68.2176	-21.6629
172.962	-67.7176	-20.5379
173.023	-67.5926	-20.7879
173.084	-67.3426	-21.2879
173.145	-67.8426	-20.6629
173.206	-67.2176	-20.5379
173.267	-66.5926	-20.5379
173.328	-67.2176	-18.0379
173.389	-66.9676	-21.1629
173.45	-68.5926	-20.9129
173.511	-67.0926	-20.7879
173.572	-66.5926	-20.5379
173.633	-67.3426	-21.0379
173.694	-65.3426	-20.4129
173.755	-67.4676	-20.1629
173.816	-66.7176	-21.0379
173.877	-68.3426	-21.9129
173.938	-66.8426	-19.2879
173.999	-66.5926	-19.7879
174.06	-67.0926	-21.1629
174.122	-69.2176	-20.6629
174.183	-66.8426	-20.6629
174.244	-67.5926	-20.1629
174.305	-68.2176	-19.6629
174.366	-68.2176	-18.7879
174.427	-68.7176	-20.4129
174.488	-67.9676	-16.4129
174.549	-67.9676	-17.9129
174.61	-67.3426	-17.0379
174.671	-68.7176	-18.2879
174.732	-66.8426	-17.4129
174.793	-67.9676	-15.7879
174.854	-67.7176	-17.2879
174.915	-67.4676	-17.5379
174.976	-69.4676	-14.7879
175.037	-67.5926	-15.4129
175.098	-67.3426	-15.2879
175.159	-68.8426	-16.6629
175.22	-68.0926	-13.6629
175.281	-70.2176	-13.9129
175.342	-67.4676	-14.5379
175.403	-68.4676	-13.2879
175.464	-69.2176	-12.7879
175.526	-68.3426	-14.2879
175.587	-69.8426	-13.4129
175.648	-68.4676	-13.1629
175.709	-68.5926	-13.2879
175.77	-69.3426	-10.9129
175.831	-68.8426	-11.1629
175.892	-68.5926	-11.9129
175.953	-69.3426	-10.0379
176.014	-68.9676	-9.6629
176.075	-68.7176	-10.2879
176.136	-69.2176	-8.7879
176.197	-68.9676	-10.1629
176.258	-69.5926	-9.7879
176.319	-69.8426	-9.2879
176.38	-68.2176	-8.4129
176.441	-70.5926	-9.4129
176.502	-69.2176	-8.4129
176.563	-71.4676	-9.2879
176.624	-70.0926	-6.9129
176.685	-69.8426	-6.7879
176.746	-71.2176	-8.1629
176.807	-70.5926	-6.1629
176.868	-71.4676	-6.2879
176.929	-71.7176	-5.0379
176.991	-70.2176	-6.0379
177.052	-70.3426	-5.6629
177.113	-72.9676	-3.5379
177.174	-72.8426	-4.1629
177.235	-70.9676	-3.4129
177.296	-72.8426	-3.1629
177.357	-71.7176	-5.1629
177.418	-72.4676	-4.0379
177.479	-71.3426	-4.4129
177.54	-71.8426	-2.7879
177.601	-73.2176	-0.7879
177.662	-69.9676	-1.9129
177.723	-73.4676	-0.6629
177.784	-73.2176	-0.2879
177.845	-73.7176	-1.2879
177.906	-74.9676	-1.5379
177.967	-74.4676	-0.2879
178.028	-74.0926	0.0871
178.089	-73.7176	0.2121
178.15	-74.3426	1.9621
178.211	-74.7176	1.0871
178.272	-75.3426	3.4621
178.333	-75.2176	0.5871
178.395	-74.4676	2.5871
178.456	-76.2176	2.7121
178.517	-73.7176	2.8371
178.578	-74.5926	2.9621
178.639	-74.4676	3.4621
178.7	-74.5926	2.9621
178.761	-75.4676	2.7121
178.822	-73.4676	3.5871
178.883	-75.0926	1.3371
178.944	-75.2176	2.9621
179.005	-74.5926	3.2121
179.066	-76.8426	3.8371
179.127	-75.8426	2.4621
179.188	-74.2176	1.8371
179.249	-75.0926	1.4621
179.31	-73.8426	2.8371
179.371	-75.7176	2.4621
179.432	-75.7176	4.0871
179.493	-75.3426	2.5871
179.554	-75.8426	1.2121
179.615	-74.7176	1.5871
179.676	-75.7176	3.2121
179.737	-75.3426	1.5871
179.798	-76.8426	3.2121
179.86	-75.5926	2.7121
179.921	-75.5926	1.0871
179.982	-76.4676	2.4621
180.043	-74.8426	1.0871
180.104	-76.2176	2.5871
180.165	-75.4676	1.0871
180.226	-76.9676	1.5871
180.287	-76.8426	1.3371
180.348	-75.0926	0.9621
180.409	-77.0926	0.0871
180.47	-77.3426	0.3371
180.531	-76.7176	-0.6629
180.592	-77.8426	1.7121
180.653	-76.7176	0.9621
180.714	-78.7176	-0.4129
180.775	-77.9676	0.3371
180.836	-77.7176	0.8371
180.897	-78.7176	-0.6629
180.958	-78.5926	-1.0379
181.019	-77.7176	0.3371
181.08	-78.2176	0.5871
181.141	-79.7176	-0.2879
181.202	-77.5926	-0.2879
181.264	-78.7176	-1.0379
181.325	-77.4676	0.3371
181.386	-77.8426	-1.2879
181.447	-77.2176	-1.4129
181.508	-79.3426	-2.6629
181.569	-76.9676	-1.6629
181.63	-79.0926	-1.2879
181.691	-76.7176	-0.7879
181.752	-78.9676	-2.9129
181.813	-78.8426	-2.2879
181.874	-77.4676	-3.5379
181.935	-78.9676	-1.9129
181.996	-76.8426	-3.9129
182.057	-77.0926	-2.1629
182.118	-78.0926	-1.0379
182.179	-77.7176	-1.0379
182.24	-79.0926	-2.7879
182.301	-78.8426	-1.1629
182.362	-77.5926	-2.1629
182.423	-78.8426	-0.2879
182.484	-78.2176	-0.0379
182.545	-79.7176	-1.6629
182.606	-80.3426	-1.2879
182.667	-78.8426	-1.9129
182.729	-78.3426	0.4621
182.79	-78.9676	0.0871
182.851	-78.0926	-1.1629
182.912	-78.5926	0.3371
182.973	-78.9676	0.0871
183.034	-78.3426	-0.4129
183.095	-78.9676	-0.0379
183.156	-78.8426	-0.6629
183.217	-79.8426	0.5871
183.278	-80.7176	1.2121
183.339	-78.4676	1.2121
183.4	-79.9676	0.3371
183.461	-79.0926	1.7121
183.522	-77.8426	1.3371
183.583	-78.8426	2.9621
183.644	-78.3426	0.3371
183.705	-78.9676	3.3371
183.766	-80.4676	4.2121
183.827	-80.2176	2.5871
183.888	-79.7176	2.8371
183.949	-80.3426	3.7121
184.01	-79.3426	3.2121
184.071	-77.9676	1.9621
184.133	-78.5926	3.2121
184.194	-77.9676	2.0871
184.255	-79.8426	2.8371
184.316	-80.5926	4.0871
184.377	-80.0926	4.4621
184.438	-80.4676	2.9621
184.499	-80.0926	1.7121
184.56	-80.4676	3.8371
184.621	-80.0926	3.3371
184.682	-80.2176	4.3371
184.743	-82.4676	3.9621
184.804	-82.3426	4.3371
184.865	-80.3426	4.5871
184.926	-82.4676	5.7121
184.987	-82.2176	4.5871
185.048	-81.4676	4.9621
185.109	-83.4676	5.9621
185.17	-81.8426	5.7121
185.231	-82.7176	5.3371
185.292	-82.4676	6.9621
185.353	-79.4676	4.0871
185.414	-81.9676	5.5871
185.475	-80.9676	6.7121
185.536	-82.5926	5.3371
185.598	-82.4676	5.5871
185.659	-82.0926	5.0871
185.72	-82.8426	5.2121
185.781	-81.7176	6.7121
185.842	-83.4676	5.5871
185.903	-83.4676	6.3371
185.964	-82.8426	6.4621
186.025	-82.4676	5.3371
186.086	-83.9676	6.2121
186.147	-84.3426	8.2121
186.208	-83.9676	7.5871
186.269	-85.2176	7.7121
186.33	-82.9676	7.3371
186.391	-84.4676	6.7121
186.452	-84.7176	7.5871
186.513	-83.3426	6.9621
186.574	-83.3426	7.0871
186.635	-84.5926	6.9621
186.696	-81.8426	7.8371
186.757	-85.5926	8.4621
186.818	-83.7176	7.5871
186.879	-84.4676	9.3371
186.94	-83.4676	8.9621
187.002	-84.8426	9.3371
187.063	-84.5926	9.9621
187.124	-84.2176	8.9621
187.185	-84.7176	8.8371
187.246	-84.9676	9.4621
187.307	-86.2176	10.2121
187.368	-85.0926	9.9621
187.429	-86.0926	10.7121
187.49	-82.7176	10.2121
187.551	-85.7176	9.9621
187.612	-85.0926	12.3371
187.673	-85.5926	12.7121
187.734	-86.3426	11.7121
187.795	-84.8426	12.4621
187.856	-85.9676	10.2121
187.917	-86.3426	11.9621
187.978	-84.9676	11.2121
188.039	-84.3426	10.8371
188.1	-86.5926	11.4621
188.161	-86.0926	10.7121
188.222	-87.5926	11.4621
188.283	-86.4676	12.3371
188.344	-86.7176	10.7121
188.406	-87.0926	11.9621
188.467	-87.0926	11.7121
188.528	-86.8426	10.4621
188.589	-87.9676	11.8371
188.65	-86.8426	12.8371
188.711	-87.3426	12.5871
188.772	-86.8426	12.0871
188.833	-86.4676	11.7121
188.894	-85.5926	13.4621
188.955	-84.9676	11.7121
189.016	-85.8426	13.0871
189.077	-86.5926	11.4621
189.138	-86.0926	11.5871
189.199	-86.7176	10.9621
189.26	-84.5926	9.7121
189.321	-84.0926	11.4621
189.382	-83.2176	9.8371
189.443	-86.5926	12.8371
189.504	-83.7176	12.7121
189.565	-83.9676	11.4621
189.626	-85.7176	13.7121
189.687	-85.0926	11.9621
189.748	-84.3426	13.2121
189.809	-85.0926	12.7121
189.871	-83.5926	11.7121
189.932	-85.4676	14.0871
189.993	-84.0926	12.3371
190.054	-82.2176	13.2121
190.115	-84.2176	13.9621
190.176	-82.7176	12.9621
190.237	-83.8426	15.5871
190.298	-84.4676	14.4621
190.359	-84.3426	13.2121
190.42	-84.2176	14.3371
190.481	-81.9676	13.3371
190.542	-83.5926	13.5871
190.603	-82.7176	14.3371
190.664	-81.5926	13.9621
190.725	-83.5926	14.0871
190.786	-81.8426	14.7121
190.847	-83.2176	15.9621
190.908	-83.5926	14.3371
190.969	-83.3426	16.5871
191.03	-84.8426	13.7121
191.091	-84.5926	13.7121
191.152	-83.8426	15.0871
191.213	-83.5926	14.2121
191.275	-84.5926	14.3371
191.336	-84.3426	14.0871
191.397	-82.2176	14.9621
191.458	-83.2176	15.4621
191.519	-81.5926	13.7121
191.58	-83.3426	13.4621
191.641	-82.4676	13.2121
191.702	-82.7176	12.8371
191.763	-81.8426	13.5871
191.824	-83.0926	11.4621
191.885	-82.8426	13.5871
191.946	-81.0926	14.3371
192.007	-79.9676	11.7121
192.068	-83.3426	11.9621
192.129	-82.3426	13.3371
192.19	-81.4676	13.5871
192.251	-81.5926	11.4621
192.312	-80.9676	11.9621
192.373	-81.0926	11.5871
192.434	-81.9676	11.4621
192.495	-81.2176	11.7121
192.556	-80.9676	10.5871
192.617	-80.4676	12.2121
192.678	-78.8426	13.3371
192.74	-78.7176	11.2121
192.801	-79.0926	12.3371
192.862	-78.2176	10.8371
192.923	-77.9676	11.2121
192.984	-77.7176	11.9621
193.045	-78.2176	11.4621
193.106	-77.2176	13.3371
193.167	-77.4676	9.4621
193.228	-76.7176	10.3371
193.289	-75.8426	12.2121
193.35	-75.9676	8.3371
193.411	-75.2176	10.9621
193.472	-75.9676	11.2121
193.533	-74.4676	9.7121
193.594	-76.0926	13.4621
193.655	-73.5926	12.0871
193.716	-75.3426	10.7121
193.777	-73.9676	11.4621
193.838	-74.0926	11.0871
193.899	-73.7176	12.3371
193.96	-73.4676	12.7121
194.021	-74.2176	12.7121
194.082	-72.9676	13.7121
194.144	-72.3426	13.4621
194.205	-72.5926	12.7121
194.266	-72.5926	13.0871
194.327	-73.4676	13.3371
194.388	-71.4676	13.3371
194.449	-73.3426	12.4621
194.51	-70.9676	11.7121
194.571	-72.0926	12.0871
194.632	-71.2176	12.9621
194.693	-71.7176	12.9621
194.754	-71.9676	13.5871
194.815	-70.5926	12.3371
194.876	-71.3426	16.0871
194.937	-72.9676	14.7121
194.998	-70.8426	15.0871
195.059	-72.0926	14.9621
195.12	-70.8426	15.8371
195.181	-72.0926	15.2121
195.242	-71.7176	15.0871
195.303	-71.2176	16.7121
195.364	-70.4676	16.8371
195.425	-70.9676	17.5871
195.486	-69.8426	18.0871
195.547	-69.0926	18.0871
195.609	-68.4676	17.0871
195.67	-67.2176	18.7121
195.731	-68.0926	17.4621
195.792	-67.0926	18.7121
195.853	-66.0926	18.8371
195.914	-66.9676	17.3371
195.975	-66.8426	19.3371
196.036	-67.2176	18.8371
196.097	-66.9676	18.2121
196.158	-66.3426	17.0871
196.219	-65.4676	19.8371
196.28	-67.3426	18.5871
196.341	-65.7176	17.7121
196.402	-65.7176	18.5871
[truncated: 6,194 more rows]
