# Supplementary material for: Defect engineering on V2O3 cathode for long-cycling aqueous zinc metal batteries
Source: Nat Commun. 2021 Nov 25;12:6878. doi: 10.1038/s41467-021-27203-w (PMC8617200; doi:10.1038/s41467-021-27203-w)
Supplement: Supplementary file 3 — Source data [file 41467_2021_27203_MOESM3_ESM.zip › Source-Data/Figure S20.xlsx]

## Sheet: Sheet1
Hour	Potential	Hour	Potential		Hour	log10(DZn2+)	Hour	log10(DZn2+)
X	Y	X	Y		X	Y	X	Y
0	0.1956	32.0542	1.3039		2.85083	-5.91139	34.3886	-5.89223
0.00222	0.1956	32.0542	1.1988		3.36833	-5.94946	34.9053	-6.06963
0.00278	0.1947	32.0564	1.1988		3.88444	-6.10344	35.9389	-6.02532
0.00333	0.208	32.0569	1.193		4.40056	-6.07178	36.9719	-6.18322
0.00389	0.2201	32.0575	1.193		5.43444	-6.31451	38.0058	-6.14059
0.00472	0.2319	32.0581	1.1886		7.50083	-6.44549	39.5561	-6.24955
0.00528	0.2434	32.0586	1.1821		9.56833	-6.39682	40.5897	-6.25308
0.00583	0.2545	32.0592	1.1771		11.1194	-6.44801	42.6567	-6.38684
0.00639	0.2654	32.0597	1.1771		12.6697	-6.70982	44.2069	-7.62126
0.00722	0.2756	32.0603	1.1719		13.7028	-6.94099	45.7567	-7.75539
0.00778	0.2858	32.0608	1.1663		15.7697	-7.86194	47.8236	-7.83206
0.00833	0.2951	32.0614	1.1626		17.8367	-7.48152	49.8906	-7.75106
0.00889	0.3044	32.0622	1.1582		19.3867	-7.81359	51.9578	-7.1526
0.00972	0.3131	32.0628	1.1582		20.4197	-7.60112	52.9911	-7.02315
0.01028	0.3218	32.0633	1.1536		21.9706	-7.63824	54.5417	-6.82385
0.01083	0.3299	32.0639	1.1492		23.5203	-7.28267	56.0925	-6.49246
0.01139	0.3376	32.0647	1.1455		25.0706	-7.41278	57.1258	-6.41677
0.01194	0.3376	32.0653	1.1415		26.6214	-7.19564	58.1592	-6.24392
0.0125	0.3454	32.0658	1.1381		28.1706	-7.20586	59.1922	-6.37113
0.01306	0.3525	32.0667	1.1381		29.2039	-7.39973	60.2256	-6.42738
0.01389	0.3596	32.0672	1.1341		30.2372	-7.53418	61.7761	-7.45966
0.01444	0.3658	32.0678	1.1303		31.7872	-7.63797	62.8089	-7.92968
0.015	0.3726	32.0683	1.1266
0.01556	0.3788	32.0692	1.1238
0.01611	0.385	32.0697	1.1195
0.01667	0.385	32.0703	1.1195
0.01667	0.3599	32.0708	1.1158
0.03333	0.3491	32.0708	1.1567
0.05	0.3469	32.0875	1.1604
0.06667	0.3457	32.1042	1.161
0.08333	0.3454	32.1208	1.1613
0.1	0.3444	32.1375	1.161
0.11667	0.3441	32.1542	1.1601
0.13333	0.3441	32.1708	1.1595
0.15	0.3444	32.1875	1.1595
0.16694	0.3454	32.2042	1.1589
0.18389	0.3457	32.2208	1.1592
0.20056	0.3457	32.2375	1.1579
0.21722	0.346	32.2542	1.1579
0.23389	0.3469	32.2708	1.1558
0.25083	0.3472	32.2875	1.1561
0.2675	0.3475	32.3042	1.1554
0.28417	0.3488	32.3208	1.1548
0.30083	0.3485	32.3375	1.1551
0.3175	0.3488	32.3544	1.1542
0.33417	0.3503	32.3711	1.1539
0.35083	0.3509	32.3878	1.1539
0.3675	0.3509	32.4044	1.1539
0.38417	0.3519	32.4211	1.153
0.40083	0.3522	32.4378	1.1523
0.4175	0.354	32.4547	1.1523
0.43417	0.3544	32.4714	1.153
0.45083	0.3544	32.4881	1.1517
0.46778	0.3553	32.5047	1.1505
0.48444	0.3562	32.5214	1.1505
0.50111	0.3565	32.5381	1.1505
0.51694	0.3575	32.5547	1.1499
0.51694	0.4133	32.5711	1.1492
0.51917	0.4133	32.5711	1.1037
0.51972	0.4133	32.5733	1.1037
0.52028	0.4188	32.5739	1.1006
0.52083	0.4247	32.5744	1.0953
0.52139	0.4297	32.575	1.0934
0.52194	0.4297	32.5758	1.0888
0.5225	0.4346	32.5764	1.0888
0.52306	0.4387	32.5769	1.0848
0.52361	0.4427	32.5775	1.0817
0.52444	0.447	32.5781	1.0776
0.525	0.4514	32.5786	1.0776
0.52556	0.4557	32.5792	1.0733
0.52639	0.4594	32.5797	1.0699
0.52694	0.4632	32.5803	1.0671
0.5275	0.4666	32.5811	1.0634
0.52806	0.47	32.5817	1.0634
0.52889	0.4734	32.5822	1.0603
0.52944	0.4771	32.5828	1.0584
0.53	0.4805	32.5833	1.0547
0.53056	0.4833	32.5839	1.0547
0.53111	0.4833	32.5844	1.0522
0.53167	0.4858	32.585	1.0494
0.53222	0.4883	32.5858	1.0466
0.53306	0.4914	32.5864	1.0441
0.53361	0.4939	32.5869	1.041
0.53361	0.4613	32.5878	1.041
0.55028	0.4501	32.5878	1.0829
0.56694	0.4449	32.6044	1.0885
0.58361	0.4421	32.6211	1.0919
0.60056	0.4408	32.6378	1.0938
0.61722	0.4387	32.6544	1.0947
0.63417	0.4374	32.6711	1.0953
0.65111	0.4368	32.6878	1.0959
0.66778	0.4353	32.7044	1.0972
0.68472	0.435	32.7214	1.0981
0.70139	0.434	32.7381	1.0984
0.71833	0.4331	32.7547	1.0984
0.73528	0.4331	32.7714	1.099
0.75194	0.4319	32.7881	1.0993
0.76861	0.4319	32.8047	1.0996
0.78528	0.4309	32.8214	1.1006
0.80194	0.4306	32.8383	1.1003
0.81861	0.4309	32.855	1.1012
0.83528	0.4309	32.8717	1.1015
0.85194	0.4306	32.8883	1.1018
0.86861	0.4294	32.905	1.1018
0.88556	0.4291	32.9217	1.1018
0.90222	0.4291	32.9386	1.1018
0.91889	0.4288	32.9553	1.1021
0.93556	0.4284	32.9719	1.1015
0.95222	0.4284	32.9886	1.1015
0.96889	0.4281	33.0053	1.1021
0.98556	0.4281	33.0219	1.1015
1.00222	0.4278	33.0386	1.1018
1.01889	0.4275	33.0553	1.1018
1.03361	0.4275	33.0719	1.1021
1.03361	0.4815	33.0878	1.1021
1.03583	0.4815	33.0878	1.0516
1.03639	0.4812	33.0906	1.0516
1.03694	0.4855	33.0911	1.0476
1.0375	0.4855	33.0917	1.0445
1.03806	0.4901	33.0922	1.041
1.03861	0.4945	33.0928	1.041
1.03917	0.4945	33.0933	1.0376
1.03972	0.4982	33.0939	1.0348
1.04028	0.5022	33.0944	1.0305
1.04083	0.506	33.095	1.0305
1.04139	0.506	33.0956	1.0286
1.04194	0.5097	33.0961	1.0271
1.0425	0.5128	33.0967	1.0224
1.04306	0.5128	33.0972	1.0224
1.04361	0.5159	33.0978	1.02
1.04417	0.519	33.0983	1.0166
1.045	0.5221	33.0989	1.0138
1.04556	0.5249	33.0994	1.0138
1.04611	0.5283	33.1	1.0104
1.04667	0.5283	33.1006	1.01
1.04722	0.5317	33.1011	1.01
1.04778	0.5351	33.1017	1.0066
1.04833	0.5379	33.1025	1.0032
1.04917	0.5404	33.1031	1.0011
1.04972	0.5404	33.1036	0.9992
1.05028	0.5432	33.1042	0.9961
1.05028	0.5112	33.1044	0.9961
1.06694	0.4991	33.1044	1.0383
1.08361	0.4951	33.1211	1.0448
1.10028	0.492	33.1378	1.0491
1.11694	0.4898	33.1544	1.0507
1.13361	0.4883	33.1711	1.0525
1.15028	0.4864	33.1878	1.0541
1.16722	0.4855	33.2044	1.0541
1.18389	0.4843	33.2211	1.0556
1.20056	0.483	33.2378	1.0562
1.21722	0.4824	33.2544	1.0572
1.23389	0.4824	33.2711	1.0572
1.25056	0.4812	33.2881	1.0584
1.26722	0.4802	33.3047	1.0584
1.28389	0.4799	33.3214	1.0587
1.30056	0.4796	33.3381	1.0596
1.31722	0.4781	33.3547	1.06
1.33389	0.4787	33.3714	1.0603
1.35056	0.4771	33.3883	1.0606
1.3675	0.4774	33.4053	1.0606
1.38417	0.4762	33.4219	1.0606
1.40083	0.4759	33.4386	1.0606
1.4175	0.4759	33.4553	1.0612
1.43417	0.4756	33.4719	1.0612
1.45083	0.4753	33.4886	1.0603
1.4675	0.4753	33.5053	1.0615
1.48417	0.4746	33.5222	1.0615
1.50083	0.475	33.5389	1.0621
1.5175	0.4746	33.5556	1.0612
1.53417	0.4743	33.5722	1.0624
1.55028	0.4737	33.5889	1.0618
1.55028	0.5308	33.6044	1.0621
1.55306	0.5308	33.6044	1.0131
1.55361	0.5304	33.6067	1.0131
1.55417	0.5345	33.6072	1.0097
1.555	0.5388	33.6081	1.0063
1.55556	0.5425	33.6086	1.0026
1.55611	0.5463	33.6092	1.0007
1.55667	0.5463	33.61	1.0007
1.55722	0.5497	33.6106	0.9964
1.55778	0.5534	33.6111	0.9936
1.55833	0.5534	33.6117	0.9908
1.55889	0.5571	33.6122	0.9908
1.55944	0.5605	33.6128	0.988
1.56028	0.5636	33.6133	0.9859
1.56083	0.5664	33.6142	0.9828
1.56139	0.5692	33.6147	0.9806
1.56194	0.5692	33.6153	0.9775
1.56278	0.5723	33.6158	0.9775
1.56333	0.5751	33.6164	0.9756
1.56389	0.5782	33.6169	0.9728
1.56444	0.581	33.6175	0.9697
1.565	0.581	33.6181	0.9697
1.56583	0.5838	33.6189	0.9682
1.56639	0.5859	33.6194	0.9663
1.56694	0.5881	33.62	0.9629
1.56694	0.5528	33.6206	0.9608
1.58361	0.5416	33.6214	0.9598
1.60028	0.5363	33.6214	1.0026
1.61694	0.5339	33.6381	1.0097
1.63361	0.532	33.6547	1.0131
1.65028	0.5301	33.6714	1.0147
1.66694	0.528	33.6881	1.0166
1.68361	0.527	33.7047	1.0172
1.70056	0.5255	33.7214	1.019
1.71722	0.5246	33.7381	1.0193
1.73389	0.5236	33.755	1.0206
1.75056	0.5224	33.7719	1.0218
1.76722	0.5224	33.7886	1.0221
1.78389	0.5208	33.8053	1.0221
1.80056	0.5215	33.8219	1.0224
1.81722	0.5196	33.8386	1.0231
1.83389	0.5193	33.8553	1.0228
1.85056	0.5184	33.8719	1.0237
1.86722	0.518	33.8886	1.024
1.88389	0.5177	33.9053	1.0249
1.90056	0.5177	33.9219	1.0255
1.91722	0.5171	33.9386	1.0255
1.93389	0.5168	33.9553	1.0252
1.95056	0.5165	33.9719	1.0262
1.96722	0.5162	33.9886	1.0271
1.98417	0.5159	34.0053	1.0268
2.00083	0.5156	34.0219	1.0271
2.0175	0.5153	34.0386	1.0268
2.03417	0.5146	34.0553	1.0274
2.05111	0.5146	34.0719	1.0277
2.06694	0.5146	34.0886	1.0277
2.06694	0.5689	34.1053	1.0271
2.06944	0.5689	34.1214	1.0271
2.07	0.568	34.1214	0.979
2.07056	0.568	34.1236	0.979
2.07111	0.5717	34.1242	0.9759
2.07167	0.5754	34.1247	0.9759
2.07222	0.5788	34.1253	0.9725
2.07278	0.5822	34.1258	0.9697
2.07333	0.5822	34.1264	0.9666
2.07389	0.585	34.1269	0.9666
2.07444	0.5881	34.1275	0.9629
2.075	0.5912	34.1281	0.9595
2.07556	0.5912	34.1286	0.9577
2.07611	0.5946	34.1292	0.9577
2.07667	0.5974	34.1297	0.9555
2.07722	0.5974	34.1303	0.9521
2.07778	0.6002	34.1308	0.9502
2.07861	0.6027	34.1314	0.9502
2.07917	0.6055	34.1322	0.9465
2.07972	0.6083	34.1328	0.944
2.08028	0.6107	34.1333	0.9418
2.08111	0.6107	34.1339	0.9403
2.08167	0.6129	34.1344	0.9403
2.08222	0.6151	34.135	0.9378
2.08278	0.6172	34.1356	0.935
2.08361	0.6194	34.1361	0.9335
2.08361	0.5841	34.1369	0.9313
2.10028	0.5723	34.1375	0.9313
2.11694	0.5673	34.1381	0.9285
2.13361	0.5642	34.1381	0.9713
2.15056	0.5624	34.1547	0.9781
2.16722	0.5605	34.1714	0.9821
2.18389	0.5599	34.1881	0.9834
2.20056	0.5587	34.2047	0.9862
2.21722	0.5562	34.2214	0.9871
2.23389	0.5559	34.2383	0.9883
2.25056	0.5552	34.255	0.988
2.26722	0.5537	34.2717	0.9896
2.28417	0.5534	34.2883	0.9911
2.30083	0.5525	34.305	0.9905
2.3175	0.5521	34.3217	0.9908
2.33417	0.5512	34.3383	0.9921
2.35083	0.5509	34.3553	0.9924
2.3675	0.5506	34.3719	0.9927
2.38417	0.5503	34.3886	0.9927
2.40083	0.5497	34.4053	0.9933
2.4175	0.5494	34.4222	0.9942
2.43417	0.549	34.4389	0.9942
2.45111	0.549	34.4558	0.9945
2.46778	0.5487	34.4725	0.9942
2.48472	0.5478	34.4892	0.9952
2.50139	0.5469	34.5061	0.9952
2.51806	0.5466	34.5228	0.9952
2.53472	0.5466	34.5394	0.9952
2.55139	0.5466	34.5561	0.9952
2.56806	0.5463	34.5728	0.9961
2.58361	0.5463	34.5894	0.9958
2.58361	0.6011	34.6061	0.9967
2.58583	0.6011	34.6231	0.9967
2.58639	0.6005	34.6381	0.9967
2.58694	0.6042	34.6381	0.9511
2.5875	0.6042	34.64	0.9511
2.58806	0.6076	34.6406	0.9462
2.58861	0.611	34.6411	0.9462
2.58917	0.6141	34.6417	0.9431
2.59	0.6141	34.6422	0.9403
2.59056	0.6169	34.6428	0.9363
2.59111	0.62	34.6433	0.9363
2.59167	0.6231	34.6439	0.9338
2.5925	0.6262	34.6444	0.9304
2.59306	0.629	34.645	0.9304
2.59361	0.629	34.6456	0.9279
2.59417	0.6315	34.6461	0.9254
2.59472	0.634	34.6467	0.9229
2.59528	0.634	34.6475	0.9198
2.59583	0.6362	34.6481	0.9177
2.59639	0.638	34.6486	0.9177
2.59694	0.6405	34.6492	0.9149
2.59778	0.6433	34.65	0.9127
2.59833	0.6461	34.6506	0.9102
2.59889	0.6461	34.6511	0.9084
2.59944	0.6476	34.6517	0.9059
2.6	0.6495	34.6522	0.9059
2.60056	0.6495	34.6528	0.9031
2.60056	0.612	34.6533	0.9012
2.61722	0.6021	34.6539	0.8987
2.63389	0.5968	34.6544	0.8987
2.65056	0.5934	34.655	0.8969
2.6675	0.5918	34.655	0.9412
2.68417	0.5897	34.6717	0.9505
2.70083	0.5881	34.6883	0.9536
2.7175	0.5866	34.705	0.9549
2.73417	0.5859	34.7217	0.9573
2.75083	0.5853	34.7386	0.9586
2.7675	0.585	34.7553	0.9598
2.78417	0.5841	34.7719	0.9595
2.80083	0.5838	34.7886	0.9604
2.8175	0.5816	34.8053	0.962
2.83417	0.5804	34.8219	0.962
2.85083	0.581	34.8386	0.9632
2.8675	0.58	34.8553	0.9629
2.88417	0.5797	34.8719	0.9632
2.90083	0.5782	34.8886	0.9635
2.9175	0.5785	34.9053	0.9642
2.93417	0.5776	34.9219	0.9657
2.95083	0.5776	34.9386	0.9657
2.9675	0.5773	34.9553	0.9666
2.98417	0.5776	34.9719	0.967
3.00083	0.5773	34.9886	0.9676
3.0175	0.5763	35.0053	0.9673
3.03417	0.5763	35.0219	0.9682
3.05083	0.576	35.0386	0.9679
3.0675	0.5751	35.0553	0.9685
3.08417	0.5751	35.0719	0.9688
3.10056	0.5748	35.0886	0.9688
3.10056	0.6281	35.1053	0.9682
3.10278	0.6281	35.1219	0.9688
3.10333	0.6272	35.1386	0.9688
3.10389	0.6306	35.155	0.9701
3.10444	0.6337	35.155	0.9211
3.105	0.6337	35.1572	0.9211
3.10556	0.6368	35.1578	0.9177
3.10611	0.6399	35.1583	0.9133
3.10694	0.6427	35.1589	0.9099
3.1075	0.6427	35.1594	0.9099
3.10806	0.6455	35.16	0.9065
3.10861	0.6483	35.1606	0.9037
3.10944	0.651	35.1614	0.9009
3.11	0.6535	35.1619	0.8978
3.11056	0.656	35.1625	0.8978
3.11111	0.656	35.1631	0.8956
3.11167	0.6582	35.1639	0.8922
3.11222	0.6607	35.1644	0.8904
3.11278	0.6607	35.165	0.887
3.11333	0.6631	35.1656	0.8848
3.11389	0.6659	35.1661	0.8848
3.11472	0.6681	35.1669	0.8829
3.11528	0.67	35.1675	0.8805
3.11583	0.6718	35.1681	0.8789
3.11667	0.6718	35.1686	0.8764
3.11722	0.6737	35.1694	0.8752
3.11722	0.6365	35.17	0.8752
3.13389	0.6262	35.1706	0.8721
3.15083	0.62	35.1711	0.8693
3.1675	0.6172	35.1719	0.8677
3.18417	0.6157	35.1719	0.9121
3.20083	0.6138	35.1886	0.9211
3.21778	0.6129	35.2053	0.9251
3.23472	0.612	35.2219	0.9282
3.25167	0.611	35.2386	0.9297
3.26833	0.6104	35.2553	0.9313
3.285	0.6092	35.2719	0.9322
3.30167	0.6086	35.2886	0.9338
3.31833	0.6079	35.3056	0.9338
3.335	0.6073	35.3222	0.935
3.35167	0.6067	35.3389	0.9353
3.36833	0.6055	35.3556	0.9363
3.385	0.6048	35.3722	0.9372
3.40194	0.6042	35.3889	0.9378
3.41861	0.6036	35.4056	0.9384
3.43528	0.6033	35.4222	0.9381
3.45194	0.603	35.4389	0.9397
3.46861	0.6027	35.4556	0.9403
3.48528	0.6021	35.4722	0.94
3.50194	0.6021	35.4892	0.9406
3.51861	0.6017	35.5058	0.9409
3.53528	0.6021	35.5225	0.9409
3.55194	0.6011	35.5392	0.9412
3.56861	0.6014	35.5558	0.9409
3.58528	0.6011	35.5725	0.9418
3.60194	0.6008	35.5892	0.9418
3.61722	0.6005	35.6061	0.9415
3.61722	0.6541	35.6228	0.9431
3.61944	0.6541	35.6394	0.9431
3.62	0.6535	35.6561	0.9434
3.62083	0.6572	35.6719	0.9434
3.62139	0.6603	35.6719	0.8922
3.62194	0.6603	35.6744	0.8922
3.6225	0.6634	35.675	0.8891
3.62306	0.6665	35.6756	0.8891
3.62361	0.6693	35.6761	0.8845
3.62417	0.6693	35.6767	0.882
3.62472	0.6718	35.6772	0.8786
3.62528	0.6743	35.6778	0.8752
3.62611	0.6774	35.6783	0.8752
3.62667	0.6799	35.6789	0.8727
3.62722	0.6824	35.6794	0.8696
3.62778	0.6824	35.68	0.8671
3.62861	0.6845	35.6806	0.8671
3.62917	0.6867	35.6811	0.8646
3.62972	0.6889	35.6817	0.8622
3.63028	0.6907	35.6822	0.8622
3.63083	0.6907	35.6831	0.8603
3.63139	0.6929	35.6836	0.8584
3.63194	0.6948	35.6842	0.8563
3.6325	0.6969	35.6847	0.8563
3.63333	0.6988	35.6853	0.8541
3.63389	0.6988	35.6858	0.8516
3.63389	0.6607	35.6864	0.8491
3.65056	0.6479	35.6869	0.8482
3.66722	0.6427	35.6875	0.8482
3.68389	0.6399	35.6881	0.8454
3.70056	0.6374	35.6886	0.8436
3.7175	0.6362	35.6886	0.8867
3.73417	0.6346	35.7053	0.8969
3.75083	0.6337	35.7222	0.9012
3.7675	0.6328	35.7389	0.9046
3.78444	0.6318	35.7556	0.9062
3.80111	0.6309	35.7722	0.9071
3.81778	0.6297	35.7889	0.9084
3.83444	0.6287	35.8056	0.9093
3.85111	0.6293	35.8222	0.9102
3.86778	0.6278	35.8389	0.9111
3.88444	0.6272	35.8556	0.9121
3.90111	0.6272	35.8722	0.9124
3.91778	0.6269	35.8889	0.9124
3.93444	0.6259	35.9056	0.9127
3.95111	0.6259	35.9222	0.9146
3.96778	0.6244	35.9389	0.9149
3.98444	0.625	35.9556	0.9149
4.00111	0.6241	35.9722	0.9155
4.01806	0.6234	35.9889	0.9158
4.03472	0.6234	36.0056	0.9158
4.05167	0.6228	36.0222	0.9164
4.06833	0.6231	36.0389	0.9167
4.085	0.6231	36.0556	0.9173
4.10167	0.6225	36.0722	0.918
4.11833	0.6222	36.0892	0.918
4.13389	0.6216	36.1058	0.918
4.13389	0.6805	36.1225	0.9183
4.13667	0.6805	36.1394	0.9189
4.13722	0.6799	36.1561	0.9189
4.13778	0.6833	36.1728	0.9183
4.13833	0.6833	36.1886	0.9183
4.13889	0.6864	36.1886	0.8696
4.13944	0.6892	36.1908	0.8696
4.14	0.6892	36.1914	0.8662
4.14056	0.692	36.1919	0.8625
4.14111	0.6948	36.1928	0.8625
4.14167	0.6972	36.1933	0.8597
4.14222	0.6972	36.1939	0.8572
4.14278	0.6997	36.1944	0.8541
4.14333	0.7022	36.1953	0.8504
4.14389	0.7053	36.1958	0.8485
4.14444	0.7081	36.1964	0.8485
4.14528	0.7081	36.1969	0.8454
4.14583	0.7106	36.1978	0.8439
4.14639	0.7124	36.1983	0.8411
4.14694	0.7143	36.1989	0.8389
4.14778	0.7165	36.1997	0.8361
4.14833	0.7186	36.2003	0.8361
4.14889	0.7205	36.2008	0.8343
4.14944	0.7205	36.2014	0.8312
4.15	0.722	36.2019	0.8293
4.15056	0.7236	36.2025	0.8293
4.15056	0.6811	36.2031	0.8271
4.16722	0.67	36.2036	0.8253
4.18389	0.6644	36.2042	0.8228
4.20056	0.6622	36.2047	0.8228
4.21722	0.6594	36.2053	0.8222
4.23389	0.6572	36.2053	0.8637
4.25056	0.656	36.2219	0.8727
4.26722	0.6557	36.2386	0.878
4.28389	0.6538	36.2553	0.8805
4.30056	0.6532	36.2719	0.882
4.31722	0.652	36.2886	0.8832
4.33389	0.6517	36.3053	0.8845
4.35056	0.6492	36.3219	0.8854
4.36722	0.6486	36.3389	0.8863
4.38389	0.6492	36.3556	0.8882
4.40056	0.6489	36.3722	0.8888
4.41722	0.6479	36.3889	0.8894
4.43389	0.647	36.4056	0.8901
4.45056	0.6464	36.4222	0.8916
4.46722	0.6464	36.4389	0.8916
4.48389	0.6455	36.4556	0.8919
4.50056	0.6461	36.4722	0.8922
4.51722	0.6448	36.4889	0.8935
4.53389	0.6448	36.5056	0.8938
4.55056	0.6445	36.5222	0.8941
4.56722	0.6439	36.5389	0.8941
4.58417	0.6433	36.5558	0.8944
4.60083	0.6424	36.5725	0.8941
4.6175	0.6427	36.5892	0.8953
4.63417	0.6417	36.6058	0.8953
4.65056	0.6427	36.6225	0.8947
4.65056	0.6991	36.6394	0.8956
4.65306	0.6991	36.6561	0.8956
4.65389	0.6982	36.6728	0.8956
4.65444	0.7016	36.6894	0.8963
4.655	0.705	36.7053	0.8969
4.65556	0.705	36.7053	0.8479
4.65611	0.7081	36.7078	0.8479
4.65667	0.7112	36.7083	0.8429
4.65722	0.7112	36.7089	0.8395
4.65778	0.7137	36.7094	0.8395
4.65833	0.7165	36.71	0.8364
4.65917	0.7186	36.7106	0.8333
4.65972	0.7208	36.7111	0.8305
4.66028	0.723	36.7117	0.8305
4.66111	0.7254	36.7122	0.8274
4.66167	0.7254	36.7128	0.8253
4.66222	0.7279	36.7133	0.8222
4.66278	0.7301	36.7142	0.82
4.66361	0.732	36.7147	0.82
4.66417	0.7338	36.7153	0.8172
4.66472	0.7357	36.7158	0.816
4.66528	0.7357	36.7164	0.8132
4.66611	0.7372	36.7169	0.8132
4.66667	0.7388	36.7175	0.8113
4.66722	0.7403	36.7181	0.8082
4.66722	0.6991	36.7186	0.8073
4.68389	0.6873	36.7192	0.8045
4.70056	0.682	36.72	0.8045
4.71722	0.6793	36.7206	0.8033
4.73417	0.6765	36.7211	0.8008
4.75083	0.6749	36.7217	0.7989
4.7675	0.674	36.7219	0.7989
4.78417	0.6724	36.7219	0.8414
4.80083	0.6718	36.7386	0.8507
4.8175	0.6706	36.7553	0.8557
4.83417	0.6696	36.7719	0.8578
4.85083	0.6693	36.7886	0.86
4.8675	0.6678	36.8053	0.8606
4.88417	0.6662	36.8219	0.8615
4.90083	0.6662	36.8386	0.8637
4.9175	0.6653	36.8553	0.8646
4.93417	0.6647	36.8719	0.8656
4.95083	0.6653	36.8886	0.8668
4.9675	0.6644	36.9053	0.8681
4.98444	0.6644	36.9219	0.8687
5.00111	0.6638	36.9386	0.869
5.01778	0.6631	36.9553	0.8687
5.03444	0.6628	36.9719	0.8693
5.05111	0.6628	36.9886	0.8693
5.06778	0.6628	37.0053	0.8708
5.08444	0.6622	37.0219	0.8712
5.10111	0.6622	37.0389	0.8718
5.11806	0.6619	37.0556	0.8721
5.13472	0.6603	37.0722	0.8733
5.15139	0.66	37.0889	0.8736
5.16722	0.6607	37.1056	0.8743
5.16722	0.7177	37.1222	0.873
5.16944	0.7177	37.1389	0.8749
5.17	0.7171	37.1556	0.8743
5.17056	0.7202	37.1722	0.8749
5.17111	0.7202	37.1889	0.8755
5.17167	0.7233	37.2058	0.8752
5.17222	0.7261	37.2222	0.8758
5.17278	0.7295	37.2222	0.8262
5.17333	0.7326	37.2247	0.8262
5.17417	0.7354	37.2253	0.8228
5.17472	0.7354	37.2258	0.8197
5.17528	0.7375	37.2267	0.8172
5.17611	0.7397	37.2272	0.8135
5.17667	0.7422	37.2278	0.8135
5.17722	0.7444	37.2283	0.8113
5.17778	0.7465	37.2289	0.8085
5.17833	0.7465	37.2294	0.8054
5.17889	0.7487	37.23	0.8054
5.17944	0.7512	37.2306	0.8023
5.18	0.7533	37.2311	0.8008
5.18083	0.7533	37.2319	0.7983
5.18139	0.7549	37.2325	0.7968
5.18194	0.7571	37.2331	0.7946
5.1825	0.7589	37.2339	0.7946
5.18333	0.7608	37.2344	0.7918
5.18389	0.762	37.235	0.7902
5.18389	0.718	37.2356	0.7881
5.20056	0.7056	37.2361	0.7881
5.21722	0.6997	37.2367	0.7862
5.23389	0.6972	37.2372	0.7847
5.25083	0.6951	37.2378	0.7825
5.2675	0.6929	37.2383	0.7825
5.28417	0.6917	37.2389	0.7809
5.30111	0.6907	37.2389	0.8231
5.31778	0.6892	37.2556	0.8305
5.33444	0.6892	37.2722	0.8349
5.35111	0.6886	37.2889	0.838
5.36778	0.6864	37.3056	0.8398
5.38444	0.6867	37.3222	0.8411
5.40111	0.6842	37.3389	0.842
5.41778	0.6833	37.3558	0.8423
5.43444	0.6842	37.3725	0.8445
5.45111	0.6833	37.3892	0.8448
5.46778	0.683	37.4058	0.8454
5.48444	0.6827	37.4225	0.8467
5.50139	0.6817	37.4392	0.8479
5.51806	0.6808	37.4561	0.8476
5.53472	0.6814	37.4728	0.8485
5.55139	0.6805	37.4894	0.8485
5.56806	0.6805	37.5061	0.8498
5.58472	0.6793	37.5231	0.8504
5.60139	0.6793	37.5397	0.8507
5.61806	0.678	37.5564	0.8516
5.63472	0.6786	37.5731	0.8526
5.65139	0.678	37.5897	0.8526
5.66806	0.6771	37.6064	0.8532
5.68389	0.6771	37.6231	0.8535
5.68389	0.7351	37.6397	0.8544
5.68639	0.7351	37.6564	0.8547
5.68694	0.7341	37.6731	0.8544
5.6875	0.7378	37.6897	0.8547
5.68806	0.7378	37.7064	0.8553
5.68861	0.7409	37.7231	0.8557
5.68917	0.7437	37.7389	0.856
5.69	0.7462	37.7389	0.8042
5.69056	0.7487	37.7417	0.8042
5.69111	0.7515	37.7422	0.8014
5.69167	0.7515	37.7428	0.798
5.69222	0.754	37.7433	0.798
5.69278	0.7568	37.7439	0.7949
5.69333	0.7568	37.7444	0.7915
5.69389	0.7589	37.745	0.7896
5.69444	0.7614	37.7456	0.7896
5.695	0.7636	37.7461	0.7865
5.69556	0.7636	37.7467	0.7844
5.69611	0.7657	37.7472	0.7844
5.69667	0.7682	37.7478	0.7828
5.69722	0.7698	37.7483	0.7797
5.69778	0.7698	37.7489	0.7775
5.69833	0.7719	37.7494	0.7775
5.69889	0.7735	37.75	0.7754
5.69944	0.7735	37.7508	0.7719
5.7	0.7754	37.7514	0.7716
5.70056	0.7772	37.7519	0.7685
5.70056	0.7347	37.7525	0.7664
5.71722	0.722	37.7531	0.7664
5.73389	0.7168	37.7536	0.7654
5.75083	0.714	37.7542	0.7639
5.7675	0.7112	37.7547	0.7639
5.78444	0.7103	37.7553	0.7614
5.80139	0.709	37.7556	0.7602
5.81806	0.7065	37.7556	0.8045
5.83472	0.7056	37.7722	0.8107
5.85139	0.705	37.7889	0.815
5.86833	0.7044	37.8056	0.8169
5.885	0.7028	37.8222	0.8197
5.90167	0.7016	37.8389	0.8212
5.91861	0.7013	37.8556	0.8219
5.93528	0.7013	37.8722	0.8231
5.95194	0.7003	37.8889	0.8243
5.96861	0.6994	37.9056	0.8256
5.98528	0.6991	37.9225	0.8262
6.00194	0.6982	37.9392	0.8265
6.01861	0.6982	37.9558	0.8284
6.03556	0.6979	37.9725	0.8287
6.05222	0.6972	37.9892	0.8296
6.06889	0.6972	38.0058	0.8299
6.08583	0.6963	38.0225	0.8309
6.1025	0.6951	38.0392	0.8309
6.11917	0.6957	38.0558	0.8312
6.13611	0.6951	38.0728	0.8312
6.15278	0.6951	38.0894	0.8315
6.16944	0.6948	38.1061	0.8324
6.18611	0.6938	38.1228	0.8343
6.20056	0.6941	38.1394	0.8343
6.20056	0.7543	38.1561	0.8346
6.20333	0.7543	38.1731	0.8349
6.20389	0.7537	38.1897	0.8352
6.20444	0.7571	38.2067	0.8358
6.20528	0.7599	38.2233	0.8361
6.20583	0.7626	38.24	0.8367
6.20639	0.7654	38.2556	0.8361
6.20694	0.7654	38.2556	0.7878
6.2075	0.7685	38.2583	0.7878
6.20806	0.771	38.2589	0.7837
6.20861	0.771	38.2594	0.7806
6.20944	0.7735	38.26	0.7806
6.21	0.776	38.2606	0.7766
6.21056	0.7788	38.2614	0.7744
6.21111	0.7813	38.2619	0.7713
6.21167	0.7813	38.2625	0.7701
6.21222	0.7831	38.2631	0.7661
6.21278	0.7853	38.2636	0.7661
6.21333	0.7875	38.2642	0.7651
6.21389	0.7893	38.2647	0.763
6.21444	0.7893	38.2653	0.7608
6.215	0.7912	38.2658	0.7608
6.21556	0.7927	38.2664	0.758
6.21611	0.7927	38.2669	0.7574
6.21694	0.7949	38.2675	0.7552
6.21722	0.7964	38.2681	0.7552
6.21722	0.7506	38.2686	0.754
6.23389	0.7378	38.2692	0.7518
6.25056	0.7323	38.2697	0.7518
6.2675	0.7292	38.2706	0.7493
6.28417	0.7267	38.2711	0.7478
6.30083	0.7254	38.2717	0.7453
6.3175	0.7233	38.2722	0.7447
6.33417	0.7217	38.2722	0.7871
6.35083	0.7211	38.2889	0.7943
6.3675	0.7208	38.3056	0.7977
6.38444	0.7196	38.3222	0.8005
6.40111	0.718	38.3392	0.8014
6.41778	0.7174	38.3561	0.8033
6.43444	0.7165	38.3731	0.8045
6.45111	0.7161	38.39	0.8064
6.46778	0.7149	38.4067	0.8076
6.48444	0.7146	38.4233	0.8076
6.50111	0.7137	38.44	0.8085
6.51778	0.7137	38.4567	0.8088
6.53444	0.713	38.4733	0.8101
6.55111	0.7124	38.49	0.8113
6.56778	0.7118	38.5069	0.8107
6.58444	0.7112	38.5236	0.8123
6.60111	0.7109	38.5403	0.8126
6.61778	0.7109	38.5569	0.8129
6.63444	0.7106	38.5736	0.8135
6.65111	0.7103	38.5903	0.8138
6.66778	0.7103	38.6069	0.8147
6.68444	0.7099	38.6236	0.815
6.70111	0.709	38.6403	0.8154
6.71722	0.7087	38.6569	0.816
6.71722	0.771	38.6736	0.8169
6.71972	0.771	38.6903	0.816
6.72028	0.7701	38.7069	0.8175
6.72083	0.7738	38.7236	0.8169
6.72167	0.7738	38.7403	0.8178
6.72222	0.7769	38.7569	0.8185
6.72278	0.7803	38.7725	0.8181
6.72333	0.784	38.7725	0.7695
6.72389	0.784	38.7753	0.7695
6.72444	0.7871	38.7758	0.7667
6.725	0.7896	38.7764	0.7636
6.72556	0.7918	38.7769	0.7636
6.72611	0.794	38.7775	0.7605
6.72667	0.794	38.7781	0.7583
6.72722	0.7964	38.7786	0.7558
6.72778	0.7989	38.7792	0.754
6.72833	0.8017	38.7797	0.754
6.72889	0.8017	38.7803	0.7515
6.72944	0.8042	38.7808	0.7487
6.73	0.8064	38.7814	0.7468
6.73056	0.8082	38.7819	0.7468
6.73111	0.8082	38.7825	0.745
6.73167	0.8104	38.7831	0.7431
6.73222	0.8126	38.7836	0.7406
6.73278	0.8144	38.7842	0.7406
6.73333	0.8144	38.7847	0.7394
6.73389	0.8157	38.7853	0.7375
6.73389	0.7664	38.7858	0.7375
6.75056	0.7543	38.7867	0.7363
6.76722	0.7484	38.7872	0.7347
6.78389	0.7456	38.7878	0.7323
6.80083	0.7428	38.7883	0.731
6.8175	0.7416	38.7892	0.7301
6.83417	0.7391	38.7892	0.7716
6.85083	0.7385	38.8061	0.7778
6.8675	0.7378	38.8228	0.7806
6.88417	0.7375	38.8394	0.7834
6.90083	0.7354	38.8561	0.785
6.9175	0.7347	38.8728	0.7856
6.93417	0.7329	38.8894	0.7875
6.95083	0.7316	38.9061	0.7887
6.9675	0.7316	38.9228	0.7896
6.98417	0.731	38.9394	0.7902
7.00083	0.7304	38.9561	0.7906
7.0175	0.7298	38.9728	0.7918
7.03417	0.7292	38.9894	0.7921
7.05083	0.7295	39.0061	0.793
7.0675	0.7276	39.0228	0.7943
7.08417	0.7273	39.0394	0.7946
7.10083	0.7264	39.0564	0.7955
7.1175	0.7264	39.0731	0.7964
7.13417	0.7261	39.0897	0.7968
7.15083	0.7258	39.1067	0.7971
7.1675	0.7254	39.1233	0.7974
7.18417	0.7251	39.14	0.7974
7.20083	0.7239	39.1567	0.7983
7.2175	0.7236	39.1733	0.7989
7.23389	0.7236	39.19	0.7989
7.23389	0.7822	39.2067	0.7995
7.23611	0.7822	39.2233	0.7995
7.23667	0.7816	39.2403	0.7995
7.23722	0.7816	39.2569	0.7995
7.23778	0.7856	39.2736	0.8002
7.23833	0.789	39.2892	0.8011
7.23889	0.7921	39.2892	0.7527
7.23972	0.7952	39.2917	0.7527
7.24028	0.798	39.2925	0.7493
7.24083	0.798	39.2931	0.7462
7.24139	0.8011	39.2936	0.7462
7.24194	0.8039	39.2942	0.7447
7.2425	0.8039	39.2947	0.7413
7.24306	0.8067	39.2953	0.7388
7.24361	0.8088	39.2958	0.7388
7.24417	0.8116	39.2964	0.7369
7.24472	0.8116	39.2969	0.7357
7.24528	0.8138	39.2975	0.7329
7.24583	0.816	39.2981	0.7329
7.24639	0.8178	39.2986	0.731
7.24694	0.82	39.2992	0.7292
7.2475	0.82	39.2997	0.7292
7.24806	0.8222	39.3003	0.7264
7.24861	0.8237	39.3008	0.7251
7.24917	0.8253	39.3014	0.7233
7.24972	0.8253	39.3019	0.7233
7.25028	0.8268	39.3025	0.7223
7.25056	0.8268	39.3031	0.7205
7.25056	0.7809	39.3036	0.7189
7.2675	0.7657	39.3044	0.7171
7.28417	0.7611	39.305	0.7158
7.30083	0.7574	39.3056	0.7158
7.3175	0.7561	39.3058	0.7146
7.33417	0.7543	39.3058	0.7564
7.35083	0.7533	39.3225	0.7611
7.3675	0.7512	39.3392	0.7648
7.38417	0.7493	39.3558	0.7661
7.40083	0.749	39.3728	0.7682
7.4175	0.7478	39.3894	0.771
7.43417	0.7465	39.4061	0.7716
7.45083	0.7459	39.4228	0.7719
7.4675	0.7459	39.4394	0.7726
7.48417	0.7447	39.4561	0.7744
7.50083	0.7444	39.4728	0.775
7.5175	0.7437	39.4894	0.776
7.53417	0.7419	39.5061	0.7763
7.55083	0.7416	39.5228	0.7772
7.56778	0.7409	39.5394	0.7778
7.58444	0.7409	39.5561	0.7785
7.60111	0.7409	39.5728	0.7794
7.61778	0.74	39.5894	0.78
7.63444	0.7397	39.6061	0.7806
7.65139	0.7394	39.6228	0.7803
7.66806	0.7391	39.6394	0.7813
7.68472	0.7388	39.6561	0.7813
7.70139	0.7385	39.6728	0.7819
7.71806	0.7382	39.6894	0.7828
7.73472	0.7382	39.7061	0.7831
7.75056	0.7378	39.7228	0.7837
7.75056	0.7989	39.7394	0.7844
7.75278	0.7989	39.7564	0.7844
7.75333	0.7989	39.7733	0.7847
7.75389	0.7986	39.79	0.785
7.75444	0.8026	39.8058	0.7859
7.755	0.8061	39.8058	0.7403
7.75556	0.8061	39.8081	0.7403
7.75611	0.8092	39.8086	0.7372
7.75667	0.8123	39.8092	0.7344
7.75722	0.8157	39.8097	0.7344
7.75778	0.8157	39.8103	0.7316
7.75833	0.8188	39.8108	0.7295
7.75889	0.8216	39.8114	0.7267
7.75944	0.8237	39.8119	0.7267
7.76	0.8237	39.8125	0.7254
7.76056	0.8265	39.8131	0.7223
7.76111	0.829	39.8136	0.7208
7.76194	0.8318	39.8142	0.7208
7.7625	0.834	39.8147	0.7202
7.76306	0.8364	39.8153	0.7171
7.76361	0.8364	39.8158	0.7161
7.76417	0.8386	39.8167	0.7143
7.765	0.8408	39.8172	0.7121
7.76556	0.8426	39.8178	0.7121
7.76611	0.8442	39.8183	0.7109
7.76667	0.8442	39.8189	0.7099
7.7675	0.8457	39.8194	0.7068
7.7675	0.7983	39.8203	0.7068
7.78417	0.7831	39.8208	0.7059
7.80083	0.7766	39.8214	0.7044
7.8175	0.7729	39.8219	0.7022
7.83417	0.7707	39.8228	0.7013
7.85083	0.7701	39.8228	0.7409
7.8675	0.767	39.8394	0.7471
7.88417	0.767	39.8561	0.7509
7.90083	0.7651	39.8728	0.753
7.9175	0.7642	39.8894	0.7546
7.93417	0.763	39.9061	0.7555
7.95083	0.762	39.9228	0.7564
7.9675	0.7611	39.9394	0.7568
7.98417	0.7602	39.9561	0.7589
8.00083	0.7595	39.9728	0.7592
8.0175	0.7592	39.9894	0.7599
8.03417	0.7586	40.0061	0.7608
8.05083	0.7568	40.0228	0.7614
8.0675	0.7574	40.0394	0.762
8.08417	0.7568	40.0561	0.763
8.10083	0.7558	40.0728	0.7633
8.1175	0.7549	40.0894	0.7633
8.13417	0.7552	40.1061	0.7642
8.15083	0.7546	40.1228	0.7645
8.16778	0.7543	40.1394	0.7654
8.18472	0.7537	40.1561	0.7654
8.20139	0.754	40.1728	0.7664
8.21806	0.7533	40.1897	0.767
8.235	0.7521	40.2064	0.7664
8.25167	0.7521	40.2231	0.767
8.2675	0.7512	40.2397	0.767
8.2675	0.8123	40.2564	0.7676
8.27028	0.8123	40.2731	0.7676
8.27083	0.8123	40.29	0.7688
8.27139	0.8163	40.3067	0.7698
8.27194	0.82	40.3228	0.7704
8.27278	0.8231	40.3228	0.7245
8.27333	0.8231	40.325	0.7245
8.27389	0.8262	40.3256	0.7214
8.27472	0.829	40.3261	0.7196
8.27528	0.8324	40.3269	0.7161
8.27583	0.8355	40.3275	0.7146
8.27639	0.8386	40.3281	0.7146
8.27694	0.8386	40.3289	0.7118
8.2775	0.8411	40.3294	0.709
8.27806	0.8436	40.33	0.7072
8.27861	0.846	40.3306	0.7047
8.27944	0.846	40.3311	0.7047
8.28	0.8482	40.3317	0.7041
8.28056	0.8507	40.3322	0.7013
8.28111	0.8529	40.3328	0.7
8.28167	0.855	40.3333	0.7
8.28222	0.855	40.3339	0.6979
8.28278	0.8566	40.3347	0.6969
8.28333	0.8581	40.3353	0.6948
8.28389	0.8594	40.3358	0.6932
8.28444	0.8594	40.3364	0.6932
8.28444	0.8116	40.3372	0.6917
8.30111	0.7971	40.3378	0.6901
8.31778	0.7902	40.3383	0.6886
8.33444	0.7884	40.3389	0.6889
8.35111	0.7853	40.3397	0.687
8.36778	0.7844	40.3397	0.7273
8.38444	0.7825	40.3564	0.7326
8.40111	0.78	40.3731	0.736
8.41778	0.7803	40.3897	0.7382
8.43444	0.7794	40.4064	0.7394
8.45111	0.7772	40.4231	0.7409
8.46778	0.7763	40.4397	0.7416
8.48444	0.7754	40.4564	0.7444
8.50139	0.775	40.4731	0.7447
8.51806	0.7741	40.4897	0.745
8.535	0.7735	40.5064	0.7453
8.55167	0.7732	40.5231	0.7462
8.56833	0.7716	40.5397	0.7475
8.585	0.7713	40.5564	0.7478
8.60167	0.7713	40.5731	0.7484
8.61833	0.7704	40.5897	0.7493
8.635	0.771	40.6064	0.7499
8.65167	0.7704	40.6233	0.7506
8.66833	0.7698	40.64	0.7512
8.685	0.7688	40.6567	0.7512
8.70167	0.7679	40.6733	0.7524
8.71833	0.767	40.69	0.7521
8.735	0.7673	40.7067	0.7527
8.75167	0.7673	40.7233	0.7533
8.76833	0.767	40.74	0.754
8.78444	0.7661	40.7567	0.7546
8.78444	0.8309	40.7733	0.7546
8.78722	0.8309	40.79	0.7549
8.78778	0.8305	40.8069	0.7552
8.78861	0.8349	40.8236	0.7555
8.78917	0.8386	40.8397	0.7555
8.78972	0.8417	40.8397	0.7127
8.79056	0.8448	40.8419	0.7127
8.79111	0.8482	40.8425	0.709
8.79167	0.8482	40.8431	0.7056
8.79222	0.8516	40.8439	0.7041
8.79306	0.8547	40.8444	0.7041
8.79361	0.8575	40.845	0.7013
8.79417	0.8597	40.8456	0.7003
8.795	0.8622	40.8461	0.6979
8.79556	0.8622	40.8467	0.6979
8.79611	0.8643	40.8472	0.6963
8.79667	0.8668	40.8478	0.6938
8.79722	0.8668	40.8486	0.6926
8.79778	0.8687	40.8492	0.6904
8.79833	0.8705	40.8497	0.6895
8.79889	0.8724	40.8503	0.6895
8.79972	0.8746	40.8508	0.6886
8.80028	0.8764	40.8514	0.6858
8.80083	0.8764	40.8519	0.6842
8.80111	0.878	40.8525	0.6842
8.80111	0.8278	40.8531	0.6836
8.81778	0.8126	40.8536	0.682
8.83444	0.8079	40.8542	0.6805
8.85111	0.8048	40.855	0.6805
8.86778	0.8023	40.8556	0.6796
8.88444	0.7992	40.8561	0.678
8.90139	0.7977	40.8564	0.6768
8.91806	0.7968	40.8564	0.7165
8.93472	0.7952	40.8731	0.722
8.95139	0.794	40.8897	0.7248
8.96806	0.7927	40.9064	0.7264
8.98472	0.7918	40.9231	0.7292
9.00139	0.7902	40.9397	0.7298
9.01833	0.7902	40.9564	0.7307
9.035	0.7896	40.9731	0.7313
9.05194	0.7887	40.9897	0.7323
9.06861	0.7878	41.0064	0.7329
9.08528	0.7871	41.0231	0.7335
9.10194	0.7875	41.0397	0.7347
9.11861	0.785	41.0564	0.7351
9.13528	0.785	41.0731	0.7372
9.15194	0.785	41.0897	0.7372
9.16861	0.7844	41.1064	0.7369
9.18528	0.7844	41.1231	0.7382
9.20194	0.7837	41.1397	0.7375
9.21861	0.7831	41.1567	0.7382
9.23528	0.7825	41.1733	0.7388
9.25194	0.7828	41.19	0.7391
9.26861	0.7803	41.2067	0.7394
9.28528	0.7813	41.2233	0.7403
9.30139	0.7806	41.24	0.7403
9.30139	0.8482	41.2569	0.7403
9.30389	0.8482	41.2739	0.7409
9.30444	0.8479	41.2906	0.7413
9.305	0.8519	41.3072	0.7416
9.30556	0.8557	41.3239	0.7419
9.30611	0.8557	41.3408	0.7419
9.30667	0.8591	41.3564	0.744
9.30722	0.8622	41.3564	0.6994
9.30778	0.8653	41.3589	0.6994
9.30833	0.8653	41.3594	0.6972
9.30889	0.869	41.36	0.6941
9.30944	0.8724	41.3608	0.6929
9.31	0.8755	41.3614	0.6901
9.31083	0.8755	41.3619	0.6901
9.31139	0.8783	41.3625	0.6889
9.31194	0.8811	41.3633	0.6867
9.3125	0.8839	41.3639	0.6842
9.31306	0.8839	41.3644	0.6833
9.31361	0.8863	41.3653	0.6808
9.31417	0.8888	41.3658	0.6802
9.315	0.891	41.3664	0.6802
9.31556	0.8929	41.3672	0.678
9.31611	0.8944	41.3678	0.6765
9.31667	0.8944	41.3683	0.6749
9.3175	0.896	41.3689	0.674
9.31806	0.8972	41.3694	0.6721
9.31806	0.8448	41.37	0.6721
9.335	0.8302	41.3706	0.6703
9.35167	0.8237	41.3711	0.67
9.36833	0.8212	41.3717	0.6687
9.385	0.8178	41.3722	0.6687
9.40167	0.816	41.3728	0.6675
9.41833	0.815	41.3731	0.6675
9.435	0.8132	41.3731	0.705
9.45167	0.8113	41.3897	0.7109
9.46833	0.8113	41.4064	0.7137
9.485	0.8098	41.4231	0.7158
9.50167	0.8082	41.4397	0.7174
9.51833	0.8073	41.4567	0.7192
9.535	0.8064	41.4733	0.7205
9.55167	0.8057	41.49	0.7214
9.56833	0.8051	41.5067	0.7217
9.585	0.8048	41.5233	0.7223
9.60167	0.8036	41.5403	0.7236
9.61833	0.8033	41.5569	0.7248
9.635	0.8033	41.5736	0.7251
9.65167	0.802	41.5903	0.7258
9.66861	0.8011	41.6069	0.7261
9.68528	0.8005	41.6239	0.7273
9.70194	0.7995	41.6406	0.7273
9.71861	0.7995	41.6572	0.7282
9.73528	0.7989	41.6739	0.7289
9.75194	0.7989	41.6906	0.7295
9.76861	0.798	41.7075	0.7295
9.78528	0.7977	41.7242	0.7298
9.80194	0.7974	41.7408	0.7301
9.81806	0.7971	41.7575	0.7307
9.81806	0.8584	41.7742	0.731
9.82	0.8584	41.7908	0.7313
9.82056	0.8581	41.8075	0.7313
9.82111	0.8625	41.8242	0.7326
9.82167	0.8665	41.8408	0.7316
9.8225	0.8665	41.8575	0.7326
9.82306	0.8705	41.8731	0.7326
9.82361	0.8746	41.8731	0.6901
9.82417	0.8783	41.8756	0.6901
9.825	0.8817	41.8761	0.6876
9.82556	0.8817	41.8769	0.6848
9.82611	0.8848	41.8775	0.6836
9.82667	0.8882	41.8781	0.6836
9.82722	0.8913	41.8786	0.6814
9.82778	0.8913	41.8792	0.6789
9.82833	0.8941	41.8797	0.6771
9.82889	0.8963	41.8803	0.6771
9.82944	0.8987	41.8811	0.6752
9.83028	0.9012	41.8817	0.6737
9.83083	0.9034	41.8822	0.6718
9.83139	0.9034	41.8828	0.6718
9.83194	0.9056	41.8833	0.6703
9.8325	0.9074	41.8839	0.669
9.83306	0.9074	41.8844	0.6678
9.83361	0.9096	41.885	0.6678
9.83417	0.9111	41.8856	0.6656
9.835	0.9127	41.8861	0.6641
9.835	0.8609	41.8867	0.6638
9.85167	0.8457	41.8872	0.6619
9.86833	0.8395	41.8878	0.6619
9.885	0.8364	41.8883	0.66
9.90167	0.834	41.8892	0.6591
9.91833	0.8312	41.8897	0.6585
9.935	0.8302	41.8897	0.6966
9.95167	0.8284	41.9064	0.7013
9.96833	0.8265	41.9233	0.7047
9.985	0.8256	41.94	0.7062
10.0017	0.8243	41.9567	0.7087
10.0183	0.8237	41.9733	0.7093
10.035	0.8225	41.9903	0.7106
10.0517	0.8219	42.0069	0.7121
10.0683	0.8212	42.0239	0.7134
10.085	0.8203	42.0406	0.714
10.1017	0.8194	42.0572	0.7146
10.1183	0.8188	42.0739	0.7143
10.135	0.8175	42.0906	0.7155
10.1517	0.8169	42.1072	0.7165
10.1683	0.8175	42.1242	0.7171
10.1853	0.816	42.1408	0.7174
10.2019	0.8169	42.1575	0.7177
10.2186	0.8166	42.1742	0.718
10.2353	0.8154	42.1908	0.7186
10.2519	0.815	42.2075	0.7192
10.2689	0.815	42.2242	0.7205
10.2856	0.8141	42.2408	0.7205
10.3022	0.8135	42.2575	0.7205
10.3189	0.8132	42.2742	0.7208
10.335	0.8126	42.2908	0.7208
10.335	0.8811	42.3075	0.7214
10.3375	0.8811	42.3242	0.7211
10.3381	0.8808	42.3408	0.722
10.3386	0.8854	42.3575	0.7211
10.3392	0.8854	42.3742	0.7217
10.3397	0.8894	42.3897	0.723
10.3403	0.8929	42.3897	0.6793
10.3408	0.8929	42.3925	0.6793
10.3414	0.8969	42.3931	0.6768
10.3419	0.9009	42.3936	0.6749
10.3425	0.9049	42.3942	0.6749
10.3431	0.9049	42.3947	0.6724
10.3436	0.9084	42.3953	0.6706
10.3442	0.9115	42.3961	0.6681
10.345	0.9142	42.3967	0.6669
10.3456	0.9167	42.3972	0.665
10.3461	0.9192	42.3978	0.6631
10.3467	0.9192	42.3983	0.6631
10.3475	0.9217	42.3989	0.6613
10.3481	0.9242	42.3994	0.66
10.3486	0.9263	42.4	0.66
10.3492	0.9285	42.4006	0.6588
10.35	0.9307	42.4011	0.6569
10.3506	0.9307	42.4017	0.6548
10.3511	0.9325	42.4022	0.6548
10.3517	0.9341	42.4031	0.6538
10.3517	0.8808	42.4036	0.6532
10.3683	0.8646	42.4042	0.651
10.385	0.8584	42.4047	0.6498
10.4017	0.8557	42.4053	0.6489
10.4183	0.8529	42.4061	0.6489
10.435	0.8501	42.4064	0.6473
10.4519	0.8485	42.4064	0.6861
10.4686	0.847	42.4231	0.691
10.4853	0.8451	42.4397	0.6935
10.5019	0.8439	42.4567	0.6957
10.5186	0.8433	42.4733	0.6979
10.5353	0.8417	42.49	0.6982
10.5519	0.8408	42.5067	0.7003
10.5686	0.8405	42.5233	0.7006
10.5853	0.8389	42.54	0.7013
10.6019	0.8386	42.5567	0.7019
10.6186	0.8371	42.5733	0.7037
10.6353	0.8361	42.59	0.7044
10.6519	0.8361	42.6067	0.7047
10.6689	0.8352	42.6233	0.7053
10.6856	0.8346	42.64	0.7053
10.7022	0.8336	42.6567	0.7062
10.7189	0.8318	42.6733	0.7062
10.7358	0.8315	42.69	0.7081
10.7525	0.8312	42.7067	0.7087
10.7692	0.8309	42.7233	0.7093
10.7858	0.8302	42.74	0.7099
10.8025	0.8305	42.7567	0.709
10.8192	0.8302	42.7733	0.7103
10.8358	0.8293	42.79	0.7093
10.8517	0.829	42.8067	0.7103
10.8517	0.8941	42.8233	0.7109
10.8542	0.8941	42.84	0.7112
10.8547	0.8944	42.8567	0.7112
10.8553	0.8991	42.8733	0.7118
10.8558	0.9037	42.89	0.7115
10.8564	0.9037	42.9064	0.7121
10.8569	0.9077	42.9064	0.6684
10.8575	0.9115	42.9089	0.6684
10.8583	0.9155	42.9097	0.6659
10.8589	0.9155	42.9103	0.6638
10.8594	0.9192	42.9108	0.6619
10.86	0.9229	42.9117	0.6619
10.8606	0.926	42.9122	0.6591
10.8614	0.9294	42.9128	0.6576
10.8619	0.9294	42.9133	0.6554
10.8625	0.9322	42.9139	0.6554
10.8631	0.9353	42.9144	0.6535
10.8636	0.9381	42.915	0.6526
10.8642	0.9381	42.9158	0.6504
10.8647	0.9409	42.9164	0.6492
10.8653	0.9428	42.9169	0.6476
10.8658	0.9446	42.9175	0.6476
10.8667	0.9468	42.9181	0.6458
10.8672	0.9468	42.9186	0.6448
10.8678	0.949	42.9192	0.6436
10.8683	0.9508	42.9197	0.6436
10.8683	0.8969	42.9203	0.6424
10.885	0.8823	42.9208	0.6402
10.9017	0.8755	42.9214	0.6402
10.9183	0.8718	42.9219	0.6399
10.9353	0.8687	42.9225	0.6377
10.9519	0.8668	42.9231	0.6377
10.9689	0.8646	42.9231	0.6765
10.9856	0.8631	42.9397	0.6824
11.0022	0.8615	42.9564	0.6842
11.0189	0.8612	42.9731	0.6867
11.0356	0.86	42.9897	0.6882
11.0522	0.8591	43.0064	0.6886
11.0689	0.8584	43.0231	0.6907
11.0856	0.8581	43.0397	0.691
11.1025	0.8569	43.0567	0.6923
11.1194	0.856	43.0733	0.6929
11.1364	0.8553	43.0903	0.6941
11.1531	0.855	43.1069	0.6948
11.17	0.8541	43.1236	0.6957
11.1867	0.8532	43.1403	0.6951
11.2033	0.8519	43.1569	0.6966
11.22	0.8513	43.1736	0.6969
11.2367	0.8507	43.1903	0.6979
11.2533	0.8504	43.2069	0.6985
11.27	0.8498	43.2236	0.6982
11.2867	0.8485	43.2403	0.6994
11.3033	0.8482	43.2569	0.6991
11.3203	0.8476	43.2736	0.7003
11.3369	0.8479	43.2903	0.7003
11.3536	0.8476	43.3072	0.7006
11.3683	0.847	43.3239	0.701
11.3683	0.913	43.3406	0.7013
11.3706	0.913	43.3572	0.7013
11.3711	0.9124	43.3739	0.7019
11.3717	0.9173	43.3906	0.7019
11.3725	0.9223	43.4072	0.7025
11.3731	0.9223	43.4231	0.7028
11.3736	0.9266	43.4231	0.6634
11.3742	0.9313	43.4253	0.6634
11.375	0.9353	43.4261	0.6597
11.3756	0.9391	43.4267	0.6579
11.3761	0.9425	43.4272	0.656
11.3767	0.9425	43.4278	0.6538
11.3772	0.9459	43.4283	0.6538
11.3778	0.9493	43.4289	0.652
11.3783	0.9527	43.4294	0.6501
11.3789	0.9527	43.43	0.6501
11.3797	0.9558	43.4306	0.6492
11.3803	0.9586	43.4314	0.6467
11.3808	0.9608	43.4319	0.6458
11.3814	0.9632	43.4325	0.6439
11.3819	0.9632	43.4331	0.6427
11.3825	0.9654	43.4336	0.6427
11.3831	0.9682	43.4342	0.6405
11.3836	0.9682	43.4347	0.6396
11.3842	0.9704	43.4353	0.638
11.3847	0.9728	43.4361	0.638
11.3853	0.9747	43.4367	0.6374
11.3853	0.9173	43.4372	0.6368
11.4019	0.9015	43.4378	0.6343
11.4186	0.8956	43.4386	0.6334
11.4356	0.8919	43.4392	0.6328
11.4522	0.8888	43.4397	0.6328
11.4689	0.8863	43.4397	0.6687
11.4858	0.8829	43.4564	0.6752
11.5025	0.8817	43.4731	0.678
11.5192	0.8811	43.49	0.6805
11.5358	0.8795	43.5067	0.682
11.5525	0.8783	43.5236	0.6839
11.5692	0.8767	43.5403	0.6833
11.5861	0.8755	43.5569	0.6848
11.6028	0.8752	43.5739	0.6861
11.6194	0.8736	43.5906	0.6879
11.6361	0.8733	43.6072	0.6886
11.6528	0.8718	43.6239	0.6886
11.6694	0.8702	43.6406	0.6898
11.6861	0.8696	43.6572	0.6901
11.7028	0.8693	43.6739	0.6907
11.7194	0.8684	43.6906	0.691
11.7361	0.8677	43.7072	0.6913
11.7528	0.8671	43.7239	0.692
11.7694	0.8662	43.7406	0.6926
11.7861	0.8662	43.7572	0.6929
11.8028	0.8646	43.7739	0.6938
11.8194	0.864	43.7906	0.6941
11.8361	0.8646	43.8075	0.6941
11.8528	0.8634	43.8244	0.6951
11.8694	0.8631	43.8411	0.6948
11.8856	0.8625	43.8578	0.6951
11.8856	0.9356	43.8744	0.6957
11.8883	0.9356	43.8911	0.6966
11.8889	0.9359	43.9081	0.6969
11.8894	0.9409	43.9247	0.6972
11.89	0.9462	43.9397	0.6969
11.8908	0.9508	43.9397	0.6563
11.8914	0.9508	43.9419	0.6563
11.8919	0.9552	43.9425	0.6541
11.8925	0.9592	43.9431	0.6517
11.8931	0.9635	43.9439	0.6498
11.8936	0.9635	43.9444	0.647
11.8942	0.9676	43.945	0.647
11.8947	0.9713	43.9456	0.6464
11.8956	0.9744	43.9464	0.6439
11.8961	0.9778	43.9469	0.643
11.8967	0.9778	43.9475	0.6402
11.8972	0.9806	43.9483	0.639
11.8978	0.9837	43.9489	0.6374
11.8983	0.9862	43.9494	0.6374
11.8989	0.9862	43.9503	0.6365
11.8994	0.989	43.9508	0.6349
11.9003	0.9914	43.9514	0.634
11.9008	0.9936	43.9519	0.6328
11.9014	0.9958	43.9528	0.6315
11.9019	0.998	43.9533	0.6315
11.9022	0.998	43.9539	0.6297
11.9022	0.9409	43.9544	0.6293
11.9189	0.9239	43.9553	0.6287
11.9356	0.9173	43.9558	0.6269
11.9522	0.913	43.9564	0.6259
11.9689	0.909	43.9564	0.6638
11.9856	0.9074	43.9731	0.67
12.0022	0.9053	43.9897	0.6734
12.0189	0.9037	44.0064	0.6746
12.0356	0.9012	44.0231	0.6774
12.0522	0.8994	44.0397	0.6793
12.0689	0.8981	44.0567	0.6805
12.0858	0.8966	44.0733	0.6814
12.1028	0.8956	44.0903	0.6827
12.1194	0.8938	44.1069	0.6836
12.1361	0.8941	44.1236	0.6833
12.1531	0.8925	44.1403	0.6848
12.1697	0.8916	44.1569	0.6861
12.1864	0.891	44.1736	0.687
12.2031	0.8901	44.1903	0.6882
12.2197	0.8894	44.2069	0.6882
12.2364	0.8888	44.2236	0.6886
12.2531	0.8863	44.2403	0.6886
12.2697	0.8863	44.2569	0.6901
12.2864	0.8854	44.2736	0.6904
12.3031	0.8851	44.2903	0.6901
12.3197	0.8842	44.3069	0.6904
12.3364	0.8832	44.3236	0.6913
12.3531	0.8829	44.3403	0.6917
12.3697	0.8823	44.3569	0.6923
12.3864	0.8823	44.3739	0.6926
12.4022	0.882	44.3906	0.6929
12.4022	0.9493	44.4072	0.6929
12.4042	0.9493	44.4239	0.6938
12.4047	0.9477	44.4406	0.6941
12.4056	0.9536	44.4564	0.6944
12.4061	0.9536	44.4564	0.6529
12.4067	0.9589	44.4586	0.6529
12.4072	0.9639	44.4592	0.6486
12.4081	0.9688	44.46	0.6476
12.4086	0.9732	44.4606	0.6476
12.4092	0.9778	44.4611	0.6461
12.4097	0.9815	44.4617	0.6436
12.4103	0.9815	44.4622	0.6411
12.4108	0.9852	44.4628	0.6411
12.4114	0.9887	44.4633	0.6402
12.4119	0.9887	44.4639	0.638
12.4125	0.9921	44.4647	0.6362
12.4131	0.9955	44.4653	0.6352
12.4136	0.9955	44.4661	0.6337
12.4142	0.9986	44.4667	0.6328
12.4147	1.0014	44.4672	0.6328
12.4156	1.0038	44.4678	0.6315
12.4161	1.0063	44.4683	0.6293
12.4167	1.0088	44.4689	0.6293
12.4172	1.011	44.4694	0.6278
12.4178	1.011	44.47	0.6269
12.4183	1.0131	44.4706	0.6259
12.4189	1.0153	44.4711	0.6259
12.4189	0.9583	44.4717	0.6247
12.4356	0.9415	44.4722	0.6231
12.4522	0.9347	44.4731	0.6219
12.4689	0.9294	44.4731	0.6603
12.4856	0.926	44.4897	0.6653
12.5022	0.9235	44.5067	0.669
12.5189	0.9211	44.5233	0.6721
12.5356	0.9189	44.54	0.674
12.5525	0.9173	44.5567	0.6758
12.5692	0.9155	44.5736	0.6765
12.5858	0.9142	44.5906	0.678
12.6028	0.913	44.6072	0.6796
12.6194	0.9118	44.6239	0.6811
12.6364	0.9102	44.6406	0.6811
12.6531	0.9093	44.6572	0.6827
12.6697	0.9084	44.6739	0.6833
12.6864	0.9062	44.6906	0.6842
12.7031	0.9062	44.7072	0.6833
12.7197	0.9059	44.7242	0.6848
12.7364	0.9043	44.7411	0.6861
12.7531	0.9043	44.7578	0.6867
12.7697	0.9034	44.7747	0.6873
12.7864	0.9022	44.7914	0.6886
12.8031	0.9025	44.8083	0.6886
12.8197	0.9012	44.825	0.6892
12.8364	0.9003	44.8419	0.6895
12.8531	0.9003	44.8586	0.6901
12.8697	0.9	44.8753	0.6901
12.8864	0.8997	44.8919	0.6901
12.9031	0.8984	44.9086	0.6907
12.9189	0.8975	44.9253	0.691
12.9189	0.9691	44.9419	0.6913
12.9211	0.9691	44.9589	0.6917
12.9217	0.9694	44.9731	0.692
12.9222	0.9753	44.9731	0.6501
12.9231	0.9753	44.9753	0.6501
12.9236	0.9809	44.9758	0.6483
12.9242	0.9859	44.9764	0.6452
12.9247	0.9905	44.9769	0.6452
12.9253	0.9905	44.9775	0.6439
12.9258	0.9955	44.9781	0.6402
12.9264	0.9998	44.9786	0.6402
12.9269	1.0045	44.9792	0.639
12.9275	1.0079	44.9797	0.6377
12.9283	1.0119	44.9803	0.6352
12.9289	1.0119	44.9808	0.6352
12.9294	1.0153	44.9814	0.634
12.9303	1.019	44.9819	0.6324
12.9308	1.0224	44.9825	0.6315
12.9314	1.0249	44.9831	0.6315
12.9322	1.0274	44.9836	0.6297
12.9328	1.0274	44.9842	0.6278
12.9333	1.0299	44.9847	0.6269
12.9339	1.0327	44.9853	0.6269
12.9344	1.0352	44.9858	0.6259
12.935	1.0352	44.9864	0.6244
12.9356	1.0373	44.9869	0.6225
12.9356	0.9815	44.9878	0.6207
12.9522	0.9626	44.9883	0.6207
12.9689	0.9539	44.9889	0.62
12.9858	0.9493	44.9897	0.6188
13.0028	0.9446	44.9897	0.6563
13.0194	0.9425	45.0064	0.6631
13.0361	0.9403	45.0231	0.6669
13.0528	0.9378	45.0397	0.669
13.0694	0.9353	45.0564	0.6703
13.0861	0.9344	45.0731	0.6727
13.1028	0.9322	45.0897	0.674
13.1194	0.9307	45.1064	0.6752
13.1361	0.9288	45.1231	0.6755
13.1528	0.9285	45.14	0.6774
13.1694	0.9263	45.1567	0.6786
13.1861	0.9248	45.1736	0.6799
13.2031	0.9242	45.1903	0.6805
13.2197	0.9226	45.2069	0.6808
13.2364	0.9229	45.2236	0.6817
13.2531	0.9211	45.2403	0.683
13.2697	0.9201	45.2569	0.6833
13.2864	0.918	45.2736	0.6842
13.3031	0.9186	45.2903	0.6842
13.32	0.9177	45.3069	0.6842
13.3367	0.917	45.3236	0.6848
13.3533	0.9161	45.3403	0.6864
13.37	0.9158	45.3569	0.687
13.3867	0.9149	45.3736	0.6876
13.4033	0.9133	45.3903	0.6879
13.42	0.9133	45.4069	0.6886
13.4356	0.9127	45.4236	0.6892
13.4356	0.9821	45.4403	0.6889
13.4378	0.9821	45.4569	0.6898
13.4386	0.9818	45.4736	0.6898
13.4392	0.9874	45.4897	0.6907
13.4397	0.9927	45.4897	0.6486
13.4403	0.9927	45.4922	0.6486
13.4408	0.9976	45.4928	0.6464
13.4414	1.0029	45.4933	0.6445
13.4419	1.0076	45.4942	0.6445
13.4425	1.0076	45.4947	0.6417
13.4433	1.0122	45.4953	0.6405
13.4439	1.0166	45.4958	0.639
13.4444	1.0209	45.4967	0.6377
13.445	1.0246	45.4972	0.6352
13.4456	1.0277	45.4978	0.6352
13.4464	1.0277	45.4983	0.634
13.4469	1.0311	45.4992	0.6328
13.4475	1.0342	45.4997	0.6306
13.4481	1.0376	45.5003	0.6287
13.4486	1.0376	45.5008	0.6287
13.4492	1.0404	45.5014	0.6287
13.4497	1.0432	45.5019	0.6266
13.4503	1.046	45.5025	0.625
13.4511	1.0485	45.5031	0.6238
13.4517	1.051	45.5036	0.6238
13.4522	1.051	45.5042	0.6216
13.4522	0.9952	45.5047	0.62
13.4689	0.9766	45.5056	0.6194
13.4856	0.9673	45.5061	0.6194
13.5022	0.962	45.5064	0.6188
13.5192	0.9583	45.5064	0.656
13.5358	0.9546	45.5231	0.6616
13.5525	0.9521	45.5397	0.6647
13.5692	0.9505	45.5564	0.6681
13.5858	0.9477	45.5731	0.6693
13.6025	0.9465	45.5897	0.6715
13.6192	0.9446	45.6064	0.6724
13.6358	0.9434	45.6231	0.6734
13.6525	0.9409	45.6397	0.6746
13.6692	0.9406	45.6567	0.6755
13.6861	0.9397	45.6733	0.6765
13.7028	0.9384	45.69	0.6774
13.7194	0.9363	45.7067	0.678
13.7361	0.9356	45.7233	0.6786
13.7528	0.9344	45.74	0.6802
13.7694	0.9335	45.7567	0.6805
13.7861	0.9328	45.7733	0.6814
13.8028	0.9319	45.79	0.6824
13.8194	0.9313	45.8067	0.683
13.8361	0.9304	45.8233	0.6836
13.8528	0.9291	45.84	0.6836
13.8694	0.9288	45.8569	0.6842
13.8861	0.9279	45.8739	0.6839
13.9031	0.9273	45.8906	0.6848
13.9197	0.9257	45.9072	0.6855
13.9364	0.9254	45.9239	0.6867
13.9522	0.9251	45.9406	0.6864
13.9522	0.997	45.9572	0.687
13.9547	0.997	45.9739	0.6879
13.9556	0.9967	45.9906	0.6879
13.9561	1.0029	46.0064	0.6886
13.9567	1.0085	46.0064	0.6489
13.9572	1.0144	46.0086	0.6489
13.9578	1.0144	46.0092	0.6461
13.9583	1.0197	46.0097	0.643
13.9589	1.0243	46.0103	0.6405
13.9594	1.0286	46.0108	0.6405
13.9603	1.0286	46.0114	0.6386
13.9608	1.033	46.0119	0.6365
13.9614	1.0379	46.0125	0.6349
13.9619	1.0417	46.0131	0.6349
13.9625	1.0451	46.0136	0.6334
13.9631	1.0451	46.0142	0.6321
13.9636	1.0482	46.0147	0.6297
13.9642	1.0519	46.0153	0.6297
13.9647	1.0553	46.0158	0.629
13.9653	1.0553	46.0164	0.6284
13.9658	1.0584	46.0169	0.6256
13.9664	1.0612	46.0178	0.6256
13.9669	1.0637	46.0183	0.6244
13.9675	1.0637	46.0189	0.6222
13.9681	1.0662	46.0194	0.6203
13.9686	1.068	46.02	0.6203
13.9689	1.068	46.0206	0.62
13.9689	1.0107	46.0211	0.6188
13.9856	0.9899	46.0217	0.6169
14.0022	0.9797	46.0222	0.6169
14.0189	0.9741	46.0228	0.6163
14.0356	0.9701	46.0231	0.6148
14.0522	0.9663	46.0231	0.6526
14.0689	0.9632	46.04	0.6585
14.0856	0.9595	46.0567	0.6625
14.1022	0.9577	46.0733	0.6644
14.1189	0.9549	46.09	0.6669
14.1356	0.9527	46.1067	0.6693
14.1522	0.9515	46.1233	0.6696
14.1689	0.9496	46.14	0.6715
14.1856	0.9484	46.1567	0.6731
14.2022	0.9465	46.1733	0.674
14.2189	0.9456	46.19	0.6743
14.2356	0.9437	46.2067	0.6758
14.2522	0.9428	46.2233	0.6765
14.2689	0.9412	46.24	0.6768
14.2856	0.9412	46.2569	0.6786
14.3022	0.9394	46.2736	0.6793
14.3189	0.9381	46.2903	0.6796
14.3356	0.9372	46.3069	0.6811
14.3525	0.9359	46.3239	0.6814
14.3692	0.9353	46.3408	0.6808
14.3858	0.9353	46.3578	0.6817
14.4025	0.9341	46.3744	0.6827
14.4192	0.9328	46.3911	0.6836
14.4361	0.9325	46.4078	0.6839
14.4528	0.9319	46.4244	0.6836
14.4689	0.9316	46.4414	0.6833
14.4689	1.0076	46.4581	0.6833
14.4717	1.0076	46.4747	0.6848
14.4722	1.0066	46.4914	0.6848
14.4728	1.0066	46.5083	0.6867
14.4733	1.0128	46.5233	0.6861
14.4739	1.0187	46.5233	0.6442
14.4744	1.0246	46.5258	0.6442
14.4753	1.0302	46.5264	0.6408
14.4758	1.0352	46.5269	0.6386
14.4764	1.0352	46.5275	0.6386
14.4769	1.0401	46.5281	0.6368
14.4775	1.0445	46.5286	0.6352
14.4781	1.0445	46.5292	0.6334
14.4786	1.0491	46.5297	0.6321
14.4792	1.0534	46.5303	0.6321
14.4797	1.0575	46.5308	0.63
14.4803	1.0609	46.5314	0.6287
14.4811	1.0609	46.5322	0.6272
14.4817	1.064	46.5328	0.6259
14.4822	1.0671	46.5333	0.6259
14.4828	1.0702	46.5339	0.6241
14.4836	1.073	46.5347	0.6219
14.4842	1.0755	46.5353	0.62
14.4847	1.0755	46.5358	0.6197
14.4853	1.0786	46.5364	0.6176
14.4856	1.0817	46.5369	0.6176
14.4856	1.0197	46.5375	0.6166
14.5025	0.9992	46.5381	0.6141
14.5192	0.9887	46.5386	0.6138
14.5358	0.9825	46.5392	0.6138
14.5525	0.9775	46.5397	0.612
14.5692	0.9747	46.54	0.612
14.5858	0.9701	46.54	0.6492
14.6025	0.9676	46.5567	0.6554
14.6192	0.9648	46.5733	0.6591
14.6358	0.9626	46.59	0.6619
14.6525	0.9604	46.6067	0.6634
14.6692	0.9592	46.6233	0.6659
14.6858	0.957	46.64	0.6675
14.7025	0.9558	46.6567	0.6696
14.7192	0.9536	46.6733	0.6693
14.7358	0.9524	46.6903	0.6715
14.7525	0.9508	46.7072	0.6724
14.7692	0.9502	46.7239	0.6734
14.7858	0.9493	46.7406	0.6743
14.8025	0.9474	46.7572	0.6749
14.8192	0.9462	46.7739	0.6755
14.8358	0.9446	46.7906	0.6765
14.8525	0.9446	46.8072	0.6774
14.8692	0.9437	46.8239	0.6777
14.8858	0.9425	46.8406	0.6786
14.9028	0.9415	46.8572	0.6796
14.9197	0.9412	46.8739	0.6805
14.9364	0.9406	46.8906	0.6805
14.9531	0.9391	46.9072	0.6814
14.9697	0.9384	46.9239	0.6817
14.9856	0.9378	46.9406	0.6824
14.9856	1.0082	46.9572	0.683
14.9878	1.0082	46.9739	0.6836
14.9883	1.0073	46.9906	0.6836
14.9889	1.0138	47.0072	0.6842
14.9894	1.0197	47.0239	0.6839
14.99	1.0197	47.04	0.6836
14.9906	1.0255	47.04	0.6411
14.9911	1.0305	47.0428	0.6411
14.9917	1.0355	47.0433	0.6393
14.9925	1.0355	47.0439	0.6365
14.9931	1.0401	47.0444	0.6349
14.9936	1.0448	47.0453	0.6331
14.9942	1.0491	47.0458	0.6331
14.9947	1.0538	47.0464	0.6312
14.9956	1.0538	47.0469	0.6284
14.9961	1.0578	47.0475	0.6275
14.9967	1.0615	47.0481	0.6275
14.9972	1.0649	47.0486	0.6262
14.9978	1.0649	47.0492	0.6231
14.9983	1.0683	47.0497	0.6231
14.9989	1.0714	47.0503	0.6219
14.9994	1.0742	47.0508	0.62
15	1.077	47.0517	0.6191
15.0006	1.077	47.0522	0.6172
15.0011	1.0801	47.0528	0.6166
15.0017	1.0826	47.0533	0.6141
15.0022	1.0851	47.0542	0.6141
15.0022	1.024	47.0547	0.6135
15.0192	1.0026	47.0553	0.612
15.0361	0.9927	47.0558	0.6114
15.0528	0.984	47.0567	0.6098
15.0694	0.979	47.0567	0.647
15.0864	0.9763	47.0733	0.6535
15.1031	0.9719	47.09	0.6569
15.1197	0.9688	47.1067	0.6591
15.1364	0.9666	47.1233	0.6613
15.1531	0.9645	47.14	0.6634
15.1697	0.9623	47.1567	0.6641
15.1867	0.9608	47.1733	0.6653
15.2033	0.9589	47.19	0.6675
15.2203	0.9564	47.2067	0.6681
15.2369	0.9549	47.2233	0.67
15.2536	0.9539	47.24	0.6703
15.2703	0.9524	47.2567	0.6706
15.2869	0.9518	47.2733	0.6718
15.3036	0.9508	47.29	0.6724
15.3203	0.9502	47.3067	0.674
15.3369	0.9484	47.3233	0.6746
15.3536	0.9474	47.34	0.6752
15.3703	0.9468	47.3567	0.6758
15.3869	0.9465	47.3733	0.6762
15.4036	0.9446	47.39	0.6771
15.4203	0.9443	47.4067	0.6777
15.4369	0.9443	47.4233	0.6786
15.4536	0.9437	47.44	0.6789
15.4706	0.9431	47.4567	0.6799
15.4872	0.9415	47.4733	0.6808
15.5022	0.9412	47.49	0.6811
15.5022	1.0184	47.5067	0.6817
15.505	1.0184	47.5233	0.682
15.5056	1.0184	47.54	0.682
15.5061	1.0246	47.5567	0.6827
15.5067	1.0246	47.5567	0.643
15.5072	1.0308	47.5586	0.643
15.5078	1.0364	47.5592	0.6402
15.5083	1.042	47.5597	0.6402
15.5089	1.042	47.5603	0.6371
15.5094	1.0469	47.5608	0.6349
15.51	1.0516	47.5614	0.6331
15.5106	1.0516	47.5619	0.6331
15.5111	1.0562	47.5625	0.6321
15.5119	1.0603	47.5631	0.6293
15.5125	1.0643	47.5639	0.6278
15.5131	1.068	47.5644	0.6266
15.5136	1.068	47.565	0.6244
15.5142	1.0714	47.5656	0.6244
15.5147	1.0745	47.5661	0.6225
15.5153	1.0782	47.5667	0.62
15.5161	1.082	47.5672	0.6197
15.5167	1.0854	47.5681	0.6197
15.5172	1.0854	47.5686	0.6176
15.5178	1.0882	47.5692	0.6169
15.5183	1.091	47.57	0.6145
15.5192	1.0938	47.5706	0.6132
15.5192	1.0324	47.5711	0.6123
15.5358	1.0097	47.5717	0.6123
15.5525	0.9976	47.5722	0.6114
15.5692	0.9921	47.5728	0.6104
15.5858	0.9862	47.5733	0.6089
15.6028	0.9821	47.5733	0.6458
15.6194	0.9778	47.59	0.652
15.6361	0.9747	47.6067	0.6548
15.6528	0.9728	47.6233	0.6576
15.6694	0.9704	47.64	0.6594
15.6861	0.9682	47.6567	0.6613
15.7028	0.967	47.6733	0.6631
15.7194	0.9635	47.69	0.6647
15.7361	0.9629	47.7067	0.6659
15.7531	0.9623	47.7236	0.6662
15.7697	0.9595	47.7403	0.6681
15.7864	0.9592	47.7569	0.6687
15.8031	0.9577	47.7736	0.669
15.8197	0.957	47.7903	0.6709
15.8364	0.9549	47.8069	0.6703
15.8533	0.9542	47.8236	0.6712
15.87	0.953	47.8406	0.6718
15.8867	0.9518	47.8575	0.6727
15.9033	0.9508	47.8742	0.6734
15.9203	0.9511	47.8908	0.674
15.9369	0.9496	47.9078	0.6746
15.9536	0.949	47.9244	0.6749
15.9703	0.9487	47.9411	0.6752
15.9872	0.9474	47.9578	0.6765
16.0039	0.9465	47.9744	0.6768
16.0192	0.9459	47.9911	0.6774
16.0192	1.0197	48.0078	0.678
16.0217	1.0197	48.0244	0.678
16.0225	1.0197	48.0411	0.6796
16.0231	1.0255	48.0578	0.6796
16.0236	1.0255	48.0733	0.6805
16.0242	1.0311	48.0733	0.6386
16.0247	1.0364	48.0758	0.6386
16.0253	1.0364	48.0767	0.6359
16.0258	1.0417	48.0772	0.6343
16.0264	1.0466	48.0778	0.6321
16.0272	1.0507	48.0783	0.629
16.0278	1.055	48.0792	0.6278
16.0283	1.0593	48.0797	0.6278
16.0289	1.0637	48.0803	0.6259
16.0297	1.0637	48.0808	0.6231
16.0303	1.0674	48.0814	0.6231
16.0308	1.0708	48.0819	0.6222
16.0314	1.0742	48.0825	0.6197
16.0319	1.0742	48.0831	0.6188
16.0325	1.0779	48.0836	0.6188
16.0331	1.0813	48.0842	0.6169
16.0336	1.0844	48.0847	0.6151
16.0342	1.0872	48.0856	0.6132
16.0347	1.0872	48.0861	0.6126
16.0353	1.09	48.0867	0.6114
16.0358	1.0925	48.0875	0.6098
16.0358	1.0327	48.0881	0.6098
16.0525	1.0097	48.0886	0.6083
16.0694	0.9998	48.0892	0.6076
16.0861	0.9927	48.0897	0.6052
16.1028	0.9877	48.09	0.6052
16.1194	0.9837	48.09	0.6417
16.1361	0.98	48.1067	0.6489
16.1531	0.9775	48.1233	0.652
16.1697	0.9759	48.14	0.6557
16.1864	0.9732	48.1567	0.6566
16.2031	0.9713	48.1733	0.6585
16.2197	0.9701	48.19	0.6603
16.2364	0.9685	48.2067	0.6619
16.2531	0.9679	48.2233	0.6628
16.2697	0.967	48.24	0.6641
16.2864	0.9657	48.2567	0.6641
16.3031	0.9632	48.2733	0.6659
16.32	0.9629	48.29	0.6669
16.3367	0.9617	48.3067	0.6681
16.3533	0.9601	48.3233	0.6684
16.37	0.9608	48.3403	0.6693
16.3867	0.9589	48.3569	0.67
16.4033	0.958	48.3736	0.6712
16.42	0.958	48.3906	0.6718
16.4367	0.9573	48.4072	0.6724
16.4533	0.9558	48.4239	0.6734
16.47	0.9552	48.4408	0.6737
16.4867	0.9542	48.4575	0.674
16.5033	0.9533	48.4742	0.6746
16.52	0.9533	48.4908	0.6749
16.5358	0.9521	48.5075	0.6749
16.5358	1.0277	48.5242	0.6758
16.5386	1.0277	48.5408	0.6765
16.5392	1.0274	48.5575	0.6774
16.5397	1.0333	48.5742	0.6771
16.5403	1.0333	48.59	0.678
16.5408	1.0389	48.59	0.6346
16.5414	1.0445	48.5925	0.6346
16.5419	1.0445	48.5931	0.6328
16.5425	1.0497	48.5936	0.6328
16.5431	1.0547	48.5942	0.6297
16.5436	1.0593	48.5947	0.6287
16.5442	1.0593	48.5953	0.6259
16.5447	1.064	48.5961	0.6241
16.5453	1.0677	48.5967	0.6241
16.5461	1.0714	48.5972	0.6213
16.5467	1.0745	48.5978	0.6197
16.5472	1.0786	48.5986	0.6179
16.5478	1.0786	48.5992	0.6166
16.5486	1.082	48.5997	0.6138
16.5492	1.0857	48.6003	0.6138
16.5497	1.0891	48.6011	0.6126
16.5503	1.0922	48.6017	0.611
16.5511	1.0947	48.6022	0.6101
16.5517	1.0947	48.6028	0.6086
16.5522	1.0969	48.6033	0.6086
16.5525	1.0993	48.6039	0.6067
16.5525	1.0379	48.6044	0.6048
16.5692	1.0166	48.605	0.6048
16.5858	1.0063	48.6056	0.603
16.6028	0.9995	48.6061	0.6024
16.6194	0.9942	48.6067	0.6011
16.6361	0.9911	48.6067	0.638
16.6528	0.9874	48.6236	0.6445
16.6694	0.9837	48.6403	0.6486
16.6864	0.9825	48.6569	0.6504
16.7031	0.9794	48.6736	0.6532
16.7197	0.9775	48.6903	0.6545
16.7367	0.9766	48.7069	0.656
16.7533	0.9756	48.7236	0.6576
16.77	0.9735	48.7403	0.6585
16.7867	0.9719	48.7569	0.6597
16.8033	0.9713	48.7736	0.661
16.8203	0.9691	48.7903	0.6622
16.8369	0.9679	48.8069	0.6631
16.8536	0.9673	48.8239	0.6641
16.8706	0.9666	48.8406	0.6644
16.8872	0.9648	48.8572	0.6653
16.9039	0.9632	48.8739	0.6662
16.9206	0.9639	48.8906	0.6684
16.9372	0.9626	48.9072	0.6693
16.9539	0.9626	48.9239	0.67
16.9706	0.9617	48.9406	0.669
16.9875	0.9611	48.9572	0.6693
17.0042	0.9595	48.9739	0.6703
17.0208	0.9595	48.9906	0.6718
17.0375	0.9589	49.0072	0.6721
17.0525	0.9583	49.0242	0.6731
17.0525	1.0305	49.0411	0.6737
17.055	1.0305	49.0578	0.6737
17.0556	1.0299	49.0744	0.6743
17.0561	1.0367	49.0911	0.6746
17.0567	1.0429	49.1067	0.6746
17.0575	1.0429	49.1067	0.6355
17.0581	1.0488	49.1089	0.6355
17.0586	1.0541	49.1094	0.6328
17.0592	1.0587	49.11	0.63
17.06	1.0637	49.1106	0.63
17.0606	1.0677	49.1111	0.6278
17.0611	1.0677	49.1119	0.6262
17.0617	1.072	49.1125	0.6234
17.0622	1.0758	49.1131	0.6216
17.0628	1.0801	49.1139	0.62
17.0633	1.0801	49.1144	0.62
17.0639	1.0844	49.115	0.6182
17.0647	1.0888	49.1156	0.6166
17.0653	1.0919	49.1161	0.6141
17.0658	1.0947	49.1169	0.6135
17.0664	1.0969	49.1175	0.6114
17.0672	1.0969	49.1181	0.6114
17.0678	1.1	49.1186	0.6104
17.0683	1.1027	49.1192	0.6089
17.0689	1.1058	49.1197	0.6061
17.0692	1.1058	49.1203	0.6061
17.0692	1.0463	49.1208	0.6052
17.0858	1.0246	49.1214	0.603
17.1025	1.0135	49.1219	0.6021
17.1192	1.0079	49.1225	0.6021
17.1358	1.0026	49.1231	0.6008
17.1528	0.9992	49.1236	0.599
17.1697	0.9952	49.1236	0.6355
17.1864	0.9936	49.1403	0.6417
17.2031	0.9908	49.1572	0.6461
17.2197	0.989	49.1739	0.6489
17.2364	0.9868	49.1906	0.6498
17.2531	0.9849	49.2072	0.6523
17.2697	0.9834	49.2239	0.6538
17.2864	0.9821	49.2406	0.6548
17.3031	0.9809	49.2572	0.656
17.3197	0.9794	49.2739	0.6569
17.3364	0.9784	49.2906	0.6579
17.3531	0.9772	49.3072	0.6591
17.3697	0.9766	49.3242	0.6594
17.3864	0.9763	49.3411	0.66
17.4031	0.975	49.3581	0.6616
17.4197	0.9744	49.375	0.6622
17.4364	0.9725	49.3917	0.6631
17.4531	0.9713	49.4083	0.6641
17.4697	0.9713	49.4253	0.6647
17.4864	0.9694	49.4419	0.6659
17.5031	0.9691	49.4586	0.6656
17.5197	0.9691	49.4756	0.6659
17.5364	0.9682	49.4922	0.6681
17.5533	0.9676	49.5089	0.6681
17.5692	0.967	49.5256	0.669
17.5692	1.0392	49.5422	0.67
17.5719	1.0392	49.5589	0.67
17.5725	1.0392	49.5756	0.6693
17.5731	1.0451	49.5922	0.6703
17.5736	1.0507	49.6089	0.6712
17.5744	1.0559	49.6236	0.6718
17.575	1.0559	49.6236	0.6315
17.5756	1.0606	49.6258	0.6315
17.5761	1.0655	49.6267	0.6284
17.5767	1.0702	49.6272	0.6266
17.5772	1.0702	49.6278	0.6241
17.5778	1.0745	49.6283	0.6241
17.5783	1.0786	49.6289	0.621
17.5789	1.0786	49.6294	0.62
17.5794	1.0823	49.63	0.6172
17.58	1.0863	49.6306	0.6172
17.5806	1.09	49.6311	0.6157
17.5811	1.09	49.6319	0.6141
17.5817	1.0931	49.6325	0.612
17.5822	1.0962	49.6331	0.611
17.5828	1.0993	49.6336	0.6089
17.5833	1.0993	49.6342	0.6089
17.5839	1.1021	49.6347	0.6073
17.5844	1.1046	49.6353	0.6052
17.5853	1.1068	49.6358	0.6052
17.5858	1.1096	49.6367	0.6027
17.5858	1.0491	49.6372	0.6017
17.6025	1.0277	49.6378	0.6008
17.6192	1.0187	49.6383	0.6008
17.6358	1.0107	49.6389	0.5986
17.6525	1.0073	49.6394	0.5986
17.6692	1.0026	49.64	0.5962
17.6858	1.0004	49.6403	0.5962
17.7028	0.998	49.6403	0.6324
17.7194	0.9945	49.6569	0.6383
17.7361	0.9936	49.6736	0.6421
17.7531	0.9918	49.6903	0.6448
17.7697	0.9911	49.7069	0.6467
17.7867	0.988	49.7236	0.6489
17.8033	0.9877	49.7403	0.6492
17.82	0.9859	49.7569	0.6517
17.8367	0.984	49.7736	0.6532
17.8533	0.9834	49.7906	0.6551
17.87	0.9825	49.8072	0.6551
17.8867	0.9821	49.8239	0.6563
17.9033	0.9815	49.8406	0.6576
17.92	0.9797	49.8572	0.6585
17.9367	0.9787	49.8739	0.6594
17.9533	0.9778	49.8906	0.6597
17.97	0.9775	49.9072	0.6603
17.9867	0.9772	49.9239	0.6619
[truncated: 1,596 more rows]
