# Supplementary material for: Defect engineering on V2O3 cathode for long-cycling aqueous zinc metal batteries
Source: Nat Commun. 2021 Nov 25;12:6878. doi: 10.1038/s41467-021-27203-w (PMC8617200; doi:10.1038/s41467-021-27203-w)
Supplement: Supplementary file 3 — Source data [file 41467_2021_27203_MOESM3_ESM.zip › Source-Data/Figure S21.xlsx]

## Sheet: Sheet1
Time	Voltage
X	Y
80981	0.8681
81041	0.8693
81101	0.8699
81161	0.8702
81221	0.8702
81281	0.8724
81341	0.8715
81402	0.8715
81462	0.8721
81522	0.8724
81583	0.8739
81643	0.8736
81704	0.8733
81764	0.8736
81810	0.8739
81810	0.8237
81821	0.8206
81823	0.8206
81826	0.8166
81829	0.8141
81833	0.807
81836	0.8042
81838	0.802
81840	0.802
81844	0.7971
81846	0.7946
81849	0.7921
81851	0.7893
81855	0.7884
81858	0.7856
81861	0.784
81863	0.7822
81866	0.7791
81868	0.7781
81872	0.776
81872	0.8169
81932	0.8259
81992	0.8302
82052	0.8349
82114	0.8374
82174	0.8395
82236	0.8405
82297	0.8423
82357	0.8429
82419	0.8439
82479	0.8457
82539	0.847
82599	0.8476
82659	0.8482
82720	0.8485
82781	0.8488
82842	0.8498
82902	0.8504
82962	0.851
83022	0.8529
83082	0.8529
83144	0.8529
83204	0.8535
83265	0.8541
83325	0.8544
83386	0.8547
83446	0.8553
83507	0.855
83567	0.8557
83628	0.8557
83672	0.856
83672	0.8057
83683	0.8026
83685	0.8026
83687	0.798
83689	0.7958
83692	0.7924
83694	0.7896
83696	0.7881
83701	0.7847
83703	0.7828
83706	0.78
83709	0.7778
83712	0.7747
83714	0.7723
83717	0.7704
83719	0.7692
83723	0.7661
83725	0.7651
83728	0.7626
