# Supplementary material for: Defect engineering on V2O3 cathode for long-cycling aqueous zinc metal batteries
Source: Nat Commun. 2021 Nov 25;12:6878. doi: 10.1038/s41467-021-27203-w (PMC8617200; doi:10.1038/s41467-021-27203-w)
Supplement: Supplementary file 3 — Source data [file 41467_2021_27203_MOESM3_ESM.zip › Source-Data/Figure S23.xlsx]

## Sheet: Sheet1
	1st cycle charge	1st cycle discharge	30th cycle charge	30th cycle discharge	500th cycle charge	500th cycle discharge
X	Y	Y	Y	Y	Y	Y
22	3	18	43	75	102	115
22.02	7	26	44	76	100	113
22.04	3	25	46	75	97	112
22.06	8	27	43	71	96	111
22.08	1	19	43	70	97	110
22.1	12	22	41	68	97	109
22.12	-2	24	41	69	99	112
22.14	4	26	42	69	99	113
22.16	5	23	46	73	101	115
22.18	7	22	45	73	101	117
22.2	13	21	46	71	98	117
22.22	0	24	44	70	96	116
22.24	-1	26	45	72	95	114
22.26	0	24	44	72	94	114
22.28	6	25	44	72	95	113
22.3	9	33	44	70	96	114
22.32	8	21	45	71	99	112
22.34	2	19	43	69	99	113
22.36	6	19	44	68	97	116
22.38	9	26	43	69	97	117
22.4	11	19	43	71	94	113
22.42	-1	29	40	70	93	112
22.44	2	22	42	70	92	112
22.46	8	25	42	68	95	113
22.48	5	20	44	68	96	111
22.5	13	26	43	67	94	114
22.52	9	28	44	68	94	115
22.54	7	27	43	68	94	116
22.56	6	27	42	72	94	114
22.58	8	25	44	71	94	112
22.6	8	26	44	73	92	113
22.62	9	29	46	70	93	111
22.64	9	19	45	70	93	112
22.66	3	21	44	68	93	113
22.68	9	23	44	68	94	114
22.7	7	24	44	69	94	115
22.72	7	21	43	71	96	114
22.74	3	22	45	70	95	114
22.76	6	16	44	70	93	115
22.78	5	26	45	70	92	114
22.8	9	27	45	71	93	115
22.82	13	21	43	70	95	116
22.84	3	19	43	71	97	116
22.86	1	20	41	71	99	117
22.88	-1	23	45	69	101	116
22.9	8	26	46	68	102	114
22.92	9	22	47	68	99	112
22.94	10	29	44	70	97	109
22.96	4	21	43	70	95	111
22.98	3	28	41	69	93	114
23	-4	28	41	70	94	118
23.02	3	15	42	69	94	118
23.04	10	19	45	69	95	115
23.06	19	20	45	70	96	112
23.08	2	32	45	71	96	110
23.1	4	26	44	72	97	111
23.12	7	37	45	72	95	115
23.14	9	22	46	72	96	117
23.16	3	31	45	70	97	115
23.18	16	24	42	68	96	110
23.2	11	26	43	68	94	109
23.22	8	23	44	68	93	109
23.24	5	26	47	72	94	111
23.26	5	32	46	74	93	112
23.28	7	15	46	76	93	111
23.3	-2	16	45	74	95	113
23.32	15	19	45	71	95	114
23.34	-1	32	45	69	97	114
23.36	9	31	46	69	95	117
23.38	4	25	46	69	96	117
23.4	2	19	45	71	97	118
23.42	9	15	44	69	98	115
23.44	12	28	43	68	97	112
23.46	4	26	42	68	96	112
23.48	8	28	43	71	96	112
23.5	10	31	46	72	97	113
23.52	1	18	46	73	94	114
23.54	11	24	45	70	96	115
23.56	0	30	44	68	98	114
23.58	2	24	44	64	99	114
23.6	9	28	44	62	97	113
23.62	11	25	42	64	96	111
23.64	12	20	41	68	95	111
23.66	-2	21	40	68	95	114
23.68	-3	20	40	68	94	114
23.7	-4	26	42	68	94	116
23.72	9	23	43	68	94	116
23.74	4	23	42	68	93	119
23.76	12	21	43	67	94	119
23.78	-1	21	44	67	96	118
23.8	5	23	45	68	96	117
23.82	5	24	45	68	96	116
23.84	2	22	43	68	98	114
23.86	10	24	43	68	97	113
23.88	12	30	43	67	97	114
23.9	10	25	43	69	96	115
23.92	5	27	44	69	95	116
23.94	7	25	44	71	95	115
23.96	2	23	44	71	94	115
23.98	-1	28	43	72	92	114
24	13	23	42	70	94	115
24.02	8	27	43	68	94	116
24.04	16	23	43	67	95	116
24.06	8	30	45	68	94	115
24.08	3	27	48	68	94	114
24.1	0	33	47	69	95	113
24.12	13	23	47	71	97	114
24.14	10	23	45	73	97	118
24.16	5	29	44	76	100	118
24.18	2	24	45	78	100	119
24.2	0	31	45	77	99	118
24.22	8	28	47	75	98	117
24.24	12	31	48	72	99	120
24.26	9	29	47	69	100	121
24.28	13	25	46	69	101	121
24.3	15	26	44	69	103	120
24.32	17	22	42	72	104	117
24.34	6	24	44	74	103	115
24.36	4	28	46	75	103	116
24.38	14	38	49	75	102	119
24.4	16	21	50	77	101	123
24.42	6	23	50	78	100	125
24.44	8	23	52	77	100	124
24.46	12	16	52	75	101	122
24.48	12	31	51	73	100	120
24.5	11	35	49	73	98	119
24.52	12	30	47	75	97	119
24.54	7	25	48	75	96	122
24.56	8	18	46	77	93	123
24.58	3	16	45	76	95	123
24.6	7	31	46	73	96	120
24.62	6	31	47	71	97	118
24.64	16	28	46	68	100	118
24.66	5	28	47	66	98	119
24.68	2	26	47	67	99	120
24.7	6	26	49	67	99	122
24.72	7	28	48	71	97	119
24.74	6	20	49	71	97	117
24.76	13	22	49	73	96	115
24.78	7	19	49	73	95	114
24.8	5	21	47	72	95	114
24.82	5	23	47	69	93	114
24.84	5	24	44	68	92	117
24.86	4	26	42	69	93	115
24.88	7	21	43	71	94	114
24.9	2	22	45	71	94	114
24.92	-4	30	46	73	94	115
24.94	6	26	45	72	91	117
24.96	2	23	44	72	90	118
24.98	9	31	45	69	91	118
25	9	21	43	69	89	117
25.02	11	23	43	68	92	114
25.04	5	18	46	68	94	113
25.06	3	26	46	66	95	113
25.08	5	22	47	68	96	115
25.1	7	28	44	69	95	115
25.12	3	22	43	70	94	116
25.14	0	29	43	69	93	113
25.16	12	19	42	68	88	113
25.18	12	22	41	66	88	111
25.2	9	24	44	66	87	114
25.22	8	25	43	65	91	116
25.24	6	18	44	66	93	117
25.26	-1	24	42	67	92	116
25.28	3	23	43	68	93	117
25.3	11	28	43	69	93	116
25.32	10	23	45	67	91	116
25.34	7	22	46	68	93	115
25.36	-2	22	47	67	92	115
25.38	-4	17	45	68	91	110
25.4	3	23	43	68	91	110
25.42	17	26	41	70	90	112
25.44	2	28	42	69	90	113
25.46	12	27	44	72	90	116
25.48	-1	16	45	68	92	115
25.5	3	24	48	64	93	115
25.52	-2	24	47	64	93	114
25.54	6	31	47	67	91	112
25.56	1	25	43	70	90	114
25.58	8	19	40	71	90	113
25.6	6	19	40	68	89	115
25.62	10	22	40	68	91	116
25.64	3	26	41	65	90	115
25.66	3	30	41	64	92	115
25.68	1	22	42	67	92	114
25.7	6	23	44	69	92	114
25.72	4	24	46	71	91	113
25.74	1	25	45	69	93	114
25.76	13	25	46	66	93	114
25.78	7	25	45	66	95	114
25.8	9	21	44	68	93	115
25.82	1	26	42	69	93	116
25.84	1	25	40	69	91	115
25.86	4	24	41	68	90	115
25.88	1	23	43	67	89	111
25.9	5	25	44	65	90	112
25.92	1	26	43	65	90	112
25.94	12	26	42	66	91	114
25.96	6	20	43	69	92	117
25.98	9	23	44	71	92	119
26	6	23	45	69	91	117
26.02	-3	27	46	66	92	116
26.04	-2	18	47	65	91	114
26.06	9	22	47	65	92	115
26.08	7	27	44	66	91	115
26.1	13	24	44	69	91	115
26.12	-1	20	43	71	92	115
26.14	8	18	43	73	90	114
26.16	6	23	41	73	91	115
26.18	4	24	43	71	92	115
26.2	1	25	46	68	91	116
26.22	-2	21	47	65	91	117
26.24	0	26	48	62	91	116
26.26	10	20	46	65	91	115
26.28	5	23	44	66	89	114
26.3	8	26	41	68	89	114
26.32	6	24	39	67	89	114
26.34	0	21	41	66	89	116
26.36	-5	27	43	67	90	117
26.38	10	19	46	68	91	116
26.4	9	26	48	67	91	115
26.42	13	19	46	68	90	115
26.44	6	22	45	66	89	114
26.46	-3	28	41	66	90	113
26.48	-4	19	41	64	89	113
26.5	3	23	42	65	91	114
26.52	2	20	44	67	93	116
26.54	11	23	46	67	94	118
26.56	12	23	47	66	92	119
26.58	4	21	46	63	90	119
26.6	-4	24	44	62	90	118
26.62	3	27	43	63	90	115
26.64	4	24	43	65	90	111
26.66	6	28	43	68	91	111
26.68	3	25	42	70	90	112
26.7	2	19	43	70	91	115
26.72	7	19	44	70	90	116
26.74	3	22	42	67	91	116
26.76	2	24	41	65	92	117
26.78	4	29	43	62	90	114
26.8	3	18	45	62	90	114
26.82	5	22	47	64	87	112
26.84	3	17	47	65	85	112
26.86	5	22	45	66	86	114
26.88	5	22	44	66	87	115
26.9	5	22	41	65	89	115
26.92	6	23	40	64	90	115
26.94	4	18	43	64	90	115
26.96	8	26	44	66	92	115
26.98	8	21	47	68	91	114
27	4	22	46	68	92	114
27.02	5	24	43	67	92	113
27.04	1	29	41	65	90	112
27.06	3	27	40	64	89	113
27.08	6	18	40	64	89	113
27.1	1	15	42	64	89	116
27.12	3	22	43	65	88	117
27.14	10	20	45	66	89	119
27.16	7	22	43	67	91	119
27.18	1	22	43	67	92	117
27.2	11	26	42	67	91	114
27.22	9	22	43	67	90	111
27.24	3	28	45	69	90	111
27.26	2	21	45	68	89	113
27.28	3	20	44	68	88	114
27.3	-5	27	43	65	89	118
27.32	-1	19	44	65	90	118
27.34	5	21	45	64	91	118
27.36	9	20	46	62	90	115
27.38	3	19	47	62	89	114
27.4	7	26	48	63	89	117
27.42	0	22	47	65	90	119
27.44	4	20	44	67	90	120
27.46	4	20	43	65	90	120
27.48	-1	19	44	67	90	115
27.5	4	30	45	68	89	113
27.52	7	31	45	68	89	111
27.54	2	22	44	67	90	111
27.56	9	22	45	67	90	113
27.58	4	18	43	69	90	112
27.6	10	18	41	69	89	114
27.62	2	23	43	68	88	115
27.64	-2	24	45	68	87	116
27.66	2	29	46	67	86	117
27.68	4	21	47	66	87	115
27.7	-1	22	45	64	89	113
27.72	7	20	43	65	88	113
27.74	6	22	42	65	89	115
27.76	7	20	42	68	89	118
27.78	-2	22	46	67	88	121
27.8	6	27	47	67	87	119
27.82	6	24	48	65	87	116
27.84	3	26	46	64	86	111
27.86	0	20	43	63	87	110
27.88	5	15	41	63	89	112
27.9	1	24	42	64	89	115
27.92	7	24	43	66	91	118
27.94	4	25	44	64	91	121
27.96	6	28	43	64	89	118
27.98	7	28	44	65	88	117
28	1	20	44	67	87	114
28.02	6	24	44	68	87	114
28.04	-4	24	45	68	88	114
28.06	6	22	47	70	88	113
28.08	0	21	47	70	91	115
28.1	3	31	45	67	92	117
28.12	4	29	44	66	93	117
28.14	0	19	45	65	94	116
28.16	5	28	44	64	92	115
28.18	0	19	43	63	89	116
28.2	4	22	43	64	88	115
28.22	-5	23	42	62	89	115
28.24	-3	20	42	63	88	114
28.26	11	20	43	64	89	112
28.28	3	23	46	66	90	112
28.3	6	20	47	68	90	110
28.32	0	24	48	67	89	109
28.34	5	21	46	67	88	111
28.36	0	23	45	67	88	111
28.38	9	15	44	63	90	112
28.4	7	25	42	63	89	111
28.42	8	21	43	61	90	113
28.44	6	22	44	61	89	113
28.46	-5	28	43	61	90	114
28.48	-1	21	43	61	91	115
28.5	-1	19	42	63	89	115
28.52	4	23	42	64	90	114
28.54	12	20	44	65	92	115
28.56	0	18	44	66	90	114
28.58	2	29	44	65	92	114
28.6	8	23	44	63	92	114
28.62	3	17	43	62	91	115
28.64	0	21	43	62	90	115
28.66	6	20	44	63	89	115
28.68	6	20	44	63	90	114
28.7	2	24	45	65	91	115
28.72	5	25	43	66	91	114
28.74	-1	21	44	65	92	114
28.76	-3	24	44	66	91	115
28.78	1	26	42	68	90	116
28.8	12	22	43	68	89	118
28.82	4	20	41	68	89	118
28.84	2	23	41	65	88	119
28.86	7	24	42	64	88	120
28.88	0	20	41	62	92	122
28.9	1	32	45	62	93	122
28.92	4	19	46	64	94	122
28.94	5	21	46	67	94	118
28.96	5	29	47	69	93	116
28.98	9	23	46	71	91	114
29	-5	24	45	72	89	114
29.02	2	20	45	69	88	113
29.04	-1	23	45	68	91	115
29.06	4	23	45	67	90	116
29.08	12	18	46	64	89	116
29.1	5	24	42	65	88	114
29.12	-1	21	39	64	87	113
29.14	2	24	39	64	87	113
29.16	0	30	40	65	88	111
29.18	10	23	42	65	87	111
29.2	-3	21	45	66	88	113
29.22	2	21	46	66	90	114
29.24	6	17	46	65	89	116
29.26	4	17	45	65	90	115
29.28	3	20	42	65	89	113
29.3	5	24	42	64	89	115
29.32	-1	27	41	63	90	113
29.34	-2	22	42	62	89	114
29.36	5	22	41	63	89	116
29.38	-1	17	42	63	89	116
29.4	3	19	44	63	88	117
29.42	9	31	45	64	88	116
29.44	2	22	45	66	86	114
29.46	6	20	45	67	86	115
29.48	-3	19	43	67	89	114
29.5	-5	16	41	65	90	114
29.52	3	26	39	64	92	114
29.54	5	20	40	63	93	112
29.56	3	24	42	63	92	112
29.58	9	20	44	61	91	113
29.6	-2	26	45	63	86	112
29.62	1	25	46	64	85	114
29.64	2	16	44	64	86	112
29.66	4	18	43	63	86	112
29.68	3	19	42	62	89	113
29.7	1	27	42	63	90	112
29.72	-1	33	41	63	91	114
29.74	-3	23	43	64	89	116
29.76	3	20	43	64	87	115
29.78	4	16	43	64	87	115
29.8	6	17	43	63	87	111
29.82	1	21	45	63	88	112
29.84	-1	23	46	64	89	114
29.86	3	24	45	64	90	113
29.88	-3	29	44	63	91	114
29.9	2	21	43	63	89	114
29.92	2	24	44	63	90	112
29.94	7	19	44	65	88	113
29.96	2	21	41	66	87	112
29.98	-2	22	41	68	87	114
30	1	15	40	67	87	116
30.02	4	25	40	66	87	114
30.04	2	19	43	64	87	113
30.06	9	21	44	63	88	111
30.08	2	26	45	64	89	109
30.1	3	21	44	64	89	112
30.12	1	27	40	64	88	113
30.14	-2	22	40	65	87	115
30.16	-1	20	41	63	87	117
30.18	3	20	41	64	87	116
30.2	4	26	43	64	88	116
30.22	2	21	43	65	89	116
30.24	1	23	44	66	89	116
30.26	1	20	42	66	90	116
30.28	-3	24	42	64	88	116
30.3	5	19	42	63	87	114
30.32	-4	22	43	62	88	113
30.34	0	18	44	62	89	112
30.36	-1	23	43	64	89	111
30.38	-2	23	40	64	87	112
30.4	8	23	39	66	86	114
30.42	-1	23	38	66	86	112
30.44	-1	18	40	66	87	114
30.46	-1	21	43	65	87	113
30.48	-5	23	45	64	88	111
30.5	3	19	46	65	87	113
30.52	9	18	45	66	87	111
30.54	1	22	41	66	86	114
30.56	-3	20	39	66	86	116
30.58	3	26	39	65	88	115
30.6	0	21	41	66	90	116
30.62	2	26	44	64	89	114
30.64	4	27	46	64	89	113
30.66	5	26	46	65	89	113
30.68	-1	17	44	64	90	111
30.7	3	25	43	65	90	113
30.72	5	18	41	64	91	113
30.74	1	17	41	63	90	113
30.76	1	26	43	63	90	112
30.78	8	17	43	62	90	112
30.8	-3	27	45	64	90	113
30.82	1	29	44	64	89	112
30.84	4	19	41	65	90	112
30.86	-1	23	39	65	91	111
30.88	2	17	38	65	91	111
30.9	-2	17	40	63	89	110
30.92	1	20	44	62	88	109
30.94	1	22	45	61	88	110
30.96	7	29	47	62	88	110
30.98	5	25	46	61	86	111
31	0	24	43	62	87	112
31.02	2	18	39	63	87	112
31.04	-2	15	39	65	87	114
31.06	2	17	39	66	84	113
31.08	4	24	40	67	84	113
31.1	4	20	42	68	84	112
31.12	2	25	42	65	84	111
31.14	3	23	41	63	84	111
31.16	1	28	41	62	85	112
31.18	3	17	41	60	86	112
31.2	-5	22	44	63	87	114
31.22	1	21	45	67	87	114
31.24	-2	16	45	67	89	114
31.26	2	21	43	69	90	112
31.28	1	25	40	67	90	110
31.3	2	21	39	64	89	110
31.32	1	22	38	63	88	110
31.34	3	18	41	61	85	110
31.36	3	28	42	62	84	111
31.38	2	22	42	62	84	112
31.4	3	18	44	61	85	113
31.42	-3	24	43	62	86	113
31.44	1	19	43	64	87	114
31.46	10	19	44	66	89	114
31.48	0	27	43	67	87	113
31.5	9	22	43	67	86	113
31.52	3	24	44	66	87	112
31.54	1	22	42	63	86	112
31.56	2	22	42	61	87	114
31.58	-4	22	43	62	86	113
31.6	-5	21	41	63	87	113
31.62	5	16	41	65	87	113
31.64	-3	23	40	68	87	112
31.66	4	23	41	68	86	112
31.68	11	16	42	69	87	112
31.7	2	18	45	66	89	111
31.72	5	19	46	63	91	111
31.74	2	23	46	63	90	109
31.76	-2	20	45	62	91	109
31.78	3	22	42	62	91	110
31.8	-3	23	41	62	89	112
31.82	-2	16	41	64	86	112
31.84	6	28	41	65	86	114
31.86	-4	22	42	65	86	114
31.88	3	18	41	66	87	113
31.9	3	20	41	67	89	113
31.92	-2	16	41	66	90	113
31.94	3	17	41	65	90	113
31.96	5	20	41	65	91	112
31.98	2	19	43	64	90	110
32	0	21	44	64	89	109
32.02	3	17	43	64	86	109
32.04	0	25	42	65	86	109
32.06	-3	19	40	68	87	111
32.08	0	19	39	67	87	112
32.1	0	17	40	67	86	115
32.12	2	27	40	66	87	116
32.14	2	23	41	63	88	114
32.16	4	23	41	62	87	112
32.18	6	25	41	61	88	110
32.2	-1	20	42	62	88	108
32.22	2	20	43	66	88	110
32.24	-2	19	45	66	88	112
32.26	3	24	47	66	87	113
32.28	4	23	45	66	88	114
32.3	4	21	45	64	88	112
32.32	2	19	43	63	88	111
32.34	1	16	41	63	88	111
32.36	3	17	41	62	87	110
32.38	-4	21	42	65	87	112
32.4	6	15	42	65	87	114
32.42	6	27	43	64	86	114
32.44	0	24	43	64	86	114
32.46	4	23	43	64	85	112
32.48	-2	28	43	66	84	111
32.5	7	17	44	65	86	111
32.52	6	25	42	66	88	111
32.54	1	18	42	67	91	111
32.56	3	23	42	67	93	111
32.58	4	21	40	67	92	112
32.6	2	20	42	64	90	113
32.62	2	22	44	65	89	113
32.64	13	22	44	65	88	114
32.66	1	23	46	64	87	113
32.68	6	22	43	69	88	112
32.7	2	18	42	70	89	113
32.72	-4	20	43	72	89	114
32.74	5	20	42	75	88	115
32.76	4	22	44	72	89	116
32.78	7	31	46	74	91	117
32.8	9	24	47	73	93	117
32.82	0	27	48	72	94	118
32.84	7	22	48	76	97	118
32.86	8	23	47	75	99	120
32.88	6	21	49	76	98	121
32.9	16	26	49	77	96	123
32.92	11	24	49	72	96	123
32.94	0	29	47	74	94	121
32.96	12	32	47	73	94	120
32.98	0	25	48	73	95	118
33	2	32	49	76	95	118
33.02	12	30	50	77	97	119
33.04	1	24	52	78	98	122
33.06	19	30	52	78	98	127
33.08	10	26	53	75	99	127
33.1	6	27	54	79	99	128
33.12	13	26	55	77	98	124
33.14	4	20	55	78	97	123
33.16	15	24	54	77	95	125
33.18	8	29	51	74	95	124
33.2	13	29	49	74	95	125
33.22	10	32	47	72	93	123
33.24	2	29	46	71	92	120
33.26	4	24	48	73	91	119
33.28	7	22	48	72	89	118
33.3	2	21	48	72	88	120
33.32	9	27	48	69	88	123
33.34	5	23	46	66	88	120
33.36	2	26	46	65	87	119
33.38	2	27	45	67	88	117
33.4	-1	19	45	68	87	113
33.42	3	23	46	71	86	114
33.44	6	24	45	72	87	114
33.46	5	22	45	69	87	114
33.48	6	23	46	67	86	115
33.5	4	19	44	63	85	113
33.52	1	24	44	62	84	112
33.54	1	28	43	65	85	111
33.56	3	19	42	67	85	110
33.58	1	25	41	72	85	112
33.6	-2	18	40	74	85	113
33.62	3	16	40	73	85	114
33.64	-2	21	42	70	85	115
33.66	3	17	42	65	85	114
33.68	4	22	44	63	85	112
33.7	0	21	44	62	86	109
33.72	0	22	44	61	87	108
33.74	-4	28	43	64	87	110
33.76	-4	20	41	65	86	112
33.78	-5	24	40	66	85	112
33.8	-5	27	41	66	84	114
33.82	4	17	41	66	85	113
33.84	1	22	42	64	85	111
33.86	1	19	44	65	86	111
33.88	0	15	46	64	86	111
33.9	-2	21	46	64	85	113
33.92	3	22	44	64	85	114
33.94	0	22	44	64	85	113
33.96	3	25	43	65	85	112
33.98	-1	26	42	65	83	110
34	1	23	40	64	84	108
34.02	-1	19	40	64	85	109
34.04	5	22	41	63	85	109
34.06	5	16	42	64	84	111
34.08	4	18	43	64	85	112
34.1	-4	21	43	66	85	112
34.12	-2	18	43	66	84	110
34.14	-5	22	43	65	82	108
34.16	-5	17	43	65	84	108
34.18	4	15	44	63	85	109
34.2	6	19	45	64	86	111
34.22	3	19	44	65	86	113
34.24	4	24	43	65	87	114
34.26	-5	18	42	64	86	113
34.28	3	23	40	64	85	110
34.3	0	19	40	63	84	108
34.32	-5	16	40	62	85	108
34.34	-4	25	39	62	86	109
34.36	7	27	41	63	86	111
34.38	2	18	42	63	88	115
34.4	3	18	43	65	88	115
34.42	4	22	43	64	87	116
34.44	1	20	43	64	87	112
34.46	-4	17	44	63	85	110
34.48	0	27	43	60	84	108
34.5	-5	21	43	60	85	106
34.52	-4	20	43	59	85	106
34.54	0	24	42	59	86	110
34.56	1	26	41	63	84	111
34.58	-3	15	40	64	84	113
34.6	7	19	39	66	84	113
34.62	3	21	39	66	82	112
34.64	3	17	41	65	84	110
34.66	2	23	44	64	85	108
34.68	-1	31	45	64	85	109
34.7	4	23	45	63	85	109
34.72	-2	25	43	61	85	110
34.74	1	26	41	61	85	112
34.76	-1	25	40	61	84	112
34.78	1	17	40	62	83	113
34.8	0	19	41	63	83	112
34.82	2	19	43	64	82	110
34.84	-1	16	46	68	83	110
34.86	-3	19	46	67	84	110
34.88	4	18	45	64	84	109
34.9	-2	25	43	64	86	109
34.92	-2	24	41	60	86	108
34.94	-1	17	39	58	86	110
34.96	3	23	39	59	84	110
34.98	-1	16	41	61	83	111
35	9	25	42	64	83	111
35.02	0	20	44	66	83	110
35.04	-2	21	45	66	84	109
35.06	-1	17	42	66	84	108
35.08	1	24	40	63	85	107
35.1	-3	24	39	62	86	108
35.12	-1	19	38	60	86	109
35.14	5	15	37	60	85	111
35.16	-3	21	38	61	84	112
35.18	-3	20	40	61	85	110
35.2	1	16	41	63	86	112
35.22	2	19	40	63	87	111
35.24	0	23	40	63	87	111
35.26	1	22	38	64	88	111
35.28	3	26	38	64	88	114
35.3	6	25	39	64	86	114
35.32	-3	16	39	64	83	114
35.34	1	19	40	63	83	111
35.36	4	18	41	62	82	112
35.38	-1	18	41	62	82	110
35.4	3	20	42	61	83	109
35.42	1	28	40	61	85	109
35.44	0	16	41	65	86	109
35.46	-1	19	42	65	87	108
35.48	3	19	41	68	87	110
35.5	-4	16	41	69	85	112
35.52	-3	19	41	68	86	114
35.54	0	16	40	68	87	113
35.56	1	23	41	66	85	112
35.58	2	22	43	66	85	109
35.6	0	22	43	65	85	107
35.62	4	20	43	63	85	105
35.64	1	25	44	63	85	107
35.66	2	16	43	62	84	109
35.68	3	20	42	63	86	111
35.7	1	17	43	65	86	112
35.72	-2	16	42	64	85	112
35.74	0	19	41	64	86	112
35.76	7	19	42	63	86	111
35.78	0	25	42	64	85	109
35.8	2	22	40	63	84	108
35.82	1	25	39	62	84	108
35.84	-3	21	38	64	84	108
35.86	2	21	39	67	86	109
35.88	-1	17	40	67	85	111
35.9	-1	18	42	66	85	112
35.92	1	21	47	67	85	113
35.94	7	19	49	68	84	112
35.96	-1	23	47	66	85	112
35.98	5	24	44	64	87	112
36	-3	24	41	64	89	111
36.02	-4	20	38	64	90	111
36.04	1	17	37	63	92	110
36.06	0	21	38	62	93	111
36.08	3	18	43	66	92	110
36.1	8	24	44	69	91	111
36.12	9	26	43	71	94	112
36.14	6	22	41	74	93	114
36.16	8	17	40	74	94	116
36.18	4	29	38	74	95	119
36.2	5	19	39	71	96	122
36.22	4	25	41	71	97	124
36.24	1	37	46	73	98	125
36.26	6	24	49	75	98	125
36.28	3	30	52	76	100	123
36.3	8	41	52	77	99	121
36.32	14	23	52	77	100	120
36.34	13	20	52	77	98	122
36.36	14	25	50	76	96	119
36.38	15	33	48	79	95	119
36.4	9	26	46	81	94	123
36.42	8	35	47	82	91	124
36.44	8	33	47	80	91	124
36.46	7	25	50	78	91	127
36.48	10	25	53	75	89	127
36.5	7	22	55	73	90	126
36.52	12	18	54	71	89	124
36.54	8	20	51	72	88	123
36.56	0	29	48	72	88	121
36.58	2	22	47	71	87	118
36.6	4	27	45	70	87	113
36.62	0	33	46	69	86	111
36.64	-2	19	47	66	86	109
36.66	2	18	45	65	87	109
36.68	-4	20	44	63	86	112
36.7	2	15	43	63	86	113
36.72	2	15	44	63	85	114
36.74	0	20	44	63	86	116
36.76	0	18	43	63	85	115
36.78	3	20	43	64	84	113
36.8	6	26	42	65	85	110
36.82	0	26	41	65	85	110
36.84	1	22	40	65	84	109
36.86	0	22	40	64	84	108
36.88	-4	17	40	63	83	110
36.9	-4	16	38	63	84	113
36.92	-2	15	38	62	84	113
36.94	1	19	39	62	84	111
36.96	1	24	40	62	86	110
36.98	5	23	41	62	85	108
37	7	24	41	62	85	107
37.02	0	20	40	64	84	106
37.04	2	17	41	64	84	108
37.06	-2	19	40	65	83	109
37.08	-3	20	39	65	83	111
37.1	4	19	39	63	83	111
37.12	1	20	40	62	83	111
37.14	-1	18	40	62	83	112
37.16	2	19	40	62	84	112
37.18	5	22	42	62	84	114
37.2	-2	19	43	61	85	113
37.22	-4	19	43	61	84	111
37.24	4	21	43	61	82	111
37.26	1	22	42	61	82	110
37.28	0	16	41	61	81	108
37.3	2	16	40	64	83	109
37.32	0	29	41	65	83	109
37.34	-2	19	41	64	85	108
37.36	-5	21	42	62	86	107
37.38	0	18	42	61	85	108
37.4	-5	24	40	60	85	108
37.42	-1	15	39	59	84	110
37.44	-1	20	38	59	83	111
37.46	7	22	39	62	84	111
37.48	0	16	39	63	84	112
37.5	1	19	41	63	85	111
37.52	-5	22	42	62	84	110
37.54	0	26	41	61	83	110
37.56	-5	17	41	60	83	107
37.58	-1	24	40	60	83	108
37.6	-1	15	40	60	83	108
37.62	2	18	40	61	82	108
37.64	3	16	40	62	82	108
37.66	4	20	41	62	81	110
37.68	1	18	40	61	80	110
37.7	-1	18	39	62	80	111
37.72	-3	20	40	62	82	111
37.74	3	20	40	63	83	112
37.76	-4	18	40	62	83	110
37.78	-2	19	40	61	84	109
37.8	-1	23	41	62	84	109
37.82	-1	18	41	61	85	109
37.84	-5	24	40	61	84	109
37.86	2	16	39	62	83	110
37.88	3	16	38	64	85	109
37.9	0	22	38	63	84	110
37.92	3	19	38	64	84	110
37.94	0	16	39	63	85	110
37.96	-4	20	41	63	85	109
37.98	0	20	42	61	84	110
38	1	15	42	62	83	111
38.02	-5	18	41	62	83	110
38.04	4	20	40	61	83	108
38.06	-1	22	39	61	85	108
38.08	-2	17	40	61	84	108
38.1	-3	25	39	60	83	110
38.12	6	24	39	61	84	110
38.14	-5	21	40	60	84	111
38.16	-2	19	39	62	84	112
38.18	0	22	39	63	83	113
38.2	5	20	41	62	83	111
38.22	0	15	41	61	82	112
38.24	1	20	40	60	81	111
38.26	-1	19	41	60	81	112
38.28	-3	16	40	62	84	111
38.3	-5	20	40	62	85	110
38.32	1	22	40	62	86	110
38.34	3	20	40	63	85	109
38.36	-1	17	41	64	84	108
38.38	0	18	42	62	82	110
38.4	5	17	41	61	81	111
38.42	-4	16	41	62	81	112
38.44	-2	17	42	63	83	112
38.46	-3	19	42	62	84	112
38.48	7	21	42	61	84	111
38.5	-2	19	44	62	84	109
38.52	1	18	42	63	83	109
38.54	1	24	41	61	83	109
38.56	-1	18	40	61	83	110
38.58	-4	18	38	61	83	112
38.6	3	26	37	61	84	112
38.62	2	18	38	61	84	112
38.64	1	19	38	61	83	110
38.66	-5	24	40	62	84	109
38.68	-2	21	42	62	83	108
38.7	-1	15	43	62	82	109
38.72	-4	20	43	61	82	110
38.74	-1	21	42	61	82	111
38.76	-2	18	41	62	82	112
38.78	-2	23	40	62	82	113
38.8	-5	23	39	61	82	112
38.82	9	17	40	61	83	109
38.84	-1	22	41	60	83	108
38.86	-4	21	40	59	83	108
38.88	-3	16	40	59	83	108
38.9	2	18	39	60	82	109
38.92	-5	25	39	60	82	110
38.94	0	19	40	61	83	111
38.96	0	20	41	60	83	111
38.98	-1	22	41	61	83	111
39	-2	16	41	59	84	110
39.02	3	15	40	60	85	110
39.04	1	15	38	61	84	110
39.06	-5	19	36	61	83	112
39.08	-2	22	36	61	82	112
39.1	-3	21	39	61	82	112
39.12	2	19	39	61	81	112
39.14	-5	23	41	61	81	111
39.16	-1	18	42	60	82	108
39.18	1	16	42	61	81	108
39.2	-2	17	41	63	80	107
39.22	4	24	41	63	81	109
39.24	0	15	41	64	84	109
39.26	1	19	40	65	85	111
39.28	-3	24	39	64	86	112
39.3	-1	21	39	62	86	112
39.32	-5	16	39	58	85	112
39.34	-4	22	38	57	83	112
39.36	1	22	40	58	81	111
39.38	0	15	41	58	82	109
39.4	-3	17	42	61	83	107
39.42	-3	22	41	62	83	107
39.44	3	18	41	63	84	107
39.46	0	16	39	62	84	107
39.48	-4	25	39	62	83	108
39.5	3	18	37	61	83	110
39.52	-3	15	38	61	82	112
39.54	0	22	38	60	81	111
39.56	1	16	37	61	80	110
39.58	1	15	38	62	81	110
39.6	-1	22	38	63	82	110
39.62	-5	23	39	63	83	109
39.64	0	19	39	62	85	109
39.66	0	16	40	62	85	111
39.68	-5	25	40	60	85	112
39.7	-1	19	41	59	84	111
39.72	4	17	40	59	82	110
39.74	2	17	40	59	82	111
39.76	2	26	38	58	81	109
39.78	0	18	39	58	81	107
39.8	-3	18	40	59	81	106
39.82	-5	17	42	62	82	107
39.84	-5	21	41	64	81	108
39.86	0	18	43	63	81	108
39.88	1	17	42	64	81	108
39.9	-2	19	40	64	81	110
39.92	3	22	39	61	82	110
39.94	2	16	37	62	82	108
39.96	-1	22	38	62	83	108
39.98	-4	16	38	62	83	108
40	0	21	38	62	83	108
40.02	-4	20	38	61	82	109
40.04	-1	25	39	62	82	110
40.06	-2	18	39	62	81	111
40.08	-1	20	38	60	81	110
40.1	-2	16	38	59	81	110
40.12	-2	18	39	58	82	110
40.14	2	15	39	58	82	109
40.16	4	21	40	58	83	109
40.18	-3	23	39	61	84	109
40.2	3	21	41	63	83	109
40.22	-3	25	41	64	84	108
40.24	-4	19	41	63	83	108
40.26	-5	23	40	61	83	110
40.28	-2	17	41	59	84	111
40.3	-4	17	41	58	84	111
40.32	-2	17	41	57	84	110
40.34	-5	20	40	57	85	111
40.36	1	15	40	58	84	110
40.38	-3	23	38	61	84	110
40.4	2	20	37	62	85	110
40.42	0	20	36	64	84	110
40.44	0	19	36	64	83	110
40.46	4	23	36	63	82	109
40.48	2	15	39	62	81	108
40.5	-5	15	40	61	82	110
40.52	0	25	43	59	81	110
40.54	-2	21	42	58	81	110
40.56	-5	17	42	58	82	110
40.58	-2	20	40	58	82	110
40.6	2	24	39	59	83	109
40.62	-5	21	36	60	84	109
40.64	-4	17	37	61	83	108
40.66	1	19	39	62	84	109
40.68	-5	15	39	62	83	109
40.7	-2	17	39	61	83	109
40.72	0	17	42	61	82	110
40.74	5	21	42	60	81	109
40.76	-2	19	41	59	81	110
40.78	1	21	40	59	81	110
40.8	4	21	40	59	81	111
40.82	6	15	37	60	82	110
40.84	1	21	36	61	83	110
40.86	-2	25	36	61	84	110
40.88	-2	26	36	63	84	109
40.9	-3	15	37	63	84	108
40.92	-5	22	39	62	84	108
40.94	-5	22	41	62	83	108
40.96	0	17	40	63	84	110
40.98	-3	17	40	64	84	111
41	-1	19	41	64	84	113
41.02	0	19	40	64	85	112
41.04	0	21	39	63	85	113
41.06	-1	19	41	62	86	111
41.08	-1	18	42	62	86	112
41.1	-2	27	42	62	86	111
41.12	1	20	42	62	86	112
41.14	0	22	41	63	87	113
41.16	2	25	41	62	87	113
41.18	4	19	40	62	89	112
41.2	7	19	37	63	89	113
41.22	7	19	38	66	89	113
41.24	6	26	40	68	88	114
41.26	2	21	42	70	87	116
41.28	6	24	43	70	89	117
41.3	-5	20	45	69	90	117
41.32	4	28	46	68	89	118
41.34	1	23	46	68	89	117
41.36	1	22	45	67	87	117
41.38	6	22	47	68	87	116
41.4	11	19	48	68	87	115
41.42	1	27	48	69	87	114
41.44	6	19	47	67	87	114
41.46	9	20	45	66	87	116
41.48	5	19	42	67	87	116
41.5	5	19	42	66	86	114
41.52	0	18	42	64	85	116
41.54	3	17	42	66	85	115
41.56	3	27	42	68	83	114
41.58	2	26	43	68	81	113
41.6	1	23	44	67	80	115
41.62	-2	21	43	68	81	115
41.64	-3	18	42	67	82	115
41.66	1	16	43	64	83	117
41.68	2	21	42	60	85	118
41.7	3	19	41	58	86	117
41.72	-2	26	40	57	86	116
41.74	-2	21	41	57	85	115
41.76	-1	22	40	57	85	111
41.78	-4	18	38	59	83	107
41.8	-5	20	38	62	81	105
41.82	-2	16	40	64	81	105
41.84	0	17	40	65	82	105
41.86	-3	18	41	66	84	107
41.88	1	19	42	66	84	111
41.9	0	18	43	64	85	113
41.92	2	24	42	62	85	114
41.94	-1	19	42	61	83	114
41.96	-2	19	42	61	82	112
41.98	-1	20	41	60	82	110
42	-4	22	41	61	83	109
42.02	1	16	39	61	84	107
42.04	-4	19	37	61	85	108
42.06	1	21	37	61	85	108
42.08	1	18	36	62	84	110
42.1	2	17	36	62	82	110
42.12	9	20	36	63	81	111
42.14	4	22	40	63	80	110
42.16	0	19	41	63	82	111
42.18	-5	20	42	61	82	110
42.2	-4	20	43	60	82	111
42.22	-2	15	45	59	81	112
42.24	-1	15	43	60	82	113
42.26	-3	15	40	59	82	114
42.28	0	18	38	60	82	113
42.3	1	23	39	61	82	111
42.32	-3	23	38	62	83	110
42.34	-2	22	39	62	83	110
42.36	3	24	39	62	84	108
42.38	2	20	41	62	82	109
42.4	1	20	40	61	83	109
42.42	0	17	40	59	83	110
42.44	-4	18	39	59	83	111
42.46	1	19	39	59	84	112
42.48	-4	17	39	59	85	115
42.5	5	23	39	58	85	114
42.52	2	17	38	59	86	113
42.54	1	17	39	62	85	111
42.56	0	21	40	63	85	108
42.58	9	23	41	63	84	106
42.6	-1	18	41	64	84	106
42.62	-4	17	42	63	84	106
42.64	-5	22	41	62	85	108
42.66	7	22	39	60	85	109
42.68	2	16	39	61	86	110
42.7	-3	24	39	62	85	112
42.72	-1	17	38	62	85	113
42.74	5	18	39	64	83	114
42.76	1	24	41	65	85	114
42.78	-2	22	41	65	85	113
42.8	-4	15	40	64	85	112
42.82	5	17	39	61	86	110
42.84	-4	26	39	61	87	109
42.86	-5	21	38	60	87	107
42.88	2	23	40	61	86	107
42.9	3	16	40	62	86	108
42.92	6	19	41	64	87	110
42.94	-4	21	41	65	87	112
42.96	3	18	40	64	86	113
42.98	4	22	42	65	86	115
43	-1	23	40	64	86	114
43.02	8	18	41	63	87	115
43.04	5	19	41	63	87	114
43.06	3	22	41	63	89	112
43.08	0	20	41	63	89	111
43.1	5	24	40	63	91	110
43.12	2	21	41	63	90	110
43.14	-4	21	42	65	91	110
43.16	6	25	43	65	92	111
43.18	2	19	44	68	93	117
43.2	13	19	44	69	94	120
43.22	1	20	45	70	96	122
43.24	6	24	44	70	97	123
43.26	6	32	43	69	98	124
43.28	13	29	42	68	101	123
43.3	6	30	42	68	104	123
43.32	11	37	42	69	108	124
43.34	13	34	43	73	116	128
43.36	11	28	43	75	123	128
43.38	27	34	45	78	135	136
43.4	30	48	46	84	143	142
43.42	30	46	48	91	159	149
43.44	58	39	51	97	173	157
43.46	45	57	53	105	190	163
43.48	70	84	55	115	211	174
43.5	95	94	60	124	235	186
43.52	107	101	66	130	247	201
43.54	138	139	68	146	262	221
43.56	167	167	74	164	271	240
43.58	242	157	80	182	279	264
43.6	278	190	93	203	282	281
43.62	254	217	105	222	284	294
43.64	300	178	120	240	277	303
43.66	256	163	143	244	266	310
43.68	201	109	162	234	243	299
43.7	100	114	173	220	223	285
43.72	95	96	186	194	202	259
43.74	93	60	177	157	184	238
43.76	49	65	173	129	173	209
43.78	56	46	153	106	160	184
43.8	49	64	131	95	146	166
43.82	55	46	116	89	137	155
43.84	32	29	101	89	125	144
43.86	8	33	91	91	115	142
43.88	21	36	86	94	108	141
43.9	8	29	75	89	105	141
43.92	11	19	72	84	103	138
43.94	4	26	65	77	100	133
43.96	10	36	59	70	101	128
43.98	15	27	54	64	99	121
44	8	21	50	62	95	115
44.02	5	27	49	63	91	112
44.04	5	20	46	65	89	113
44.06	8	22	43	68	89	111
44.08	-3	18	42	69	90	114
44.1	-5	21	43	70	91	115
44.12	7	29	44	69	91	117
44.14	4	24	46	68	90	117
44.16	1	25	47	66	87	116
44.18	6	17	48	65	86	116
44.2	4	23	46	62	84	115
44.22	1	22	42	61	85	114
44.24	-1	17	39	60	86	113
44.26	1	19	39	60	86	112
44.28	3	18	39	60	85	112
44.3	-1	19	40	61	86	112
44.32	1	20	43	61	85	112
44.34	6	17	44	62	84	113
44.36	-1	24	46	62	84	114
44.38	5	21	43	64	84	113
44.4	3	20	41	66	84	113
44.42	2	27	40	65	85	112
44.44	1	21	37	66	83	111
44.46	-3	21	38	65	84	109
44.48	2	15	38	63	83	108
44.5	1	20	41	61	83	107
44.52	-1	18	42	59	83	107
44.54	0	19	42	60	83	109
44.56	-5	16	44	59	84	112
44.58	5	17	42	59	84	114
44.6	-1	24	41	61	84	114
44.62	1	21	39	62	84	114
44.64	-3	20	38	64	84	112
44.66	-3	19	38	64	85	109
44.68	3	21	37	64	85	110
44.7	-1	16	39	63	85	108
44.72	-1	18	40	61	84	109
44.74	0	19	40	59	83	109
44.76	2	15	40	58	84	109
44.78	-5	15	41	58	84	110
44.8	-3	20	40	58	85	110
44.82	-3	20	40	59	85	111
44.84	-4	18	40	59	85	113
44.86	0	24	39	60	84	112
44.88	-5	25	39	61	83	111
44.9	3	18	37	61	82	110
44.92	4	18	37	62	82	109
44.94	6	17	37	62	82	108
44.96	-2	17	37	63	83	107
44.98	3	18	39	62	82	108
45	-5	19	39	62	81	110
45.02	-2	22	41	63	81	110
45.04	-3	17	40	62	81	111
45.06	2	19	40	62	80	111
45.08	2	20	38	61	79	111
45.1	1	19	38	60	80	111
45.12	4	19	37	60	81	109
45.14	0	16	38	58	81	109
45.16	0	18	39	58	82	109
45.18	-5	17	39	58	82	108
45.2	-1	19	39	58	81	108
45.22	-1	19	39	58	80	108
45.24	-1	17	38	59	80	109
45.26	-1	21	38	60	80	109
45.28	1	17	39	60	81	110
45.3	-4	18	40	59	83	110
45.32	-2	19	41	59	83	111
45.34	-4	17	41	59	83	111
45.36	-3	23	40	60	82	112
45.38	0	17	40	61	81	110
45.4	-4	17	39	60	80	109
45.42	-2	17	39	60	80	109
45.44	-4	23	38	60	80	110
45.46	2	15	38	59	81	108
45.48	3	17	37	58	81	108
45.5	-3	15	36	58	82	108
45.52	-1	20	37	59	81	108
45.54	-1	20	39	60	80	106
45.56	-3	19	39	59	81	106
45.58	-5	22	40	59	81	107
45.6	-2	19	42	59	83	108
45.62	-3	21	41	59	83	109
45.64	-4	17	40	59	83	108
45.66	0	19	39	60	83	109
45.68	-3	16	38	61	81	109
45.7	0	19	38	63	80	109
45.72	3	18	36	63	81	108
45.74	1	18	36	64	81	108
45.76	1	17	37	62	81	109
45.78	-2	15	37	60	80	110
45.8	-3	21	39	58	79	110
45.82	-5	15	39	58	79	110
45.84	-3	21	40	57	80	110
45.86	-2	25	41	58	81	109
45.88	0	20	42	58	81	109
45.9	1	15	41	60	81	108
45.92	2	21	40	61	80	108
45.94	0	18	39	62	80	109
45.96	-1	19	37	62	80	109
45.98	-1	15	38	62	80	109
46	-2	15	36	61	81	110
46.02	-2	21	35	61	82	110
46.04	-2	15	37	60	81	110
46.06	-3	21	38	59	81	110
46.08	-4	19	39	59	81	109
46.1	1	21	39	58	81	109
46.12	0	24	41	58	80	108
46.14	0	15	41	58	81	108
46.16	1	20	41	58	81	107
46.18	10	19	40	58	81	107
46.2	3	15	41	59	81	106
46.22	3	17	41	60	82	109
46.24	-5	17	39	61	80	108
46.26	-5	18	39	61	80	108
46.28	-5	19	38	61	80	109
46.3	-4	17	37	60	81	110
46.32	-3	21	37	59	82	110
46.34	-5	19	37	58	81	108
46.36	1	19	37	57	82	109
46.38	6	18	38	58	81	109
46.4	-1	16	37	59	80	109
46.42	3	17	38	59	79	107
46.44	2	20	39	60	78	108
46.46	-5	19	38	59	79	109
46.48	0	20	38	60	80	109
46.5	-2	18	38	59	81	110
46.52	2	20	38	58	82	111
46.54	-2	17	38	59	83	111
46.56	2	19	38	60	83	110
46.58	-2	21	38	61	82	110
46.6	-3	22	38	61	81	110
46.62	-1	16	38	60	80	107
46.64	-5	16	38	60	79	106
46.66	-5	17	38	58	79	108
46.68	-2	24	39	59	78	109
46.7	-2	19	40	58	79	110
46.72	-1	20	39	59	80	111
46.74	-3	20	39	61	79	111
46.76	-1	15	38	62	80	111
46.78	1	19	37	61	80	108
46.8	-1	15	38	59	78	108
46.82	-3	21	37	58	79	108
46.84	-3	15	38	59	79	109
46.86	-1	20	39	59	80	109
46.88	1	16	39	59	80	109
46.9	-2	19	39	60	80	110
46.92	-3	21	39	60	81	109
46.94	1	18	37	61	80	109
46.96	-3	18	37	60	80	109
46.98	4	15	37	61	80	108
47	-2	19	37	60	80	108
47.02	0	19	38	61	80	107
47.04	-1	24	38	60	81	107
47.06	-4	19	39	59	81	109
47.08	0	20	39	59	82	109
47.1	-5	21	38	60	82	110
47.12	1	20	39	60	82	111
47.14	-5	19	39	60	83	111
47.16	-3	15	39	60	83	113
47.18	0	20	40	61	83	112
47.2	-5	17	40	62	81	111
47.22	-2	15	40	61	80	108
47.24	-5	15	39	59	80	107
47.26	1	18	39	59	79	107
47.28	-3	20	39	59	79	106
47.3	-5	22	38	59	80	105
47.32	-1	19	37	59	80	105
47.34	-1	18	37	60	81	107
47.36	-2	20	37	61	81	108
47.38	-4	16	38	60	81	109
47.4	3	16	38	59	81	109
47.42	1	16	38	59	80	110
47.44	-2	18	36	59	80	111
47.46	-3	18	39	59	79	109
47.48	-3	15	39	59	80	108
47.5	2	17	39	60	80	109
47.52	-5	20	40	59	81	109
47.54	0	21	40	58	81	108
47.56	-4	17	41	59	82	107
47.58	-5	18	38	59	83	109
47.6	-3	18	37	59	83	110
47.62	0	21	37	59	83	109
47.64	1	18	36	60	83	109
47.66	-3	23	37	61	83	110
47.68	-1	18	37	59	83	110
47.7	-2	16	37	59	83	111
47.72	-2	18	37	58	83	110
47.74	-5	16	38	58	84	110
47.76	-5	19	38	57	83	110
47.78	2	17	37	58	82	108
47.8	-3	21	38	60	82	107
47.82	2	21	38	61	83	108
47.84	-4	23	39	62	83	107
47.86	2	16	38	61	81	107
47.88	10	16	38	60	81	106
47.9	-2	19	39	59	82	107
47.92	-1	18	38	58	81	108
47.94	-2	15	39	57	81	109
47.96	-3	22	39	56	82	108
47.98	-1	19	39	57	82	110
48	-5	22	39	59	81	109
48.02	-4	20	39	59	80	110
48.04	-5	20	39	59	81	107
48.06	-5	19	39	60	81	108
48.08	0	17	38	61	81	108
48.1	1	18	40	60	81	108
48.12	3	18	40	59	80	108
48.14	3	17	39	60	79	109
48.16	-1	17	39	61	79	110
48.18	0	18	38	60	79	110
48.2	0	15	39	60	81	109
48.22	-2	18	38	60	82	109
48.24	-4	18	39	60	83	110
48.26	-5	18	40	58	83	109
48.28	-3	19	41	58	81	107
48.3	-1	19	39	58	81	108
48.32	-5	24	38	59	80	107
48.34	0	19	37	60	80	107
48.36	-3	22	37	60	80	106
48.38	-2	19	36	61	79	107
48.4	-3	23	36	63	79	109
48.42	0	15	37	63	79	110
48.44	4	18	37	63	78	110
48.46	-5	16	39	63	78	110
48.48	-5	18	40	63	78	110
48.5	-2	15	41	61	79	109
48.52	0	15	41	60	80	110
48.54	-3	18	42	59	80	109
48.56	3	24	41	59	80	110
48.58	2	21	41	58	80	110
48.6	-1	15	39	60	79	109
48.62	3	16	40	59	79	108
48.64	0	17	39	60	80	109
48.66	4	18	37	59	81	110
48.68	-5	15	38	59	80	110
48.7	-5	15	38	58	80	111
48.72	-3	17	36	59	80	111
48.74	-2	19	36	58	80	112
48.76	-2	20	35	59	80	111
48.78	-5	18	37	59	80	108
48.8	-3	24	38	59	81	108
48.82	-3	21	39	60	81	107
48.84	4	19	41	60	80	106
48.86	-5	16	41	61	80	107
48.88	-2	15	40	61	80	107
48.9	4	17	40	61	81	108
48.92	-3	15	38	60	81	110
48.94	0	16	38	61	81	109
48.96	1	19	37	61	80	110
48.98	2	23	38	60	79	110
49	-1	22	39	60	79	110
49.02	-2	16	37	60	79	109
49.04	1	16	41	60	81	108
49.06	-5	23	41	58	81	107
49.08	0	21	40	59	81	108
49.1	-5	17	40	61	83	108
49.12	-5	18	40	62	82	108
49.14	1	22	40	61	82	107
49.16	1	18	39	62	80	107
49.18	-3	16	36	61	80	107
49.2	-1	17	38	60	80	108
49.22	2	15	39	59	81	110
49.24	2	18	39	60	83	112
49.26	1	17	41	59	84	112
49.28	-4	15	41	59	84	112
49.3	-5	18	40	59	84	111
49.32	3	19	42	60	82	109
49.34	-2	22	41	62	83	109
49.36	-3	19	42	63	82	110
49.38	-2	20	40	63	82	110
49.4	-1	25	40	64	81	111
49.42	1	21	39	62	80	110
49.44	2	19	38	61	80	111
49.46	-2	23	36	59	80	110
49.48	2	17	37	58	81	109
49.5	1	18	37	59	81	109
49.52	3	17	39	60	82	110
49.54	-3	22	38	62	81	110
49.56	-1	18	40	63	80	111
49.58	1	18	40	63	81	112
49.6	-3	25	40	65	81	112
49.62	-4	19	40	65	82	112
49.64	-1	23	40	65	84	113
49.66	6	20	41	64	84	114
49.68	6	23	41	64	84	113
49.7	3	18	39	63	84	111
49.72	0	23	41	63	85	112
49.74	3	17	41	65	85	111
49.76	3	22	40	68	86	112
49.78	4	24	43	67	86	113
49.8	-5	22	43	68	87	115
49.82	-2	19	43	67	88	116
49.84	2	24	44	66	89	116
49.86	2	21	44	64	89	116
49.88	12	20	44	64	88	117
49.9	4	23	44	65	86	115
49.92	3	22	43	65	86	115
49.94	11	24	43	66	85	112
49.96	10	28	42	68	85	112
49.98	1	24	44	69	87	111
50	6	30	45	69	88	111
50.02	-5	18	46	70	88	112
50.04	1	24	46	70	88	116
50.06	10	23	47	70	86	117
50.08	-2	27	45	69	87	119
50.1	-1	20	43	67	87	121
50.12	2	19	42	66	87	122
50.14	7	23	41	66	88	119
50.16	11	26	40	65	88	118
50.18	6	18	41	67	88	115
50.2	5	18	41	66	90	114
50.22	5	23	43	67	90	111
50.24	6	26	45	67	91	110
50.26	0	29	46	66	90	114
50.28	5	16	47	66	90	117
50.3	-2	23	44	67	89	118
50.32	3	28	46	68	88	122
50.34	5	32	45	70	90	121
50.36	3	24	45	70	93	123
50.38	5	29	46	73	95	120
50.4	6	31	49	76	99	120
50.42	4	36	51	77	102	120
50.44	10	33	52	80	104	121
50.46	17	27	50	84	106	123
50.48	20	32	53	87	109	126
50.5	9	26	52	89	112	130
50.52	15	41	54	86	117	135
50.54	21	36	51	86	118	136
50.56	18	35	48	92	127	140
50.58	34	41	49	97	134	140
50.6	29	50	52	102	143	146
50.62	29	74	57	112	148	150
50.64	46	53	64	121	161	158
50.66	43	73	72	135	176	164
50.68	58	71	80	148	188	169
50.7	72	91	85	167	193	174
50.72	75	100	89	185	206	186
50.74	130	104	95	202	213	196
50.76	128	98	99	215	218	211
50.78	133	119	106	232	220	223
50.8	122	146	115	240	225	233
50.82	143	145	128	249	229	244
50.84	127	170	144	251	225	251
50.86	135	142	161	249	220	249
50.88	109	120	177	237	218	252
50.9	96	139	191	225	211	248
50.92	91	125	194	208	203	245
50.94	96	82	189	199	200	230
50.96	78	75	184	187	192	217
50.98	55	70	171	173	182	206
51	46	69	159	157	172	194
51.02	49	40	141	141	163	173
51.04	31	40	124	129	155	159
51.06	31	38	108	117	141	148
51.08	27	45	97	104	131	144
51.1	14	45	81	99	124	135
51.12	21	46	75	92	114	133
51.14	15	30	66	86	106	129
51.16	11	39	64	80	104	134
51.18	9	32	59	74	101	128
51.2	4	30	56	71	102	128
51.22	11	19	52	70	99	123
51.24	4	26	53	69	97	123
51.26	0	21	51	67	96	120
51.28	5	21	51	67	91	117
51.3	9	19	52	71	90	110
51.32	7	16	55	73	89	110
51.34	7	22	53	71	86	106
51.36	7	26	51	68	87	111
51.38	0	21	47	65	86	110
51.4	1	24	42	62	84	111
51.42	-2	21	39	59	84	114
51.44	-3	22	38	57	84	116
51.46	-2	28	37	58	84	114
51.48	4	21	38	61	83	114
51.5	-1	17	38	64	82	113
51.52	3	19	41	65	83	113
51.54	-1	19	43	69	83	112
51.56	0	23	44	68	82	110
51.58	3	18	45	69	83	109
51.6	2	16	45	66	83	108
51.62	0	24	44	63	82	107
51.64	-2	19	42	61	82	108
51.66	-1	19	38	59	81	109
51.68	-2	21	38	56	81	109
51.7	5	19	38	58	82	110
51.72	-2	25	38	57	80	111
51.74	-5	19	39	59	81	110
51.76	1	17	38	60	82	109
51.78	-1	21	39	63	82	108
51.8	-1	19	40	63	81	109
51.82	0	22	40	63	82	108
51.84	-3	16	41	62	82	108
51.86	-2	16	41	63	82	108
51.88	-3	21	41	61	81	107
51.9	0	16	40	60	82	109
51.92	1	22	40	58	82	109
51.94	-4	15	40	58	82	109
51.96	2	21	39	57	81	109
51.98	2	18	40	57	81	108
52	-5	18	38	58	81	107
52.02	3	15	38	59	81	106
52.04	-2	19	38	61	81	107
52.06	-5	19	38	62	82	109
52.08	0	20	38	62	81	110
52.1	-3	16	38	63	81	110
52.12	-5	20	39	63	81	111
52.14	0	16	40	62	79	111
52.16	-5	23	39	62	79	110
52.18	-3	20	40	59	79	108
52.2	-1	15	39	57	80	107
52.22	-5	17	39	56	79	108
52.24	1	20	38	55	80	109
52.26	-3	20	37	57	81	109
52.28	-5	20	37	59	82	109
52.3	-3	17	38	61	81	109
52.32	-2	15	37	64	81	109
52.34	-3	22	39	65	81	108
52.36	-2	20	40	65	80	108
52.38	-2	18	40	65	78	109
52.4	0	16	40	63	79	110
52.42	-1	15	41	61	80	110
52.44	-2	18	39	60	80	110
52.46	-5	15	38	58	81	110
52.48	-4	16	35	56	82	109
52.5	-4	15	35	55	82	108
52.52	-2	15	36	56	82	109
52.54	-1	18	37	57	81	107
52.56	-5	19	38	59	82	107
52.58	-4	17	39	61	82	106
52.6	-3	22	39	63	81	107
52.62	5	22	40	63	82	108
52.64	2	19	39	63	81	109
52.66	1	20	37	61	81	109
52.68	-2	20	38	60	81	110
52.7	-3	20	37	59	80	111
52.72	3	22	37	58	81	110
52.74	-2	17	38	56	80	109
52.76	-5	16	38	57	81	109
52.78	-3	18	38	57	81	109
52.8	-5	16	39	58	80	110
52.82	-3	20	39	58	80	109
52.84	-4	19	40	59	80	109
52.86	-3	15	40	60	80	109
52.88	-2	18	38	60	80	107
52.9	1	17	38	60	81	108
52.92	2	16	38	61	82	108
52.94	-4	22	37	60	81	108
52.96	0	17	37	60	80	107
52.98	0	19	38	59	81	109
53	3	19	39	58	80	109
53.02	-4	16	40	59	80	109
53.04	-4	22	39	58	81	109
53.06	-4	18	38	58	80	109
53.08	-3	19	38	59	80	109
53.1	-2	17	38	59	80	109
53.12	-5	19	37	61	80	109
53.14	-4	17	38	60	80	109
53.16	-2	19	37	60	79	108
53.18	-3	18	38	60	79	109
53.2	-3	18	40	59	78	109
53.22	-1	20	40	59	77	109
53.24	0	19	40	59	79	108
53.26	1	16	40	59	80	108
53.28	0	21	40	60	81	109
53.3	3	18	40	59	82	110
53.32	-4	20	40	59	82	110
53.34	1	18	38	59	83	110
53.36	2	17	38	59	82	110
53.38	-4	15	38	60	82	110
53.4	-2	16	37	59	82	110
53.42	1	25	37	60	81	109
53.44	-5	21	37	61	81	109
53.46	-2	20	38	61	82	108
53.48	-4	18	39	61	81	109
53.5	-3	18	39	61	81	109
53.52	-3	23	40	61	81	109
53.54	0	20	40	60	81	110
53.56	-4	18	42	59	79	110
53.58	0	15	41	60	78	111
53.6	-1	18	39	61	79	110
53.62	9	18	38	61	79	109
53.64	1	21	38	61	80	109
53.66	5	15	38	62	82	111
53.68	1	21	38	65	83	112
53.7	6	21	37	66	84	113
53.72	3	23	38	66	84	116
53.74	5	25	39	67	85	118
53.76	1	19	40	69	85	117
53.78	9	19	41	70	86	117
53.8	-3	29	41	69	87	116
53.82	4	18	41	70	89	116
53.84	7	27	43	70	89	118
53.86	6	26	42	68	91	117
53.88	2	26	43	68	92	117
53.9	0	27	43	67	93	120
53.92	11	30	44	66	93	121
53.94	8	25	45	68	92	123
53.96	10	28	45	70	92	125
53.98	16	24	44	72	93	126
54	10	25	47	76	90	126
54.02	19	33	48	78	91	128
54.04	18	28	49	84	90	125
54.06	11	27	49	85	91	125
54.08	22	29	51	83	91	124
54.1	8	35	52	81	90	122
54.12	10	35	51	78	90	122
54.14	11	39	50	74	90	121
54.16	8	33	50	73	88	121
54.18	8	34	49	72	89	123
54.2	11	22	49	74	87	124
54.22	-2	16	48	74	89	124
54.24	-2	24	47	73	89	123
54.26	13	26	49	73	89	122
54.28	2	25	49	73	87	122
54.3	7	20	49	72	86	120
54.32	-3	16	47	69	85	119
54.34	4	21	45	67	84	117
54.36	8	29	44	65	83	116
54.38	14	24	41	63	84	114
54.4	-5	24	39	63	84	113
54.42	4	26	39	63	84	112
54.44	1	25	38	64	83	113
54.46	11	25	39	65	83	111
54.48	-2	25	41	66	83	110
54.5	-3	15	42	66	81	110
54.52	-3	18	41	66	82	110
54.54	0	17	42	64	81	111
54.56	3	16	43	63	81	113
54.58	-4	16	42	59	80	113
54.6	-4	19	41	59	81	114
54.62	-1	15	41	59	82	114
54.64	2	21	40	60	82	113
54.66	-4	25	39	59	81	112
54.68	0	15	38	61	81	111
54.7	-3	25	39	61	79	111
54.72	-5	19	39	63	79	110
54.74	-1	21	39	63	79	109
54.76	-3	18	39	63	79	109
54.78	2	16	38	63	80	108
54.8	-1	15	37	64	81	110
54.82	-4	24	38	62	81	110
54.84	-3	17	37	61	81	110
54.86	1	17	38	61	79	109
54.88	-3	18	40	60	80	109
54.9	3	16	41	60	80	109
54.92	-5	24	42	59	80	108
54.94	-4	17	41	59	81	108
54.96	-2	18	41	59	82	108
54.98	5	16	39	58	82	109
55	-1	15	38	58	81	109
