# Supplementary material for: Defect engineering on V2O3 cathode for long-cycling aqueous zinc metal batteries
Source: Nat Commun. 2021 Nov 25;12:6878. doi: 10.1038/s41467-021-27203-w (PMC8617200; doi:10.1038/s41467-021-27203-w)
Supplement: Supplementary file 3 — Source data [file 41467_2021_27203_MOESM3_ESM.zip › Source-Data/Figure S27.xlsx]

## Sheet: Sheet1
Zn 2p	Dis. to 0.1 V								Cha. to 1.3 V							Pristine
X	Y	Y	Y	Y	Y	Y	Y		X	Y	Y	Y	Y	Y		X	Y
1052	28486.1	28518.6	28536	28490.5	28489.1	27939.3	28575.9		1052	21444.2	21444.2	21444.2	21444.2	21444.2		1016.98	15344.6
1051.9	28472.1	28505.6	28523.7	28476.6	28475.2	27994.8	28564.7		1051.9	21355.7	21355.7	21355.7	21355.7	21355.7		1017.1	15344.6
1051.8	28458.1	28492.6	28511.5	28462.6	28461.2	28066.4	28553.6		1051.8	21163.2	21163.2	21163.2	21163.2	21163.2		1017.22	15344.6
1051.7	28444.1	28479.7	28499.3	28448.6	28447.2	28125	28542.6		1051.7	21098.1	21098.1	21098.1	21098.1	21098.1		1017.34	15344.6
1051.6	28430.1	28466.9	28487.3	28434.6	28433.2	27990.2	28531.8		1051.6	21122.8	21122.8	21122.8	21122.8	21122.8		1017.46	15344.6
1051.5	28416	28454.1	28475.4	28420.7	28419.2	27718.1	28521.2		1051.5	21164.5	21164.5	21164.5	21164.5	21164.5		1017.59	15344.6
1051.4	28402	28441.3	28463.7	28406.7	28405.2	27540.2	28510.7		1051.4	21194.9	21194.9	21194.9	21194.9	21194.9		1017.7	15344.6
1051.3	28388	28428.7	28452	28392.7	28391.2	27463.7	28500.5		1051.3	21199.1	21199.1	21199.1	21199.1	21199.1		1017.83	15344.6
1051.2	28374	28416	28440.5	28378.7	28377.2	27407.3	28490.4		1051.2	21094.8	21094.8	21094.8	21094.8	21094.8		1017.94	15344.6
1051.1	28360	28403.5	28429.1	28364.8	28363.2	27366.6	28480.6		1051.1	20988.3	20988.3	20988.3	20988.3	20988.3		1018.07	15490.8
1051	28346	28391.1	28417.9	28350.8	28349.3	27306.6	28471		1051	21001.7	21001.7	21001.7	21001.7	21001.7		1018.18	15616.1
1050.9	28332	28378.7	28406.9	28336.8	28335.3	27257.7	28461.6		1050.9	21035.7	21035.7	21035.7	21035.7	21035.7		1018.31	15678.7
1050.8	28318	28366.4	28396	28322.8	28321.3	27290.9	28452.6		1050.8	21028.9	21028.9	21028.9	21028.9	21028.9		1018.42	15678.7
1050.7	28304	28354.2	28385.4	28308.8	28307.3	27489.8	28443.8		1050.7	21092.3	21092.3	21092.3	21092.3	21092.3		1018.55	15657.8
1050.6	28290	28342.2	28374.9	28294.9	28293.3	27617.2	28435.4		1050.6	21165.8	21165.8	21165.8	21165.8	21165.8		1018.66	15657.8
1050.5	28276	28330.2	28364.7	28280.9	28279.3	27511	28427.3		1050.5	21136.5	21136.5	21136.5	21136.5	21136.5		1018.79	15657.8
1050.4	28262	28318.3	28354.8	28266.9	28265.3	27331.3	28419.5		1050.4	20994.5	20994.5	20994.5	20994.5	20994.5		1018.9	15657.8
1050.3	28247.9	28306.6	28345.1	28253	28251.4	27241	28412.2		1050.3	20865.4	20865.4	20865.4	20865.4	20865.4		1019.03	15657.8
1050.2	28233.9	28295	28335.8	28239	28237.4	27500	28405.4		1050.2	20795.1	20795.1	20795.1	20795.1	20795.1		1019.15	15657.8
1050.1	28219.9	28283.6	28326.8	28225	28223.4	27823.4	28399.1		1050.1	20857.2	20857.2	20857.2	20857.2	20857.2		1019.27	15657.8
1050	28205.9	28272.4	28318.2	28211	28209.4	27918.6	28393.3		1050	21004	21004	21004	21004	21004		1019.39	15657.8
1049.9	28191.9	28261.3	28309.9	28197.1	28195.4	27873	28388		1049.9	21107.3	21107.3	21107.3	21107.3	21107.3		1019.51	15657.8
1049.8	28177.9	28250.5	28302.2	28183.1	28181.5	27759.4	28383.5		1049.8	21122.6	21122.6	21122.6	21122.6	21122.6		1019.63	15657.8
1049.7	28163.9	28239.8	28294.9	28169.1	28167.5	27622.1	28379.7		1049.7	21168.6	21168.6	21168.6	21168.6	21168.6		1019.75	15678.7
1049.6	28149.9	28229.4	28288.2	28155.1	28153.5	27485.3	28376.6		1049.6	21202.6	21202.6	21202.6	21202.6	21202.6		1019.87	15678.7
1049.5	28135.9	28219.2	28282.2	28141.2	28139.5	27363.3	28374.5		1049.5	21208.4	21208.4	21208.5	21208.4	21208.5		1019.99	15490.8
1049.4	28121.8	28209.3	28277	28127.2	28125.5	27247.5	28373.5		1049.4	21207.2	21207.2	21207.3	21207.2	21207.3		1020.11	15428.1
1049.3	28107.8	28199.8	28272.6	28113.2	28111.5	27131	28373.6		1049.3	21190.1	21190.1	21190.2	21190.1	21190.2		1020.23	15344.6
1049.2	28093.8	28190.5	28269.3	28099.3	28097.6	27135.1	28375.2		1049.2	21134.8	21134.8	21135	21134.8	21135		1020.35	15344.6
1049.1	28079.8	28181.7	28267.5	28085.3	28083.6	27270.1	28378.5		1049.1	21129.5	21129.5	21129.9	21129.5	21129.9		1020.47	15344.6
1049	28065.8	28173.2	28267.3	28071.3	28069.6	27439	28384		1049	21102	21102	21102.6	21102	21102.6		1020.59	15344.6
1048.9	28051.8	28165.3	28269.5	28057.4	28055.6	27605.1	28392.3		1048.9	20979.1	20979.1	20980	20979.1	20980		1020.71	15344.6
1048.8	28037.8	28157.8	28274.9	28043.4	28041.6	27744.2	28404.3		1048.8	20836	20836	20837.5	20836	20837.5		1020.83	15344.6
1048.7	28023.8	28151	28284.6	28029.4	28027.7	27816.1	28421.2		1048.7	20764.8	20764.8	20767.1	20764.8	20767.1		1020.96	15344.6
1048.6	28009.8	28144.8	28300.2	28015.5	28013.7	27895.8	28444.8		1048.6	20659.6	20764.5	20767.9	20764.5	20767.9		1021.07	15344.6
1048.5	27995.8	28139.3	28324.1	28001.5	27999.7	27921.4	28477.3		1048.5	20607.9	20764.1	20769.3	20764.1	20769.3		1021.2	15344.6
1048.4	27981.8	28134.7	28359.3	27987.5	27985.7	27991.3	28522		1048.4	20729.9	20764	20771.7	20764	20771.7		1021.31	15344.6
1048.3	27967.8	28131.2	28409.9	27973.6	27971.8	28389.2	28583.2		1048.3	20877.1	20763.8	20775	20763.8	20775		1021.44	15261
1048.2	27953.7	28129	28481.3	27959.6	27957.8	28897.5	28666.4		1048.2	20929.9	20763.3	20779.7	20763.3	20779.7		1021.55	15198.4
1048.1	27939.7	28128.4	28579.6	27945.6	27943.8	29334.7	28778.2		1048.1	20925	20762.9	20786.4	20762.9	20786.4		1021.68	15073.1
1048	27925.7	28129.9	28713	27931.7	27929.8	29653.4	28927.2		1048	20900.6	20762.6	20796	20762.6	20796		1021.79	15073.1
1047.9	27911.7	28134.4	28890.4	27917.7	27915.8	29851.4	29123.2		1047.9	20828.4	20762.4	20809.4	20762.4	20809.4		1021.92	15073.1
1047.8	27897.7	28143	29121.9	27903.7	27901.9	30122	29377.4		1047.8	20808	20762.3	20827.9	20762.3	20827.9		1022.03	15073.1
1047.7	27883.7	28157.5	29418.6	27889.8	27887.9	30484.8	29702.7		1047.7	20994	20761.7	20852.2	20761.7	20852.2		1022.16	15073.1
1047.6	27869.7	28180.5	29790.2	27875.8	27873.9	30853.9	30111.3		1047.6	21278.3	20760.4	20883.8	20760.4	20883.8		1022.27	15073.1
1047.5	27855.7	28215.5	30246.2	27861.9	27859.9	31172.7	30616.5		1047.5	21428.2	20758.6	20925	20758.6	20925		1022.4	15073.1
1047.4	27841.7	28267.6	30793.9	27847.9	27846	31578	31230.4		1047.4	21417.6	20757	20978.6	20757	20978.6		1022.51	15073.1
1047.3	27827.7	28343.7	31436.8	27833.9	27832	32144.9	31963.4		1047.3	21302.6	20755.6	21048.2	20755.6	21048.2		1022.64	15073.1
1047.2	27813.6	28452.6	32174.5	27820	27818	32787.6	32824.2		1047.2	21208.4	20754.4	21136.2	20754.4	21136.2		1022.76	15073.1
1047.1	27799.6	28604.9	32998.2	27806	27804	33700.3	33814.2		1047.1	21223.5	20753.2	21245.3	20753.2	21245.3		1022.88	15073.1
1047	27785.6	28813.7	33894.5	27792.1	27790.1	34826	34933.5		1047	21429.9	20751.5	21378.2	20751.5	21378.2		1023	15073.1
1046.9	27771.6	29093.4	34842.2	27778.1	27776.1	35980.9	36174.9		1046.9	21760.6	20748.9	21537.5	20748.9	21537.5		1023.12	14906
1046.8	27757.6	29459.2	35812.2	27764.2	27762.1	37240.2	37524.8		1046.8	22022	20745.6	21726.4	20745.6	21726.4		1023.24	14780.7
1046.7	27743.6	29926	36769.8	27750.2	27748.2	38644.1	38963.4		1046.7	22159.5	20742	21946.6	20742	21946.6		1023.36	14780.7
1046.6	27729.6	30504.9	37670.1	27736.2	27734.2	40081.3	40456.7		1046.6	22304.4	20738	22197.9	20738	22197.9		1023.48	14780.7
1046.5	27715.6	31203.7	38467.3	27722.3	27720.2	41534	41966.8		1046.5	22481.7	20733.5	22478.9	20733.5	22478.9		1023.6	14780.7
1046.4	27701.6	32023	39112.8	27708.3	27706.2	43185.5	43445.7		1046.4	22709.1	20728.4	22786	20728.4	22786		1023.72	14780.7
1046.3	27687.6	32954.2	39561.3	27694.4	27692.3	44918.6	44839.5		1046.3	22962.8	20722.7	23113.4	20722.7	23113.4		1023.84	14780.7
1046.2	27673.5	33979.6	39777.2	27680.4	27678.3	46382	46094.9		1046.2	23239.3	20716.3	23452.4	20716.3	23452.4		1023.96	14780.7
1046.1	27659.5	35065.7	39741	27666.5	27664.3	47523.2	47158.8		1046.1	23549.3	20709	23791.2	20709	23791.2		1024.08	14780.7
1046	27645.5	36170.7	39454.9	27652.5	27650.4	48341.4	47992		1046	23874.4	20700.9	24116.5	20700.9	24116.5		1024.2	14780.7
1045.9	27631.5	37240.8	38941.4	27638.6	27636.4	48855.2	48562.6		1045.9	24251.9	20691.8	24413.4	20691.8	24413.4		1024.32	14780.7
1045.8	27617.5	38212.7	38238.1	27624.6	27622.4	49126.6	48845.3		1045.8	24593.8	20681.8	24666.6	20681.8	24666.6		1024.44	14780.7
1045.7	27603.5	39018.7	37390.4	27610.7	27608.5	49097.5	48817.8		1045.7	24874.8	20671	24859.5	20671	24859.5		1024.57	14780.7
1045.6	27589.5	39589.6	36449	27596.7	27594.5	48672.9	48461.4		1045.6	25058.9	20659.8	24982.4	20659.8	24982.4		1024.68	14780.7
1045.5	27575.5	39871.9	35459.3	27582.8	27580.5	47838.4	47768.1		1045.5	25093.9	20648.4	25027.4	20648.4	25027.4		1024.81	14780.7
1045.4	27561.5	39835.2	34462.8	27568.8	27566.6	46658.1	46748.9		1045.4	25098.5	20637	24991.2	20637	24991.2		1024.92	14780.7
1045.3	27547.5	39481.8	33494.1	27554.9	27552.6	45466.8	45441.1		1045.3	25016.9	20625.7	24875.4	20625.7	24875.4		1025.05	14780.7
1045.2	27533.5	38845.4	32580	27541	27538.7	44138.4	43904.6		1045.2	24813.6	20615	24684.8	20615	24684.8		1025.16	14780.7
1045.1	27519.5	37984.7	31742.7	27527	27524.7	42457.8	42220.7		1045.1	24589.8	20604.8	24432	20604.8	24432		1025.29	14780.7
1045	27505.4	36966.9	30993.8	27513.1	27510.7	40502	40468.2		1045	24281	20595.4	24131.6	20595.4	24131.6		1025.4	14780.7
1044.9	27491.4	35860.2	30339.5	27499.1	27496.8	38560.5	38721.4		1044.9	23890	20586.9	23798.7	20586.9	23798.7		1025.53	14780.7
1044.8	27477.4	34726.8	29780.1	27485.2	27482.8	36727.2	37042.6		1044.8	23443.1	20579.6	23448.4	20579.6	23448.4		1025.64	14780.7
1044.7	27463.4	33617.8	29310.7	27471.2	27468.8	35131.3	35478.4		1044.7	23044.8	20573.3	23094.9	20573.3	23094.9		1025.77	14780.7
1044.6	27449.4	32577.2	28925	27457.3	27454.9	33842.9	34066.2		1044.6	22669.6	20567.9	22750.7	20567.9	22750.7		1025.88	14780.7
1044.5	27435.4	31632.7	28612.7	27443.4	27440.9	32666.2	32823.5		1044.5	22302.1	20563.5	22425.2	20563.5	22425.2		1026.01	14780.7
1044.4	27421.4	30802.1	28363.2	27429.4	27427	31475.4	31757.6		1044.4	21991.7	20559.8	22125.2	20559.8	22125.2		1026.12	14780.7
1044.3	27407.4	30092.3	28166.2	27415.5	27413	30601.7	30864.9		1044.3	21714.4	20556.9	21854.8	20556.9	21854.8		1026.25	14780.7
1044.2	27393.4	29501.2	28011.4	27401.6	27399.1	30104.8	30133.1		1044.2	21446.6	20554.6	21616.6	20554.6	21616.6		1026.37	14780.7
1044.1	27379.3	29021.8	27890.2	27387.6	27385.1	29798.4	29546.8		1044.1	21222	20552.9	21411.4	20552.9	21411.4		1026.49	14780.7
1044	27365.3	28641.1	27795	27373.7	27371.2	29373.5	29084.9		1044	21049.4	20551.6	21237	20551.6	21237		1026.61	14780.7
1043.9	27351.3	28344.2	27719.4	27359.8	27357.2	28963.5	28726.6		1043.9	20924.2	20550.6	21091.1	20550.6	21091.1		1026.73	14780.7
1043.8	27337.3	28116.2	27658.4	27345.8	27343.2	28504	28451.6		1043.8	20889.9	20549.8	20970.7	20549.8	20970.7		1026.85	14780.7
1043.7	27323.3	27942.5	27608	27331.9	27329.3	28105.2	28241.8		1043.7	20919.1	20548.8	20872.8	20548.8	20872.8		1026.97	14780.7
1043.6	27309.3	27810.9	27565.6	27318	27315.3	27942	28081.9		1043.6	20944.7	20547.8	20794.7	20547.8	20794.7		1027.09	14780.7
1043.5	27295.3	27710.7	27528.7	27304	27301.4	27932.5	27959		1043.5	21004.3	20546.6	20732.6	20546.6	20732.6		1027.21	14780.7
1043.4	27281.3	27633.3	27496	27290.1	27287.4	27838.2	27863		1043.4	21013.7	20545.4	20684	20545.4	20684		1027.33	14780.7
1043.3	27267.3	27572.2	27466.2	27276.2	27273.5	27613.8	27786.3		1043.3	20889.6	20544.5	20646.5	20544.5	20646.5		1027.45	14780.7
1043.2	27253.3	27522.6	27438.7	27262.3	27259.5	27449.1	27723.3		1043.2	20642.1	20544.3	20618.5	20544.3	20618.5		1027.57	14780.7
1043.1	27239.3	27481.1	27412.8	27248.4	27245.6	27493.7	27670.1		1043.1	20399.2	20543.9	20597.4	20543.9	20597.4		1027.69	14780.7
1043	27225.2	27445.1	27388.3	27234.4	27231.7	27453.6	27623.8		1043	20326.1	20543.4	20581.5	20543.4	20581.5		1027.81	14780.7
1042.9	27211.2	27413.1	27364.8	27220.5	27217.7	27323.1	27582.4		1042.9	20366	20542.9	20569.9	20542.9	20569.9		1027.93	14780.7
1042.8	27197.2	27383.9	27342.2	27206.6	27203.8	27222.2	27544.7		1042.8	20525.7	20542.9	20561.7	20542.9	20561.7		1028.05	14780.7
1042.7	27183.2	27356.7	27320.3	27192.7	27189.8	27196.6	27509.8		1042.7	20624.6	20542.7	20555.6	20542.7	20555.6		1028.18	14780.7
1042.6	27169.2	27331.1	27299	27178.8	27175.9	27246.1	27477.2		1042.6	20614.2	20542.5	20551.3	20542.5	20551.3		1028.29	14780.7
1042.5	27155.2	27306.8	27278.4	27164.8	27161.9	27370.6	27446.4		1042.5	20504.9	20542.4	20548.4	20542.4	20548.4		1028.42	14780.7
1042.4	27141.2	27283.5	27258.2	27150.9	27148	27551.7	27417		1042.4	20324.5	20541.8	20545.8	20541.8	20545.8		1028.53	14780.7
1042.3	27127.2	27261	27238.5	27137	27134.1	27502.3	27389		1042.3	20202.1	20541	20543.6	20541	20543.6		1028.66	14780.7
1042.2	27113.2	27239.3	27219.1	27123.1	27120.1	27167	27362.2		1042.2	20145.8	20540	20541.7	20540	20541.7		1028.77	14780.7
1042.1	27099.2	27218.2	27200.2	27109.2	27106.2	26872	27336.4		1042.1	20150.4	20539	20540.1	20539	20540.1		1028.9	14780.7
1042	27085.2	27197.7	27181.6	27095.3	27092.3	26709.8	27311.4		1042	20278.9	20538.3	20539	20538.3	20539		1029.01	14780.7
1041.9	27071.1	27177.8	27163.3	27081.4	27078.3	26625.8	27287.3		1041.9	20460.9	20538.1	20538.6	20538.1	20538.6		1029.14	14780.7
1041.8	27057.1	27158.2	27145.2	27067.5	27064.4	26596.6	27264		1041.8	20599.1	20537.9	20538.2	20537.9	20538.2		1029.25	14780.7
1041.7	27043.1	27139.1	27127.4	27053.6	27050.5	26666.1	27241.2		1041.7	20559.8	20537.9	20538.1	20537.9	20538.1		1029.38	14780.7
1041.6	27029.1	27120.4	27109.9	27039.7	27036.5	26702.6	27219.2		1041.6	20392.2	20537.5	20537.6	20537.5	20537.6		1029.49	14718.1
1041.5	27015.1	27102	27092.6	27025.8	27022.6	26709	27197.6		1041.5	20194.6	20536.6	20536.7	20536.6	20536.7		1029.62	14509.2
1041.4	27001.1	27083.9	27075.4	27011.9	27008.7	26791.9	27176.6		1041.4	20114.9	20535.6	20535.6	20535.6	20535.6		1029.74	14467.5
1041.3	26987.1	27066.1	27058.5	26998	26994.8	26762.7	27156		1041.3	20195.9	20534.7	20534.7	20534.7	20534.7		1029.86	14467.5
1041.2	26973.1	27048.5	27041.7	26984.1	26980.8	26648.9	27135.9		1041.2	20353.7	20534.2	20534.3	20534.2	20534.3		1029.98	14467.5
1041.1	26959.1	27031.2	27025.1	26970.2	26966.9	26595.7	27116.2		1041.1	20427.8	20534	20534	20534	20534		1030.1	14467.5
1041	26945	27014	27008.6	26956.3	26953	26714	27096.8		1041	20363.8	20533.5	20533.5	20533.5	20533.5		1030.22	14467.5
1040.9	26931	26997.1	26992.3	26942.5	26939.1	26933.3	27077.8		1040.9	20208	20532.7	20532.7	20532.7	20532.7		1030.34	14467.5
1040.8	26917	26980.4	26976	26928.6	26925.1	26997.2	27059		1040.8	20039.5	20531.4	20531.4	20531.4	20531.4		1030.46	14467.5
1040.7	26903	26963.8	26959.9	26914.7	26911.2	26971.7	27040.6		1040.7	20019.3	20530.1	20530.1	20530.1	20530.1		1030.58	14467.5
1040.6	26889	26947.4	26944	26900.8	26897.3	26750.5	27022.4		1040.6	20153.4	20529.2	20529.2	20529.2	20529.2		1030.7	14467.5
1040.5	26875	26931.1	26928	26886.9	26883.4	26377.7	27004.4		1040.5	20273.7	20528.5	20528.5	20528.5	20528.5		1030.82	14467.5
1040.4	26861	26914.9	26912.3	26873	26869.5	26147.1	26986.7		1040.4	20348.6	20528.1	20528.1	20528.1	20528.1		1030.94	14467.5
1040.3	26847	26898.9	26896.5	26859.2	26855.6	26089	26969.2		1040.3	20316.9	20527.5	20527.5	20527.5	20527.5		1031.06	14467.5
1040.2	26833	26883	26880.9	26845.3	26841.7	26179.3	26951.9		1040.2	20179.8	20526.6	20526.6	20526.6	20526.6		1031.18	14467.5
1040.1	26819	26867.1	26865.4	26831.4	26827.8	26235	26934.8		1040.1	20099.4	20525.5	20525.5	20525.5	20525.5		1031.3	14467.5
1040	26805	26851.4	26849.9	26817.6	26813.8	26406.7	26917.8		1040	20127.2	20524.5	20524.5	20524.5	20524.5		1031.42	14467.5
1039.9	26791	26835.8	26834.5	26803.7	26800	26623	26901.1		1039.9	20176.7	20523.6	20523.6	20523.6	20523.6		1031.54	14467.5
1039.8	26776.9	26820.2	26819.1	26789.8	26786	26607.9	26884.4		1039.8	20162	20522.7	20522.7	20522.7	20522.7		1031.66	14509.2
1039.7	26762.9	26804.8	26803.9	26776	26772.2	26431.4	26867.9		1039.7	20198.3	20521.9	20521.9	20521.9	20521.9		1031.79	14697.2
1039.6	26748.9	26789.3	26788.6	26762.1	26758.2	26314	26851.6		1039.6	20245.1	20521.2	20521.2	20521.2	20521.2		1031.9	14780.7
1039.5	26734.9	26774	26773.5	26748.3	26744.4	26162.9	26835.3		1039.5	20229.6	20520.4	20520.4	20520.4	20520.4		1032.03	14780.7
1039.4	26720.9	26758.8	26758.3	26734.4	26730.5	26014.3	26819.2		1039.4	20224.6	20519.7	20519.7	20519.7	20519.7		1032.14	14780.7
1039.3	26706.9	26743.5	26743.3	26720.6	26716.6	25957.7	26803.2		1039.3	20173.5	20518.8	20518.8	20518.8	20518.8		1032.27	14780.7
1039.2	26692.9	26728.4	26728.2	26706.7	26702.7	26012.1	26787.3		1039.2	19975.6	20517.4	20517.4	20517.4	20517.4		1032.38	14780.7
1039.1	26678.9	26713.3	26713.2	26692.9	26688.8	26077.2	26771.5		1039.1	19822.3	20515.6	20515.6	20515.6	20515.6		1032.51	14780.7
1039	26664.9	26698.2	26698.3	26679	26674.9	26215.4	26755.9		1039	19820.7	20513.9	20513.9	20513.9	20513.9		1032.62	14780.7
1038.9	26650.9	26683.2	26683.4	26665.2	26661	26392.2	26740.2		1038.9	19943.5	20512.4	20512.4	20512.4	20512.4		1032.75	14780.7
1038.8	26636.8	26668.3	26668.5	26651.4	26647.2	26553.3	26724.7		1038.8	20114	20511.4	20511.4	20511.4	20511.4		1032.86	14780.7
1038.7	26622.8	26653.3	26653.7	26637.5	26633.3	26658.1	26709.3		1038.7	20342.5	20511	20511	20511	20511		1032.99	14780.7
1038.6	26608.8	26638.5	26638.8	26623.7	26619.4	26774	26693.9		1038.6	20479.6	20510.9	20510.9	20510.9	20510.9		1033.1	14780.7
1038.5	26594.8	26623.6	26624.1	26609.9	26605.5	26786.4	26678.6		1038.5	20406.9	20510.6	20510.6	20510.6	20510.6		1033.23	14780.7
1038.4	26580.8	26608.8	26609.3	26596.1	26591.7	26761.3	26663.4		1038.4	20264	20510	20510	20510	20510		1033.35	14780.7
1038.3	26566.8	26594	26594.6	26582.2	26577.8	26646.6	26648.2		1038.3	20112	20509	20509	20509	20509		1033.47	14780.7
1038.2	26552.8	26579.3	26579.9	26568.4	26563.9	26358	26633.2		1038.2	20025.4	20507.7	20507.7	20507.7	20507.7		1033.59	14780.7
1038.1	26538.8	26564.6	26565.2	26554.6	26550.1	26071.6	26618.1		1038.1	20075.3	20506.6	20506.6	20506.6	20506.6		1033.71	14780.7
1038	26524.8	26549.9	26550.6	26540.8	26536.2	25872.2	26603.2		1038	20192	20505.8	20505.8	20505.8	20505.8		1033.83	14780.7
1037.9	26510.8	26535.2	26536	26527	26522.4	25653.9	26588.2		1037.9	20196.7	20505.1	20505.1	20505.1	20505.1		1033.95	14780.7
1037.8	26496.8	26520.6	26521.4	26513.2	26508.5	25446.2	26573.4		1037.8	20112.9	20504.1	20504.1	20504.1	20504.1		1034.07	14780.7
1037.7	26482.7	26506	26506.8	26499.4	26494.7	25349.3	26558.6		1037.7	19997.7	20502.8	20502.8	20502.8	20502.8		1034.19	14780.7
1037.6	26468.7	26491.4	26492.2	26485.6	26480.8	25467	26543.8		1037.6	19920.6	20501.3	20501.3	20501.3	20501.3		1034.31	14780.7
1037.5	26454.7	26476.8	26477.7	26471.8	26467	25617.2	26529.1		1037.5	19952.3	20499.9	20499.9	20499.9	20499.9		1034.43	14780.7
1037.4	26440.7	26462.2	26463.1	26458.1	26453.1	25830.2	26514.5		1037.4	20078.8	20498.8	20498.8	20498.8	20498.8		1034.55	14780.7
1037.3	26426.7	26447.7	26448.6	26444.3	26439.3	26057.3	26499.8		1037.3	20080.8	20497.7	20497.7	20497.7	20497.7		1034.67	14780.7
1037.2	26412.7	26433.2	26434.1	26430.5	26425.5	26161.1	26485.2		1037.2	19921.7	20496.3	20496.3	20496.3	20496.3		1034.79	14780.7
1037.1	26398.7	26418.7	26419.7	26416.8	26411.6	26105.1	26470.7		1037.1	19807.5	20494.5	20494.5	20494.5	20494.5		1034.91	14780.7
1037	26384.7	26404.2	26405.2	26403	26397.8	26036.2	26456.2		1037	19858.2	20492.9	20492.9	20492.9	20492.9		1035.03	14780.7
1036.9	26370.7	26389.8	26390.8	26389.2	26384	26042.5	26441.8		1036.9	19996.6	20491.6	20491.6	20491.6	20491.6		1035.15	14780.7
1036.8	26356.7	26375.3	26376.3	26375.5	26370.2	26065.7	26427.4		1036.8	20191.5	20490.9	20490.9	20490.9	20490.9		1035.27	14739
1036.7	26342.7	26360.9	26361.9	26361.7	26356.4	26076.5	26413		1036.7	20409.4	20490.6	20490.6	20490.6	20490.6		1035.4	14530.1
1036.6	26328.6	26346.5	26347.5	26348	26342.6	26071.8	26398.6		1036.6	20531.2	20490.5	20490.5	20490.5	20490.5		1035.51	14467.5
1036.5	26314.6	26332.1	26333.1	26334.3	26328.8	25934.8	26384.3		1036.5	20483.5	20490.5	20490.5	20490.5	20490.5		1035.64	14446.6
1036.4	26300.6	26317.7	26318.7	26320.5	26315	25830.1	26370.1		1036.4	20400	20490.3	20490.3	20490.3	20490.3		1035.75	14467.5
1036.3	26286.6	26303.3	26304.3	26306.8	26301.2	25679.9	26355.8		1036.3	20329.8	20489.9	20489.9	20489.9	20489.9		1035.88	14467.5
1036.2	26272.6	26288.9	26290	26293.1	26287.4	25580.9	26341.6		1036.2	20224.7	20489.2	20489.2	20489.2	20489.2		1035.99	14467.5
1036.1	26258.6	26274.6	26275.6	26279.4	26273.6	25645.9	26327.5		1036.1	20131.8	20488.3	20488.3	20488.3	20488.3		1036.12	14467.5
1036	26244.6	26260.2	26261.3	26265.7	26259.8	25686.4	26313.3		1036	20124.6	20487.4	20487.4	20487.4	20487.4		1036.23	14467.5
1035.9	26230.6	26245.9	26247	26252	26246.1	25699.2	26299.2		1035.9	20245.7	20486.8	20486.8	20486.8	20486.8		1036.36	14467.5
1035.8	26216.6	26231.6	26232.6	26238.3	26232.3	25713.4	26285.2		1035.8	20319.6	20486.3	20486.3	20486.3	20486.3		1036.47	14467.5
1035.7	26202.5	26217.3	26218.3	26224.6	26218.5	25791.7	26271.1		1035.7	20287.5	20485.8	20485.8	20485.8	20485.8		1036.6	14467.5
1035.6	26188.5	26203	26204	26211	26204.8	25891.3	26257.1		1035.6	20253.8	20485.2	20485.2	20485.2	20485.2		1036.71	14467.5
1035.5	26174.5	26188.7	26189.7	26197.3	26191	25946.7	26243.1		1035.5	20187.1	20484.5	20484.5	20484.5	20484.5		1036.84	14467.5
1035.4	26160.5	26174.4	26175.4	26183.6	26177.3	26035.4	26229.2		1035.4	20054.8	20483.4	20483.4	20483.4	20483.4		1036.96	14467.5
1035.3	26146.5	26160.1	26161.2	26170	26163.6	26046.1	26215.3		1035.3	19918.5	20481.9	20481.9	20481.9	20481.9		1037.08	14530.1
1035.2	26132.5	26145.8	26146.9	26156.3	26149.9	25946	26201.4		1035.2	19971	20480.6	20480.6	20480.6	20480.6		1037.2	14634.5
1035.1	26118.5	26131.6	26132.6	26142.7	26136.1	25937	26187.5		1035.1	20132.5	20479.7	20479.7	20479.7	20479.7		1037.32	14780.7
1035	26104.5	26117.3	26118.3	26129.1	26122.4	25948.5	26173.7		1035	20237.5	20479.1	20479.1	20479.1	20479.1		1037.44	14780.7
1034.9	26090.5	26103.1	26104.1	26115.5	26108.7	25902.9	26159.9		1034.9	20232.4	20478.5	20478.5	20478.5	20478.5		1037.56	14780.7
1034.8	26076.5	26088.8	26089.8	26101.9	26095	25901.1	26146.2		1034.8	20072.6	20477.5	20477.5	20477.5	20477.5		1037.68	14780.7
1034.7	26062.5	26074.6	26075.6	26088.3	26081.3	25981.5	26132.4		1034.7	19920.5	20476	20476	20476	20476		1037.8	14780.7
1034.6	26048.5	26060.3	26061.4	26074.7	26067.7	25956	26118.7		1034.6	19860.3	20474.5	20474.5	20474.5	20474.5		1037.92	14780.7
1034.5	26034.4	26046.1	26047.2	26061.1	26054	25792.1	26105.1		1034.5	19927.1	20473.1	20473.1	20473.1	20473.1		1038.04	14780.7
1034.4	26020.4	26031.9	26032.9	26047.6	26040.3	25544.9	26091.4		1034.4	20147	20472.2	20472.2	20472.2	20472.2		1038.16	14655.4
1034.3	26006.4	26017.7	26018.7	26034	26026.7	25263.3	26077.8		1034.3	20230.3	20471.6	20471.6	20471.6	20471.6		1038.28	14467.5
1034.2	25992.4	26003.5	26004.5	26020.5	26013	25062.6	26064.2		1034.2	20157.4	20470.8	20470.8	20470.8	20470.8		1038.4	14467.5
1034.1	25978.4	25989.3	25990.3	26006.9	25999.4	25073.1	26050.7		1034.1	19994.4	20469.6	20469.6	20469.6	20469.6		1038.52	14467.5
1034	25964.4	25975.1	25976.1	25993.4	25985.8	25293.2	26037.2		1034	19816.6	20467.9	20467.9	20467.9	20467.9		1038.64	14467.5
1033.9	25950.4	25960.9	25961.9	25979.9	25972.2	25496.4	26023.7		1033.9	19775.3	20466.2	20466.2	20466.2	20466.2		1038.76	14467.5
1033.8	25936.4	25946.7	25947.7	25966.4	25958.6	25611.1	26010.3		1033.8	19784.3	20464.4	20464.4	20464.4	20464.4		1038.88	14467.5
1033.7	25922.4	25932.5	25933.5	25953	25945	25734	25996.9		1033.7	19876.2	20462.9	20462.9	20462.9	20462.9		1039.01	14467.5
1033.6	25908.3	25918.3	25919.3	25939.5	25931.4	25754.5	25983.5		1033.6	19987.1	20461.7	20461.7	20461.7	20461.7		1039.12	14467.5
1033.5	25894.3	25904.2	25905.1	25926	25917.8	25647.4	25970.2		1033.5	19946.3	20460.4	20460.4	20460.4	20460.4		1039.25	14467.5
1033.4	25880.3	25890	25891	25912.6	25904.3	25496.8	25956.8		1033.4	19890.8	20458.9	20458.9	20458.9	20458.9		1039.36	14467.5
1033.3	25866.3	25875.8	25876.8	25899.2	25890.7	25347.3	25943.6		1033.3	19874.4	20457.5	20457.5	20457.5	20457.5		1039.49	14467.5
1033.2	25852.3	25861.7	25862.6	25885.8	25877.2	25320.8	25930.3		1033.2	19950.7	20456.2	20456.2	20456.2	20456.2		1039.6	14467.5
1033.1	25838.3	25847.5	25848.5	25872.4	25863.7	25316.2	25917.2		1033.1	20088.8	20455.2	20455.2	20455.2	20455.2		1039.73	14467.5
1033	25824.3	25833.3	25834.3	25859.1	25850.2	25264.9	25904		1033	20127.4	20454.4	20454.4	20454.4	20454.4		1039.84	14467.5
1032.9	25810.3	25819.2	25820.1	25845.7	25836.7	25281	25890.9		1032.9	20124	20453.5	20453.5	20453.5	20453.5		1039.97	14467.5
1032.8	25796.3	25805	25806	25832.4	25823.3	25297	25877.8		1032.8	20082.5	20452.6	20452.6	20452.6	20452.6		1040.08	14467.5
1032.7	25782.3	25790.9	25791.8	25819.1	25809.8	25313.3	25864.8		1032.7	20004.3	20451.5	20451.5	20451.5	20451.5		1040.21	14467.5
1032.6	25768.3	25776.8	25777.7	25805.8	25796.4	25329.2	25851.9		1032.6	19976.1	20450.2	20450.2	20450.2	20450.2		1040.32	14467.5
1032.5	25754.2	25762.6	25763.5	25792.5	25783	25342.3	25838.9		1032.5	19982.9	20449.1	20449.1	20449.1	20449.1		1040.45	14467.5
1032.4	25740.2	25748.5	25749.4	25779.3	25769.6	25255.2	25826		1032.4	19976.4	20447.8	20447.8	20447.8	20447.8		1040.57	14467.5
1032.3	25726.2	25734.3	25735.2	25766.1	25756.2	25045.9	25813.2		1032.3	19942.6	20446.6	20446.6	20446.6	20446.6		1040.69	14467.5
1032.2	25712.2	25720.2	25721.1	25752.9	25742.9	24941.3	25800.4		1032.2	19924	20445.2	20445.2	20445.2	20445.2		1040.81	14467.5
1032.1	25698.2	25706.1	25707	25739.7	25729.5	24980.9	25787.7		1032.1	19850.1	20443.7	20443.7	20443.7	20443.7		1040.93	14467.5
1032	25684.2	25692	25692.8	25726.6	25716.2	24940.7	25775		1032	19738.7	20441.9	20441.9	20441.9	20441.9		1041.05	14467.5
1031.9	25670.2	25677.8	25678.7	25713.5	25703	24978.6	25762.4		1031.9	19666.2	20439.9	20439.9	20439.9	20439.9		1041.17	14467.5
1031.8	25656.2	25663.7	25664.6	25700.4	25689.7	25094.1	25749.9		1031.8	19629.6	20437.9	20437.9	20437.9	20437.9		1041.29	14467.5
1031.7	25642.2	25649.6	25650.5	25687.3	25676.5	25060.6	25737.4		1031.7	19677	20435.9	20435.9	20435.9	20435.9		1041.41	14467.5
1031.6	25628.2	25635.5	25636.3	25674.3	25663.3	24912.1	25724.9		1031.6	19797.7	20434.3	20434.3	20434.3	20434.3		1041.53	14467.5
1031.5	25614.2	25621.4	25622.2	25661.3	25650.1	24729.7	25712.6		1031.5	19906.7	20432.9	20432.9	20432.9	20432.9		1041.65	14467.5
1031.4	25600.1	25607.3	25608.1	25648.4	25637	24543.6	25700.3		1031.4	19965.7	20431.8	20431.8	20431.8	20431.8		1041.77	14467.5
1031.3	25586.1	25593.2	25594	25635.5	25623.9	24461.1	25688		1031.3	19974.2	20430.6	20430.6	20430.6	20430.6		1041.89	14467.5
1031.2	25572.1	25579	25579.9	25622.6	25610.8	24428.5	25675.9		1031.2	19912.2	20429.3	20429.3	20429.3	20429.3		1042.01	14467.5
1031.1	25558.1	25564.9	25565.8	25609.7	25597.8	24416	25663.8		1031.1	19777.2	20427.6	20427.6	20427.6	20427.6		1042.13	14467.5
1031	25544.1	25550.8	25551.6	25596.9	25584.8	24448.4	25651.8		1031	19683.4	20425.7	20425.7	20425.7	20425.7		1042.25	14446.6
1030.9	25530.1	25536.7	25537.5	25584.2	25571.8	24448.4	25639.9		1030.9	19671.2	20423.8	20423.8	20423.8	20423.8		1042.37	14509.2
1030.8	25516.1	25522.6	25523.4	25571.5	25558.9	24425	25628.1		1030.8	19658.5	20421.8	20421.8	20421.8	20421.8		1042.49	14613.7
1030.7	25502.1	25508.5	25509.3	25558.8	25546	24436.3	25616.4		1030.7	19658	20419.9	20419.9	20419.9	20419.9		1042.62	14780.7
1030.6	25488.1	25494.4	25495.2	25546.2	25533.1	24560.4	25604.8		1030.6	19690.3	20418	20418	20418	20418		1042.73	14780.7
1030.5	25474.1	25480.3	25481.1	25533.6	25520.3	24617.8	25593.2		1030.5	19714.1	20416.2	20416.2	20416.2	20416.2		1042.86	14780.7
1030.4	25460	25466.2	25467	25521.1	25507.6	24543.1	25581.8		1030.4	19794.5	20414.6	20414.6	20414.6	20414.6		1042.97	14780.7
1030.3	25446	25452.2	25452.9	25508.6	25494.9	24508.7	25570.5		1030.3	19895.2	20413.3	20413.3	20413.3	20413.3		1043.1	14780.7
1030.2	25432	25438.1	25438.8	25496.2	25482.3	24468.4	25559.3		1030.2	19842.4	20411.9	20411.9	20411.9	20411.9		1043.21	14780.7
1030.1	25418	25424	25424.7	25483.9	25469.7	24240.4	25548.3		1030.1	19710	20410.1	20410.1	20410.1	20410.1		1043.34	14780.7
1030	25404	25409.9	25410.6	25471.6	25457.2	24150.3	25537.3		1030	19566.8	20407.9	20407.9	20407.9	20407.9		1043.45	14780.7
1029.9	25390	25395.8	25396.5	25459.4	25444.8	24186.4	25526.5		1029.9	19493.2	20405.6	20405.6	20405.6	20405.6		1043.58	14780.7
1029.8	25376	25381.7	25382.5	25447.3	25432.4	24188.9	25515.9		1029.8	19526.4	20403.3	20403.3	20403.3	20403.3		1043.69	14780.7
1029.7	25362	25367.7	25368.4	25435.2	25420.1	24199.4	25505.4		1029.7	19582	20401.2	20401.2	20401.2	20401.2		1043.82	14780.7
1029.6	25348	25353.6	25354.3	25423.3	25407.9	24167.7	25495.1		1029.6	19578.2	20399.1	20399.1	20399.1	20399.1		1043.93	14780.7
1029.5	25334	25339.5	25340.2	25411.4	25395.7	24042.4	25484.9		1029.5	19516.4	20396.9	20396.9	20396.9	20396.9		1044.06	14780.7
1029.4	25320	25325.4	25326.1	25399.6	25383.7	23904	25475		1029.4	19484.8	20394.6	20394.6	20394.6	20394.6		1044.18	14780.7
1029.3	25305.9	25311.3	25312	25387.9	25371.7	23939	25465.2		1029.3	19469.3	20392.2	20392.2	20392.2	20392.2		1044.3	14780.7
1029.2	25291.9	25297.3	25298	25376.3	25359.9	24087.2	25455.6		1029.2	19454.5	20389.8	20389.8	20389.8	20389.8		1044.42	14780.7
1029.1	25277.9	25283.2	25283.9	25364.8	25348.1	24100.5	25446.2		1029.1	19503.2	20387.5	20387.5	20387.5	20387.5		1044.54	14780.7
1029	25263.9	25269.1	25269.8	25353.5	25336.5	24180.8	25437.1		1029	19605	20385.5	20385.5	20385.5	20385.5		1044.66	14780.7
1028.9	25249.9	25255	25255.7	25342.2	25325	24207.5	25428.2		1028.9	19696.8	20383.8	20383.8	20383.8	20383.8		1044.78	14780.7
1028.8	25235.9	25241	25241.7	25331.1	25313.6	24168.3	25419.6		1028.8	19737.9	20382.1	20382.1	20382.1	20382.1		1044.9	14780.7
1028.7	25221.9	25226.9	25227.6	25320.1	25302.3	24224.4	25411.3		1028.7	19683	20380.4	20380.4	20380.4	20380.4		1045.02	14780.7
1028.6	25207.9	25212.8	25213.5	25309.3	25291.2	24296.6	25403.2		1028.6	19518.2	20378.2	20378.2	20378.2	20378.2		1045.14	14780.7
1028.5	25193.9	25198.8	25199.4	25298.6	25280.3	24328.2	25395.5		1028.5	19339.2	20375.5	20375.5	20375.5	20375.5		1045.26	14780.7
1028.4	25179.9	25184.7	25185.3	25288.1	25269.5	24329.3	25388.1		1028.4	19336.7	20372.9	20372.9	20372.9	20372.9		1045.38	14780.7
1028.3	25165.8	25170.6	25171.3	25277.8	25259	24421.2	25381.1		1028.3	19522.6	20370.7	20370.7	20370.7	20370.7		1045.5	14780.7
1028.2	25151.8	25156.6	25157.2	25267.6	25248.6	24486.9	25374.5		1028.2	19790.1	20369.2	20369.2	20369.2	20369.2		1045.62	14780.7
1028.1	25137.8	25142.5	25143.1	25257.7	25238.4	24351.7	25368.3		1028.1	19997.8	20368.3	20368.3	20368.3	20368.3		1045.74	14780.7
1028	25123.8	25128.4	25129.1	25248	25228.5	24253.1	25362.5		1028	20123.6	20367.6	20367.6	20367.6	20367.6		1045.86	14780.7
1027.9	25109.8	25114.4	25115	25238.5	25218.8	24064.5	25357.2		1027.9	20072.3	20366.9	20366.9	20366.9	20366.9		1045.98	14780.7
1027.8	25095.8	25100.3	25100.9	25229.2	25209.4	23884.3	25352.5		1027.8	19871.9	20365.6	20365.6	20365.6	20365.6		1046.1	14780.7
1027.7	25081.8	25086.2	25086.9	25220.2	25200.3	23845.7	25348.3		1027.7	19661	20363.8	20363.8	20363.8	20363.8		1046.23	14780.7
1027.6	25067.8	25072.2	25072.8	25211.5	25191.5	23817.9	25344.7		1027.6	19597.1	20361.9	20361.9	20361.9	20361.9		1046.34	14780.7
1027.5	25053.8	25058.1	25058.8	25203.2	25183	23810.1	25341.8		1027.5	19630.2	20360	20360	20360	20360		1046.47	14780.7
1027.4	25039.8	25044.1	25044.7	25195.1	25174.9	23794.7	25339.5		1027.4	19657.5	20358.2	20358.2	20358.2	20358.2		1046.58	14780.7
1027.3	25025.8	25030	25030.6	25187.5	25167.2	23821.2	25338.1		1027.3	19683.2	20356.5	20356.5	20356.5	20356.5		1046.71	14780.7
1027.2	25011.7	25016	25016.6	25180.2	25160	23875.8	25337.5		1027.2	19685.2	20354.8	20354.8	20354.8	20354.8		1046.82	14780.7
1027.1	24997.7	25001.9	25002.5	25173.3	25153.3	23952.1	25337.8		1027.1	19654.5	20353	20353	20353	20353		1046.95	14780.7
1027	24983.7	24987.9	24988.5	25166.9	25147.1	24233	25339.2		1027	19666	20351.2	20351.2	20351.2	20351.2		1047.06	14780.7
1026.9	24969.7	24973.8	24974.4	25161	25141.6	24459.7	25341.6		1026.9	19685.5	20349.5	20349.5	20349.5	20349.5		1047.19	14947.8
1026.8	24955.7	24959.8	24960.3	25155.6	25136.6	24513.1	25345.2		1026.8	19703	20347.9	20347.9	20347.9	20347.9		1047.3	15073.1
1026.7	24941.7	24945.7	24946.3	25150.8	25132.5	24477.6	25350.2		1026.7	19693	20346.2	20346.2	20346.2	20346.2		1047.43	15073.1
1026.6	24927.7	24931.7	24932.2	25146.7	25129.1	24269.2	25356.7		1026.6	19658.4	20344.5	20344.5	20344.5	20344.5		1047.54	15073.1
1026.5	24913.7	24917.6	24918.2	25143.3	25126.8	24066	25364.8		1026.5	19626	20342.6	20342.6	20342.6	20342.6		1047.67	15073.1
1026.4	24899.7	24903.5	24904.1	25140.7	25125.5	24030.4	25374.8		1026.4	19616.7	20340.8	20340.8	20340.8	20340.8		1047.79	15073.1
1026.3	24885.7	24889.5	24890	25138.9	25125.5	24145.6	25387		1026.3	19753.9	20339.3	20339.3	20339.3	20339.3		1047.91	15073.1
1026.2	24871.7	24875.5	24876	25138.1	25127.2	24259.3	25401.8		1026.2	19926.7	20338.3	20338.2	20338.2	20338.3		1048.03	15073.1
1026.1	24857.6	24861.4	24862	25138.3	25130.8	24297.8	25419.5		1026.1	20064.1	20337.6	20337.5	20337.5	20337.6		1048.15	15073.1
1026	24843.6	24847.3	24847.9	25139.6	25137	24396.9	25441		1026	20135.1	20337.1	20337	20337	20337.1		1048.27	15073.1
1025.9	24829.6	24833.3	24833.8	25142.3	25146.6	24556.5	25467.1		1025.9	20108.3	20336.6	20336.4	20336.4	20336.6		1048.39	15073.1
1025.8	24815.6	24819.3	24819.8	25146.3	25160.7	24728.1	25499.3		1025.8	20066.9	20336	20335.7	20335.7	20336		1048.51	15073.1
1025.7	24801.6	24805.2	24805.7	25152	25181.2	24876.6	25539.4		1025.7	20078.6	20335.5	20335.1	20335.1	20335.5		1048.63	15073.1
1025.6	24787.6	24791.2	24791.7	25159.5	25210.4	24982.2	25590		1025.6	20102.5	20335.3	20334.5	20334.5	20335.3		1048.75	15073.1
1025.5	24773.6	24777.1	24777.6	25169.1	25251.6	24931.5	25654.7		1025.5	20036	20335	20333.7	20333.7	20335		1048.87	15073.1
1025.4	24759.6	24763.1	24763.6	25181.1	25309.2	24843.1	25738.2		1025.4	19744.9	20334.4	20332.2	20332.2	20334.4		1048.99	15073.1
1025.3	24745.6	24749	24749.5	25196	25389.3	25028.9	25847.1		1025.3	19408.9	20333.4	20329.9	20329.9	20333.4		1049.11	15198.4
1025.2	24731.5	24735	24735.5	25214.4	25499.5	25467.8	25989.8		1025.2	19276.4	20332.8	20327.2	20327.2	20332.8		1049.23	15302.8
1025.1	24717.5	24720.9	24721.5	25237.3	25649.1	25919.3	26176.2		1025.1	19413	20333.7	20324.9	20324.9	20333.7		1049.35	15344.6
1025	24703.5	24706.9	24707.4	25266.2	25849.6	26285.3	26419.5		1025	19772.9	20337.3	20323.4	20323.4	20337.3		1049.47	15344.6
1024.9	24689.5	24692.9	24693.4	25303.1	26114.2	26695.1	26735		1024.9	20135.9	20344.5	20323	20323	20344.5		1049.59	15344.6
1024.8	24675.5	24678.8	24679.3	25351.4	26457.7	27268.3	27140.7		1024.8	20278.2	20355.6	20322.9	20322.9	20355.6		1049.71	15344.6
1024.7	24661.5	24664.8	24665.3	25416	26896	27896.6	27657.5		1024.7	20275.3	20372	20322.7	20322.7	20372		1049.84	15344.6
1024.6	24647.5	24650.7	24651.2	25503.7	27443.3	28755.2	28306.5		1024.6	20292.7	20395.9	20322.7	20322.7	20395.9		1049.95	15344.6
1024.5	24633.5	24636.7	24637.2	25624.7	28113.7	29683.2	29111.9		1024.5	20379.6	20429.7	20322.5	20322.5	20429.7		1050.08	15344.6
1024.4	24619.5	24622.7	24623.1	25793	28917.4	30549.3	30097.8		1024.4	20517.1	20477.2	20322	20322	20477.2		1050.19	15344.6
1024.3	24605.5	24608.6	24609.1	26027.1	29859.7	31583.2	31288.1		1024.3	20560.3	20542.2	20321.4	20321.4	20542.2		1050.32	15344.6
1024.2	24591.5	24594.6	24595	26351.7	30940.1	32988.9	32707.1		1024.2	20582.9	20632.1	20320.7	20320.7	20632.1		1050.43	15344.6
1024.1	24577.5	24580.5	24581	26796	32145.5	34603.1	34370.8		1024.1	20611.4	20751.7	20320	20320	20751.7		1050.56	15344.6
1024	24563.4	24566.5	24567	27395.9	33456.8	36342.2	36295.8		1024	20748.6	20910.3	20318.9	20318.9	20910.3		1050.67	15386.3
1023.9	24549.4	24552.5	24552.9	28191	34842.8	38356.1	38490.9		1023.9	21072	21115.2	20317	20317	21115.2		1050.8	15595.2
1023.8	24535.4	24538.4	24538.9	29223.9	36262.3	40745.3	40957.3		1023.8	21370.1	21376.3	20314.3	20314.3	21376.3		1050.91	15657.8
1023.7	24521.4	24524.4	24524.8	30533.2	37661	43505.9	43679.2		1023.7	21681.9	21704.4	20310.7	20310.7	21704.4		1051.04	15678.7
1023.6	24507.4	24510.3	24510.8	32153.5	38978.9	46649	46631.3		1023.6	22122.3	22105.8	20306.1	20306.1	22105.8		1051.15	15657.8
1023.5	24493.4	24496.3	24496.8	34103.4	40145.9	49962.7	49762.2		1023.5	22602.4	22592.5	20300.2	20300.2	22592.5		1051.28	15657.8
1023.4	24479.4	24482.3	24482.7	36385.2	41092.1	53221.1	53004.1		1023.4	23157.5	23163.2	20292.9	20292.9	23163.2		1051.4	15657.8
1023.3	24465.4	24468.2	24468.7	38977.3	41751.7	56291.6	56269.7		1023.3	23791.4	23822.9	20283.9	20283.9	23822.9		1051.52	15657.8
1023.2	24451.4	24454.2	24454.7	41823.6	42072	59229.5	59450.3		1023.2	24533.1	24560.8	20273	20273	24560.8		1051.64	15678.7
1023.1	24437.4	24440.2	24440.6	44842.4	42025.7	62243.4	62436.8		1023.1	25371.1	25364.3	20259.9	20259.9	25364.3		1051.76	15657.8
1023	24423.3	24426.1	24426.6	47911.9	41615.7	65003.5	65110.2		1023	26246.6	26209.4	20244.6	20244.6	26209.4		1051.88	15699.6
1022.9	24409.3	24412.1	24412.5	50885.2	40874.4	67444.5	67356.1		1022.9	27129.7	27063.5	20226.9	20226.9	27063.5		1052	15824.9
1022.8	24395.3	24398.1	24398.5	53589.5	39856.2	69324.1	69056.3		1022.8	27878.9	27885.4	20207.3	20207.3	27885.4
1022.7	24381.3	24384	24384.5	55832.5	38630	70407.2	70087.1		1022.7	28503.4	28632.2	20186	20186	28632.2
1022.6	24367.3	24370	24370.4	57431.9	37265.1	70495.5	70335.6		1022.6	29146.9	29248.1	20163.1	20163.1	29248.1
1022.5	24353.3	24356	24356.4	58234.8	35830.7	69718.3	69718		1022.5	29705	29698.7	20138.6	20138.6	29698.7
1022.4	24339.3	24341.9	24342.4	58158.7	34386.3	68205.9	68211.4		1022.4	30024.9	29940.7	20113.3	20113.3	29940.7
1022.3	24325.3	24327.9	24328.3	57209.4	32981.7	66037.6	65871.5		1022.3	30125	29960.1	20087.6	20087.6	29960.1
1022.2	24311.3	24313.9	24314.3	55482.9	31658.8	63045	62836.1		1022.2	29904.7	29752	20062.4	20062.4	29752
1022.1	24297.3	24299.8	24300.3	53134.9	30445.5	59456.7	59288.8		1022.1	29414.2	29329.2	20038.4	20038.4	29329.2
1022	24283.2	24285.8	24286.2	50355.3	29361.7	55343.4	55439.3		1022	28751.8	28728.1	20016.1	20016.1	28728.1
1021.9	24269.2	24271.8	24272.2	47330.6	28415.6	51116.2	51482.4		1021.9	27905.2	27982.5	19995.9	19995.9	27982.5
1021.8	24255.2	24257.8	24258.2	44230.3	27607	47072	47587.5		1021.8	26974.9	27147.3	19978	19978	27147.3
1021.7	24241.2	24243.7	24244.1	41202.8	26930.9	43440.7	43897.9		1021.7	26128.7	26265.7	19962.2	19962.2	26265.7
1021.6	24227.2	24229.7	24230.1	38358.1	26375.4	40269.6	40511.5		1021.6	25386.3	25382.5	19948.3	19948.3	25382.5
1021.5	24213.2	24215.7	24216.1	35780.1	25927.1	37565.7	37499.3		1021.5	24575	24534	19936.4	19936.4	24534
1021.4	24199.2	24201.6	24202	33515.7	25570.4	35195.1	34892.2		1021.4	23595.6	23747.3	19927	19927	23747.3
1021.3	24185.2	24187.6	24188	31583.3	25289.7	33091.9	32693.1		1021.3	22781.2	23038.9	19919.7	19919.7	23038.9
1021.2	24171.2	24173.6	24174	29980.8	25071	31372.9	30885.8		1021.2	22201	22420.2	19913.9	19913.9	22420.2
1021.1	24157.2	24159.5	24159.9	28683.6	24900.9	29952.8	29432.5		1021.1	21810.8	21888.6	19909	19909	21888.6
1021	24143.2	24145.5	24145.9	27658.9	24768.6	28774.7	28289.5		1021	21572.7	21446.9	19904.7	19904.7	21446.9
1020.9	24129.1	24131.5	24131.9	26865.4	24664.9	28041.9	27406.2		1020.9	21382.2	21082.6	19900.9	19900.9	21082.6
1020.8	24115.1	24117.5	24117.8	26261.2	24582.5	27493.3	26733.5		1020.8	21046.4	20791.5	19898	19898	20791.5
1020.7	24101.1	24103.4	24103.8	25807.6	24515.7	26851.8	26227.1		1020.7	20668.7	20561.4	19896	19896	20561.4
1020.6	24087.1	24089.4	24089.8	25469.4	24460.2	26234.5	25847.4		1020.6	20497.9	20383.1	19894.5	19894.5	20383.1
1020.5	24073.1	24075.4	24075.7	25217.8	24413	25719.9	25562.5		1020.5	20506.8	20247	19892.9	19892.9	20247
1020.4	24059.1	24061.3	24061.7	25029.1	24371.7	25385.7	25346.5		1020.4	20520.8	20143.9	19891.3	19891.3	20143.9
1020.3	24045.1	24047.3	24047.7	24885.4	24334.7	25310.9	25179.8		1020.3	20548	20068	19889.6	19889.6	20068
1020.2	24031.1	24033.3	24033.7	24773.4	24301	25470.8	25048.1		1020.2	20651.2	20011.4	19887.7	19887.7	20011.4
1020.1	24017.1	24019.3	24019.6	24683.5	24269.7	25544.6	24940.9		1020.1	20785.9	19970.5	19885.4	19885.4	19970.5
1020	24003.1	24005.2	24005.6	24609	24240.4	25210.9	24851		1020	20739	19940.7	19883.2	19883.2	19940.7
1019.9	23989	23991.2	23991.6	24545.3	24212.6	24844.4	24773.5		1019.9	20592.5	19919.8	19881.4	19881.4	19919.8
1019.8	23975	23977.2	23977.5	24489.3	24186	24617.9	24705		1019.8	20475.2	19905.2	19879.8	19879.8	19905.2
1019.7	23961	23963.2	23963.5	24439.1	24160.6	24473.3	24643.2		1019.7	20350.7	19895.1	19878.6	19878.6	19895.1
1019.6	23947	23949.1	23949.5	24393.2	24136	24597.8	24586.8		1019.6	20325.5	19888.1	19877.5	19877.5	19888.1
1019.5	23933	23935.1	23935.5	24350.7	24112.3	24811.4	24534.6		1019.5	20416	19882.8	19876.1	19876.1	19882.8
1019.4	23919	23921.1	23921.4	24311.1	24089.3	24789.8	24485.9		1019.4	20499	19878.7	19874.5	19874.5	19878.7
1019.3	23905	23907	23907.4	24273.8	24067	24587.3	24440.3		1019.3	20479.3	19875.5	19873	19873	19875.5
1019.2	23891	23893	23893.4	24238.6	24045.3	24388.2	24397.3		1019.2	20403.5	19873.2	19871.6	19871.6	19873.2
1019.1	23877	23879	23879.3	24205.1	24024	24385.3	24356.6		1019.1	20330.8	19871.4	19870.4	19870.4	19871.4
1019	23863	23865	23865.3	24173.2	24003.3	24295.3	24318		1019	20301.5	19869.9	19869.3	19869.3	19869.9
1018.9	23849	23851	23851.3	24142.8	23983.1	24209.8	24281.2		1018.9	20295.7	19868.6	19868.2	19868.2	19868.6
1018.8	23835	23836.9	23837.3	24113.5	23963.2	24144.9	24246.1		1018.8	20341.4	19867.2	19867	19867	19867.2
1018.7	23820.9	23822.9	23823.2	24085.5	23943.7	23958.6	24212.5		1018.7	20304.6	19866	19865.9	19865.9	19866
1018.6	23806.9	23808.9	23809.2	24058.4	23924.5	23812.7	24180.2		1018.6	20204.7	19865.1	19865	19865	19865.1
1018.5	23792.9	23794.9	23795.2	24032.3	23905.7	23750.2	24149.3		1018.5	20140.2	19864.3	19864.3	19864.3	19864.3
1018.4	23778.9	23780.8	23781.2	24007	23887.1	23854.1	24119.4		1018.4	20106.2	19863.7	19863.7	19863.7	19863.7
1018.3	23764.9	23766.8	23767.1	23982.5	23868.8	24027.7	24090.6		1018.3	20074.4	19863.2	19863.2	19863.2	19863.2
1018.2	23750.9	23752.8	23753.1	23958.7	23850.8	24059.9	24062.7		1018.2	20078.6	19862.6	19862.6	19862.6	19862.6
1018.1	23736.9	23738.8	23739.1	23935.5	23833	24068.4	24035.7		1018.1	20108.2	19862	19862	19862	19862
1018	23722.9	23724.7	23725.1	23913	23815.4	23933	24009.5		1018	20136.3	19861.3	19861.3	19861.3	19861.3
1017.9	23708.9	23710.7	23711	23890.9	23798	23764.7	23984.1		1017.9	20160.3	19860.5	19860.5	19860.5	19860.5
1017.8	23694.8	23696.7	23697	23869.4	23780.8	23738.4	23959.3		1017.8	20209.6	19859.6	19859.6	19859.6	19859.6
1017.7	23680.8	23682.7	23683	23848.3	23763.7	23928.3	23935.1		1017.7	20208.7	19858.7	19858.7	19858.7	19858.7
1017.6	23666.8	23668.7	23669	23827.6	23746.8	24241.5	23911.5		1017.6	20189.6	19857.9	19857.9	19857.9	19857.9
1017.5	23652.8	23654.6	23654.9	23807.3	23730	24436.7	23888.5		1017.5	20150.9	19857.1	19857.1	19857.1	19857.1
1017.4	23638.8	23640.6	23640.9	23787.4	23713.4	24377.3	23865.9		1017.4	20109.4	19856.5	19856.5	19856.5	19856.5
1017.3	23624.8	23626.6	23626.9	23767.8	23697	24168.5	23843.8		1017.3	20088.7	19855.9	19855.9	19855.9	19855.9
1017.2	23610.8	23612.6	23612.9	23748.5	23680.6	23917.9	23822.2		1017.2	20017	19855.5	19855.5	19855.5	19855.5
1017.1	23596.8	23598.5	23598.8	23729.5	23664.3	23732.9	23800.9		1017.1	19890.3	19855.4	19855.4	19855.4	19855.4
1017	23582.8	23584.5	23584.8	23710.8	23648.2	23654.9	23780		1017	19850.4	19855.4	19855.4	19855.4	19855.4
