# Supplementary material for: Defect engineering on V2O3 cathode for long-cycling aqueous zinc metal batteries
Source: Nat Commun. 2021 Nov 25;12:6878. doi: 10.1038/s41467-021-27203-w (PMC8617200; doi:10.1038/s41467-021-27203-w)
Supplement: Supplementary file 3 — Source data [file 41467_2021_27203_MOESM3_ESM.zip › Source-Data/Figure S30.xlsx]

## Sheet: Sheet1
V 2p
	Dis. to 0.1 V								Cha. to 1.3 V									Pristine
X	Y	Y	Y	Y	Y	Y	Y		X	Y	Y	Y	Y	Y	Y	Y		X	Y	Y	Y	Y	Y	Y	Y
527.48	4290.12	4362.34	4362.34	4369.72	4388	4362.34	4395.38		527.501	8724.95	8724.95	8724.95	8726.56	8800.03	8724.95	8801.64		527.5	12530	12374.2	12062.2	12115.1	12101.3	12247.6	12050.6
527.43	4390.2	4362.26	4362.26	4371.03	4390.43	4362.26	4399.21		527.401	8662.79	8662.79	8662.79	8664.85	8757.62	8662.79	8759.68		527.45	12554.4	12381.4	12060	12113.5	12101	12252.1	12048.4
527.38	4406.01	4362.13	4362.13	4372.53	4393.09	4362.13	4403.49		527.301	8635.8	8644.99	8644.99	8647.6	8763.88	8644.99	8766.5		527.4	12207.4	12389.1	12057.8	12111.8	12100.8	12256.9	12046
527.33	4330.27	4362.04	4362.04	4374.33	4396.03	4362.04	4408.32		527.201	8636.58	8644.93	8644.93	8648.24	8793.43	8644.93	8796.75		527.35	12608.4	12399	12057.1	12111.7	12102.5	12263.6	12045.3
527.28	4358	4362.03	4362.03	4376.52	4399.24	4362.03	4413.73		527.101	8688.84	8644.59	8644.59	8648.76	8828.58	8644.59	8832.75		527.3	12660.9	12407.7	12054.6	12109.7	12102.4	12269	12042.7
527.23	4615.49	4361.29	4361.29	4378.33	4402.08	4361.29	4419.12		527.001	8727.45	8643.97	8643.97	8649.21	8870.14	8643.97	8875.39		527.25	12464.4	12416.9	12051.8	12107.5	12102.3	12274.5	12039.8
527.18	4399.01	4361.18	4361.18	4381.17	4405.83	4361.18	4425.81		526.901	8721.47	8643.38	8643.38	8649.93	8920.28	8643.38	8926.83		527.2	12276.4	12427.7	12050	12106.2	12103.4	12281.5	12037.8
527.13	4428.96	4360.98	4360.98	4384.37	4409.71	4360.98	4433.09		526.801	8792.09	8642.26	8642.26	8650.4	8978.54	8642.26	8986.69		527.15	12383.3	12440.3	12049	12105.8	12105.7	12289.9	12036.7
527.08	4595.47	4360.3	4360.3	4387.62	4413.57	4360.3	4440.89		526.701	8938.31	8640.02	8640.02	8650.13	9045.22	8640.02	9055.32		527.1	12570.5	12453.3	12047.5	12104.8	12107.7	12298.4	12035
527.03	4381.85	4360.24	4360.24	4392.06	4418.36	4360.24	4450.19		526.601	9146.77	8636.19	8636.19	8648.63	9121.94	8636.19	9134.38		527.05	12459.1	12466.4	12045.1	12103	12109.2	12306.7	12032.5
526.98	4531.31	4359.75	4359.75	4396.72	4422.98	4359.75	4459.96		526.501	9345.81	8630.83	8630.83	8646.13	9208.55	8630.83	9223.85		527	12227.3	12481.2	12043.2	12101.8	12111.7	12316.2	12030.6
526.93	4647.08	4358.91	4358.91	4401.76	4427.87	4358.91	4470.72		526.401	9492.98	8624.32	8624.32	8643.03	9305.95	8624.32	9324.66		526.95	12041.3	12498.2	12042.4	12101.6	12115.6	12327.6	12029.6
526.88	4561.92	4358.32	4358.32	4407.85	4433.32	4358.32	4482.85		526.301	9587.27	8617.05	8617.05	8639.8	9416.27	8617.05	9439.02		526.9	12504.9	12517.5	12042.5	12102.3	12120.8	12340.7	12029.6
526.83	4515.35	4357.87	4357.87	4414.96	4439.26	4357.87	4496.35		526.201	9637.18	8609.34	8609.34	8636.95	9538.98	8609.34	9566.6		526.85	12509.8	12536	12040.4	12100.8	12124.4	12352.5	12027.4
526.78	4546.51	4357.32	4357.32	4422.95	4445.79	4357.32	4511.42		526.101	9731.35	8600.86	8600.86	8634.15	9673.33	8600.86	9706.62		526.8	12473.7	12556	12038.2	12099.4	12128.4	12365.4	12025.1
526.73	4534.36	4356.81	4356.81	4432.06	4452.72	4356.81	4527.98		526.001	9834.52	8591.54	8591.54	8631.56	9819.64	8591.54	9859.65		526.75	12713.1	12577.9	12036.2	12098	12133.2	12379.5	12023
526.68	4573.17	4356.18	4356.18	4442.24	4460	4356.18	4546.06		525.901	9952.39	8581.26	8581.26	8629.14	9975.82	8581.26	10023.7		526.7	12494.7	12600.5	12033.1	12095.6	12137.5	12393.6	12019.8
526.63	4597.01	4355.48	4355.48	4453.63	4467.96	4355.48	4566.11		525.801	10162.2	8569.32	8569.32	8626.25	10139.2	8569.32	10196.1		526.65	12613.3	12626.1	12031.1	12094.2	12143.6	12410	12017.6
526.58	4638.49	4354.66	4354.66	4466.29	4476.21	4354.66	4587.84		525.701	10481.9	8554.87	8554.87	8622.44	10307.1	8554.87	10374.7		526.6	12507.1	12653.3	12028.4	12092.2	12149.8	12427.3	12014.8
526.53	4559	4354.07	4354.07	4480.69	4485.3	4354.07	4611.92		525.601	10767.7	8538.16	8538.16	8617.84	10476.2	8538.16	10555.9		526.55	13004.1	12683.3	12026.2	12090.8	12157.3	12446.5	12012.5
526.48	4535.35	4353.54	4353.54	4496.77	4495.25	4353.54	4638.48		525.501	10919.7	8520.16	8520.16	8613.74	10644	8520.16	10737.6		526.5	12820	12713.4	12021.8	12087	12163.3	12465	12007.9
526.43	4724.23	4352.46	4352.46	4514.05	4505.11	4352.46	4666.69		525.401	10975.1	8501.62	8501.62	8611.06	10806.9	8501.62	10916.3		526.45	13162.4	12747.1	12018.1	12084	12171.1	12486.1	12004.1
526.38	4659	4351.57	4351.57	4533.35	4515.93	4351.57	4697.71		525.301	11005.4	8482.7	8482.7	8609.9	10960	8482.7	11087.2		526.4	13077.6	12781.9	12012.8	12079.5	12178.2	12507.4	11998.7
526.33	4679.35	4350.62	4350.62	4554.55	4527.49	4350.62	4731.42		525.201	11058.7	8463.24	8463.24	8610.62	11099.3	8463.24	11246.7		526.35	13019.1	12820.3	12007.9	12075.4	12186.8	12531.1	11993.6
526.28	4637.74	4349.79	4349.79	4577.94	4539.7	4349.79	4767.85		525.101	11237.8	8442.28	8442.28	8612.06	11218.1	8442.28	11387.9		526.3	13359.3	12862	12003.3	12071.5	12196.7	12557.1	11988.8
526.23	4822.38	4348.42	4348.42	4603.04	4552.32	4348.42	4806.94		525.001	11455.1	8419.52	8419.52	8614.09	11311.1	8419.52	11505.7		526.25	13760.3	12905.6	11997	12066	12206.2	12583.7	11982.4
526.18	4811.02	4347.08	4347.08	4630.41	4565.76	4347.08	4849.09		524.901	11613.6	8395.39	8395.39	8617.42	11376.4	8395.39	11598.4		526.2	13505.6	12950.9	11988.9	12058.6	12215	12610.8	11974.1
526.13	4778.83	4345.82	4345.82	4660.16	4579.88	4345.82	4894.22		524.801	11654.3	8370.78	8370.78	8622.6	11410.5	8370.78	11662.3		526.15	13397.2	13001.1	11981.9	12052.4	12226.2	12641.5	11967
526.08	4780.27	4344.56	4344.56	4692.26	4595.1	4344.56	4942.79		524.701	11664.8	8345.89	8345.89	8630.19	11410.5	8345.89	11694.8		526.1	13314.3	13055.9	11975.3	12046.7	12239.4	12675.4	11960.3
526.03	4798.61	4343.25	4343.25	4726.67	4611.04	4343.25	4994.46		524.601	11646.1	8320.96	8320.96	8640.14	11378	8320.96	11697.2		526.05	13437.7	13115.1	11969.2	12041.4	12254.3	12712.3	11954
525.98	5105.11	4341.04	4341.04	4762.55	4626.71	4341.04	5048.22		524.501	11596.5	8296.22	8296.22	8652.46	11312.5	8296.22	11668.8		526	13750.6	13178.1	11962.4	12035.5	12270	12751.4	11947
525.93	5116.73	4338.79	4338.79	4800.73	4643.62	4338.79	5105.56		524.401	11575.1	8271.45	8271.45	8667.04	11213.7	8271.45	11609.3		525.95	13261.1	13244.1	11954.1	12028	12285.8	12792	11938.6
525.88	5193.88	4336.3	4336.3	4840.95	4661.02	4336.3	5165.66		524.301	11588.9	8246.38	8246.38	8682.98	11086.7	8246.38	11523.3		525.9	13576.1	13317	11948.1	12022.9	12305.4	12838	11932.5
525.83	5202.61	4333.79	4333.79	4883.3	4679.05	4333.79	5228.56		524.201	11543.9	8221.47	8221.47	8700.5	10934.4	8221.47	11413.4		525.85	13646.3	13393.3	11940.6	12016.3	12325.2	12885.6	11924.8
525.78	5273.45	4331.06	4331.06	4927.47	4698.25	4331.06	5294.66		524.101	11420.8	8197.3	8197.3	8719.7	10760.5	8197.3	11282.9		525.8	13906.2	13474	11932.7	12009.3	12346.3	12935.9	11916.7
525.73	5251.22	4328.39	4328.39	4973.54	4718.16	4328.39	5363.31		524.001	11222	8174.45	8174.45	8740.59	10572.2	8174.45	11138.4		525.75	14029.3	13558.3	11923.6	12001.1	12367.8	12988.2	11907.5
525.68	5410.94	4325.25	4325.25	5020.76	4738.38	4325.25	5433.88		523.901	10983.4	8153.23	8153.24	8762.81	10374.1	8153.23	10983.6		525.7	13868	13647	11913.9	11992.3	12390.4	13043	11897.5
525.63	5609.5	4321.53	4321.53	5068.74	4759.28	4321.53	5506.49		523.801	10765.4	8133.5	8133.5	8785.6	10170.1	8133.5	10822.2		525.65	14102	13741.2	11904.8	11984.2	12415.4	13101.8	11888.3
525.58	5572.05	4317.9	4317.9	5117.83	4780.92	4317.9	5580.85		523.701	10596.9	8114.89	8114.89	8807.81	9965.29	8114.89	10658.2		525.6	13964	13839.3	11894.7	11975	12441.2	13162.5	11878
525.53	5778.7	4313.66	4313.66	5166.97	4802.8	4313.66	5656.11		523.601	10437	8097.35	8097.35	8828.47	9762.98	8097.35	10494.1		525.55	14333.8	13942.5	11885.1	11966.5	12469.2	13226.6	11868.3
525.48	5889.97	4309.09	4309.09	5216.01	4825.45	4309.09	5732.38		523.501	10307.1	8080.66	8080.66	8846.95	9567.06	8080.66	10333.4		525.5	14653.8	14048.4	11873.8	11956.1	12497.2	13291.5	11856.8
525.43	5861.74	4304.58	4304.58	5264.91	4848.77	4304.58	5809.09		523.401	10199.2	8064.65	8064.65	8861.76	9379.61	8064.65	10176.7		525.45	14297.8	14156.7	11860.9	11944.3	12525.3	13357.2	11843.7
525.38	5959.88	4299.78	4299.78	5312.74	4872.65	4299.78	5885.61		523.301	10070.6	8049.5	8049.5	8872.81	9202.67	8049.5	10026		525.4	14269.7	14270.2	11849.6	11934.1	12556.7	13426.4	11832.2
525.33	6061.45	4294.67	4294.67	5358.99	4897.12	4294.67	5961.44		523.201	9915.81	8035.4	8035.4	8879.77	9039.18	8035.4	9883.55		525.35	14449.4	14386.9	11838.4	11923.9	12589.9	13497.1	11820.8
525.28	5893.48	4290.03	4290.03	5403.89	4922.58	4290.03	6036.44		523.101	9722.42	8022.65	8022.66	8881.68	8889.32	8022.65	9748.35		525.3	14348.5	14504.7	11826.4	11912.9	12623.8	13567.4	11808.6
525.23	6086	4284.82	4284.82	5445.84	4948.26	4284.82	6109.28		523.001	9548.64	8011.13	8011.13	8879.02	8753.21	8011.13	9621.1		525.25	15089.3	14624.4	11814.7	11902.4	12659.5	13637.9	11796.7
525.18	6144.93	4279.42	4279.42	5484.68	4974.39	4279.42	6179.64		522.901	9399.7	8000.64	8000.64	8870.63	8631.9	8000.64	9501.9		525.2	14790.7	14740.7	11799.5	11888.3	12693.1	13703.8	11781.3
525.13	6372.24	4273.35	4273.35	5519.35	5000.24	4273.35	6246.24		522.801	9317.44	7990.69	7990.7	8856.22	8523.64	7990.69	9389.18		525.15	14751.3	14857.3	11785.6	11875.6	12729.3	13768.5	11767.3
525.08	6212.41	4267.72	4267.72	5550.45	5027.17	4267.72	6309.9		522.701	9307.54	7980.74	7980.75	8835.84	8427.07	7980.74	9282.18		525.1	15216.4	14971.9	11771.9	11863.1	12766.9	13830	11753.3
525.03	6324.77	4261.75	4261.75	5576.72	5054.1	4261.75	6369.06		522.601	9273.23	7970.98	7970.99	8808.75	8342.56	7970.98	9180.35		525.05	15102	15080.1	11756	11848.3	12803.3	13884	11737.2
524.98	6442.13	4255.43	4255.43	5597.67	5080.91	4255.43	6423.15		522.501	9204.54	7961.66	7961.68	8776.83	8268.85	7961.66	9084.05		525	15058.9	15183.2	11740.5	11834	12841	13932.1	11721.5
524.93	6503.3	4248.91	4248.91	5613.1	5107.84	4248.91	6472.03		522.401	9122.17	7952.89	7952.92	8740.23	8204.83	7952.89	8992.2		524.95	15168.4	15279.4	11725.1	11819.9	12879.5	13972.4	11705.9
524.88	6537.48	4242.27	4242.27	5622.76	5134.71	4242.27	6515.2		522.301	8993.3	7945.03	7945.08	8699.85	8150.5	7945.03	8905.37		524.9	15684.9	15366.2	11709.1	11805.2	12918.1	14002.9	11689.7
524.83	6655.83	4235.26	4235.26	5626.16	5161.27	4235.26	6552.16		522.201	8852	7938.18	7938.25	8656.97	8104.68	7938.18	8823.54		524.85	15393.8	15440.6	11690.7	11788.1	12954.6	14020.3	11671
524.78	6704.12	4228.1	4228.1	5623.36	5187.52	4228.1	6582.77		522.101	8692.68	7932.48	7932.58	8611.94	8066.32	7932.48	8745.88		524.8	14901.4	15504.7	11673.6	11772.2	12992.5	14027.3	11653.6
524.73	6504.7	4221.49	4221.49	5614.99	5214.11	4221.49	6607.61		522.001	8544.14	7927.86	7928	8565.88	8034.86	7927.86	8673.02		524.75	15035.6	15558.7	11658.6	11758.6	13032.6	14024.3	11638.5
524.68	6571.04	4214.68	4214.68	5600.33	5240.29	4214.68	6625.94		521.901	8450.18	7923.91	7924.12	8519.05	8008.96	7923.91	8604.31		524.7	15536	15599.1	11643	11744.4	13071.7	14007.9	11622.6
524.63	6574.15	4207.83	4207.83	5579.65	5265.74	4207.83	6637.56		521.801	8422.81	7920.14	7920.43	8471.63	7987.19	7920.14	8538.97		524.65	15383.3	15623.9	11625	11727.8	13107.8	13976.4	11604.4
524.58	6727.44	4200.52	4200.52	5552.6	5290.27	4200.52	6642.34		521.701	8402.79	7916.5	7916.9	8424.3	7969.05	7916.5	8477.27		524.6	15269.3	15636.4	11607.6	11711.8	13143.9	13933.3	11586.7
524.53	6739.03	4193.16	4193.16	5519.87	5314.15	4193.16	6640.86		521.601	8377.83	7913.01	7913.58	8377.73	7954.01	7913.01	8419.29		524.55	15079.5	15636.8	11590.6	11696.3	13179.3	13879.1	11569.5
524.48	6735.26	4185.78	4185.78	5482.03	5336.84	4185.78	6633.09		521.501	8335.03	7909.82	7910.62	8332.54	7941.53	7909.82	8365.04		524.5	14993.6	15626.3	11574.5	11681.6	13214.2	13815.3	11553.1
524.43	6503.8	4179.05	4179.05	5440.18	5359.44	4179.05	6620.57		521.401	8275.75	7907.06	7908.16	8289.21	7931.43	7907.06	8314.68		524.45	15010.9	15605.3	11558.7	11667.4	13247.8	13742.6	11537
524.38	6423.5	4172.54	4172.54	5394.35	5381.19	4172.54	6603		521.301	8235.47	7904.58	7906.09	8248.26	7923.24	7904.58	8268.43		524.4	15308	15574.6	11542.7	11653	13279.4	13662	11520.8
524.33	6579.95	4165.56	4165.56	5344.38	5400.86	4165.56	6579.68		521.201	8266.83	7901.84	7903.91	8209.05	7916	7901.84	8225.29		524.35	15278.7	15533.9	11525.3	11637.1	13307.3	13573.5	11503.1
524.28	6395.46	4159.09	4159.09	5291.78	5420.05	4159.09	6552.74		521.101	8360.42	7898.38	7901.18	8171.53	7909.05	7898.38	8185.02		524.3	15232.6	15485.9	11507.9	11621.4	13332.8	13480.3	11485.5
524.23	6429.6	4152.5	4152.5	5236.49	5437.49	4152.5	6521.49		521.001	8381.56	7894.73	7898.54	8136.36	7902.75	7894.73	8148.2		524.25	15111	15431.9	11490.7	11605.8	13355.7	13383.7	11468
524.18	6299.63	4146.27	4146.27	5179.55	5453.39	4146.27	6486.67		520.901	8330.22	7891.44	7896.56	8103.88	7897.41	7891.44	8114.99		524.2	15218.3	15373.1	11474	11590.8	13376	13285.3	11451
524.13	6339.72	4139.91	4139.91	5121	5467.91	4139.91	6449		520.801	8266.04	7888.62	7895.47	8074.67	7893.02	7888.61	8085.96		524.15	14930.6	15309.3	11456.7	11575.2	13392.4	13185.3	11433.4
524.08	6370.98	4133.43	4133.43	5061.41	5480.1	4133.43	6408.08		520.701	8160.7	7886.58	7895.68	8048.56	7889.81	7886.55	8060.98		524.1	14992.5	15243.1	11440.6	11561	13406.5	13086.3	11417.1
524.03	6457.86	4126.69	4126.69	5001.11	5489.96	4126.69	6364.38		520.601	8036.82	7885.47	7897.48	8025.76	7887.8	7885.41	8040.26		524.05	15297.4	15173.5	11424.2	11546.4	13416.3	12987.7	11400.4
523.98	6404.25	4120.08	4120.08	4940.99	5498.51	4120.08	6319.42		520.501	7990.55	7884.73	7900.52	8005.72	7886.35	7884.62	8023.46		524	15135	15099.7	11406.3	11530.3	13420.6	12889	11382.2
523.93	6159.62	4114.16	4114.16	4882.03	5504.96	4114.16	6272.82		520.401	7997.04	7883.97	7904.53	7987.62	7885.02	7883.77	8009.83		523.95	15315.1	15024.4	11389.1	11515	13421.3	12792.9	11364.6
523.88	6358.45	4107.65	4107.65	4823.34	5508.74	4107.65	6224.43		520.301	8012.37	7883.18	7909.86	7971.55	7883.7	7882.8	7999.89		523.9	14888.6	14946	11371	11498.8	13416.7	12698.2	11346.2
523.83	6313.81	4101.25	4101.25	4765.96	5511.05	4101.25	6175.75		520.201	7998.06	7882.64	7916.92	7957.39	7882.57	7881.93	7993.73		523.85	15004.9	14867.8	11354.8	11484.5	13409.5	12607.9	11329.6
523.78	6241.01	4095.04	4095.04	4710.27	5510.26	4095.04	6125.48		520.101	7972.3	7882.54	7926.22	7945.04	7881.7	7881.25	7991.76		523.8	15234.8	14787.2	11338	11469.7	13397	12520.1	11312.5
523.73	6090.64	4089.25	4089.25	4656.82	5507.96	4089.25	6075.53		520.001	7890.74	7883.48	7938.77	7934.98	7881.49	7881.17	7995.2		523.75	14253.6	14704	11320	11453.8	13378.6	12434.1	11294.2
523.68	6075.68	4083.49	4083.49	4605.4	5504.01	4083.49	6025.92		519.901	7756.68	7884.3	7953.32	7925.34	7880.47	7880.25	8002.69		523.7	14489.1	14623.9	11306.5	11442.5	13360.2	12355.8	11280.4
523.63	6085.19	4077.68	4077.68	4556.07	5496.38	4077.68	5974.77		519.801	7657.74	7885.57	7971.19	7916.24	7878.75	7878.59	8015.98		523.65	14769.7	14541.1	11291.9	11430	13335.9	12279.5	11265.4
523.58	5990.65	4072.13	4072.13	4509.23	5487.34	4072.13	5924.44		519.701	7728.02	7889.27	7993.81	7908.78	7877.58	7877.47	8037.03		523.6	14397.6	14455.7	11275.8	11416.2	13305.7	12204.9	11249
523.53	6055.96	4066.37	4066.37	4464.5	5476.17	4066.37	5874.3		519.601	7898.35	7896.88	8022.75	7903.17	7877.39	7877.31	8068.24		523.55	14085.1	14370.8	11261.5	11404.1	13272.8	12135.3	11234.3
523.48	5920.74	4060.99	4060.99	4422.51	5462.09	4060.99	5823.6		519.501	8056.59	7907.8	8056.83	7897.3	7876.01	7875.96	8110.06		523.5	14091.1	14286.3	11248.6	11393.5	13237	12070.2	11221
523.43	5852.01	4055.8	4055.8	4383.07	5446.59	4055.8	5773.87		519.401	8134.32	7925.05	8097.15	7891.5	7874.04	7874.01	8165.72		523.45	14588.1	14200.7	11235.5	11382.9	13197.1	12008	11207.6
523.38	5715.08	4050.98	4050.98	4346.38	5429.41	4050.98	5724.81		519.301	8135.05	7952.32	8146.57	7886.31	7872.06	7872.03	8241.16		523.4	13994.4	14112	11220.1	11369.9	13150.9	11946.3	11191.8
523.33	5475.91	4046.85	4046.85	4312.68	5410.12	4046.85	5675.95		519.201	8166.6	7993.71	8204.79	7881.43	7869.82	7869.81	8340.34		523.35	14231.8	14025.1	11207.4	11359.8	13103.8	11890.2	11178.7
523.28	5600.19	4042.34	4042.34	4280.86	5389.01	4042.34	5627.53		519.101	8348.26	8053.83	8273.02	7875.59	7866.2	7866.19	8470.06		523.3	14135.8	13936.7	11193.6	11348.5	13052.3	11835.7	11164.5
523.23	5690.86	4037.56	4037.56	4250.96	5365.56	4037.56	5578.97		519.001	8660.09	8138.99	8351.14	7867.78	7860.2	7860.2	8637.52		523.25	13787.3	13848.2	11180.1	11337.6	12998.1	11784.1	11150.6
523.18	5491.55	4033.34	4033.34	4223.72	5340.46	4033.34	5530.84		518.901	9020.14	8257.83	8439.79	7857.52	7851.44	7851.43	8852.27		523.2	13966.2	13761.2	11168.2	11328.4	12942.6	11736.6	11138.3
523.13	5398.93	4029.38	4029.38	4198.74	5314.37	4029.38	5483.73		518.801	9342.45	8421.26	8541.97	7845.02	7840.17	7840.17	9127.91		523.15	13342.5	13673.1	11155.5	11318.4	12883.8	11690.6	11125
523.08	5359.97	4025.52	4025.52	4175.76	5286.48	4025.52	5436.72		518.701	9660.51	8642.13	8656.97	7830.29	7826.42	7826.42	9476.56		523.1	13422	13588	11145.5	11311.4	12825.6	11649.6	11114.7
523.03	5398.73	4021.53	4021.53	4154.44	5256.83	4021.53	5389.74		518.601	10044.6	8932.2	8787.63	7812.72	7809.66	7809.66	9913.23		523.05	13453.5	13502.9	11135.2	11303.9	12765.2	11610.3	11103.9
522.98	5170.36	4018.2	4018.2	4135.44	5226.84	4018.2	5344.08		518.501	10553.9	9301.92	8932.19	7791.35	7788.93	7788.93	10447.6		523	13185.3	13418	11124.7	11296.4	12702.9	11572.8	11093
522.93	5358.63	4014.31	4014.31	4117.45	5194.69	4014.31	5297.83		518.401	11119.1	9759.86	9091.26	7765.67	7763.77	7763.77	11089.2		522.95	13346.6	13334.9	11115.4	11290.2	12640.6	11538.3	11083.2
522.88	5250.78	4010.72	4010.72	4101.26	5161.78	4010.72	5252.32		518.301	11759.1	10309.4	9265.28	7735.07	7733.59	7733.59	11842.5		522.9	13427.2	13251.8	11105.3	11283.2	12576.4	11504.8	11072.6
522.83	5072.23	4007.64	4007.64	4086.92	5128.63	4007.64	5207.92		518.201	12515.7	10945.5	9451.07	7698.62	7697.47	7697.47	12700.3		522.85	13000	13169.1	11094.8	11276	12510.9	11472.3	11061.6
522.78	5129.81	4004.39	4004.39	4073.62	5094.13	4004.39	5163.37		518.101	13490	11651.9	9648.82	7654.6	7653.71	7653.71	13647.9		522.8	13113.7	13089.5	11086.2	11270.7	12446.9	11443.4	11052.6
522.73	5235.11	4000.82	4000.82	4061.12	5058.72	4000.82	5119.03		518.001	14616.3	12399.8	9853.11	7601.8	7601.11	7601.11	14652.5		522.75	13385.2	13010.6	11077.1	11265	12382	11415.2	11042.9
522.68	5013.46	3997.88	3997.88	4050.27	5023.48	3997.88	5075.87		517.901	15697.3	13146.8	10063.1	7540.48	7539.95	7539.95	15670.4		522.7	13164.7	12931.6	11066.7	11258.1	12315.8	11387	11032
522.63	5013.27	3994.93	3994.93	4040.32	4987.55	3994.93	5032.94		517.801	16707.4	13839	10275.7	7471.1	7470.69	7470.69	16644.4		522.65	12721.7	12855.2	11057.3	11252.3	12250.7	11361	11022
522.58	5066.12	3991.82	3991.82	4031.05	4951.24	3991.82	4990.46		517.701	17542.1	14417.5	10487.8	7394.92	7394.61	7394.61	17511		522.6	12411.5	12782.2	11049.9	11248.6	12188	11338	11014.1
522.53	4856.29	3989.31	3989.31	4023.12	4915.32	3989.31	4949.12		517.601	18146.9	14824.7	10696.4	7313.62	7313.38	7313.38	18208		522.55	12375.5	12712.5	11043.9	11246.5	12127.3	11317.5	11007.6
522.48	4819.81	3986.91	3986.91	4015.97	4879.35	3986.91	4908.41		517.501	18662.9	15012.9	10896.5	7227.82	7227.64	7227.64	18682		522.5	12804.2	12644.6	11038.1	11244.6	12067.5	11298.1	11001.2
522.43	4904.54	3984.24	3984.24	4009.16	4843.17	3984.24	4868.09		517.401	18955.3	14954.7	11083	7139.18	7139.05	7139.05	18898.8		522.45	13085.9	12576.7	11030.2	11240.8	12006.5	11277.4	10992.8
522.38	4948.65	3981.44	3981.44	4002.75	4806.92	3981.44	4828.23		517.301	18979.1	14647.6	11251.4	7049.7	7049.6	7049.6	18849.4		522.4	12659	12509.3	11021.1	11235.7	11945.3	11256.2	10983
522.33	4822.24	3979.01	3979.01	3997.18	4771.35	3979.01	4789.52		517.201	18675.7	14115.7	11398.3	6961.85	6961.78	6961.78	18552.3		522.35	12241.2	12445.9	11013.9	11232.8	11887.1	11237.6	10975.2
522.28	4819.73	3976.57	3976.57	3992.03	4736.01	3976.57	4751.47		517.101	18083.7	13409.6	11516.4	6877.81	6877.76	6877.76	18048.2		522.3	12656	12386.6	11008.6	11231.9	11832.2	11221.7	10969.2
522.23	4680.82	3974.52	3974.52	3987.64	4701.42	3974.52	4714.53		517.001	17324.1	12588.1	11605.2	6798.88	6798.84	6798.84	17394.5		522.25	12595.3	12327.5	11001.3	11229.2	11776.7	11204.3	10961.4
522.18	4552.17	3972.85	3972.85	3983.95	4667.81	3972.85	4678.91		516.901	16434.5	11713.1	11655.5	6726.08	6726.05	6726.05	16642.7		522.2	12356.3	12270.8	10994.4	11226.9	11723	11187.8	10953.8
522.13	4613.92	3970.99	3970.99	3980.35	4634.42	3970.99	4643.79		516.801	15654.3	10839.5	11666.5	6658.62	6658.6	6658.6	15847.5		522.15	12164.3	12217.5	10988.5	11225.9	11671.9	11172.8	10947.2
522.08	4589.94	3969.19	3969.19	3977.08	4601.74	3969.19	4609.62		516.701	15002	10011.2	11633.7	6595.59	6595.57	6595.57	15049.3		522.1	12115.2	12167.3	10983.5	11225.8	11623.3	11159.2	10941.5
522.03	4412.93	3967.9	3967.9	3974.53	4570.35	3967.9	4576.98		516.601	14325	9259.64	11553.9	6537.19	6537.18	6537.18	14276.4		522.05	12283.9	12119.6	10978.7	11226.2	11576.6	11146.2	10936
521.98	4431.52	3966.56	3966.56	3972.12	4539.43	3966.56	4544.99		516.501	13643.5	8604.55	11433.1	6483.51	6483.5	6483.5	13554.2		522	12591.1	12073.4	10973.1	11225.9	11530.8	11132.8	10929.7
521.93	4323.72	3965.52	3965.52	3970.17	4509.7	3965.52	4514.36		516.401	12968.9	8050.71	11266.2	6434.51	6434.51	6434.51	12882.4		521.95	12104.7	12028.1	10966.1	11224.3	11485.3	11118.4	10922
521.88	4450.45	3964.11	3964.12	3967.99	4480.48	3964.11	4484.36		516.301	12331	7595.37	11063.5	6389.97	6389.96	6389.96	12268.9		521.9	12184.5	11987.3	10961.4	11225.1	11443.7	11106.5	10916.5
521.83	4516.56	3962.51	3962.51	3965.74	4451.65	3962.51	4454.88		516.201	11764.7	7229.9	10826.1	6349.36	6349.36	6349.36	11706.6		521.85	12256.2	11948.4	10956.2	11225.8	11403.5	11094.5	10910.5
521.78	4474.93	3961.02	3961.03	3963.7	4424.04	3961.02	4426.73		516.101	11275	6942.45	10559.9	6312.15	6312.15	6312.15	11190.2		521.8	11908.9	11911.4	10950.8	11226.3	11364.7	11082.4	10904.2
521.73	4386.74	3959.79	3959.79	3962.01	4397.54	3959.79	4399.76		516.001	10811.2	6720.44	10272.7	6278.16	6278.16	6278.16	10715		521.75	12302.7	11878.2	10946.9	11228.6	11329.2	11072.2	10899.6
521.68	4511.48	3958.19	3958.19	3960.02	4371.31	3958.19	4373.15		515.901	10312.4	6552	9969.03	6247.69	6247.68	6247.68	10273.3		521.7	11973.4	11845.4	10941.2	11229.3	11293.5	11060.4	10893
521.63	4499.43	3956.62	3956.62	3958.13	4346.38	3956.62	4347.9		515.801	9874.64	6426.04	9657.66	6220.29	6220.29	6220.29	9863.41		521.65	12256.9	11816.3	10937	11231.7	11261.1	11050.4	10888
521.58	4380.88	3955.39	3955.39	3956.63	4322.57	3955.39	4323.82		515.701	9492.75	6332.13	9343.3	6195.56	6195.56	6195.56	9479.87		521.6	12142.5	11787.9	10931.5	11233.1	11228.8	11039.2	10881.6
521.53	4338.83	3954.28	3954.28	3955.29	4299.53	3954.28	4300.56		515.601	9113.09	6262.48	9032.33	6173.52	6173.52	6173.52	9121.29		521.55	11848.8	11762.1	10926.5	11235.2	11198.7	11028.7	10875.7
521.48	4345.88	3953.14	3953.15	3953.97	4277.85	3953.14	4278.69		515.501	8716.95	6211.17	8729.51	6154.31	6154.31	6154.31	8786.37		521.5	11902.9	11739.7	10923	11238.9	11171.5	11019.8	10871.1
521.43	4371.25	3951.93	3951.94	3952.6	4256.76	3951.93	4257.45		515.401	8334.96	6173.5	8440.05	6137.84	6137.84	6137.84	8475.72		521.45	12103.9	11719	10919.1	11242.6	11145.5	11010.8	10866.3
521.38	4202.69	3951.2	3951.22	3951.75	4236.87	3951.2	4237.43		515.301	7991.46	6145.78	8165.57	6123.83	6123.83	6123.83	8187.52		521.4	12244.6	11699.3	10914.3	11245.6	11119.9	11001	10860.5
521.33	4245.07	3950.35	3950.37	3950.79	4218.14	3950.35	4218.61		515.201	7707.62	6125.13	7910.07	6111.87	6111.87	6111.87	7923.32		521.35	12628.7	11680.7	10908.9	11248.3	11095	10990.7	10854.1
521.28	4326.69	3949.25	3949.28	3949.61	4199.79	3949.25	4200.17		515.101	7536.94	6108.98	7673.02	6101.1	6101.1	6101.1	7680.9		521.3	12645.9	11662.1	10901.7	11249.5	11069.6	10978.7	10845.8
521.23	4262.02	3948.35	3948.38	3948.64	4182.4	3948.35	4182.72		515.001	7395.66	6095.92	7455.61	6091.32	6091.32	6091.32	7460.21		521.25	11999.6	11645.2	10894.4	11250.9	11045.3	10966.8	10837.4
521.18	4047.49	3948.06	3948.1	3948.29	4166.74	3948.06	4167.02		514.901	7234.37	6085.32	7259.34	6082.69	6082.69	6082.69	7261.98		521.2	12548.8	11633	10890.1	11255.6	11025.1	10957.9	10832
521.13	4150.21	3947.47	3947.53	3947.66	4151.37	3947.47	4151.61		514.801	7083.2	6076.61	7082.04	6075.13	6075.13	6075.13	7083.52		521.15	12414.1	11619.8	10883.3	11258.1	11003.5	10946.6	10823.9
521.08	4177.58	3946.81	3946.87	3946.95	4136.72	3946.8	4136.94		514.701	6929.03	6069.5	6926.03	6068.68	6068.68	6068.68	6926.84		521.1	12612.2	11608.8	10877.1	11261.6	10983.5	10936.1	10816.5
521.03	4048.39	3946.51	3946.6	3946.63	4123.38	3946.51	4123.59		514.601	6808.32	6063.53	6787.62	6063.09	6063.09	6063.09	6788.06		521.05	12292.6	11598.4	10870	11264.5	10963.6	10924.6	10808.1
520.98	4214.62	3945.74	3945.84	3945.83	4110.09	3945.73	4110.3		514.501	6727.98	6058.3	6666.69	6058.07	6058.07	6058.07	6666.92		521	12174	11591	10864.4	11269.4	10946	10914.8	10801.2
520.93	4060.53	3945.4	3945.54	3945.47	4098.04	3945.4	4098.26		514.401	6652.1	6053.7	6561.86	6053.58	6053.58	6053.58	6561.98		520.95	11986.1	11585.5	10859.4	11275.2	10929.8	10905.6	10794.8
520.88	3955.18	3945.38	3945.54	3945.43	4087.07	3945.37	4087.31		514.301	6600.36	6049.51	6470.67	6049.45	6049.45	6049.45	6470.73		520.9	12221.7	11582.4	10855.2	11282.3	10915.2	10897.3	10789.2
520.83	4085.51	3944.98	3945.18	3945.01	4076.2	3944.96	4076.47		514.201	6556.28	6045.65	6393.47	6045.62	6045.62	6045.62	6393.5		520.85	12123.4	11579.5	10850	11288.8	10900.3	10888	10782.5
520.78	4226.17	3944.16	3944.41	3944.19	4065.7	3944.15	4066.02		514.101	6524.98	6042.02	6326.93	6042	6042	6042	6326.95		520.8	12327.8	11578.5	10845.4	11296.2	10886.5	10879.2	10776.3
520.73	4043.43	3943.88	3944.18	3943.89	4056.34	3943.86	4056.72		514.001	6471.61	6038.76	6271.08	6038.76	6038.76	6038.76	6271.09		520.75	12599.4	11577.8	10839.8	11303.3	10872.3	10869.5	10769
520.68	4093.02	3943.46	3943.83	3943.45	4047.25	3943.43	4047.71		513.901	6430.23	6035.8	6224.06	6035.8	6035.8	6035.8	6224.06		520.7	12202.9	11577.2	10833	11309.6	10857.5	10858.6	10760.5
520.63	4040.71	3943.19	3943.64	3943.16	4039.06	3943.14	4039.61		513.801	6400.57	6033.04	6184.51	6033.04	6033.04	6033.04	6184.51		520.65	12596	11579.7	10828	11318.3	10845	10849.6	10753.7
520.58	4040.75	3942.92	3943.47	3942.88	4031.33	3942.86	4032.01		513.701	6347.18	6030.67	6152.14	6030.67	6030.67	6030.67	6152.14		520.6	12750.2	11581.7	10821.4	11325.9	10831.1	10838.8	10745.1
520.53	3855.31	3942.69	3943.35	3942.62	4024	3942.61	4024.83		513.601	6310.73	6028.55	6125.12	6028.55	6028.55	6028.55	6125.12		520.55	12655.7	11584.3	10814	11333.4	10816.9	10827.3	10735.8
520.48	4109.33	3942.23	3943.03	3942.13	4017.12	3942.12	4018.14		513.501	6300.28	6026.5	6103.06	6026.5	6026.5	6026.5	6103.06		520.5	12441.9	11588.6	10807.2	11342	10803.5	10816.3	10726.8
520.43	4149.22	3941.66	3942.63	3941.53	4010.48	3941.52	4011.73		513.401	6262.87	6024.72	6084.96	6024.72	6024.72	6024.72	6084.96		520.45	12346.6	11595.3	10801.5	11352.4	10791.5	10806.3	10718.8
520.38	4087.66	3941.29	3942.44	3941.1	4004.33	3941.1	4005.87		513.301	6180.37	6023.54	6070.66	6023.54	6023.54	6023.54	6070.66		520.4	12336.5	11603.8	10796.4	11364	10780.2	10796.8	10711.2
520.33	4025.95	3941.1	3942.49	3940.86	3998.98	3940.85	4000.86		513.201	6106.89	6022.91	6059.63	6022.91	6022.91	6022.91	6059.63		520.35	12238.6	11613.8	10791.4	11376.6	10769.2	10787.3	10703.6
520.28	4007.08	3940.99	3942.64	3940.66	3993.93	3940.66	3996.24		513.101	6123.27	6022.15	6050.5	6022.15	6022.15	6022.15	6050.5		520.3	12310.2	11625.6	10787.1	11390.5	10759	10778.4	10696.4
520.23	4074.08	3940.71	3942.66	3940.28	3989	3940.27	3991.83		513.001	6206.19	6020.76	6042.63	6020.76	6020.76	6020.76	6042.63		520.25	12285.1	11638.7	10782.6	11405.1	10748.6	10769.1	10688.9
520.18	3985.72	3940.72	3943.03	3940.14	3984.79	3940.14	3988.25		512.901	6290.28	6018.73	6035.44	6018.73	6018.73	6018.73	6035.44		520.2	12255.4	11653.5	10778.4	11420.9	10738.6	10759.9	10681.4
520.13	3959.05	3940.84	3943.56	3940.09	3980.87	3940.09	3985.1		512.801	6321.09	6016.44	6029.16	6016.44	6016.44	6016.44	6029.16		520.15	12411.5	11670	10774.6	11437.9	10728.9	10751	10674.1
520.08	4053.11	3940.74	3943.93	3939.76	3976.97	3939.76	3982.13		512.701	6281.36	6014.44	6024.07	6014.44	6014.44	6014.44	6024.07		520.1	12184.5	11687.7	10770.3	11455.5	10718.6	10741.2	10666
520.03	3974.55	3940.94	3944.66	3939.66	3973.65	3939.66	3979.93		512.601	6210.77	6012.96	6020.18	6012.96	6012.96	6012.96	6020.18		520.05	12296.7	11708.3	10767.3	11475.5	10709.5	10732.6	10658.9
519.98	3947.06	3941.3	3945.62	3939.64	3970.59	3939.64	3978.23		512.501	6142.52	6011.98	6017.4	6011.98	6011.98	6011.98	6017.4		520	12842.5	11730.4	10764.1	11496.5	10700	10723.5	10651.2
519.93	4035.09	3941.51	3946.5	3939.36	3967.54	3939.36	3976.82											519.95	11929.1	11752	10758.8	11516.4	10688.1	10711.8	10641
519.88	3900.88	3942.01	3947.76	3939.25	3964.91	3939.25	3976.17											519.9	12018.4	11780.3	10758.1	11542.3	10680.5	10704.4	10635
519.83	3931.21	3942.76	3949.34	3939.23	3962.51	3939.23	3976.15											519.85	12408.5	11810.7	10757.4	11569.8	10672.5	10696.5	10628.5
519.78	3999.07	3943.57	3951.04	3939.05	3960.2	3939.05	3976.71											519.8	12121.2	11841.9	10755.5	11597.4	10662.9	10686.9	10620.2
519.73	4022.26	3944.55	3953	3938.81	3958.01	3938.81	3977.94											519.75	12060.4	11877.4	10755.4	11628.5	10654.6	10678.6	10613.2
519.68	4044.07	3945.76	3955.26	3938.51	3955.87	3938.51	3979.88											519.7	12219.4	11916.4	10756.2	11662.3	10646.6	10670.6	10606.5
519.63	4047.96	3947.37	3957.93	3938.19	3953.92	3938.19	3982.85											519.65	11673.7	11958	10756.9	11698	10638	10661.9	10598.9
519.58	3994.97	3949.57	3961.24	3938.02	3952.26	3938.02	3987.02											519.6	11986.9	12006.1	10761	11739.2	10631.9	10655.6	10593.9
519.53	3870.4	3952.25	3965.07	3937.83	3950.67	3937.83	3992.32											519.55	11705.6	12056.6	10764.4	11782	10624.4	10648	10587.4
519.48	3935.68	3955.85	3969.71	3937.82	3949.43	3937.82	3999.34											519.5	11635.4	12112.9	10770.1	11829.5	10618.2	10641.7	10582.2
519.43	4080.26	3959.82	3974.66	3937.41	3947.88	3937.41	4007.54											519.45	11853	12174.3	10777	11880.9	10612.4	10635.6	10577.2
519.38	4110.05	3964.6	3980.33	3936.91	3946.32	3936.91	4017.43											519.4	11760.3	12239.9	10784.1	11935.4	10605.6	10628.6	10571.3
519.33	4089.74	3970.64	3986.98	3936.46	3944.96	3936.46	4029.64											519.35	12458.7	12311.7	10792.8	11994.8	10599.3	10622	10565.7
519.28	4137.87	3977.89	3994.51	3935.88	3943.51	3935.88	4044.16											519.3	12078.8	12386.3	10799.5	12055.6	10589.7	10612.2	10556.9
519.23	3960.07	3987.15	4003.72	3935.81	3942.65	3935.81	4061.9											519.25	12647.4	12469.2	10809.4	12123.2	10581.8	10604.1	10549.8
519.18	4138.74	3997.79	4013.7	3935.22	3941.38	3935.22	4082.43											519.2	12141	12556.5	10818.1	12193.7	10571.3	10593.4	10540
519.13	4069.71	4010.89	4025.33	3934.83	3940.35	3934.83	4106.91											519.15	12088.9	12653.9	10830.8	12272.5	10563.2	10585	10532.5
519.08	4028.36	4026.47	4038.7	3934.56	3939.49	3934.56	4135.54											519.1	12527	12759.9	10845.5	12358.1	10555.3	10576.8	10525.2
519.03	4157.29	4044.54	4053.48	3933.91	3938.34	3933.91	4168.54											519.05	12931.7	12872.6	10860	12448.5	10545.3	10566.6	10515.9
518.98	4218.76	4066.01	4070.07	3933.09	3937.04	3933.09	4206.95											519	12793.7	12992.8	10874.5	12544.2	10533.4	10554.4	10504.6
518.93	4238.47	4091	4088.8	3932.2	3935.73	3932.2	4251.13											518.95	12804.2	13123.7	10891.8	12648.6	10522.2	10542.9	10493.9
518.88	4449.43	4119.48	4109.32	3930.7	3933.86	3930.7	4301.26											518.9	13290.7	13265.3	10911.4	12761.2	10510.8	10531.3	10483.1
518.83	4370.16	4153.58	4132.73	3929.42	3932.23	3929.42	4359.69											518.85	13175.9	13416.1	10931	12880.7	10497.2	10517.4	10470
518.78	4335.36	4192.93	4159.2	3928.25	3930.75	3928.25	4426.38											518.8	12877.7	13579.3	10953.6	13009.9	10484	10504	10457.4
518.73	4387.46	4237.82	4188.68	3926.91	3929.14	3926.91	4501.81											518.75	13116.7	13756.6	10980.3	13150.4	10472.2	10491.9	10446.1
518.68	4389.5	4290.09	4221.59	3925.57	3927.55	3925.57	4588.08											518.7	13433.6	13946	11008.5	13300.3	10459.2	10478.7	10433.6
518.63	4570.5	4348.97	4257.69	3923.7	3925.46	3923.7	4684.71											518.65	13973	14147.7	11038.2	13459.6	10444.8	10464	10419.6
518.58	4760.45	4414.84	4297.25	3921.27	3922.84	3921.27	4792.37											518.6	13858.2	14361.7	11068.4	13628	10427.7	10446.7	10403
518.53	4851.41	4489.68	4340.83	3918.57	3919.96	3918.57	4913.32											518.55	13989.1	14591	11102.2	13808.5	10411.1	10429.9	10386.9
518.48	5190.58	4572.84	4388.03	3914.88	3916.11	3914.88	5047.21											518.5	14300.1	14835	11138.5	14000.5	10393.9	10412.4	10370.1
518.43	5134.96	4665.45	4440.26	3911.34	3912.43	3911.34	5195.45											518.45	14869.1	15093.4	11176.6	14203.5	10375.1	10393.4	10351.7
518.38	5418.44	4767.88	4496.85	3906.97	3907.93	3906.97	5358.71											518.4	14929.5	15365.3	11215.5	14416.4	10353.6	10371.6	10330.6
518.33	5744.39	4880.47	4557.93	3901.64	3902.49	3901.64	5537.61											518.35	15853	15653.5	11257.5	14642.1	10331.7	10349.5	10309.1
518.28	5611.36	5003.8	4625.11	3896.68	3897.43	3896.68	5732.98											518.3	15634.3	15953.3	11298.6	14875.9	10305.4	10323	10283.2
518.23	5954.83	5137.12	4697.25	3890.71	3891.36	3890.71	5944.32											518.25	16027.8	16270.2	11344.2	15123.2	10280	10297.4	10258.2
518.18	6075.35	5281.82	4775.2	3884.37	3884.95	3884.37	6173.24											518.2	16827.8	16601	11391.5	15380.8	10252.7	10269.9	10231.3
518.13	6431.67	5435.47	4858.47	3876.98	3877.49	3876.98	6417.47											518.15	16923.5	16943	11438.5	15646	10221.6	10238.5	10200.5
518.08	6803.34	5597.63	4947.15	3868.49	3868.93	3868.49	6676.74											518.1	17165	17299.1	11488.6	15921.5	10189.8	10206.6	10169.1
518.03	6973.87	5769.35	5041.91	3859.48	3859.87	3859.48	6952.18											518.05	17683	17666.3	11540.8	16204.6	10156.8	10173.3	10136.4
517.98	7196.44	5947.77	5142.63	3849.8	3850.14	3849.8	7240.95											518	18200.7	18041.9	11593.9	16492.8	10121.2	10137.6	10101.2
517.93	7570.27	6131.1	5248.85	3839	3839.3	3839	7541.25											517.95	18481.6	18423.5	11647.8	16783.5	10083.1	10099.2	10063.4
517.88	7865.32	6318.44	5360.69	3827.32	3827.58	3827.32	7852.07											517.9	19022.9	18809.5	11703.5	17075.4	10043.5	10059.4	10024.1
517.83	8373.37	6506.29	5477.34	3814.13	3814.36	3814.13	8169.72											517.85	19273.4	19195.5	11759.6	17364.1	10001.1	10016.9	9982.03
517.78	8524.2	6693.41	5599.55	3800.46	3800.66	3800.46	8492.7											517.8	19326.3	19577.8	11817.1	17646.2	9957.42	9972.98	9938.65
517.73	8828.4	6876.26	5726.53	3785.87	3786.05	3785.87	8817.1											517.75	20220.6	19952.9	11876.9	17918.5	9913.28	9928.66	9894.81
517.68	8887.54	7052.64	5858.49	3771.07	3771.23	3771.07	9140.22											517.7	20625.3	20311.7	11934.7	18172	9864.77	9879.96	9846.58
517.63	9427.43	7218.6	5993.48	3754.66	3754.79	3754.66	9457.55											517.65	20433.2	20650.5	11992.6	18403.3	9814.15	9829.17	9796.25
517.58	9674.03	7370.83	6131.63	3737.49	3737.6	3737.49	9765.08											517.6	21053.6	20966.5	12053.1	18609.8	9764.2	9779.04	9746.57
517.53	10081.2	7505.39	6271.68	3719.08	3719.18	3719.08	10058.1											517.55	21461.7	21248.6	12111.9	18781.1	9711.13	9725.79	9693.77
517.48	10361.6	7621.24	6413.07	3699.81	3699.9	3699.81	10334.6											517.5	21549.1	21492.5	12169.7	18912.9	9655.91	9670.4	9638.81
517.43	10570.6	7714.87	6554.99	3679.87	3679.95	3679.87	10590.1											517.45	21567.9	21694.3	12227.7	19001.8	9600.03	9614.36	9583.19
517.38	10785.6	7781.95	6696.3	3659.25	3659.32	3659.25	10819.1											517.4	22162.4	21849.6	12285.6	19043.9	9543.81	9557.97	9527.23
517.33	11216.4	7823.02	6835.13	3637.33	3637.39	3637.33	11020.9											517.35	22270.4	21952.6	12340.5	19033.6	9484.56	9498.56	9468.22
517.28	10959	7838.37	6972.18	3616.08	3616.13	3616.08	11194.5											517.3	22193.9	22003.2	12393.9	18971.7	9424.53	9438.37	9408.43
517.23	11231.6	7821.48	7104.55	3593.99	3594.03	3593.99	11332.1											517.25	22119.3	22002.1	12446.4	18859.1	9364.58	9378.27	9348.73
517.18	11449.2	7777.01	7230.96	3571.2	3571.23	3571.2	11436.8											517.2	21954.6	21950.4	12497.2	18697.4	9304.72	9318.25	9289.09
517.13	11753.3	7705.12	7349.73	3547.46	3547.49	3547.46	11507.4											517.15	22087.8	21850.8	12546.5	18490.1	9245.34	9258.72	9229.94
517.08	11627	7603.81	7460.65	3524.01	3524.04	3524.01	11540.5											517.1	21611	21705.6	12592.2	18239.7	9185.07	9198.3	9169.89
517.03	11693.7	7478.13	7561.72	3500.31	3500.33	3500.31	11539.6											517.05	21028.1	21522.3	12636.5	17954.6	9126.76	9139.84	9111.79
516.98	11629	7330.88	7651.96	3476.73	3476.75	3476.73	11506.1											517	21255.4	21306.3	12679.3	17640.8	9070.9	9083.84	9056.15
516.93	11343.1	7162.68	7730.7	3453.9	3453.92	3453.9	11439.5											516.95	21347.7	21059.2	12716.3	17300.2	9013.72	9026.52	8999.17
516.88	11083.5	6977.98	7796.67	3431.77	3431.78	3431.77	11342.9											516.9	20951.6	20786.8	12747.5	16939.5	8955.85	8968.51	8941.51
516.83	11030.8	6779.98	7848.2	3409.72	3409.73	3409.72	11218.5											516.85	20761.8	20495.9	12774.6	16565.8	8899.56	8912.08	8885.42
516.78	11078	6570.44	7884.1	3387.47	3387.48	3387.47	11067.1											516.8	20342.1	20190.6	12796	16184.3	8843.91	8856.29	8829.96
516.73	11018.5	6353.1	7903.95	3365.33	3365.34	3365.33	10891.7											516.75	19785.4	19875.8	12812.3	15800	8789.95	8802.2	8776.2
516.68	10699.7	6132.34	7907.95	3344.05	3344.05	3344.05	10696.3											516.7	19496.2	19555.5	12823.5	15417.5	8738.35	8750.47	8724.78
516.63	10273.1	5911.03	7896.11	3323.94	3323.95	3323.94	10483.2											516.65	19140.7	19231.1	12827.9	15039	8687.87	8699.86	8674.48
516.58	10263.2	5690.8	7867.09	3303.81	3303.81	3303.81	10254.1											516.6	18765.9	18905	12825.4	14666.9	8638.81	8650.67	8625.6
516.53	10173.8	5474.03	7820.97	3283.88	3283.88	3283.88	10011.1											516.55	18498.1	18579.6	12815.6	14304.4	8591.28	8603.02	8578.25
516.48	9930.72	5263.09	7758.7	3264.59	3264.59	3264.59	9757.2											516.5	18708.9	18255.5	12797.8	13952.4	8544.78	8556.4	8531.93
516.43	9354.82	5061.69	7681.91	3246.92	3246.92	3246.92	9496.68											516.45	17922	17931.6	12769.4	13609.8	8497.08	8508.58	8484.4
516.38	9099.19	4869.09	7590.43	3229.94	3229.94	3229.94	9229.59											516.4	17121.9	17613.3	12735	13282.2	8452.84	8464.22	8440.33
516.33	9002.03	4685.75	7484.72	3213.19	3213.19	3213.19	8957.28											516.35	16922	17300.7	12694.4	12970.1	8412.14	8423.4	8399.78
516.28	8618.97	4514.93	7366.67	3197.51	3197.51	3197.51	8684.1											516.3	17483.5	16992.3	12645	12671.7	8372.18	8383.32	8359.98
516.23	8650.83	4354.37	7236.31	3181.69	3181.69	3181.69	8409											516.25	16735.6	16684.3	12583.3	12383.3	8329.42	8340.44	8317.38
516.18	8151.49	4205.63	7096.47	3167.27	3167.27	3167.27	8134.84											516.2	16205.6	16383.2	12515.6	12111	8289.95	8300.86	8278.07
516.13	7748.78	4069.85	6948.27	3153.97	3153.97	3153.97	7864.14											516.15	16441.5	16087.9	12441	11853.6	8252.78	8263.58	8241.05
516.08	7724.14	3944.92	6792.03	3140.71	3140.71	3140.71	7596.24											516.1	16203.7	15794.8	12356.4	11607.3	8214.33	8225.03	8202.75
516.03	7350.97	3830.98	6630.23	3128.5	3128.5	3128.5	7332.71											516.05	15782.4	15506.8	12264.4	11374.4	8176.82	8187.41	8165.38
515.98	7164.28	3728.01	6463.77	3116.79	3116.79	3116.79	7074.99											516	15245.3	15224.5	12166.2	11155	8141.11	8151.59	8129.81
515.93	6824.43	3635.86	6294.52	3106.03	3106.03	3106.03	6824.34											515.95	15203.7	14948.5	12063	10949.4	8107.74	8118.12	8096.58
515.88	6611.1	3552.75	6123.47	3095.86	3095.86	3095.86	6580.36											515.9	15200.7	14676.7	11953	10754.7	8074.41	8084.69	8063.39
515.83	6290.95	3478.89	5952.23	3086.59	3086.59	3086.59	6344.54											515.85	14462.5	14408.5	11836.5	10570.2	8040.95	8051.12	8030.06
515.78	6098.61	3413.76	5781.67	3077.85	3077.85	3077.85	6117.58											515.8	14127.2	14148.3	11717.6	10399.1	8010.77	8020.85	8000.02
515.73	5771.63	3356.15	5613.28	3070.03	3070.03	3070.03	5899.4											515.75	14037.9	13893.7	11595	10238.9	7982.03	7992	7971.41
515.68	5726.95	3304.82	5447.28	3062.33	3062.33	3062.33	5689.77											515.7	13643.7	13643.9	11468.2	10087.9	7953.57	7963.45	7943.08
515.63	5418.03	3260.69	5285.33	3055.49	3055.49	3055.49	5490.52											515.65	13184.9	13400.3	11339.3	9946.9	7926.83	7936.6	7916.46
515.58	5403.33	3221.39	5127.38	3048.68	3048.68	3048.68	5300.09											515.6	13270.8	13163	11208.9	9815.72	7902.1	7911.78	7891.85
515.53	5090.99	3187.31	4974.98	3042.75	3042.75	3042.75	5119.54											515.55	12857.8	12930.1	11075.4	9691.53	7876.86	7886.45	7866.73
515.48	4991.07	3157.98	4828.09	3037.1	3037.1	3037.1	4948.97											515.5	12744.2	12703.7	10941.6	9576.03	7853.43	7862.93	7843.43
515.43	4813.23	3132.52	4687.41	3031.95	3031.95	3031.95	4787.98											515.45	12202.6	12482.6	10806.6	9467.36	7830.43	7839.84	7820.54
515.38	4685.46	3110.35	4553.14	3027.15	3027.15	3027.15	4636.34											515.4	12482.4	12268.8	10672.9	9367.08	7809.85	7819.17	7800.08
515.33	4451.93	3091.73	4425.88	3023.01	3023.01	3023.01	4494.59											515.35	12153	12058.3	10537.1	9270.82	7787.87	7797.1	7778.21
515.28	4264.84	3075.94	4305.65	3019.41	3019.41	3019.41	4362.18											515.3	12048.4	11854.5	10402.8	9181.21	7767.33	7776.47	7757.78
515.23	4087.46	3062.54	4192.55	3016.31	3016.31	3016.31	4238.78											515.25	11461.7	11656.1	10269.2	9096.71	7747.18	7756.24	7737.74
515.18	4148.89	3050.73	4085.89	3013.03	3013.03	3013.03	4123.59											515.2	11258.1	11465.5	10139	9019.21	7729.68	7738.66	7720.35
515.13	3870.7	3041.21	3986.62	3010.54	3010.54	3010.54	4017.3											515.15	11352.6	11281	10010.9	8946.6	7713.06	7721.95	7703.83
515.08	3749.07	3033.2	3894.2	3008.4	3008.4	3008.4	3919.01											515.1	10753.2	11101	9883.67	8877.1	7695.91	7704.72	7686.79
515.03	3816.3	3026.03	3807.94	3006.05	3006.05	3006.05	3827.92											515.05	10349.6	10929.2	9761.13	8813.77	7681.49	7690.22	7672.47
514.98	3764.16	3019.93	3727.99	3003.85	3003.85	3003.85	3744.07											515	10057	10764.5	9642.57	8755.39	7668.89	7677.54	7659.97
514.93	3640.73	3014.86	3654.35	3002	3002	3002	3667.2											514.95	10057.8	10606.4	9527.76	8701.19	7657.6	7666.17	7648.77
514.88	3501.48	3010.77	3586.81	3000.55	3000.55	3000.55	3597.03											514.9	9911.85	10453.5	9415.57	8649.56	7646.25	7654.74	7637.52
514.83	3559.58	3007.07	3524.54	2998.93	2998.93	2998.93	3532.68											514.85	10042	10306.5	9306.78	8600.94	7635.53	7643.95	7626.9
514.78	3546.99	3003.78	3467.47	2997.34	2997.34	2997.34	3473.91											514.8	9827.08	10164.3	9200.54	8553.94	7624.16	7632.5	7615.62
514.73	3603.03	3000.64	3415.11	2995.59	2995.59	2995.59	3420.16											514.75	10034.9	10028.2	9098.47	8509.93	7613.74	7622	7605.3
514.68	3455.3	2998.23	3367.75	2994.25	2994.25	2994.25	3371.72											514.7	9820.71	9896.48	8998.74	8466.79	7602.31	7610.49	7593.95
514.63	3347.8	2996.34	3324.98	2993.23	2993.23	2993.23	3328.09											514.65	9594.52	9770.85	8903.42	8426.34	7591.82	7599.93	7583.55
514.58	3323.78	2994.68	3286.27	2992.27	2992.27	2992.27	3288.68											514.6	9411.1	9651.23	8812.53	8388.47	7582.34	7590.38	7574.16
514.53	3292.86	2993.27	3251.35	2991.39	2991.39	2991.39	3253.23											514.55	9442.24	9537.63	8726.14	8352.92	7573.67	7581.65	7565.58
514.48	3252.79	2992.09	3219.97	2990.64	2990.64	2990.64	3221.42											514.5	9297.07	9428.82	8643.16	8318.57	7564.82	7572.73	7556.82
514.43	3292.77	2990.87	3191.62	2989.76	2989.76	2989.76	3192.74											514.45	9399.85	9325.53	8564.43	8286.12	7556.61	7564.45	7548.69
514.38	3230.64	2989.92	3166.34	2989.06	2989.06	2989.06	3167.2											514.4	9114.4	9226.5	8488.76	8254.35	7547.88	7555.65	7540.05
514.33	3087.81	2989.43	3144.13	2988.77	2988.77	2988.77	3144.78											514.35	8952.74	9133.32	8417.87	8224.93	7540.45	7548.15	7532.69
514.28	3116.74	2988.9	3124.25	2988.4	2988.4	2988.4	3124.75											514.3	9084.02	9045.49	8351.28	8197.29	7533.74	7541.37	7526.06
514.23	3178.46	2988.23	3106.41	2987.85	2987.85	2987.85	3106.79											514.25	8771.94	8961.42	8287.48	8169.97	7526.38	7533.95	7518.79
514.18	3204.99	2987.51	3090.47	2987.22	2987.22	2987.22	3090.75											514.2	8909.98	8883.02	8228.46	8144.96	7520.45	7527.96	7512.94
514.13	3172.32	2986.9	3076.4	2986.68	2986.68	2986.68	3076.61											514.15	8686.8	8808.06	8172.03	8120.12	7513.85	7521.29	7506.41
514.08	3120.14	2986.46	3064.09	2986.3	2986.3	2986.3	3064.25											514.1	8931.36	8737.98	8119.72	8097.06	7508.27	7515.64	7500.9
514.03	3106.86	2986.07	3053.25	2985.95	2985.95	2985.95	3053.37											514.05	8710.8	8670.61	8069.34	8073.59	7501.51	7508.82	7494.22
513.98	3241.3	2985.3	3043.31	2985.21	2985.21	2985.21	3043.4											514	8457.24	8607.87	8022.9	8051.82	7495.76	7503.01	7488.54
513.93	3259.94	2984.47	3034.46	2984.41	2984.41	2984.41	3034.53											513.95	8674.42	8549.75	7980.42	8031.87	7491.16	7498.35	7484.01
513.88	3097.63	2984.13	3027.11	2984.08	2984.08	2984.08	3027.15											513.9	8405.85	8493.9	7939.58	8011.5	7485.53	7492.66	7478.45
513.83	3115.9	2983.73	3020.6	2983.7	2983.7	2983.7	3020.64											513.85	8387.47	8442.36	7902.48	7992.93	7481.13	7488.2	7474.12
513.78	3081.44	2983.44	3015	2983.41	2983.41	2983.41	3015.03											513.8	8665.42	8393.93	7867.91	7974.99	7476.8	7483.81	7469.86
513.73	2990.2	2983.41	3010.37	2983.39	2983.39	2983.39	3010.39											513.75	8570.14	8346.99	7834.31	7956.27	7471.15	7478.1	7464.27
513.68	3162.43	2982.89	3005.87	2982.88	2982.88	2982.88	3005.88											513.7	8430.61	8303.13	7803.28	7938.46	7465.91	7472.81	7459.11
513.63	3157.99	2982.38	3001.92	2982.37	2982.37	2982.37	3001.93											513.65	8421.23	8262.39	7774.9	7921.76	7461.31	7468.15	7454.57
513.58	3039.64	2982.21	2998.79	2982.2	2982.2	2982.2	2998.8											513.6	8384.1	8223.99	7748.41	7905.51	7456.73	7463.52	7450.06
513.53	3074.18	2981.94	2995.98	2981.93	2981.93	2981.93	2995.99											513.55	8103.53	8187.99	7723.89	7889.86	7452.31	7459.03	7445.7
513.48	2972.76	2981.91	2993.78	2981.91	2981.91	2981.91	2993.78											513.5	8488.37	8155.34	7702.3	7875.91	7449.17	7455.84	7442.63
513.43	3092.54	2981.59	2991.59	2981.59	2981.59	2981.59	2991.6											513.45	8480.87	8122.81	7680.44	7860.53	7444.23	7450.85	7437.74
513.38	3225.65	2980.88	2989.3	2980.88	2980.88	2980.88	2989.3											513.4	8548.39	8092.08	7660.01	7845.54	7439.29	7445.86	7432.87
513.33	3045.02	2980.69	2987.76	2980.69	2980.69	2980.69	2987.76											513.35	8623.78	8062.66	7640.54	7830.55	7434.02	7440.54	7427.66
513.28	3061	2980.46	2986.38	2980.46	2980.46	2980.46	2986.38											513.3	8405.48	8034.45	7621.94	7815.53	7428.38	7434.84	7422.08
513.23	3026.07	2980.33	2985.28	2980.33	2980.33	2980.33	2985.28											513.25	8117.78	8008.68	7605.44	7801.83	7423.73	7430.14	7417.48
513.18	2988.1	2980.31	2984.43	2980.3	2980.3	2980.3	2984.43											513.2	8181.92	7985.56	7591.29	7789.76	7420.4	7426.76	7414.21
513.13	3117.94	2979.91	2983.34	2979.91	2979.91	2979.91	2983.34											513.15	8054.76	7963.37	7577.77	7777.67	7416.75	7423.06	7410.63
513.08	3116.02	2979.51	2982.36	2979.51	2979.51	2979.51	2982.36											513.1	8091.15	7942.88	7565.68	7766.42	7413.69	7419.95	7407.62
513.03	3122.66	2979.1	2981.46	2979.09	2979.09	2979.09	2981.46											513.05	7912.98	7923.28	7554.19	7755.27	7410.44	7416.65	7404.43
512.98	3071.67	2978.83	2980.78	2978.83	2978.83	2978.83	2980.78											513	8147.79	7905.47	7544.24	7745.2	7408.01	7414.18	7402.05
512.93	2955.15	2978.76	2980.37	2978.76	2978.76	2978.76	2980.37											512.95	7909.23	7887.45	7533.83	7734.27	7404.48	7410.59	7398.57
512.88	3072.34	2978.49	2979.82	2978.49	2978.49	2978.49	2979.82											512.9	7975.99	7871.36	7525.11	7724.67	7402.04	7408.1	7396.19
512.83	3068.91	2978.22	2979.32	2978.22	2978.22	2978.22	2979.32											512.85	8046.14	7855.7	7516.6	7714.96	7399.28	7405.3	7393.48
512.78	3007.09	2978.14	2979.04	2978.14	2978.14	2978.14	2979.04											512.8	8016.13	7840.41	7508.23	7705.15	7396.18	7402.15	7390.43
512.73	3017.61	2978.03	2978.76	2978.03	2978.03	2978.03	2978.76											512.75	7854.46	7825.9	7500.43	7695.66	7393.2	7399.13	7387.51
512.68	3104.63	2977.66	2978.26	2977.66	2977.66	2977.66	2978.26											512.7	7788.82	7812.73	7493.76	7687.12	7390.97	7396.85	7385.33
512.63	3034.15	2977.49	2977.98	2977.49	2977.49	2977.49	2977.98											512.65	7548.39	7800.4	7487.74	7679.07	7389.04	7394.88	7383.44
512.58	3020.14	2977.37	2977.77	2977.37	2977.37	2977.37	2977.77											512.6	7904.73	7789.68	7483.16	7672.31	7388.22	7394.01	7382.67
512.53	3130.47	2976.93	2977.25	2976.93	2976.93	2976.93	2977.25											512.55	7707.8	7777.77	7477.2	7664.06	7385.73	7391.48	7380.23
512.48	3035.34	2976.76	2977.02	2976.76	2976.76	2976.76	2977.02											512.5	7806.08	7767.2	7472.41	7656.9	7384.15	7389.86	7378.7
