# Supplementary material for: Defect engineering on V2O3 cathode for long-cycling aqueous zinc metal batteries
Source: Nat Commun. 2021 Nov 25;12:6878. doi: 10.1038/s41467-021-27203-w (PMC8617200; doi:10.1038/s41467-021-27203-w)
Supplement: Supplementary file 3 — Source data [file 41467_2021_27203_MOESM3_ESM.zip › Source-Data/Figure S31.xlsx]

## Sheet: Sheet1
Char. to 1.3 V		Dis. to 0.1 V		Zn foil		ZnO
X	Y	X	Y	X	Y	X	Y
9649.02	0.0196	9649.01	0.02585	9649.02	0.01621	9649.26	0.01647
9649.49	0.02032	9649.49	0.02548	9649.3	0.01683	9649.57	0.01701
9650.05	0.02163	9650.06	0.02709	9649.59	0.01749	9649.86	0.01758
9650.66	0.02311	9650.67	0.02912	9649.91	0.01819	9650.19	0.01821
9651.03	0.02367	9651.02	0.03148	9650.22	0.01892	9650.52	0.01887
9651.51	0.0247	9651.51	0.0311	9650.57	0.01971	9650.83	0.01955
9652.02	0.02611	9652.02	0.03241	9650.86	0.02053	9651.12	0.02037
9652.53	0.02766	9652.54	0.03492	9651.16	0.02148	9651.36	0.02107
9653	0.02909	9653.01	0.03548	9651.38	0.02239	9651.58	0.02187
9653.5	0.03096	9653.5	0.03665	9651.62	0.0234	9651.82	0.02277
9654.11	0.03323	9654.1	0.03979	9651.84	0.02455	9652.02	0.02364
9654.57	0.03536	9654.58	0.04249	9652.06	0.02568	9652.29	0.02468
9655.02	0.03752	9655.01	0.0449	9652.31	0.02704	9652.55	0.0257
9655.51	0.04072	9655.51	0.04705	9652.58	0.02842	9652.87	0.02683
9656.01	0.0444	9656.02	0.05054	9652.9	0.02999	9653.25	0.028
9656.53	0.04807	9656.53	0.05462	9653.27	0.03163	9653.67	0.02927
9657	0.05256	9657	0.05941	9653.7	0.0335	9654.11	0.03065
9657.51	0.05925	9657.51	0.06632	9654.14	0.03559	9654.53	0.0321
9658.13	0.06677	9658.12	0.07424	9654.57	0.03785	9654.94	0.0338
9658.54	0.07243	9658.57	0.08101	9654.96	0.04054	9655.25	0.03543
9659.02	0.08185	9659.02	0.09053	9655.28	0.04321	9655.53	0.03725
9659.5	0.09944	9659.51	0.10651	9655.55	0.0464	9655.8	0.03939
9660.02	0.12648	9660.01	0.13362	9655.82	0.05026	9656.03	0.04148
9660.52	0.15683	9660.53	0.16571	9656.04	0.05427	9656.3	0.04407
9661	0.19922	9661	0.20782	9656.32	0.05945	9656.55	0.04673
9661.52	0.25713	9661.52	0.26568	9656.57	0.06517	9656.82	0.04989
9662.15	0.30731	9662.15	0.31856	9656.84	0.07239	9657.07	0.05315
9662.57	0.34488	9662.56	0.35737	9657.1	0.08052	9657.35	0.05691
9663.02	0.41734	9663.01	0.43025	9657.37	0.0907	9657.66	0.06146
9663.5	0.54857	9663.51	0.56374	9657.68	0.10445	9657.97	0.06636
9664.03	0.70833	9664.02	0.72657	9657.99	0.12073	9658.31	0.07259
9664.54	0.87537	9664.53	0.89992	9658.33	0.1445	9658.64	0.07946
9665	1.09919	9665	1.12683	9658.67	0.1741	9658.93	0.08754
9665.51	1.34414	9665.52	1.37309	9658.96	0.21291	9659.22	0.0983
9666.16	1.4893	9666.18	1.51485	9659.24	0.26796	9659.45	0.11074
9666.55	1.55689	9666.57	1.58132	9659.47	0.33112	9659.69	0.1269
9667.03	1.65043	9667.02	1.66744	9659.7	0.40617	9659.92	0.14606
9667.5	1.74068	9667.49	1.75376	9659.94	0.48125	9660.13	0.16954
9668.02	1.82307	9668.02	1.83697	9660.15	0.55252	9660.38	0.20018
9668.53	1.88144	9668.53	1.89428	9660.39	0.61979	9660.64	0.23568
9668.99	1.90889	9668.99	1.9205	9660.68	0.67474	9660.98	0.2822
9669.53	1.87824	9669.54	1.88633	9661.02	0.72615	9661.35	0.33316
9670.17	1.82701	9670.17	1.83424	9661.39	0.76684	9661.78	0.39453
9670.55	1.78883	9670.55	1.7957	9661.81	0.80353	9662.22	0.47027
9671.02	1.71472	9671.02	1.72206	9662.25	0.83757	9662.64	0.54897
9671.5	1.6296	9671.5	1.63647	9662.67	0.86486	9663.01	0.63538
9672.04	1.555	9672.04	1.56272	9663.04	0.88821	9663.36	0.73043
9672.52	1.4957	9672.54	1.50352	9663.38	0.90805	9663.61	0.81184
9673	1.41485	9672.99	1.4302	9663.65	0.92117	9663.88	0.88594
9673.55	1.32043	9673.56	1.33547	9663.91	0.93128	9664.11	0.93304
9674.17	1.25295	9674.17	1.27104	9664.14	0.93812	9664.37	0.95908
9674.56	1.2083	9674.54	1.22968	9664.39	0.94482	9664.63	0.97036
9675.02	1.13594	9675.02	1.15708	9664.65	0.95402	9664.89	0.97327
9675.5	1.06598	9675.5	1.08761	9664.91	0.96554	9665.15	0.97636
9676.04	1.01648	9676.04	1.03771	9665.18	0.98105	9665.42	0.98307
9676.53	0.98523	9676.53	1.00698	9665.47	0.99863	9665.72	0.99493
9677	0.95677	9676.99	0.97803	9665.74	1.01759	9666.03	1.01345
9677.55	0.93549	9677.54	0.95602	9666.08	1.03829	9666.37	1.03712
9678.19	0.92504	9678.17	0.9474	9666.39	1.05709	9666.69	1.06713
9678.57	0.91995	9678.54	0.94221	9666.72	1.07462	9667	1.1067
9679.01	0.91258	9679.02	0.93405	9667.04	1.0915	9667.27	1.15114
9679.5	0.90733	9679.51	0.92763	9667.31	1.10618	9667.53	1.20344
9680.04	0.90589	9680.04	0.92614	9667.55	1.1205	9667.75	1.25444
9680.54	0.90611	9680.52	0.92693	9667.77	1.13281	9667.97	1.30798
9680.99	0.90719	9680.99	0.92647	9668	1.14426	9668.2	1.36493
9681.54	0.90934	9681.54	0.92753	9668.24	1.15513	9668.44	1.41723
9682.19	0.9127	9682.19	0.93232	9668.47	1.16365	9668.69	1.46766
9682.54	0.91409	9682.54	0.93278	9668.73	1.1704	9669.04	1.51434
9683.01	0.9167	9683	0.93414	9669.08	1.17478	9669.42	1.54661
9683.51	0.91905	9683.51	0.93466	9669.46	1.17535	9669.85	1.56476
9684.04	0.92099	9684.05	0.93501	9669.9	1.17134	9670.29	1.56439
9684.53	0.92224	9684.52	0.93456	9670.33	1.16256	9670.7	1.54912
9684.99	0.92411	9685	0.93175	9670.75	1.1487	9671.11	1.51909
9685.56	0.90852	9685.56	0.9266	9671.15	1.12828	9671.42	1.48233
9686.19	0.91303	9686.19	0.92425	9671.45	1.10517	9671.69	1.43898
9686.54	0.90978	9686.55	0.92046	9671.71	1.07982	9671.95	1.38689
9687.01	0.9008	9687	0.9114	9671.98	1.05116	9672.19	1.33588
9687.51	0.88746	9687.51	0.89689	9672.21	1.02524	9672.44	1.28584
9688.04	0.8734	9688.02	0.88227	9672.47	1.00132	9672.7	1.23419
9688.53	0.86028	9688.53	0.86935	9672.73	0.97838	9672.94	1.19155
9689	0.84326	9689	0.85282	9672.99	0.96077	9673.23	1.15113
9689.55	0.82918	9689.55	0.83777	9673.27	0.94539	9673.51	1.11969
9690.18	0.82014	9690.18	0.829	9673.54	0.93489	9673.78	1.09056
9690.54	0.81488	9690.54	0.82314	9673.82	0.92661	9674.12	1.06025
9691.01	0.80462	9691.01	0.81299	9674.15	0.91974	9674.44	1.03249
9691.51	0.79564	9691.51	0.80268	9674.49	0.91493	9674.76	1.0033
9692.04	0.78949	9692.03	0.7974	9674.79	0.91102	9675.09	0.97089
9692.53	0.78604	9692.53	0.79261	9675.13	0.9077	9675.34	0.94344
9692.99	0.78346	9692.98	0.79037	9675.37	0.90565	9675.59	0.91894
9693.55	0.78359	9693.56	0.79031	9675.62	0.90443	9675.83	0.89834
9694.18	0.78608	9694.19	0.79082	9675.85	0.90408	9676.05	0.88612
9694.53	0.78887	9694.53	0.79648	9676.07	0.90452	9676.26	0.87975
9695.02	0.7929	9695.01	0.79993	9676.29	0.90538	9676.53	0.87915
9695.52	0.79906	9695.51	0.8061	9676.56	0.90654	9676.77	0.88339
9696.04	0.80593	9696.04	0.81323	9676.81	0.90743	9677.13	0.89284
9696.52	0.81305	9696.53	0.81998	9677.16	0.90806	9677.5	0.90667
9696.99	0.82233	9696.99	0.82874	9677.55	0.90811	9677.92	0.92449
9697.56	0.83265	9697.56	0.83915	9677.99	0.9076	9678.39	0.94892
9698.17	0.84082	9698.19	0.84858	9678.43	0.90638	9678.82	0.97586
9698.53	0.84669	9698.54	0.85413	9678.86	0.90459	9679.18	1.00377
9698.99	0.85669	9699.01	0.86429	9679.24	0.90241	9679.51	1.03383
9700.07	0.88133	9700.06	0.88712	9679.56	0.89962	9679.8	1.06013
9701	0.90541	9701	0.91061	9679.82	0.89666	9680.03	1.08121
9702.21	0.92974	9702.21	0.93485	9680.07	0.89371	9680.31	1.09857
9703	0.94275	9703	0.95057	9680.33	0.89047	9680.55	1.10849
9704.06	0.97561	9704.06	0.97925	9680.59	0.88747	9680.81	1.11195
9705	0.99878	9705	1.00098	9680.83	0.88482	9681.07	1.10977
9706.2	1.01964	9706.2	1.02236	9681.09	0.88227	9681.34	1.10328
9707.01	1.03498	9707.01	1.03718	9681.37	0.88034	9681.61	1.09428
9708.05	1.05399	9708.04	1.05513	9681.65	0.87888	9681.93	1.08302
9709	1.06918	9709	1.06927	9681.95	0.87787	9682.24	1.07168
9710.2	1.08151	9710.2	1.08308	9682.27	0.87736	9682.55	1.06199
9711	1.08902	9711	1.09039	9682.6	0.87727	9682.91	1.05277
9712.07	1.09623	9712.04	1.09665	9682.93	0.87745	9683.2	1.04558
				9683.24	0.87785	9683.47	1.0397
				9683.49	0.87835	9683.72	1.03465
				9683.75	0.87904	9683.94	1.02953
				9683.98	0.87975	9684.16	1.02407
				9684.2	0.88062	9684.41	1.01693
				9684.42	0.88165	9684.63	1.00896
				9684.68	0.8829	9684.91	1.00016
				9684.96	0.88429	9685.24	0.98986
				9685.32	0.88604	9685.64	0.97949
				9685.71	0.88791	9686.03	0.96965
				9686.13	0.89004	9686.52	0.95925
				9686.58	0.89287	9686.92	0.94998
				9687	0.89632	9687.3	0.94184
				9687.34	0.90013	9687.62	0.93414
				9687.67	0.90459	9687.89	0.9279
				9687.94	0.90886	9688.13	0.92306
				9688.17	0.91261	9688.39	0.9191
				9688.42	0.91629	9688.65	0.91568
				9688.69	0.92029	9688.89	0.91298
				9688.94	0.92404	9689.14	0.91014
				9689.19	0.92798	9689.43	0.90645
				9689.48	0.93255	9689.69	0.90215
				9689.74	0.93661	9689.98	0.89663
				9690.03	0.94095	9691.07	0.86864
				9691.12	0.95627	9691.94	0.83549
				9691.98	0.97143	9692.69	0.8082
				9692.73	0.98512	9693.83	0.79336
				9693.89	0.99609	9695.24	0.78622
				9695.29	1.00218	9696.22	0.77913
				9696.25	1.00265	9697.07	0.77335
				9697.09	0.99825	9697.95	0.77251
				9697.99	0.99137	9699.02	0.77823
				9699.08	0.98375	9699.96	0.79016
				9700	0.97589	9700.72	0.80572
				9700.75	0.96792	9701.73	0.82336
				9701.78	0.96041	9703.16	0.84335
				9703.23	0.9547	9704.24	0.86477
				9704.27	0.95118	9705.07	0.88425
				9705.11	0.94973	9705.96	0.90116
				9705.99	0.94953	9707	0.91799
				9707.06	0.95027	9707.99	0.93682
				9708.02	0.95191	9708.73	0.95685
				9708.77	0.95463	9709.68	0.97893
				9709.73	0.95857	9711.08	1.00345
				9711.16	0.96378	9712.22	1.03186
				9712.25	0.96913
