# Supplementary material for: Defect engineering on V2O3 cathode for long-cycling aqueous zinc metal batteries
Source: Nat Commun. 2021 Nov 25;12:6878. doi: 10.1038/s41467-021-27203-w (PMC8617200; doi:10.1038/s41467-021-27203-w)
Supplement: Supplementary file 3 — Source data [file 41467_2021_27203_MOESM3_ESM.zip › Source-Data/Figure S5.xlsx]

## Sheet: Sheet1
	c-V2O3	Vd-V2O3
X	Y	Y
1000	70.6905	72.9855
1000.92	70.6645	72.9743
1001.85	70.6385	72.9637
1002.78	70.6127	72.9538
1003.7	70.5869	72.9446
1004.63	70.5611	72.9361
1005.55	70.5354	72.9283
1006.48	70.5097	72.9211
1007.4	70.4842	72.9146
1008.33	70.4586	72.9088
1009.25	70.4331	72.9037
1010.18	70.4077	72.8992
1011.1	70.3824	72.8955
1012.03	70.3571	72.8924
1012.95	70.3318	72.89
1013.88	70.3067	72.8882
1014.8	70.2815	72.8872
1015.73	70.2565	72.8868
1016.65	70.2314	72.8871
1017.58	70.2065	72.8881
1018.5	70.1816	72.8898
1019.43	70.1568	72.8921
1020.35	70.132	72.8952
1021.28	70.1072	72.8989
1022.2	70.0826	72.9033
1023.13	70.058	72.9083
1024.05	70.0334	72.9141
1024.98	70.0089	72.9205
1025.9	69.9845	72.9276
1026.83	69.9601	72.9354
1027.75	69.9358	72.9438
1028.68	69.9115	72.953
1029.6	69.8873	72.9628
1030.53	69.8632	72.9733
1031.45	69.8391	72.9845
1032.38	69.8151	72.9964
1033.3	69.7911	73.0089
1034.23	69.7672	73.0221
1035.15	69.7433	73.036
1036.08	69.7195	73.0506
1037	69.6958	73.0659
1037.93	69.6721	73.0818
1038.85	69.6484	73.0984
1039.78	69.6249	73.1157
1040.7	69.6014	73.1337
1041.63	69.5779	73.1524
1042.55	69.5545	73.1717
1043.48	69.5312	73.1917
1044.4	69.5079	73.2124
1045.33	69.4847	73.2338
1046.25	69.4615	73.2559
1047.18	69.4384	73.2786
1048.1	69.4153	73.302
1049.03	69.3923	73.3261
1049.95	69.3694	73.3509
1050.88	69.3465	73.3763
1051.8	69.3237	73.4025
1052.73	69.3009	73.4293
1053.65	69.2782	73.4568
1054.58	69.2556	73.485
1055.5	69.233	73.5138
1056.43	69.2105	73.5433
1057.35	69.188	73.5735
1058.28	69.1656	73.6044
1059.2	69.1432	73.636
1060.13	69.1209	73.6683
1061.05	69.0987	73.7012
1061.98	69.0765	73.7348
1062.9	69.0543	73.7691
1063.83	69.0323	73.8041
1064.75	69.0102	73.8397
1065.68	68.9883	73.876
1066.61	68.9664	73.913
1067.53	68.9446	73.9507
1068.46	68.9228	73.9891
1069.38	68.901	74.0281
1070.31	68.8794	74.136
1071.23	68.8578	74.3968
1072.16	68.8362	74.5019
1073.08	68.8147	74.4445
1074.01	68.7933	74.387
1074.93	68.7719	74.3666
1075.86	68.7506	74.4129
1076.78	68.7293	74.3792
1077.71	68.7081	74.4197
1078.63	68.6869	74.5073
1079.56	68.6659	74.5499
1080.48	68.6448	74.6293
1081.41	68.6239	74.6796
1082.33	68.6029	74.737
1083.26	68.5821	74.7984
1084.18	68.5613	74.9549
1085.11	68.5405	74.9668
1086.03	68.5198	74.9534
1086.96	68.4992	75.1931
1087.88	68.4786	75.165
1088.81	68.4581	75.278
1089.73	68.4377	75.24
1090.66	68.4172	75.2687
1091.58	68.3969	75.5606
1092.51	68.3766	75.5932
1093.43	68.3564	75.5535
1094.36	68.3362	75.5887
1095.28	68.3161	75.5706
1096.21	68.2961	75.581
1097.13	68.2761	75.6195
1098.06	68.2561	75.3889
1098.98	68.2362	75.5474
1099.91	68.2164	75.4932
1100.83	68.1967	75.4374
1101.76	68.1769	75.4179
1102.68	68.1573	75.4883
1103.61	68.1377	75.3843
1104.53	68.1182	75.3851
1105.46	68.0987	75.6205
1106.38	68.0793	76.0158
1107.31	68.0599	76.2644
1108.23	68.0406	76.4213
1109.16	68.0213	76.5083
1110.08	68.0022	76.4539
1111.01	67.983	76.4412
1111.93	67.9639	76.6704
1112.86	67.9449	76.7109
1113.78	67.926	76.7819
1114.71	67.9071	77.2154
1115.63	67.8882	77.3569
1116.56	67.8694	77.4796
1117.48	67.8507	77.5696
1118.41	67.832	77.7647
1119.33	67.8134	77.9058
1120.26	67.7949	77.7463
1121.18	67.7764	77.8466
1122.11	67.7579	77.9763
1123.03	67.7395	77.9881
1123.96	67.7212	77.9426
1124.88	67.703	77.9773
1125.81	67.6847	78.1077
1126.73	67.6666	78.2504
1127.66	67.6485	78.3429
1128.58	67.6304	78.3901
1129.51	67.6125	78.4834
1130.43	67.5945	78.5999
1131.36	67.5767	78.6815
1132.28	67.5589	78.9304
1133.21	67.5411	79.1322
1134.13	67.5234	79.2035
1135.06	67.5058	79.1609
1135.99	67.4882	79.3323
1136.91	67.4707	79.514
1137.84	67.4532	79.438
1138.76	67.4359	79.4876
1139.69	67.4185	79.5453
1140.61	67.4012	79.4518
1141.54	67.384	79.4421
1142.46	67.3668	79.5025
1143.39	67.3497	79.5582
1144.31	67.3326	79.6574
1145.24	67.3156	79.793
1146.16	67.2987	79.8627
1147.09	67.2818	79.9247
1148.01	67.265	80.0776
1148.94	67.2482	80.2532
1149.86	67.2315	80.3751
1150.79	67.2148	80.3976
1151.71	67.1983	80.3902
1152.64	67.1817	80.5322
1153.56	67.1652	80.5499
1154.49	67.1488	80.6942
1155.41	67.1325	80.698
1156.34	67.1161	80.7761
1157.26	67.0999	80.9086
1158.19	67.0837	81.0829
1159.11	67.0676	81.2117
1160.04	67.0515	81.3308
1160.96	67.0355	81.5063
1161.89	67.0195	81.652
1162.81	67.0036	81.7165
1163.74	66.9878	81.7605
1164.66	66.972	81.8589
1165.59	66.9562	81.9114
1166.51	66.9406	82.2689
1167.44	66.9249	82.4077
1168.36	66.9094	82.5986
1169.29	66.8939	82.7591
1170.21	66.8784	82.8574
1171.14	66.8631	82.9671
1172.06	66.8477	83.1055
1172.99	66.8324	83.2144
1173.91	66.8172	83.3256
1174.84	66.8021	83.4599
1175.76	66.787	83.5852
1176.69	66.7719	83.7153
1177.61	66.757	83.9501
1178.54	66.742	84.2282
1179.46	66.7272	84.2892
1180.39	66.7124	84.501
1181.31	66.6976	84.6133
1182.24	66.6829	84.6925
1183.16	66.6683	84.8153
1184.09	66.6537	85.0429
1185.01	66.6392	85.127
1185.94	66.6247	85.1101
1186.86	66.6103	85.2039
1187.79	66.596	85.4213
1188.71	66.5817	85.5589
1189.64	66.5674	85.6585
1190.56	66.5533	85.6734
1191.49	66.5392	85.8852
1192.41	66.5251	85.9471
1193.34	66.5111	86.0351
1194.26	66.4971	86.2511
1195.19	66.4832	86.269
1196.11	66.4694	86.0858
1197.04	66.4557	86.1114
1197.96	66.4419	86.1722
1198.89	66.4283	86.0474
1199.81	66.4147	86.07
1200.74	66.4011	86.1289
1201.67	66.3877	86.2596
1202.59	66.3742	86.4139
1203.52	66.3609	86.5858
1204.44	66.3475	86.7509
1205.37	66.3343	86.8855
1206.29	66.3211	87.0847
1207.22	66.308	87.2424
1208.14	66.2949	87.4342
1209.07	66.2819	87.6331
1209.99	66.2689	87.7508
1210.92	66.256	87.8041
1211.84	66.2431	88.0041
1212.77	66.2304	88.1841
1213.69	66.2176	88.3422
1214.62	66.2049	88.3736
1215.54	66.1923	88.6166
1216.47	66.1798	88.7562
1217.39	66.1672	88.7764
1218.32	66.1548	88.8573
1219.24	66.1424	88.9826
1220.17	66.1301	89.1314
1221.09	66.1178	89.0725
1222.02	66.1056	89.2171
1222.94	66.0934	89.314
1223.87	66.0813	89.275
1224.79	66.0693	89.1658
1225.72	66.0573	89.1775
1226.64	66.0454	89.1893
1227.57	66.0335	89.4352
1228.49	66.0217	89.5855
1229.42	66.01	89.6842
1230.34	65.9982	89.7424
1231.27	65.9866	89.722
1232.19	65.975	89.8061
1233.12	65.9635	89.9985
1234.04	65.952	90.1663
1234.97	65.9406	90.369
1235.89	65.9293	90.5383
1236.82	65.918	90.6246
1237.74	65.9068	91.131
1238.67	65.8956	91.2549
1239.59	65.8845	91.4126
1240.52	65.8734	91.5852
1241.44	65.8624	91.9656
1242.37	65.8514	92.1121
1243.29	65.8405	92.3961
1244.22	65.8297	92.6014
1245.14	65.819	92.6047
1246.07	65.8082	92.6834
1246.99	65.7976	92.8732
1247.92	65.787	92.9681
1248.84	65.7764	93.0957
1249.77	65.7659	93.1739
1250.69	65.7555	93.2501
1251.62	65.7451	93.3114
1252.54	65.7348	93.4187
1253.47	65.7246	93.6061
1254.39	65.7144	93.7025
1255.32	65.7042	93.7619
1256.24	65.6941	93.8273
1257.17	65.6841	93.9297
1258.09	65.6742	93.9098
1259.02	65.6642	93.9664
1259.94	65.6544	94.3234
1260.87	65.6446	94.4294
1261.79	65.6349	94.5495
1262.72	65.6252	94.7227
1263.64	65.6156	94.9627
1264.57	65.606	95.2849
1265.49	65.5965	95.4723
1266.42	65.587	95.5969
1267.35	65.5777	95.693
1268.27	65.5683	95.8352
1269.2	65.559	95.7693
1270.12	65.5498	95.7679
1271.05	65.5407	95.9877
1271.97	65.5316	95.9273
1272.9	65.5225	95.9989
1273.82	65.5135	96.0083
1274.75	65.5046	96.1402
1275.67	65.4957	96.1023
1276.6	65.4869	96.0505
1277.52	65.4781	96.2432
1278.45	65.4694	96.3962
1279.37	65.4608	96.5042
1280.3	65.4522	96.7448
1281.22	65.4437	96.9974
1282.15	65.4352	97.1761
1283.07	65.4268	97.2257
1284	65.4185	97.2347
1284.92	65.4102	97.3834
1285.85	65.4019	97.5994
1286.77	65.3937	97.7048
1287.7	65.3856	97.7533
1288.62	65.3776	97.8672
1289.55	65.3696	97.8956
1290.47	65.3616	97.934
1291.4	65.3537	98.1081
1292.32	65.3459	98.2565
1293.25	65.3381	98.4323
1294.17	65.3304	98.625
1295.1	65.3227	98.9001
1296.02	65.3151	98.8532
1296.95	65.3076	99.0035
1297.87	65.3001	99.2549
1298.8	65.2926	99.3841
1299.72	65.2853	99.5389
1300.65	65.278	99.7893
1301.57	65.2707	99.9206
1302.5	65.2635	99.9944
1303.42	65.2564	100.29
1304.35	65.2493	100.578
1305.27	65.2422	100.741
1306.2	65.2353	100.938
1307.12	65.2284	101.101
1308.05	65.2215	101.327
1308.97	65.2147	101.547
1309.9	65.208	101.708
1310.82	65.2013	101.889
1311.75	65.1947	101.988
1312.67	65.1881	102.063
1313.6	65.1816	102.239
1314.52	65.1751	102.377
1315.45	65.1688	102.548
1316.37	65.1624	102.75
1317.3	65.1561	102.911
1318.22	65.1499	103.08
1319.15	65.1437	103.225
1320.07	65.1376	103.392
1321	65.1316	103.456
1321.92	65.1256	103.481
1322.85	65.1197	103.513
1323.77	65.1138	103.486
1324.7	65.108	103.484
1325.62	65.1022	103.612
1326.55	65.0965	103.696
1327.47	65.0909	103.652
1328.4	65.0853	103.73
1329.32	65.0798	103.835
1330.25	65.0743	103.98
1331.17	65.0689	103.954
1332.1	65.0635	103.913
1333.03	65.0582	103.875
1333.95	65.053	103.792
1334.88	65.0478	103.767
1335.8	65.0427	104.068
1336.73	65.0376	104.135
1337.65	65.0326	104.214
1338.58	65.0276	104.506
1339.5	65.0227	104.71
1340.43	65.0179	104.869
1341.35	65.0131	105.048
1342.28	65.0084	105.084
1343.2	65.0037	105.16
1344.13	64.9991	105.358
1345.05	64.9946	105.344
1345.98	64.9901	105.344
1346.9	64.9857	105.327
1347.83	64.9813	105.287
1348.75	64.977	105.213
1349.68	64.9727	105.254
1350.6	64.9685	105.295
1351.53	64.9643	105.297
1352.45	64.9603	105.292
1353.38	64.9562	105.201
1354.3	64.9523	105.259
1355.23	64.9484	105.038
1356.15	64.9445	104.94
1357.08	64.9407	105.131
1358	64.9369	105.055
1358.93	64.9333	105.007
1359.85	64.9296	104.911
1360.78	64.9261	104.871
1361.7	64.9226	104.829
1362.63	64.9191	104.701
1363.55	64.9157	104.704
1364.48	64.9124	104.865
1365.4	64.9091	104.96
1366.33	64.9059	104.987
1367.25	64.9027	105.022
1368.18	64.8996	104.998
1369.1	64.8965	105.038
1370.03	64.8935	105.048
1370.95	64.8907	105.041
1371.88	64.9106	104.98
1372.8	64.9183	104.908
1373.73	64.9104	104.904
1374.65	64.9095	104.846
1375.58	64.9013	104.755
1376.5	64.9114	104.805
1377.43	64.9093	104.703
1378.35	64.9057	104.61
1379.28	64.8895	104.428
1380.2	64.8794	104.212
1381.13	64.8786	104.077
1382.05	64.8793	104.044
1382.98	64.8686	104.002
1383.9	64.8557	103.924
1384.83	64.8565	103.884
1385.75	64.8543	103.751
1386.68	64.8493	103.58
1387.6	64.8443	103.466
1388.53	64.8248	103.177
1389.45	64.8093	103.009
1390.38	64.8096	102.995
1391.3	64.8199	102.909
1392.23	64.8326	102.891
1393.15	64.8317	102.831
1394.08	64.8351	102.787
1395	64.8485	102.799
1395.93	64.8454	102.619
1396.85	64.8479	102.47
1397.78	64.8438	102.47
1398.7	64.8269	102.281
1399.63	64.8249	102.131
1400.56	64.8019	102.012
1401.48	64.7959	101.857
1402.41	64.7873	101.713
1403.33	64.7755	101.558
1404.26	64.7648	101.253
1405.18	64.7515	100.978
1406.11	64.7345	100.815
1407.03	64.7458	100.78
1407.96	64.757	100.649
1408.88	64.7664	100.638
1409.81	64.767	100.452
1410.73	64.7551	100.157
1411.66	64.7521	100.059
1412.58	64.7815	99.9521
1413.51	64.8006	99.8341
1414.43	64.7975	99.614
1415.36	64.8511	99.5868
1416.28	64.8793	99.552
1417.21	64.8942	99.4577
1418.13	64.8861	99.2594
1419.06	64.8875	99.1366
1419.98	64.9028	98.9297
1420.91	64.8834	98.7308
1421.83	64.8774	98.7346
1422.76	64.8681	98.766
1423.68	64.8786	98.754
1424.61	64.8827	98.7245
1425.53	64.8763	98.4896
1426.46	64.8783	98.3143
1427.38	64.881	98.2252
1428.31	64.8888	98.3029
1429.23	64.895	98.3677
1430.16	64.8957	98.5022
1431.08	64.8972	98.4367
1432.01	64.8961	98.4529
1432.93	64.9123	98.4758
1433.86	64.9225	98.395
1434.78	64.9197	98.4568
1435.71	64.9259	98.7222
1436.63	64.9343	98.6792
1437.56	64.94	98.7488
1438.48	64.9431	98.7624
1439.41	64.957	98.6755
1440.33	64.9578	98.561
1441.26	64.9461	98.4073
1442.18	64.9564	98.2677
1443.11	64.9733	98.1192
1444.03	64.9859	97.9664
1444.96	64.986	97.8414
1445.88	64.9933	97.7146
1446.81	65.0021	97.6637
1447.73	64.9986	97.5058
1448.66	65.0075	97.3967
1449.58	64.9989	97.4053
1450.51	64.9973	97.2618
1451.43	64.9677	97.2972
1452.36	64.9822	97.4817
1453.28	64.9795	97.4405
1454.21	64.9926	97.3538
1455.13	65.0169	97.0864
1456.06	65.0219	97.0776
1456.98	65.0214	97.0216
1457.91	65.0301	96.8649
1458.83	65.0362	96.6765
1459.76	65.0486	96.553
1460.68	65.07	96.455
1461.61	65.0807	96.4164
1462.53	65.0663	96.1904
1463.46	65.0574	96.1682
1464.38	65.0602	96.1069
1465.31	65.0729	95.9875
1466.23	65.0862	96.046
1467.16	65.1308	96.0814
1468.09	65.1354	96.0278
1469.01	65.1495	95.9503
1469.94	65.1656	95.9674
1470.86	65.144	95.9415
1471.79	65.1654	96.0183
1472.71	65.1731	96.0834
1473.64	65.2114	96.16
1474.56	65.2352	96.073
1475.49	65.2442	96.0167
1476.41	65.2574	96.0014
1477.34	65.2712	96.0883
1478.26	65.3029	96.1093
1479.19	65.3575	96.1222
1480.11	65.3687	96.1796
1481.04	65.3829	96.1783
1481.96	65.4029	96.2462
1482.89	65.3972	96.2461
1483.81	65.3473	96.1107
1484.74	65.368	96.3004
1485.66	65.389	96.3015
1486.59	65.4013	96.3683
1487.51	65.421	96.4321
1488.44	65.4399	96.408
1489.36	65.4446	96.3421
1490.29	65.4402	96.4599
1491.21	65.4497	96.4689
1492.14	65.4551	96.4778
1493.06	65.4561	96.6277
1493.99	65.458	96.6278
1494.91	65.4664	96.7732
1495.84	65.4747	96.9631
1496.76	65.482	96.8608
1497.69	65.5036	96.9092
1498.61	65.5034	97.1067
1499.54	65.5251	97.343
1500.46	65.5387	97.6323
1501.39	65.5499	97.6775
1502.31	65.5743	97.8687
1503.24	65.583	97.9142
1504.16	65.5865	98.0238
1505.09	65.6104	98.0584
1506.01	65.62	98.1174
1506.94	65.6326	98.1926
1507.86	65.6507	98.3238
1508.79	65.6506	98.4662
1509.71	65.6804	98.6821
1510.64	65.6972	98.9774
1511.56	65.7063	99.2006
1512.49	65.7127	99.4262
1513.41	65.7115	99.6
1514.34	65.7093	99.7369
1515.26	65.6819	99.8851
1516.19	65.6912	99.9836
1517.11	65.699	100.113
1518.04	65.6995	100.236
1518.96	65.7074	100.519
1519.89	65.6953	100.923
1520.81	65.6757	101.135
1521.74	65.6824	101.252
1522.66	65.6978	101.362
1523.59	65.7036	101.606
1524.51	65.7059	101.819
1525.44	65.7242	102.018
1526.36	65.7034	102.327
1527.29	65.7081	102.645
1528.21	65.7344	103.021
1529.14	65.7482	103.457
1530.06	65.7448	103.798
1530.99	65.747	104.215
1531.91	65.7516	104.542
1532.84	65.7564	104.84
1533.77	65.7643	105.115
1534.69	65.7737	105.292
1535.62	65.7815	105.642
1536.54	65.7751	106.036
1537.47	65.7746	106.21
1538.39	65.8417	106.514
1539.32	65.8214	106.801
1540.24	65.8286	107.144
1541.17	65.844	107.565
1542.09	65.8699	107.988
1543.02	65.8773	108.431
1543.94	65.8917	108.888
1544.87	65.9055	109.22
1545.79	65.9171	109.506
1546.72	65.9263	109.81
1547.64	65.9173	110.174
1548.57	65.9256	110.428
1549.49	65.9341	110.845
1550.42	65.9357	111.156
1551.34	65.9579	111.401
1552.27	65.9726	111.641
1553.19	65.9729	111.994
1554.12	65.9674	112.39
1555.04	65.9277	112.555
1555.97	65.9297	112.754
1556.89	65.9376	113.063
1557.82	65.9564	113.497
1558.74	65.9662	113.764
1559.67	65.9639	114.121
1560.59	65.9954	114.467
1561.52	66.0199	114.62
1562.44	66.0183	114.862
1563.37	66.0417	115.171
1564.29	66.0661	115.262
1565.22	66.0907	115.416
1566.14	66.1142	115.674
1567.07	66.1125	115.906
1567.99	66.0921	115.94
1568.92	66.1001	116.001
1569.84	66.1121	116.003
1570.77	66.1208	116.13
1571.69	66.1278	116.183
1572.62	66.1357	116.252
1573.54	66.1276	116.357
1574.47	66.1417	116.341
1575.39	66.163	116.337
1576.32	66.1789	116.298
1577.24	66.1968	116.103
1578.17	66.2387	116.042
1579.09	66.2424	116.022
1580.02	66.2622	115.932
1580.94	66.2872	115.963
1581.87	66.2973	116.008
1582.79	66.3005	115.861
1583.72	66.311	115.719
1584.64	66.3147	115.715
1585.57	66.3277	115.636
1586.49	66.3275	115.508
1587.42	66.3404	115.386
1588.34	66.3368	115.172
1589.27	66.3367	114.953
1590.19	66.3342	114.814
1591.12	66.3502	114.492
1592.04	66.3675	114.043
1592.97	66.3867	113.784
1593.89	66.4096	113.25
1594.82	66.425	113.074
1595.74	66.4879	112.591
1596.67	66.4934	112.255
1597.59	66.5018	112.103
1598.52	66.5288	111.902
1599.44	66.5482	111.576
1600.37	66.5525	111.072
1601.3	66.5542	110.715
1602.22	66.5471	110.488
1603.15	66.5438	109.907
1604.07	66.5466	109.501
1605	66.5518	109.098
1605.92	66.5511	108.528
1606.85	66.5543	107.97
1607.77	66.5584	107.449
1608.7	66.5701	106.966
1609.62	66.5609	106.479
1610.55	66.5381	106.033
1611.47	66.5599	105.502
1612.4	66.5705	105.007
1613.32	66.5746	104.471
1614.25	66.5592	104.098
1615.17	66.5531	103.629
1616.1	66.5277	103.171
1617.02	66.5121	102.518
1617.95	66.4914	101.974
1618.87	66.5062	101.362
1619.8	66.519	100.685
1620.72	66.5261	100.021
1621.65	66.5352	99.3311
1622.57	66.5371	98.6974
1623.5	66.5285	98.0775
1624.42	66.528	97.4572
1625.35	66.5417	96.8603
1626.27	66.5573	96.1818
1627.2	66.5723	95.5573
1628.12	66.5647	95.0382
1629.05	66.5757	94.5103
1629.97	66.5699	93.8628
1630.9	66.5716	93.3288
1631.82	66.5732	92.7898
1632.75	66.5749	92.1208
1633.67	66.5765	91.545
1634.6	66.5781	90.9045
1635.52	66.5797	90.2631
1636.45	66.5812	89.8145
1637.37	66.5828	89.4156
1638.3	66.5843	88.8025
1639.22	66.5858	88.11
1640.15	66.5872	87.4919
1641.07	66.5887	86.9961
1642	66.5901	86.4652
1642.92	66.5915	86.0232
1643.85	66.5929	85.6007
1644.77	66.5942	85.1856
1645.7	66.5955	84.7406
1646.62	66.5968	84.3013
1647.55	66.5981	83.8379
1648.47	66.5994	83.3466
1649.4	66.6006	82.9299
1650.32	66.6018	82.3933
1651.25	66.603	81.8451
1652.17	66.6042	81.4001
1653.1	66.6054	80.9886
1654.02	66.6065	80.5679
1654.95	66.6076	80.0595
1655.87	66.6086	79.7109
1656.8	66.6097	79.1247
1657.72	66.6107	78.7146
1658.65	66.6118	78.3597
1659.57	66.6127	77.9834
1660.5	66.6137	77.75
1661.42	66.6146	77.5644
1662.35	66.6156	77.2469
1663.27	66.6165	76.8297
1664.2	66.6173	76.6139
1665.12	66.6182	76.4052
1666.05	66.619	76.1116
1666.97	66.6198	75.9217
1667.9	66.6206	75.8068
1668.83	66.6214	75.6505
1669.75	66.6221	75.3668
1670.68	66.6228	75.0768
1671.6	66.6235	74.8066
1672.53	66.6242	74.6008
1673.45	66.6248	74.3946
1674.38	66.6255	74.2188
1675.3	66.6261	74.1035
1676.23	66.6266	73.8858
1677.15	66.6272	73.932
1678.08	66.6277	73.925
1679	66.6282	73.9962
1679.93	66.6287	73.9197
1680.85	66.6292	73.7128
1681.78	66.6296	73.5504
1682.7	66.63	73.4476
1683.63	66.6304	73.2952
1684.55	66.6308	73.2768
1685.48	66.6312	73.3058
1686.4	66.6315	73.1741
1687.33	66.6318	73.034
1688.25	66.6321	73.0337
1689.18	66.6323	72.8909
1690.1	66.6326	72.773
1691.03	66.6328	72.7244
1691.95	66.633	72.6184
1692.88	66.6332	72.4963
1693.8	66.6333	72.3772
1694.73	66.6334	72.311
1695.65	66.6335	72.2613
1696.58	66.6336	72.061
1697.5	66.6337	71.9483
1698.43	66.6337	71.9352
1699.35	66.6337	71.9
1700.28	66.6337	71.821
1701.2	66.6337	71.6672
1702.13	66.6336	71.5253
1703.05	66.6335	71.3342
1703.98	66.6334	71.2806
1704.9	66.6333	71.3066
1705.83	66.6331	71.2589
1706.75	66.633	71.1911
1707.68	66.6328	71.1612
1708.6	66.6325	71.1723
1709.53	66.6323	71.242
1710.45	66.6321	71.2301
1711.38	66.6318	71.1102
1712.3	66.6315	70.9816
1713.23	66.6311	70.8616
1714.15	66.6308	70.7921
1715.08	66.6304	70.7107
1716	66.63	70.6402
1716.93	66.6296	70.6434
1717.85	66.6291	70.5861
1718.78	66.6287	70.5178
1719.7	66.6282	70.6076
1720.63	66.6277	70.5802
1721.55	66.6271	70.4835
1722.48	66.6266	70.5485
1723.4	66.626	70.5458
1724.33	66.6254	70.4998
1725.25	66.6248	70.4369
1726.18	66.6241	70.4089
1727.1	66.6234	70.397
1728.03	66.6227	70.3823
1728.95	66.622	70.3245
1729.88	66.6213	70.2153
1730.8	66.6205	70.2065
1731.73	66.6197	70.2281
1732.65	66.6189	70.1673
1733.58	66.6181	70.3565
1734.51	66.6172	70.3025
1735.43	66.6164	70.345
1736.36	66.6155	70.2671
1737.28	66.6145	70.1588
1738.21	66.6136	70.0451
1739.13	66.6126	69.9397
1740.06	66.6116	70.0105
1740.98	66.6106	69.9602
1741.91	66.6096	69.8544
1742.83	66.6085	69.911
1743.76	66.6075	69.9421
1744.68	66.6064	69.8783
1745.61	66.6052	69.866
1746.53	66.6041	69.8858
1747.46	66.6029	69.8811
1748.38	66.6017	69.8367
1749.31	66.6005	69.7421
1750.23	66.5992	69.5896
1751.16	66.598	69.5212
1752.08	66.5967	69.3777
1753.01	66.5954	69.2805
1753.93	66.5941	69.3307
1754.86	66.5927	69.2968
1755.78	66.5913	69.1376
1756.71	66.5899	69.1507
1757.63	66.5885	69.2404
1758.56	66.5871	69.2403
1759.48	66.5856	69.2234
1760.41	66.5841	69.1984
1761.33	66.5826	69.2036
1762.26	66.5811	69.2125
1763.18	66.5795	69.2444
1764.11	66.5779	69.1267
1765.03	66.5763	69.1368
1765.96	66.5747	69.1763
1766.88	66.573	69.1681
1767.81	66.5714	69.1395
1768.73	66.5697	69.0895
1769.66	66.5679	68.9829
1770.58	66.5662	68.9626
1771.51	66.5644	68.8743
1772.43	66.5627	68.9883
1773.36	66.5609	69.0846
1774.28	66.559	69.1336
1775.21	66.5572	69.1517
1776.13	66.5553	69.0724
1777.06	66.5534	69.0062
1777.98	66.5515	68.928
1778.91	66.5495	68.9143
1779.83	66.5476	68.9525
1780.76	66.5456	68.9807
1781.68	66.5436	69.0026
1782.61	66.5415	69.0248
1783.53	66.5395	68.9135
1784.46	66.5374	68.5738
1785.38	66.5353	68.5461
1786.31	66.5332	68.4642
1787.23	66.531	68.5427
1788.16	66.5288	68.5245
1789.08	66.5266	68.4107
1790.01	66.5244	68.3067
1790.93	66.5222	68.2929
1791.86	66.5199	68.262
1792.78	66.5176	68.181
1793.71	66.5153	68.1205
1794.63	66.513	68.2222
1795.56	66.5106	68.2406
1796.48	66.5083	68.446
1797.41	66.5058	68.4891
1798.33	66.5034	68.4458
1799.26	66.501	68.4841
1800.19	66.4985	68.4151
1801.11	66.496	68.3407
1802.04	66.4935	68.4675
1802.96	66.491	68.5499
1803.89	66.4884	68.5754
1804.81	66.4858	68.6657
1805.74	66.4832	68.7104
1806.66	66.4806	68.6667
1807.59	66.478	68.6182
1808.51	66.4753	68.5381
1809.44	66.4726	68.5218
1810.36	66.4699	68.5749
1811.29	66.4671	68.6313
1812.21	66.4644	68.6097
1813.14	66.4616	68.6098
1814.06	66.4588	68.6928
1814.99	66.4559	68.6381
1815.91	66.4531	68.429
1816.84	66.4502	68.306
1817.76	66.4473	68.2756
1818.69	66.4444	68.1646
1819.61	66.4415	68.1967
1820.54	66.4385	68.1671
1821.46	66.4355	68.0705
1822.39	66.4325	67.9693
1823.31	66.4294	67.9123
1824.24	66.4264	67.7895
1825.16	66.4233	67.6636
1826.09	66.4202	67.6334
1827.01	66.4171	67.3754
1827.94	66.4139	67.405
1828.86	66.4107	67.4228
1829.79	66.4076	67.4041
1830.71	66.4043	67.4278
1831.64	66.4011	67.3882
1832.56	66.3978	67.3368
1833.49	66.3945	67.3546
1834.41	66.3912	67.4141
1835.34	66.3879	67.4795
1836.26	66.3846	67.5615
1837.19	66.3812	67.4341
1838.11	66.3778	67.3083
1839.04	66.3744	67.2022
1839.96	66.3709	67.0044
1840.89	66.3674	67.0611
1841.81	66.3639	67.1546
1842.74	66.3604	67.2095
1843.66	66.3569	67.2015
1844.59	66.3533	67.2403
1845.51	66.3498	67.2605
1846.44	66.3461	67.3077
1847.36	66.3425	67.3095
1848.29	66.3389	67.2031
1849.21	66.3352	67.1124
1850.14	66.3315	67.0745
1851.06	66.3278	67.1247
1851.99	66.324	67.1924
1852.91	66.3203	67.1926
1853.84	66.3165	67.2731
1854.76	66.3127	67.2157
1855.69	66.3089	67.0203
1856.61	66.305	67.0383
1857.54	66.3011	67.0556
1858.46	66.2972	66.9981
1859.39	66.2933	66.8833
1860.31	66.2894	66.914
1861.24	66.2854	67.0627
1862.16	66.2814	67.1161
1863.09	66.2774	67.1202
1864.01	66.2733	67.1171
1864.94	66.2693	67.2088
1865.87	66.2652	67.2156
1866.79	66.2611	67.1845
1867.72	66.257	67.0677
1868.64	66.2528	66.9789
1869.57	66.2486	67.039
1870.49	66.2445	67.0028
1871.42	66.2402	66.9328
1872.34	66.236	66.8721
1873.27	66.2317	66.9787
1874.19	66.2275	67.0725
1875.12	66.2231	67.0252
1876.04	66.2188	67.0169
1876.97	66.2144	66.9994
1877.89	66.2101	67.0486
1878.82	66.2057	66.9385
1879.74	66.2013	66.7894
1880.67	66.1968	66.7572
1881.59	66.1923	66.8231
1882.52	66.1878	66.88
1883.44	66.1833	66.8345
1884.37	66.1788	66.8061
1885.29	66.1742	66.6821
1886.22	66.1697	66.6963
1887.14	66.165	66.7051
1888.07	66.1604	66.6483
1888.99	66.1558	66.5143
1889.92	66.1511	66.5901
1890.84	66.1464	66.5482
1891.77	66.1417	66.6762
1892.69	66.1369	66.6989
1893.62	66.1322	66.6736
1894.54	66.1274	66.7009
1895.47	66.1226	66.8157
1896.39	66.1178	66.8021
1897.32	66.1129	66.7092
1898.24	66.108	66.7347
1899.17	66.1031	66.7989
1900.09	66.0982	66.8256
1901.02	66.0933	66.8168
1901.94	66.0883	66.7772
1902.87	66.0833	66.806
1903.79	66.0783	66.8115
1904.72	66.0733	66.759
1905.64	66.0682	66.7251
1906.57	66.0631	66.7668
1907.49	66.058	66.8193
1908.42	66.0529	66.7796
1909.34	66.0477	66.8157
1910.27	66.0426	66.7231
1911.19	66.0374	66.733
1912.12	66.0321	66.6886
1913.04	66.0269	66.6232
1913.97	66.0216	66.5209
1914.89	66.0164	66.419
1915.82	66.011	66.4194
1916.74	66.0057	66.3554
1917.67	66.0003	66.2864
1918.59	65.995	66.1491
1919.52	65.9896	66.1158
1920.44	65.9841	66.0346
1921.37	65.9787	65.9666
1922.29	65.9732	65.8658
1923.22	65.9677	65.7817
1924.14	65.9622	66.0524
1925.07	65.9567	66.062
1925.99	65.9511	66.0594
1926.92	65.9455	65.8685
1927.84	65.9399	65.8784
1928.77	65.9343	65.8692
1929.69	65.9287	65.8378
1930.62	65.923	65.8288
1931.54	65.9173	65.7974
1932.47	65.9116	65.7654
1933.39	65.9058	65.7327
1934.32	65.9001	65.6994
1935.25	65.8943	65.6655
1936.17	65.8885	65.631
1937.1	65.8826	65.5959
1938.02	65.8768	65.5601
1938.95	65.8709	65.5237
1939.87	65.865	65.4867
1940.8	65.8591	65.4491
1941.72	65.8531	65.4108
1942.65	65.8472	65.372
1943.57	65.8412	65.3325
1944.5	65.8352	65.2924
1945.42	65.8291	65.2516
1946.35	65.8231	65.2103
1947.27	65.817	65.1683
1948.2	65.8109	65.1257
1949.12	65.8048	65.0825
1950.05	65.7986	65.0386
1950.97	65.7924	64.9942
1951.9	65.7862	64.9491
1952.82	65.78	64.9034
1953.75	65.7738	64.857
1954.67	65.7675	64.8101
1955.6	65.7612	64.7625
1956.52	65.7549	64.7143
1957.45	65.7486	64.6655
1958.37	65.7422	64.616
1959.3	65.7359	64.566
1960.22	65.7295	64.5153
1961.15	65.723	64.464
1962.07	65.7166	64.4121
1963	65.7101	64.3595
1963.92	65.7036	64.3063
1964.85	65.6971	64.2525
1965.77	65.6906	64.1981
1966.7	65.684	64.1431
1967.62	65.6774	64.0874
1968.55	65.6708	64.0312
1969.47	65.6642	63.9743
1970.4	65.6576	63.9167
1971.32	65.6509	63.8586
1972.25	65.6442	63.7998
1973.17	65.6375	63.7404
1974.1	65.6307	63.6804
1975.02	65.624	63.6198
1975.95	65.6172	63.5585
1976.87	65.6104	63.4967
1977.8	65.6035	63.4342
1978.72	65.5967	63.3711
1979.65	65.5898	63.3073
1980.57	65.5829	63.243
1981.5	65.576	63.178
1982.42	65.569	63.1124
1983.35	65.5621	63.0461
1984.27	65.5551	62.9793
1985.2	65.5481	62.9118
1986.12	65.541	62.8437
1987.05	65.534	62.775
1987.97	65.5269	62.7057
1988.9	65.5198	62.6357
1989.82	65.5126	62.5652
1990.75	65.5055	62.4939
1991.67	65.4983	62.4221
1992.6	65.4911	62.3497
1993.52	65.4839	62.2766
1994.45	65.4767	62.2029
1995.37	65.4694	62.1286
1996.3	65.4621	62.0537
1997.22	65.4548	61.9781
1998.15	65.4475	61.902
1999.08	65.4401	61.8252
2000	65.4327	61.7478
