# Supplementary material for: Defect engineering on V2O3 cathode for long-cycling aqueous zinc metal batteries
Source: Nat Commun. 2021 Nov 25;12:6878. doi: 10.1038/s41467-021-27203-w (PMC8617200; doi:10.1038/s41467-021-27203-w)
Supplement: Supplementary file 3 — Source data [file 41467_2021_27203_MOESM3_ESM.zip › Source-Data/Figure S6.xlsx]

## Sheet: Sheet1
c-V2O3		Vd-V2O3
X	Y	X	Y
29.81	99.995	26.5073	100.087
29.78	99.994	26.506	100.077
29.8	99.994	26.504	100.123
29.78	99.994	26.5017	100.071
29.79	99.994	26.5016	100.094
29.78	99.994	26.5004	100.127
29.79	99.994	26.4994	100.051
29.78	99.994	26.5006	100.085
29.8	99.994	26.5015	100.132
29.79	99.995	26.5044	100.064
29.79	99.995	26.5097	100.079
29.78	99.995	26.5173	100.103
29.79	99.995	26.5274	100.063
29.78	99.995	26.54	100.096
29.8	99.995	26.5555	100.091
29.78	99.995	26.5738	100.039
29.8	99.995	26.5942	100.085
29.8	99.997	26.6179	100.09
29.78	99.997	26.6427	100.058
29.8	99.997	26.6714	100.083
29.79	99.997	26.7013	100.077
29.79	99.997	26.7337	100.082
29.79	99.997	26.7676	100.083
29.78	99.998	26.8048	100.085
29.8	99.998	26.8432	100.064
29.79	99.998	26.8842	100.084
29.8	99.998	26.9268	100.08
29.8	99.998	26.9728	100.076
29.81	99.998	27.0213	100.061
29.77	100	27.0723	100.063
29.78	100	27.1256	100.057
29.79	100	27.1822	100.078
29.79	100	27.2422	100.083
29.79	100	27.3042	100.056
29.79	100	27.3703	100.072
29.79	100	27.4399	100.066
29.82	100	27.5124	100.065
29.8	100	27.5889	100.06
29.8	100	27.6695	100.054
29.79	100.002	27.7528	100.051
29.81	100.002	27.8411	100.056
29.77	100.002	27.9313	100.059
29.8	100.003	28.0259	100.062
29.8	100.003	28.1219	100.059
29.81	100.003	28.2211	100.057
29.81	100.005	28.322	100.056
29.82	100.006	28.4235	100.053
29.8	100.006	28.5256	100.05
29.81	100.006	28.6292	100.048
29.8	100.008	28.7321	100.046
29.82	100.009	28.836	100.043
29.83	100.011	28.9404	100.043
29.84	100.011	29.0424	100.042
29.83	100.011	29.146	100.04
29.83	100.013	29.2473	100.039
29.84	100.013	29.3485	100.038
29.85	100.013	29.4503	100.036
29.84	100.013	29.5499	100.035
29.86	100.014	29.6491	100.034
29.86	100.016	29.7482	100.03
29.86	100.017	29.8477	100.031
29.87	100.017	29.9439	100.03
29.89	100.019	30.0415	100.029
29.91	100.02	30.1371	100.028
29.9	100.02	30.2343	100.027
29.9	100.022	30.3317	100.026
29.94	100.022	30.4271	100.026
29.93	100.024	30.5232	100.024
29.94	100.025	30.6187	100.023
29.96	100.025	30.7131	100.022
29.96	100.025	30.8092	100.022
29.97	100.025	30.9037	100.021
29.98	100.027	30.9978	100.02
29.98	100.027	31.0925	100.019
30.01	100.028	31.1868	100.019
29.99	100.028	31.2796	100.018
30.03	100.03	31.3729	100.015
30.03	100.03	31.4647	100.015
30.04	100.03	31.5575	100.014
30.05	100.031	31.649	100.013
30.07	100.031	31.7403	100.013
30.08	100.033	31.8307	100.012
30.09	100.033	31.9203	100.011
30.1	100.035	32.0113	100.011
30.11	100.035	32.0997	100.01
30.12	100.035	32.1879	100.008
30.15	100.036	32.2753	100.008
30.14	100.036	32.3618	100.007
30.17	100.036	32.4488	100.007
30.17	100.036	32.5347	100.006
30.21	100.036	32.6216	100.006
30.21	100.038	32.7068	100.005
30.22	100.038	32.7912	100.004
30.22	100.038	32.8762	100.004
30.25	100.038	32.9612	100.002
30.25	100.039	33.0454	100.002
30.27	100.039	33.1289	100.001
30.28	100.039	33.213	100
30.31	100.039	33.2967	99.9996
30.3	100.041	33.3802	99.9986
30.34	100.041	33.4642	99.9977
30.35	100.041	33.5482	99.9973
30.36	100.041	33.6315	99.9965
30.38	100.041	33.7149	99.9957
30.39	100.041	33.7991	99.9951
30.4	100.042	33.8827	99.9944
30.42	100.042	33.9655	99.9935
30.43	100.042	34.0493	99.9927
30.45	100.044	34.1333	99.9918
30.46	100.044	34.2167	99.9906
30.47	100.044	34.2998	99.9901
30.49	100.044	34.3836	99.9892
30.52	100.044	34.4665	99.9882
30.53	100.045	34.5502	99.9874
30.54	100.045	34.6336	99.9864
30.56	100.045	34.7164	99.9853
30.59	100.045	34.8007	99.9847
30.59	100.045	34.8827	99.9828
30.59	100.045	34.9662	99.9819
30.62	100.045	35.0494	99.9815
30.64	100.045	35.1336	99.9803
30.66	100.045	35.2163	99.9792
30.67	100.047	35.3001	99.9783
30.69	100.047	35.383	99.9774
30.72	100.047	35.4657	99.9764
30.74	100.047	35.5491	99.9753
30.74	100.047	35.633	99.9737
30.76	100.047	35.7166	99.9725
30.77	100.047	35.8	99.9718
30.78	100.049	35.8847	99.9698
30.81	100.049	35.968	99.9687
30.83	100.049	36.052	99.9678
30.85	100.049	36.1364	99.9666
30.85	100.049	36.2203	99.9653
30.89	100.049	36.3047	99.9642
30.89	100.05	36.3884	99.9622
30.92	100.05	36.4738	99.961
30.93	100.05	36.5568	99.9599
30.95	100.05	36.6429	99.9584
30.96	100.052	36.7268	99.9574
31	100.052	36.8128	99.9561
30.99	100.052	36.897	99.9547
31.02	100.052	36.9821	99.9536
31.04	100.052	37.0674	99.9522
31.06	100.052	37.1536	99.9503
31.08	100.053	37.2385	99.949
31.08	100.053	37.3222	99.9474
31.11	100.053	37.4082	99.946
31.12	100.053	37.493	99.9446
31.15	100.053	37.5788	99.9433
31.17	100.053	37.6636	99.9416
31.17	100.055	37.7478	99.9402
31.2	100.055	37.8343	99.9386
31.23	100.055	37.9185	99.9368
31.25	100.056	38.004	99.9354
31.26	100.056	38.0885	99.9339
31.28	100.056	38.1741	99.9323
31.33	100.056	38.2579	99.9307
31.33	100.058	38.3427	99.9293
31.34	100.058	38.4279	99.9276
31.36	100.058	38.5138	99.9262
31.4	100.058	38.5975	99.9244
31.4	100.06	38.6838	99.9228
31.43	100.058	38.7686	99.9212
31.44	100.058	38.8541	99.9193
31.48	100.06	38.9389	99.9177
31.49	100.06	39.0237	99.9162
31.51	100.06	39.1092	99.9146
31.52	100.06	39.1944	99.9129
31.55	100.061	39.2793	99.9113
31.56	100.061	39.3644	99.9096
31.6	100.061	39.4506	99.9079
31.62	100.061	39.5356	99.9061
31.63	100.061	39.6199	99.9044
31.66	100.061	39.7049	99.9026
31.68	100.061	39.7896	99.9009
31.7	100.063	39.8755	99.8991
31.72	100.063	39.9601	99.8975
31.74	100.063	40.0444	99.8956
31.76	100.063	40.1286	99.894
31.78	100.063	40.2135	99.8921
31.82	100.063	40.2985	99.8902
31.83	100.063	40.3821	99.8882
31.86	100.063	40.4682	99.8862
31.88	100.063	40.552	99.8843
31.92	100.063	40.6351	99.8822
31.92	100.063	40.721	99.8804
31.95	100.064	40.8058	99.8783
31.95	100.064	40.8908	99.8762
32	100.064	40.9761	99.8741
32.02	100.064	41.0603	99.8721
32.03	100.064	41.1458	99.8701
32.05	100.064	41.2301	99.868
32.08	100.064	41.3158	99.866
32.1	100.064	41.3992	99.8638
32.13	100.064	41.4843	99.8618
32.14	100.066	41.5687	99.8598
32.17	100.066	41.6535	99.8575
32.2	100.066	41.7377	99.8554
32.21	100.066	41.8222	99.8533
32.25	100.066	41.9076	99.8512
32.28	100.066	41.991	99.849
32.28	100.066	42.0754	99.8467
32.33	100.066	42.1607	99.8444
32.34	100.066	42.2444	99.8423
32.35	100.067	42.3297	99.84
32.38	100.067	42.4131	99.8377
32.4	100.067	42.4985	99.8354
32.42	100.067	42.5834	99.8331
32.47	100.067	42.6675	99.831
32.48	100.069	42.7528	99.8286
32.51	100.069	42.8372	99.8261
32.53	100.069	42.9213	99.8239
32.57	100.069	43.007	99.8214
32.59	100.071	43.091	99.819
32.6	100.071	43.1762	99.8166
32.64	100.071	43.2595	99.8141
32.66	100.071	43.3439	99.8117
32.69	100.071	43.4302	99.8093
32.7	100.072	43.5143	99.8069
32.75	100.072	43.5987	99.8042
32.75	100.072	43.6826	99.8017
32.79	100.072	43.7673	99.7991
32.8	100.072	43.8496	99.7967
32.84	100.074	43.9348	99.7942
32.85	100.074	44.019	99.7917
32.9	100.074	44.104	99.7891
32.9	100.074	44.1882	99.7866
32.95	100.074	44.2727	99.784
32.96	100.074	44.3574	99.7814
33	100.075	44.4414	99.7787
33.01	100.075	44.5271	99.7763
33.04	100.075	44.611	99.7737
33.06	100.075	44.6967	99.7712
33.09	100.075	44.7803	99.7684
33.1	100.077	44.8645	99.7658
33.15	100.077	44.949	99.7632
33.17	100.077	45.0322	99.7604
33.21	100.077	45.1169	99.7576
33.23	100.077	45.2018	99.7549
33.25	100.078	45.2865	99.7523
33.28	100.078	45.3705	99.7497
33.3	100.078	45.454	99.7469
33.32	100.078	45.5389	99.7439
33.35	100.08	45.623	99.7413
33.38	100.08	45.7071	99.7381
33.41	100.08	45.7916	99.7353
33.44	100.08	45.8763	99.7323
33.46	100.08	45.9605	99.7297
33.47	100.08	46.0453	99.7266
33.52	100.08	46.1291	99.7239
33.54	100.08	46.2115	99.7208
33.57	100.082	46.2972	99.7179
33.59	100.082	46.3805	99.7149
33.63	100.082	46.465	99.712
33.64	100.082	46.549	99.7091
33.69	100.082	46.6331	99.706
33.71	100.082	46.717	99.703
33.74	100.082	46.8003	99.7
33.76	100.083	46.8857	99.6971
33.78	100.083	46.9698	99.6938
33.81	100.083	47.0534	99.6909
33.84	100.083	47.1368	99.6877
33.87	100.083	47.2212	99.6847
33.91	100.083	47.3051	99.6816
33.95	100.083	47.3892	99.6781
33.95	100.085	47.4718	99.6751
33.99	100.085	47.557	99.6719
34.02	100.085	47.6409	99.6687
34.04	100.085	47.7247	99.6655
34.07	100.085	47.8087	99.6623
34.11	100.085	47.8926	99.6591
34.13	100.085	47.9767	99.656
34.14	100.086	48.0612	99.6527
34.18	100.086	48.1455	99.6494
34.2	100.086	48.2294	99.646
34.26	100.086	48.3142	99.6427
34.28	100.086	48.3973	99.6393
34.28	100.086	48.4824	99.6359
34.32	100.086	48.5658	99.6325
34.36	100.086	48.6496	99.629
34.38	100.086	48.7344	99.6257
34.41	100.086	48.8181	99.6223
34.44	100.086	48.9022	99.6183
34.47	100.088	48.9864	99.6152
34.5	100.088	49.0699	99.6116
34.52	100.086	49.1539	99.6082
34.55	100.088	49.2385	99.6046
34.59	100.088	49.3222	99.6012
34.63	100.088	49.4064	99.5977
34.64	100.088	49.4905	99.5943
34.68	100.088	49.5741	99.5907
34.71	100.088	49.6583	99.5871
34.74	100.088	49.7408	99.5834
34.76	100.088	49.8256	99.5799
34.8	100.088	49.9091	99.5763
34.82	100.088	49.9933	99.5728
34.88	100.089	50.0767	99.569
34.89	100.089	50.1612	99.5655
34.92	100.089	50.2461	99.5618
34.94	100.089	50.3294	99.5581
34.99	100.089	50.4136	99.5543
35.01	100.089	50.498	99.5507
35.04	100.089	50.5827	99.5472
35.06	100.089	50.6672	99.5434
35.09	100.089	50.7507	99.5397
35.13	100.089	50.8345	99.5359
35.16	100.089	50.9191	99.532
35.18	100.089	51.0036	99.5283
35.23	100.089	51.0869	99.5245
35.26	100.089	51.1703	99.5207
35.27	100.089	51.2542	99.5169
35.3	100.089	51.3375	99.5129
35.34	100.088	51.4215	99.5089
35.36	100.088	51.5047	99.505
35.4	100.088	51.5892	99.5011
35.42	100.089	51.6727	99.4972
35.46	100.088	51.7572	99.4934
35.49	100.088	51.8399	99.4894
35.53	100.088	51.9248	99.4853
35.56	100.089	52.0076	99.4814
35.59	100.088	52.0909	99.4774
35.61	100.088	52.1763	99.4734
35.63	100.089	52.2599	99.4693
35.67	100.089	52.3433	99.4653
35.71	100.089	52.4279	99.4612
35.73	100.089	52.5116	99.4571
35.78	100.089	52.5956	99.4528
35.8	100.091	52.6782	99.4486
35.82	100.089	52.7631	99.4445
35.86	100.091	52.8466	99.4403
35.89	100.091	52.9306	99.436
35.92	100.091	53.0142	99.4318
35.95	100.091	53.0979	99.4277
35.99	100.091	53.1818	99.4233
36.02	100.091	53.2657	99.4191
36.06	100.091	53.3495	99.4146
36.1	100.091	53.4333	99.4102
36.1	100.091	53.5166	99.4062
36.14	100.091	53.601	99.4018
36.17	100.091	53.6848	99.3975
36.21	100.091	53.7684	99.3932
36.22	100.091	53.8523	99.3889
36.27	100.091	53.9355	99.3846
36.29	100.091	54.0185	99.3803
36.33	100.091	54.1026	99.3758
36.37	100.091	54.1869	99.3714
36.4	100.091	54.2699	99.3669
36.41	100.091	54.3541	99.3624
36.46	100.091	54.4368	99.3579
36.5	100.091	54.5209	99.3534
36.55	100.093	54.6044	99.3488
36.56	100.093	54.6882	99.3443
36.6	100.093	54.7717	99.3398
36.61	100.093	54.8554	99.3352
36.65	100.093	54.939	99.3306
36.68	100.093	55.023	99.3259
36.73	100.094	55.1069	99.3214
36.76	100.093	55.1903	99.3168
36.78	100.094	55.2743	99.3122
36.83	100.094	55.3578	99.3075
36.86	100.094	55.4426	99.3029
36.9	100.094	55.526	99.2982
36.93	100.094	55.6105	99.2935
36.94	100.094	55.6937	99.2888
36.97	100.094	55.7771	99.2841
37.02	100.096	55.861	99.2792
37.05	100.096	55.9447	99.2748
37.08	100.096	56.0289	99.2698
37.12	100.096	56.1131	99.265
37.14	100.096	56.1956	99.2602
37.18	100.096	56.2798	99.2556
37.21	100.096	56.3637	99.2509
37.25	100.096	56.4472	99.2458
37.27	100.097	56.5316	99.2411
37.32	100.096	56.6142	99.2361
37.33	100.097	56.6987	99.2311
37.38	100.097	56.7817	99.2263
37.41	100.097	56.8657	99.2214
37.44	100.097	56.9495	99.2157
37.48	100.097	57.0334	99.2057
37.51	100.097	57.1168	99.1686
37.54	100.097	57.2006	99.1313
37.58	100.097	57.2846	99.1067
37.61	100.097	57.3674	99.0875
37.65	100.097	57.4518	99.0746
37.68	100.099	57.5358	99.0656
37.73	100.099	57.6192	99.0582
37.74	100.099	57.7025	99.0519
37.77	100.099	57.7863	99.046
37.82	100.099	57.869	99.0379
37.84	100.099	57.9521	99.0319
37.88	100.099	58.0365	99.0261
37.91	100.099	58.1203	99.0202
37.95	100.1	58.2041	99.0144
37.99	100.099	58.2871	99.0084
38.03	100.099	58.3707	99.0025
38.04	100.1	58.4542	98.9967
38.09	100.099	58.5381	98.9909
38.13	100.1	58.6218	98.9851
38.15	100.1	58.7054	98.9792
38.17	100.1	58.7893	98.9735
38.23	100.099	58.8731	98.9675
38.25	100.1	58.9574	98.9615
38.29	100.1	59.0404	98.9555
38.33	100.1	59.1255	98.9496
38.37	100.1	59.2092	98.9438
38.39	100.1	59.2932	98.9379
38.43	100.1	59.3763	98.932
38.46	100.1	59.4614	98.9262
38.5	100.1	59.5443	98.9203
38.54	100.102	59.6283	98.9144
38.58	100.1	59.7126	98.9086
38.61	100.1	59.7962	98.9027
38.63	100.102	59.8805	98.8968
38.67	100.102	59.9636	98.8911
38.71	100.102	60.0472	98.8851
38.74	100.102	60.1311	98.8794
38.77	100.102	60.2138	98.8735
38.79	100.102	60.2982	98.8676
38.84	100.102	60.381	98.8618
38.87	100.102	60.464	98.8558
38.91	100.102	60.5481	98.85
38.94	100.102	60.6308	98.8441
39	100.102	60.7139	98.8382
39.02	100.102	60.7969	98.8323
39.06	100.102	60.88	98.8262
39.08	100.102	60.9633	98.8204
39.12	100.102	61.0473	98.8143
39.15	100.102	61.1299	98.8084
39.21	100.102	61.2134	98.8024
39.22	100.102	61.297	98.7964
39.26	100.102	61.3804	98.7905
39.3	100.102	61.4636	98.7844
39.33	100.104	61.5475	98.7786
39.36	100.104	61.6309	98.7725
39.4	100.104	61.714	98.7665
39.44	100.104	61.7985	98.7606
39.47	100.104	61.8821	98.7545
39.51	100.104	61.9656	98.7485
39.55	100.104	62.0495	98.7422
39.58	100.104	62.1332	98.7361
39.63	100.104	62.2158	98.7301
39.65	100.104	62.2994	98.724
39.69	100.104	62.3835	98.7179
39.73	100.104	62.4673	98.7118
39.75	100.104	62.5494	98.7056
39.78	100.104	62.6332	98.6995
39.84	100.104	62.7161	98.6933
39.88	100.104	62.8002	98.6871
39.9	100.104	62.8835	98.6809
39.94	100.104	62.967	98.6747
39.97	100.104	63.0507	98.6684
40.01	100.104	63.134	98.6622
40.02	100.104	63.2185	98.6559
40.08	100.104	63.3016	98.6496
40.11	100.104	63.3848	98.6434
40.15	100.104	63.4687	98.6372
40.18	100.105	63.552	98.6309
40.23	100.104	63.6363	98.6246
40.25	100.105	63.7192	98.6184
40.3	100.105	63.8015	98.612
40.33	100.105	63.8855	98.6056
40.36	100.105	63.9697	98.5992
40.39	100.105	64.0528	98.5927
40.43	100.105	64.1362	98.5863
40.48	100.105	64.2202	98.5799
40.51	100.105	64.3027	98.5734
40.54	100.105	64.3867	98.5668
40.57	100.105	64.4691	98.5603
40.61	100.105	64.553	98.5537
40.65	100.107	64.6362	98.5471
40.68	100.107	64.7209	98.5405
40.71	100.105	64.8029	98.5339
40.76	100.107	64.8874	98.5274
40.8	100.107	64.9708	98.5207
40.83	100.107	65.0545	98.5143
40.88	100.107	65.1374	98.5076
40.89	100.107	65.2224	98.501
40.94	100.107	65.3054	98.4942
40.97	100.105	65.3886	98.4876
41.02	100.107	65.4731	98.4809
41.05	100.107	65.5572	98.4744
41.09	100.105	65.6401	98.4678
41.11	100.107	65.724	98.4611
41.16	100.107	65.8078	98.4544
41.18	100.107	65.8915	98.4476
41.24	100.107	65.9747	98.4409
41.27	100.107	66.0581	98.4342
41.3	100.107	66.1412	98.4272
41.34	100.107	66.225	98.4205
41.38	100.107	66.3084	98.4136
41.42	100.107	66.3923	98.4068
41.45	100.107	66.4767	98.3999
41.48	100.107	66.5596	98.3931
41.52	100.107	66.6429	98.3863
41.56	100.107	66.7271	98.3796
41.58	100.107	66.8101	98.3729
41.63	100.107	66.8943	98.3663
41.67	100.107	66.9776	98.3596
41.71	100.108	67.0604	98.353
41.76	100.108	67.1447	98.3463
41.78	100.108	67.2284	98.3396
41.82	100.108	67.3112	98.3328
41.85	100.107	67.3959	98.326
41.9	100.108	67.4796	98.3193
41.92	100.108	67.563	98.3124
41.97	100.107	67.6461	98.3055
42	100.107	67.7295	98.2986
42.04	100.107	67.8128	98.2917
42.07	100.107	67.8951	98.2848
42.11	100.107	67.9779	98.2778
42.14	100.107	68.0613	98.2706
42.18	100.107	68.1446	98.2636
42.24	100.107	68.2286	98.2567
42.27	100.107	68.3103	98.2497
42.29	100.107	68.3944	98.2427
42.33	100.105	68.4784	98.2356
42.39	100.105	68.5603	98.2285
42.41	100.105	68.6437	98.2214
42.43	100.105	68.7276	98.2143
42.49	100.105	68.8113	98.2072
42.52	100.105	68.8946	98.2002
42.56	100.105	68.9771	98.193
42.59	100.105	69.0611	98.1859
42.63	100.105	69.1445	98.1787
42.68	100.105	69.2293	98.1716
42.71	100.105	69.3111	98.1643
42.74	100.105	69.3956	98.1573
42.78	100.105	69.4791	98.15
42.82	100.105	69.5621	98.1428
42.86	100.105	69.6458	98.1356
42.88	100.105	69.7291	98.1283
42.93	100.105	69.8121	98.121
42.97	100.105	69.8962	98.1138
43.02	100.105	69.9788	98.1062
43.04	100.105	70.0633	98.0989
43.08	100.105	70.1468	98.0916
43.12	100.105	70.2292	98.0843
43.17	100.105	70.3136	98.077
43.19	100.105	70.396	98.0697
43.24	100.105	70.48	98.0625
43.28	100.105	70.563	98.0552
43.31	100.105	70.6462	98.0478
43.34	100.105	70.7293	98.04
43.37	100.105	70.8132	98.0327
43.42	100.105	70.8956	98.0253
43.47	100.105	70.9789	98.0179
43.5	100.105	71.0635	98.0105
43.54	100.105	71.145	98.003
43.58	100.105	71.2293	97.9955
43.6	100.105	71.3132	97.9881
43.64	100.105	71.3959	97.9805
43.68	100.105	71.4792	97.973
43.71	100.105	71.5631	97.9655
43.78	100.105	71.6471	97.958
43.81	100.105	71.7297	97.95
43.83	100.104	71.8128	97.9425
43.88	100.104	71.8971	97.9349
43.91	100.105	71.9801	97.9272
43.95	100.105	72.0645	97.9197
44	100.105	72.1479	97.912
44.03	100.105	72.2308	97.9041
44.06	100.105	72.315	97.8966
44.1	100.105	72.3986	97.8891
44.15	100.105	72.482	97.8815
44.18	100.105	72.5646	97.8739
44.22	100.105	72.6485	97.8662
44.27	100.105	72.7318	97.8587
44.31	100.105	72.8142	97.8512
44.35	100.105	72.8977	97.843
44.38	100.105	72.9813	97.8354
44.43	100.107	73.0654	97.8278
44.45	100.105	73.149	97.8201
44.49	100.105	73.2319	97.8124
44.51	100.107	73.3156	97.8048
44.57	100.107	73.3981	97.7968
44.6	100.107	73.4815	97.7892
44.65	100.107	73.5646	97.7816
44.68	100.107	73.6488	97.7737
44.72	100.107	73.7321	97.766
44.75	100.107	73.8152	97.7584
44.8	100.107	73.8983	97.7503
44.84	100.107	73.9814	97.7426
44.88	100.107	74.0648	97.7348
44.92	100.107	74.148	97.7268
44.96	100.107	74.2316	97.7191
45	100.107	74.3147	97.7112
45.01	100.107	74.3981	97.7025
45.08	100.107	74.4825	97.6947
45.11	100.107	74.5648	97.687
45.14	100.107	74.6488	97.6789
45.18	100.107	74.7329	97.6711
45.21	100.107	74.8161	97.6633
45.26	100.107	74.8999	97.6549
45.29	100.107	74.984	97.647
45.34	100.107	75.0679	97.6392
45.37	100.107	75.1512	97.6307
45.4	100.107	75.2353	97.6229
45.46	100.107	75.3183	97.6149
45.5	100.107	75.4014	97.6068
45.54	100.107	75.4857	97.599
45.57	100.107	75.5675	97.5911
45.62	100.107	75.6519	97.5832
45.65	100.107	75.7345	97.5755
45.69	100.107	75.8174	97.5676
45.74	100.107	75.9014	97.5596
45.77	100.107	75.9848	97.5517
45.79	100.107	76.0674	97.5438
45.84	100.107	76.1512	97.5357
45.88	100.107	76.2347	97.5277
45.93	100.107	76.3168	97.5196
45.96	100.108	76.4004	97.5115
46	100.108	76.4839	97.5036
46.04	100.108	76.5675	97.4955
46.07	100.108	76.6504	97.4875
46.12	100.108	76.7344	97.4796
46.16	100.108	76.8178	97.4716
46.19	100.108	76.9	97.4636
46.25	100.108	76.9841	97.4556
46.26	100.108	77.0677	97.4474
46.32	100.108	77.1508	97.4392
46.35	100.108	77.2341	97.4312
46.39	100.107	77.3177	97.423
46.42	100.108	77.401	97.4148
46.47	100.108	77.4842	97.4067
46.49	100.107	77.5679	97.3986
46.55	100.107	77.6508	97.3904
46.58	100.107	77.7341	97.3823
46.62	100.107	77.817	97.3742
46.66	100.107	77.9005	97.366
46.71	100.107	77.9833	97.3579
46.74	100.107	78.0668	97.3498
46.78	100.107	78.1502	97.3417
46.82	100.107	78.2331	97.3337
46.87	100.107	78.3157	97.3256
46.89	100.107	78.3979	97.3174
46.95	100.107	78.4814	97.3092
46.97	100.107	78.5652	97.3012
47.02	100.107	78.6478	97.293
47.06	100.107	78.7308	97.285
47.09	100.105	78.8149	97.2768
47.14	100.105	78.8969	97.2688
47.18	100.107	78.9801	97.2607
47.21	100.107	79.0644	97.2525
47.25	100.105	79.1474	97.2444
47.27	100.105	79.2313	97.2362
47.35	100.105	79.3148	97.228
47.37	100.105	79.3976	97.2198
47.42	100.105	79.4808	97.2117
47.44	100.105	79.5645	97.2029
47.5	100.105	79.6484	97.1949
47.53	100.105	79.7318	97.1867
47.57	100.105	79.8159	97.1785
47.61	100.105	79.899	97.1703
47.65	100.105	79.9832	97.1622
47.68	100.105	80.0669	97.1541
47.72	100.105	80.1496	97.1456
47.77	100.105	80.2335	97.1374
47.81	100.105	80.3165	97.1291
47.84	100.105	80.4015	97.1207
47.89	100.105	80.4843	97.1125
47.9	100.105	80.5673	97.1042
47.97	100.105	80.6505	97.0961
48.01	100.104	80.7337	97.088
48.06	100.104	80.8162	97.0798
48.09	100.104	80.8997	97.0717
48.12	100.104	80.9828	97.0634
48.16	100.104	81.0659	97.0551
48.21	100.104	81.1488	97.0468
48.23	100.104	81.2305	97.0386
48.28	100.104	81.3145	97.0303
48.31	100.104	81.3984	97.022
48.36	100.104	81.4812	97.0135
48.4	100.104	81.5654	97.0051
48.46	100.104	81.6483	96.9969
48.49	100.104	81.7318	96.9885
48.53	100.104	81.8159	96.9801
48.57	100.104	81.8997	96.9717
48.6	100.102	81.9831	96.9634
48.63	100.102	82.0657	96.955
48.68	100.102	82.1506	96.9468
48.73	100.104	82.2346	96.9385
48.78	100.104	82.3178	96.9302
48.79	100.102	82.4008	96.9221
48.84	100.104	82.4843	96.9138
48.88	100.104	82.5674	96.9056
48.92	100.102	82.6505	96.8974
48.96	100.102	82.734	96.8891
49.01	100.102	82.8173	96.8808
49.04	100.104	82.901	96.8725
49.06	100.104	82.9834	96.8642
49.13	100.102	83.0664	96.8559
49.15	100.104	83.15	96.8476
49.19	100.102	83.2328	96.8393
49.23	100.102	83.3158	96.831
49.29	100.104	83.3987	96.8227
49.31	100.104	83.4825	96.8144
49.36	100.104	83.5659	96.8061
49.4	100.104	83.6494	96.7979
49.43	100.104	83.7325	96.7896
49.47	100.104	83.8162	96.7813
49.52	100.104	83.9001	96.773
49.55	100.104	83.9838	96.7647
49.6	100.104	84.0671	96.7565
49.63	100.104	84.151	96.7483
49.69	100.102	84.2342	96.74
49.71	100.102	84.3172	96.7317
49.77	100.102	84.4004	96.7235
49.79	100.102	84.484	96.7153
49.84	100.102	84.566	96.7071
49.88	100.102	84.6503	96.6988
49.91	100.102	84.7335	96.6905
49.97	100.102	84.8168	96.6822
49.99	100.1	84.9002	96.674
50.03	100.102	84.9825	96.6657
50.1	100.102	85.066	96.6575
50.11	100.1	85.1483	96.6492
50.15	100.1	85.2329	96.641
50.2	100.102	85.3153	96.6328
50.24	100.102	85.3988	96.6245
50.29	100.102	85.4814	96.6162
50.32	100.102	85.5647	96.608
50.37	100.102	85.6482	96.5997
50.4	100.1	85.7317	96.5913
50.44	100.1	85.8156	96.5831
50.49	100.1	85.8986	96.5747
50.53	100.1	85.9827	96.5665
50.56	100.1	86.0661	96.5582
50.62	100.1	86.1494	96.5499
50.65	100.1	86.2338	96.5418
50.7	100.1	86.3168	96.5335
50.74	100.1	86.4003	96.5252
50.76	100.1	86.4836	96.5171
50.81	100.1	86.5675	96.5088
50.84	100.1	86.6495	96.5006
50.89	100.1	86.7333	96.4923
50.94	100.1	86.816	96.4841
50.98	100.1	86.8998	96.4759
51.01	100.1	86.9829	96.4677
51.05	100.1	87.0649	96.4594
51.08	100.1	87.1483	96.4512
51.15	100.099	87.2305	96.443
51.17	100.099	87.3142	96.4348
51.22	100.1	87.3972	96.4267
51.24	100.099	87.4803	96.4186
51.31	100.099	87.5638	96.4106
51.33	100.099	87.6473	96.4024
51.37	100.099	87.7309	96.3942
51.41	100.099	87.8145	96.3861
51.47	100.099	87.8983	96.3779
51.49	100.099	87.981	96.3699
51.54	100.099	88.064	96.3618
51.57	100.099	88.1479	96.3535
51.62	100.099	88.2307	96.3454
51.65	100.097	88.3148	96.3373
51.7	100.099	88.3979	96.329
51.73	100.097	88.4804	96.3209
51.78	100.097	88.5641	96.3126
51.82	100.099	88.6475	96.3044
51.88	100.097	88.7304	96.2962
51.89	100.099	88.8135	96.288
51.94	100.097	88.8965	96.2797
51.99	100.097	88.9801	96.2715
52.03	100.099	89.0642	96.2633
52.05	100.099	89.1464	96.255
52.11	100.099	89.2308	96.2468
52.13	100.099	89.3127	96.2387
52.19	100.097	89.397	96.2305
52.23	100.097	89.4811	96.2224
52.3	100.097	89.5637	96.2144
52.3	100.097	89.6468	96.2063
52.36	100.097	89.7299	96.1982
52.4	100.097	89.813	96.19
52.44	100.097	89.8959	96.182
52.47	100.097	89.9796	96.1739
52.51	100.097	90.0633	96.1658
52.55	100.097	90.1456	96.1577
52.59	100.097	90.2293	96.1496
52.64	100.097	90.3132	96.1416
52.69	100.097	90.3957	96.1335
52.72	100.097	90.4781	96.1255
52.76	100.097	90.5614	96.1174
52.81	100.097	90.6453	96.1092
52.85	100.097	90.7291	96.1012
52.89	100.097	90.8112	96.0931
52.93	100.097	90.8951	96.0851
52.96	100.097	90.9792	96.0771
53	100.097	91.0618	96.0691
53.05	100.097	91.1449	96.0611
53.09	100.097	91.2281	96.0531
53.11	100.097	91.3122	96.0451
53.18	100.097	91.3945	96.037
53.21	100.097	91.4784	96.0291
53.26	100.097	91.5623	96.0211
53.29	100.097	91.6458	96.0131
53.34	100.097	91.7287	96.0051
53.38	100.097	91.8115	95.9971
53.43	100.097	91.8951	95.9891
53.46	100.097	91.9792	95.9811
53.51	100.097	92.0627	95.9729
53.54	100.097	92.1453	95.9649
53.57	100.097	92.2289	95.9571
53.63	100.097	92.3115	95.9491
53.67	100.097	92.3953	95.9412
53.71	100.097	92.4786	95.9332
53.74	100.097	92.5608	95.9253
53.79	100.097	92.6444	95.9173
53.84	100.097	92.727	95.9093
53.89	100.097	92.8095	95.9013
53.92	100.097	92.8927	95.8933
53.94	100.097	92.976	95.8853
54	100.097	93.0592	95.8773
54.02	100.097	93.1423	95.8694
54.09	100.097	93.2259	95.8614
54.12	100.097	93.3101	95.8534
54.16	100.097	93.3917	95.8456
54.2	100.097	93.4751	95.8376
54.24	100.097	93.5582	95.8297
54.27	100.096	93.642	95.8218
54.32	100.096	93.7253	95.8139
54.36	100.096	93.8088	95.8059
54.4	100.096	93.892	95.798
54.43	100.096	93.9762	95.79
54.48	100.096	94.0594	95.7822
54.52	100.096	94.1417	95.7742
54.57	100.096	94.2258	95.7664
54.6	100.096	94.3093	95.7586
54.66	100.096	94.3923	95.7508
54.7	100.096	94.4756	95.7429
54.73	100.096	94.5587	95.7351
54.78	100.096	94.6425	95.7272
54.81	100.096	94.7256	95.7194
54.86	100.096	94.8079	95.7117
54.91	100.096	94.8917	95.704
54.93	100.096	94.975	95.6962
54.98	100.096	95.0578	95.6885
55.03	100.096	95.1411	95.6808
55.06	100.096	95.2241	95.6731
55.11	100.096	95.3073	95.6654
55.14	100.096	95.3905	95.6577
55.19	100.096	95.4734	95.6499
55.24	100.094	95.5576	95.6422
55.28	100.096	95.6404	95.6345
55.31	100.096	95.7248	95.6268
55.37	100.094	95.8073	95.619
55.39	100.094	95.8911	95.6112
55.44	100.094	95.9738	95.6033
55.47	100.094	96.0573	95.5955
55.53	100.094	96.1399	95.5877
55.55	100.094	96.2235	95.5799
55.6	100.093	96.3066	95.5721
55.64	100.093	96.3902	95.5643
55.68	100.093	96.4736	95.5566
55.74	100.093	96.557	95.5489
55.77	100.093	96.6401	95.5412
55.81	100.093	96.7236	95.5336
55.85	100.093	96.8073	95.5259
55.89	100.093	96.8905	95.5182
55.93	100.093	96.9737	95.5105
55.97	100.091	97.0568	95.5029
56.02	100.091	97.1402	95.4951
56.06	100.091	97.2233	95.4874
56.11	100.091	97.3061	95.4796
56.16	100.091	97.3891	95.4719
56.19	100.091	97.4723	95.4641
56.22	100.091	97.5552	95.4564
56.27	100.091	97.6393	95.4488
56.3	100.091	97.7223	95.4411
56.33	100.091	97.8056	95.4335
56.4	100.091	97.8891	95.4259
56.44	100.091	97.9721	95.4183
56.46	100.091	98.0554	95.4108
56.52	100.091	98.1395	95.4032
56.56	100.089	98.2221	95.3957
56.6	100.089	98.3066	95.3882
56.64	100.089	98.3897	95.3806
56.68	100.089	98.473	95.3732
56.71	100.089	98.5557	95.3658
56.76	100.089	98.6396	95.3584
56.82	100.089	98.7224	95.3511
56.84	100.088	98.8061	95.3437
56.89	100.088	98.8889	95.3362
56.93	100.088	98.9717	95.3288
56.98	100.088	99.0545	95.3213
57.01	100.088	99.1385	95.3136
57.05	100.088	99.2208	95.306
57.11	100.088	99.3037	95.2986
57.12	100.088	99.3864	95.2911
57.18	100.088	99.4709	95.2836
57.22	100.088	99.553	95.2762
57.26	100.088	99.6361	95.2687
57.29	100.088	99.7205	95.2612
57.34	100.089	99.8034	95.2539
57.4	100.089	99.8864	95.2465
57.43	100.089	99.97	95.2391
57.46	100.089	100.053	95.2317
57.52	100.089	100.137	95.2244
57.55	100.089	100.22	95.2171
57.6	100.089	100.304	95.2097
57.63	100.089	100.387	95.2023
57.68	100.091	100.47	95.195
57.73	100.089	100.553	95.1877
57.77	100.089	100.635	95.1805
57.81	100.091	100.719	95.1732
57.83	100.091	100.802	95.1659
57.89	100.091	100.885	95.1585
57.94	100.091	100.969	95.1512
57.96	100.091	101.052	95.1438
58	100.091	101.135	95.1364
58.04	100.091	101.219	95.1292
58.1	100.091	101.301	95.1219
58.14	100.091	101.384	95.1146
58.18	100.091	101.467	95.1076
58.23	100.091	101.551	95.1004
58.27	100.091	101.634	95.0932
58.31	100.091	101.717	95.086
58.34	100.093	101.801	95.0788
58.4	100.093	101.884	95.0715
58.44	100.093	101.967	95.0643
58.48	100.091	102.05	95.0571
58.51	100.093	102.134	95.0498
58.56	100.093	102.217	95.0426
58.61	100.093	102.3	95.0354
58.63	100.093	102.384	95.0282
58.69	100.093	102.467	95.021
58.73	100.093	102.55	95.0139
58.77	100.093	102.634	95.0067
58.81	100.093	102.716	94.9996
58.85	100.093	102.799	94.9924
58.88	100.093	102.883	94.9853
58.94	100.094	102.966	94.9782
58.98	100.094	103.049	94.9711
59.03	100.094	103.132	94.9641
59.08	100.094	103.217	94.957
59.11	100.094	103.299	94.9499
59.14	100.093	103.383	94.9428
59.19	100.094	103.466	94.9357
59.23	100.094	103.549	94.9284
59.26	100.094	103.632	94.9214
59.3	100.094	103.716	94.9143
59.35	100.094	103.799	94.9072
59.4	100.093	103.882	94.9002
59.43	100.093	103.965	94.8933
59.5	100.094	104.049	94.8863
59.52	100.094	104.131	94.8793
59.58	100.093	104.215	94.8724
59.6	100.094	104.299	94.8654
59.67	100.094	104.382	94.8584
59.68	100.094	104.464	94.8515
59.73	100.093	104.549	94.8446
59.77	100.093	104.632	94.8377
59.81	100.094	104.715	94.8308
59.85	100.094	104.798	94.8239
59.91	100.093	104.881	94.817
59.94	100.094	104.964	94.81
59.99	100.094	105.047	94.8033
60.03	100.094	105.13	94.7957
60.07	100.094	105.213	94.788
60.1	100.094	105.296	94.7797
60.15	100.094	105.379	94.7705
60.18	100.094	105.463	94.7622
60.25	100.094	105.546	94.7551
60.28	100.094	105.629	94.7469
60.33	100.094	105.712	94.7393
60.36	100.094	105.795	94.732
60.4	100.094	105.879	94.7247
60.44	100.094	105.961	94.7175
60.49	100.094	106.045	94.7104
60.51	100.094	106.128	94.7033
60.58	100.094	106.211	94.6962
60.61	100.094	106.295	94.6892
60.66	100.094	106.377	94.6821
60.68	100.094	106.461	94.6751
60.75	100.094	106.544	94.668
60.79	100.094	106.627	94.661
60.82	100.094	106.71	94.654
60.88	100.094	106.793	94.6471
60.91	100.094	106.877	94.6403
60.96	100.094	106.959	94.6334
61	100.094	107.042	94.6266
61.04	100.094	107.126	94.6198
61.08	100.094	107.21	94.6129
61.13	100.094	107.293	94.6057
61.17	100.094	107.376	94.5986
61.21	100.094	107.46	94.5916
61.26	100.094	107.543	94.5848
61.29	100.094	107.626	94.5781
61.34	100.094	107.71	94.5681
61.38	100.094	107.793	94.5528
61.42	100.094	107.876	94.5435
61.45	100.094	107.959	94.5371
61.5	100.094	108.043	94.5282
61.55	100.094	108.125	94.5198
61.58	100.094	108.209	94.5139
61.63	100.094	108.292	94.5079
61.67	100.096	108.375	94.5023
61.7	100.096	108.458	94.4969
61.74	100.096	108.541	94.4909
61.8	100.096	108.624	94.4854
61.84	100.096	108.709	94.4797
61.88	100.096	108.791	94.4741
61.92	100.096	108.873	94.4685
61.96	100.096	108.958	94.4627
62.02	100.097	109.04	94.457
62.05	100.096	109.124	94.4514
62.09	100.096	109.207	94.4456
62.13	100.096	109.29	94.4397
62.19	100.096	109.373	94.434
62.23	100.096	109.456	94.4281
62.27	100.096	109.539	94.4223
62.3	100.096	109.622	94.4165
62.35	100.096	109.705	94.4106
62.39	100.096	109.788	94.4047
62.44	100.096	109.872	94.3989
62.48	100.096	109.955	94.3929
62.52	100.096	110.038	94.387
62.56	100.096	110.122	94.3811
62.58	100.096	110.205	94.375
62.65	100.097	110.288	94.3691
62.7	100.096	110.372	94.3631
62.73	100.096	110.455	94.3571
62.77	100.096	110.538	94.3511
62.82	100.096	110.621	94.345
62.85	100.094	110.705	94.339
62.91	100.094	110.788	94.333
62.95	100.094	110.871	94.327
62.98	100.094	110.954	94.321
63.02	100.094	111.037	94.315
63.08	100.094	111.121	94.309
63.1	100.094	111.204	94.303
63.16	100.094	111.287	94.2971
63.19	100.096	111.37	94.2912
63.22	100.096	111.454	94.2852
63.28	100.093	111.537	94.2793
63.33	100.094	111.62	94.2733
63.36	100.094	111.704	94.2674
63.41	100.094	111.787	94.2613
63.46	100.094	111.871	94.2553
63.5	100.094	111.952	94.2493
63.53	100.094	112.035	94.2435
63.59	100.094	112.118	94.2376
63.62	100.094	112.203	94.2315
63.67	100.094	112.286	94.2256
63.71	100.093	112.369	94.2197
63.75	100.093	112.452	94.2137
63.79	100.093	112.536	94.2078
63.83	100.093	112.619	94.2019
63.87	100.093	112.703	94.196
63.92	100.093	112.786	94.19
63.95	100.093	112.869	94.1841
64.01	100.093	112.952	94.1781
64.03	100.091	113.035	94.1721
64.08	100.093	113.119	94.1662
64.14	100.091	113.201	94.1603
64.17	100.091	113.284	94.1545
64.23	100.093	113.368	94.1486
64.26	100.091	113.451	94.1427
64.3	100.093	113.535	94.1369
64.34	100.093	113.618	94.1309
64.38	100.091	113.701	94.1251
64.41	100.091	113.784	94.1191
64.47	100.091	113.868	94.1132
64.52	100.091	113.951	94.1073
64.55	100.089	114.035	94.1016
64.59	100.089	114.118	94.0957
64.64	100.089	114.202	94.0899
64.68	100.088	114.286	94.0842
64.71	100.088	114.369	94.0783
64.77	100.088	114.453	94.0725
64.81	100.088	114.535	94.0667
64.85	100.088	114.618	94.061
64.89	100.088	114.702	94.0552
64.93	100.088	114.785	94.0495
64.98	100.088	114.867	94.0437
65	100.088	114.951	94.0379
65.07	100.088	115.033	94.0321
65.12	100.088	115.117	94.0263
65.15	100.088	115.2	94.0206
65.19	100.088	115.283	94.0149
65.23	100.088	115.365	94.0092
65.27	100.086	115.449	94.0035
65.33	100.086	115.532	93.9978
65.36	100.088	115.615	93.9922
65.4	100.091	115.698	93.9865
65.44	100.089	115.781	93.981
65.5	100.089	115.865	93.9754
65.55	100.089	115.948	93.9698
65.59	100.088	116.031	93.9642
65.61	100.088	116.115	93.9586
65.65	100.088	116.198	93.9531
65.7	100.088	116.28	93.9475
65.75	100.088	116.363	93.942
65.78	100.088	116.447	93.9364
65.84	100.088	116.53	93.9309
65.88	100.086	116.614	93.9253
65.92	100.088	116.697	93.9197
65.96	100.086	116.781	93.9142
66.01	100.086	116.864	93.9087
66.04	100.086	116.947	93.9032
66.09	100.085	117.03	93.8976
66.13	100.086	117.113	93.892
66.19	100.086	117.195	93.8866
66.21	100.086	117.279	93.8811
66.27	100.086	117.362	93.8756
66.3	100.085	117.446	93.8702
66.35	100.086	117.528	93.8646
66.37	100.085	117.612	93.8591
66.44	100.086	117.695	93.8537
66.48	100.086	117.779	93.8481
66.51	100.086	117.861	93.8427
66.56	100.086	117.944	93.8373
66.6	100.086	118.028	93.8319
66.64	100.086	118.111	93.8264
66.69	100.086	118.195	93.8208
66.71	100.086	118.277	93.8154
66.77	100.088	118.361	93.8099
66.81	100.086	118.444	93.8045
66.85	100.086	118.527	93.799
66.89	100.086	118.611	93.7935
66.94	100.086	118.694	93.7882
66.99	100.086	118.777	93.7828
67.02	100.086	118.86	93.7774
67.08	100.086	118.943	93.7721
67.11	100.086	119.027	93.7669
67.15	100.088	119.11	93.7617
67.19	100.088	119.193	93.7563
67.23	100.088	119.277	93.7509
67.29	100.086	119.361	93.7456
67.31	100.086	119.444	93.7403
67.36	100.086	119.527	93.7351
67.41	100.088	119.611	93.7298
67.46	100.088	119.694	93.7245
67.49	100.086	119.777	93.7191
67.55	100.088	119.86	93.7138
67.57	100.086	119.943	93.7084
67.62	100.086	120.025	93.703
67.67	100.088	120.108	93.6978
67.7	100.088	120.192	93.6925
67.75	100.088	120.275	93.6873
67.8	100.088	120.358	93.682
67.83	100.088	120.441	93.6768
67.88	100.088	120.523	93.6715
67.92	100.088	120.606	93.6659
67.97	100.088	120.689	93.6606
68.02	100.088	120.773	93.6554
68.05	100.088	120.856	93.649
68.09	100.088	120.938	93.6421
68.12	100.088	121.022	93.6372
68.19	100.088	121.105	93.6322
68.21	100.088	121.188	93.6269
68.26	100.086	121.271	93.6217
68.32	100.086	121.355	93.6165
68.34	100.086	121.438	93.6111
68.4	100.088	121.522	93.6058
68.44	100.086	121.605	93.6002
68.48	100.086	121.687	93.5953
68.53	100.086	121.771	93.5905
68.56	100.086	121.855	93.5855
68.62	100.085	121.938	93.5804
68.65	100.085	122.021	93.5755
68.69	100.085	122.104	93.5707
68.74	100.085	122.187	93.5657
68.78	100.085	122.271	93.5609
68.83	100.085	122.354	93.5559
68.86	100.085	122.437	93.551
68.9	100.085	122.52	93.5462
68.96	100.085	122.603	93.5413
69	100.085	122.688	93.5363
69.06	100.085	122.771	93.5314
69.07	100.083	122.853	93.5265
69.12	100.083	122.937	93.5216
69.15	100.083	123.02	93.5166
69.2	100.083	123.103	93.5118
69.24	100.083	123.186	93.5069
69.3	100.083	123.27	93.5019
69.35	100.083	123.352	93.497
69.39	100.082	123.436	93.4921
69.43	100.082	123.519	93.4873
69.48	100.082	123.601	93.4825
69.5	100.082	123.684	93.478
69.55	100.082	123.767	93.4733
69.6	100.082	123.851	93.4687
69.64	100.082	123.933	93.4641
69.67	100.082	124.016	93.4594
69.72	100.082	124.099	93.4546
69.76	100.082	124.183	93.4499
69.8	100.08	124.266	93.4451
69.86	100.082	124.35	93.4404
69.9	100.08	124.432	93.4358
69.94	100.08	124.515	93.4311
69.98	100.08	124.599	93.4264
70.01	100.08	124.681	93.4217
70.08	100.08	124.765	93.417
70.11	100.08	124.848	93.4124
70.15	100.08	124.932	93.4077
70.19	100.082	125.014	93.403
70.24	100.082	125.098	93.3984
70.29	100.082	125.182	93.3937
70.33	100.082	125.265	93.3891
70.37	100.082	125.348	93.3843
70.42	100.082	125.432	93.3796
70.46	100.082	125.514	93.3751
70.51	100.082	125.598	93.3704
70.55	100.083	125.681	93.3658
70.58	100.083	125.765	93.3612
70.63	100.082	125.848	93.3566
70.66	100.082	125.931	93.3519
70.71	100.082	126.015	93.3473
70.74	100.082	126.097	93.3426
70.8	100.082	126.182	93.3379
70.86	100.082	126.264	93.3333
70.89	100.083	126.347	93.3286
70.92	100.082	126.431	93.3241
70.97	100.086	126.514	93.3194
71.02	100.083	126.597	93.3149
71.06	100.085	126.68	93.3105
71.1	100.085	126.762	93.3059
71.15	100.083	126.847	93.3014
71.17	100.085	126.93	93.297
71.24	100.085	127.013	93.2924
71.28	100.085	127.097	93.2879
71.32	100.083	127.18	93.2833
71.35	100.083	127.264	93.2788
71.41	100.085	127.347	93.2744
71.44	100.085	127.43	93.2699
71.48	100.085	127.514	93.2653
71.52	100.085	127.596	93.2609
71.58	100.083	127.679	93.2563
71.6	100.085	127.762	93.2518
71.67	100.083	127.846	93.2474
71.69	100.083	127.929	93.2431
71.75	100.085	128.012	93.2388
71.78	100.085	128.095	93.2347
71.84	100.083	128.178	93.2304
71.88	100.083	128.262	93.226
71.91	100.083	128.345	93.2218
71.97	100.083	128.427	93.2175
72.01	100.083	128.511	93.2131
72.04	100.083	128.595	93.2088
72.09	100.083	128.677	93.2045
72.13	100.083	128.76	93.2003
72.17	100.083	128.844	93.196
72.22	100.083	128.927	93.1918
72.26	100.083	129.01	93.1876
72.3	100.083	129.094	93.1833
72.34	100.082	129.176	93.1792
72.39	100.082	129.258	93.175
72.44	100.082	129.343	93.1708
72.47	100.083	129.426	93.1666
72.52	100.083	129.509	93.1624
72.57	100.082	129.592	93.1582
72.61	100.082	129.674	93.1541
72.64	100.082	129.758	93.15
72.7	100.082	129.841	93.1459
72.74	100.082	129.925	93.1416
72.78	100.082	130.008	93.1374
72.82	100.082	130.091	93.1331
72.88	100.082	130.175	93.1289
72.9	100.082	130.257	93.1247
72.97	100.082	130.341	93.1205
72.99	100.082	130.425	93.1164
73.05	100.082	130.508	93.1123
73.09	100.082	130.591	93.1082
73.13	100.078	130.674	93.1042
73.16	100.08	130.757	93.1
73.2	100.08	130.839	93.0959
73.25	100.08	130.923	93.0917
73.3	100.08	131.008	93.0877
73.34	100.08	131.09	93.0837
73.39	100.08	131.173	93.0794
73.42	100.08	131.256	93.0754
73.47	100.08	131.34	93.0713
73.51	100.08	131.423	93.0671
73.55	100.08	131.505	93.0632
73.6	100.08	131.588	93.0593
73.64	100.08	131.672	93.0552
73.71	100.08	131.754	93.0512
73.74	100.08	131.838	93.0475
73.78	100.082	131.921	93.0435
73.81	100.08	132.004	93.0394
73.86	100.08	132.088	93.0353
73.9	100.08	132.171	93.031
73.95	100.08	132.254	93.0269
73.99	100.08	132.337	93.0228
74.04	100.08	132.421	93.019
74.07	100.08	132.505	93.0151
74.1	100.08	132.588	93.0111
74.17	100.08	132.671	93.007
74.21	100.08	132.754	93.0031
74.25	100.08	132.837	92.9991
74.29	100.078	132.92	92.9951
74.34	100.078	133.003	92.9911
74.37	100.078	133.087	92.9871
74.42	100.08	133.169	92.9831
74.47	100.078	133.253	92.9792
74.51	100.08	133.336	92.9753
74.55	100.078	133.42	92.9714
74.59	100.078	133.502	92.9676
74.64	100.078	133.585	92.9638
74.67	100.078	133.669	92.96
74.72	100.077	133.752	92.9564
74.76	100.078	133.835	92.9526
74.81	100.078	133.919	92.9489
74.86	100.078	134.003	92.9452
74.9	100.078	134.085	92.9414
74.94	100.077	134.168	92.9376
74.98	100.077	134.252	92.9341
75.03	100.078	134.336	92.9305
75.08	100.077	134.419	92.9268
75.12	100.077	134.501	92.9232
75.15	100.078	134.585	92.9194
75.2	100.077	134.668	92.9155
75.24	100.077	134.75	92.9117
75.29	100.077	134.833	92.9079
75.33	100.077	134.917	92.9042
75.37	100.077	135	92.9005
75.4	100.077	135.083	92.8967
75.45	100.077	135.167	92.893
75.5	100.077	135.25	92.8892
75.54	100.077	135.332	92.8852
75.6	100.075	135.416	92.8814
75.63	100.077	135.499	92.8777
75.68	100.077	135.583	92.8742
75.73	100.075	135.666	92.8704
75.76	100.075	135.749	92.8667
75.8	100.075	135.832	92.8632
75.85	100.077	135.915	92.8595
75.89	100.075	135.999	92.8558
75.93	100.075	136.082	92.8522
75.99	100.075	136.164	92.8485
76.03	100.075	136.248	92.8449
76.06	100.075	136.331	92.8414
76.11	100.075	136.415	92.8378
76.16	100.075	136.499	92.8342
76.19	100.075	136.581	92.8308
76.24	100.075	136.665	92.8273
76.28	100.075	136.747	92.8239
76.31	100.075	136.83	92.8205
76.38	100.075	136.913	92.8171
76.41	100.075	136.996	92.8135
76.46	100.075	137.079	92.81
76.5	100.075	137.163	92.8064
76.55	100.075	137.245	92.8028
76.59	100.077	137.328	92.7993
76.63	100.075	137.412	92.7958
76.67	100.077	137.494	92.7923
76.73	100.077	137.579	92.7888
76.77	100.075	137.662	92.7853
76.81	100.075	137.746	92.7819
76.84	100.075	137.829	92.7785
76.89	100.075	137.912	92.775
76.93	100.075	137.995	92.7715
76.99	100.075	138.078	92.7681
77.03	100.075	138.163	92.7647
77.07	100.075	138.245	92.7612
77.11	100.074	138.329	92.7577
77.16	100.074	138.412	92.7543
77.19	100.074	138.496	92.7509
77.24	100.074	138.578	92.7475
77.28	100.074	138.662	92.7439
77.32	100.074	138.747	92.7404
77.37	100.074	138.828	92.7368
77.42	100.074	138.912	92.7333
77.44	100.074	138.995	92.7298
77.49	100.072	139.078	92.7263
77.53	100.072	139.16	92.7229
77.58	100.074	139.244	92.7196
77.65	100.072	139.327	92.7163
77.67	100.072	139.411	92.7131
77.72	100.074	139.494	92.7098
77.76	100.074	139.577	92.7064
77.8	100.072	139.661	92.7031
77.85	100.072	139.744	92.6999
77.9	100.074	139.827	92.6966
77.92	100.072	139.91	92.6933
77.98	100.072	139.994	92.69
78.01	100.072	140.077	92.6868
78.07	100.072	140.16	92.6837
78.1	100.072	140.243	92.6806
78.15	100.072	140.326	92.6773
78.18	100.072	140.409	92.674
78.25	100.074	140.492	92.6707
78.28	100.072	140.575	92.6674
78.34	100.072	140.659	92.6641
78.37	100.072	140.741	92.6608
78.41	100.072	140.826	92.6576
78.45	100.072	140.908	92.6543
78.51	100.072	140.992	92.6508
78.53	100.072	141.074	92.6475
78.59	100.072	141.157	92.6443
78.63	100.074	141.24	92.6411
78.68	100.072	141.324	92.6379
78.71	100.072	141.408	92.6348
78.78	100.072	141.49	92.6316
78.79	100.072	141.574	92.6285
78.86	100.072	141.657	92.6255
78.88	100.074	141.74	92.6223
78.93	100.072	141.825	92.6193
78.97	100.072	141.908	92.6162
79.03	100.072	141.99	92.6131
79.06	100.072	142.073	92.61
79.11	100.072	142.156	92.6069
79.15	100.074	142.239	92.6038
79.2	100.074	142.322	92.6007
79.25	100.074	142.406	92.5977
79.28	100.074	142.487	92.5947
79.31	100.074	142.571	92.5917
79.35	100.074	142.654	92.5888
79.41	100.075	142.738	92.5858
79.46	100.074	142.819	92.5828
79.48	100.075	142.904	92.5799
79.56	100.074	142.987	92.5769
79.57	100.074	143.069	92.5739
79.63	100.075	143.153	92.5709
79.66	100.075	143.236	92.568
79.72	100.075	143.32	92.5651
79.75	100.075	143.403	92.5622
79.81	100.077	143.488	92.5592
79.84	100.075	143.571	92.5563
79.89	100.077	143.654	92.553
79.93	100.077	143.737	92.55
79.98	100.077	143.82	92.547
80	100.075	143.903	92.5439
80.07	100.077	143.986	92.5409
80.1	100.077	144.069	92.5379
80.15	100.075	144.153	92.5349
80.19	100.077	144.235	92.5319
80.24	100.075	144.319	92.5288
80.28	100.075	144.402	92.5258
80.33	100.075	144.484	92.5229
80.38	100.074	144.568	92.5199
80.41	100.075	144.651	92.5169
80.45	100.077	144.734	92.514
80.49	100.075	144.816	92.5109
80.55	100.075	144.9	92.5078
80.6	100.075	144.983	92.5051
80.64	100.075	145.066	92.5022
80.67	100.075	145.149	92.4993
80.7	100.075	145.233	92.4966
80.76	100.075	145.315	92.4935
80.8	100.075	145.399	92.4904
80.85	100.075	145.482	92.4878
80.89	100.075	145.566	92.4849
80.92	100.075	145.649	92.4821
81	100.075	145.732	92.4794
81.02	100.075	145.816	92.4766
81.06	100.074	145.899	92.4737
81.1	100.074	145.982	92.471
81.14	100.074	146.065	92.4682
81.19	100.074	146.148	92.4654
81.23	100.074	146.232	92.4626
81.29	100.074	146.316	92.4597
81.32	100.074	146.398	92.4569
81.37	100.074	146.482	92.4542
81.4	100.074	146.565	92.4513
81.45	100.074	146.648	92.4485
81.5	100.074	146.732	92.4459
81.54	100.074	146.814	92.4431
81.58	100.074	146.898	92.4404
81.65	100.074	146.98	92.4376
81.67	100.074	147.064	92.4348
81.72	100.072	147.147	92.432
81.76	100.072	147.229	92.4291
81.81	100.072	147.312	92.4264
81.85	100.074	147.396	92.4237
81.9	100.072	147.479	92.421
81.94	100.072	147.562	92.4185
81.98	100.072	147.646	92.4159
82.01	100.071	147.729	92.4131
82.06	100.071	147.812	92.4104
82.11	100.071	147.896	92.4077
82.15	100.071	147.978	92.405
82.18	100.071	148.061	92.4022
82.24	100.071	148.145	92.3995
82.29	100.071	148.228	92.397
82.33	100.071	148.311	92.3944
82.36	100.071	148.394	92.3919
82.42	100.071	148.478	92.3892
82.46	100.071	148.562	92.3866
82.51	100.071	148.644	92.3839
82.55	100.071	148.727	92.3812
82.61	100.069	148.81	92.3786
82.64	100.069	148.893	92.3759
82.67	100.069	148.977	92.3733
82.73	100.069	149.06	92.3708
82.77	100.069	149.143	92.3681
82.8	100.069	149.225	92.3657
82.86	100.069	149.309	92.3633
82.9	100.069	149.392	92.3608
82.95	100.067	149.475	92.3583
82.97	100.067	149.558	92.3559
83.04	100.067	149.641	92.3534
83.07	100.067	149.725	92.3508
83.11	100.067	149.808	92.3484
83.16	100.067	149.891	92.3459
83.2	100.067	149.974	92.3434
83.25	100.067	150.058	92.3411
83.29	100.067	150.141	92.3387
83.32	100.067	150.223	92.3365
83.38	100.067	150.306	92.3342
83.42	100.067	150.39	92.3318
83.48	100.066	150.473	92.3294
83.5	100.066	150.556	92.3269
83.55	100.066	150.638	92.3243
83.6	100.066	150.723	92.3217
83.64	100.066	150.807	92.3191
83.68	100.066	150.889	92.3165
83.73	100.064	150.972	92.3138
83.77	100.066	151.056	92.3113
83.81	100.066	151.139	92.3088
83.87	100.066	151.223	92.3063
83.92	100.066	151.306	92.3038
83.95	100.066	151.39	92.3014
83.99	100.064	151.473	92.2991
84.04	100.064	151.556	92.2969
84.07	100.064	151.639	92.2947
84.13	100.064	151.722	92.2926
84.17	100.064	151.804	92.2906
84.22	100.064	151.888	92.2884
84.24	100.064	151.971	92.2861
84.31	100.064	152.053	92.2839
84.33	100.064	152.137	92.2814
84.38	100.064	152.22	92.279
84.42	100.064	152.302	92.2769
84.47	100.064	152.385	92.2749
84.52	100.064	152.468	92.2723
84.56	100.064	152.551	92.2699
84.59	100.064	152.635	92.2676
84.64	100.064	152.718	92.2651
84.69	100.064	152.801	92.2626
84.73	100.064	152.886	92.2602
84.78	100.064	152.968	92.258
84.83	100.063	153.052	92.2558
84.86	100.063	153.135	92.2535
84.9	100.063	153.219	92.2511
84.96	100.063	153.303	92.2489
84.99	100.063	153.386	92.2466
85.03	100.063	153.47	92.2445
85.09	100.063	153.553	92.2422
85.12	100.063	153.637	92.2401
85.19	100.061	153.72	92.2379
85.21	100.061	153.802	92.2357
85.26	100.061	153.886	92.2336
85.29	100.061	153.969	92.2313
85.35	100.061	154.052	92.2292
85.39	100.061	154.135	92.2271
85.44	100.061	154.217	92.2249
85.48	100.06	154.301	92.2229
85.52	100.06	154.383	92.2208
85.58	100.061	154.465	92.2185
85.6	100.06	154.549	92.2163
85.66	100.06	154.633	92.2141
85.7	100.06	154.717	92.2118
85.74	100.06	154.798	92.2097
85.79	100.06	154.882	92.2075
85.83	100.06	154.965	92.2053
85.87	100.06	155.048	92.2034
85.9	100.058	155.132	92.2014
85.96	100.058	155.214	92.1992
86	100.058	155.297	92.1972
86.05	100.058	155.382	92.1951
86.09	100.058	155.465	92.1929
86.14	100.058	155.548	92.1907
86.17	100.058	155.631	92.1886
86.23	100.058	155.715	92.1864
86.26	100.058	155.798	92.1842
86.32	100.058	155.881	92.1821
86.35	100.058	155.964	92.1799
86.41	100.058	156.048	92.1778
86.44	100.056	156.131	92.1756
86.49	100.058	156.213	92.1736
86.51	100.056	156.297	92.1719
86.58	100.056	156.38	92.1696
86.61	100.056	156.463	92.1667
86.67	100.056	156.547	92.1643
86.71	100.056	156.63	92.162
86.75	100.055	156.714	92.1597
86.79	100.055	156.797	92.1575
86.84	100.056	156.88	92.1552
86.88	100.055	156.964	92.153
86.92	100.055	157.047	92.1508
86.97	100.056	157.131	92.1485
87.02	100.056	157.215	92.1463
87.05	100.056	157.298	92.1442
87.11	100.055	157.38	92.1419
87.15	100.056	157.464	92.1397
87.18	100.056	157.547	92.1376
87.23	100.056	157.629	92.1354
87.27	100.056	157.713	92.1332
87.33	100.056	157.796	92.131
87.38	100.056	157.879	92.1287
87.39	100.058	157.962	92.1266
87.47	100.058	158.045	92.1246
87.48	100.058	158.129	92.1224
87.54	100.058	158.212	92.1204
87.58	100.058	158.296	92.1185
87.63	100.058	158.379	92.1166
87.67	100.058	158.461	92.1149
87.72	100.06	158.545	92.1131
87.75	100.06	158.629	92.1109
87.81	100.06	158.711	92.1088
87.84	100.06	158.795	92.1068
87.89	100.061	158.879	92.1049
87.93	100.061	158.96	92.103
87.98	100.061	159.044	92.1011
88.03	100.061	159.126	92.0992
88.07	100.061	159.21	92.0973
88.11	100.061	159.292	92.0953
88.16	100.061	159.375	92.0933
88.2	100.061	159.458	92.0914
88.25	100.061	159.542	92.0894
88.28	100.061	159.625	92.0874
88.33	100.061	159.708	92.0855
88.36	100.061	159.791	92.0838
88.42	100.061	159.875	92.082
88.45	100.061	159.958	92.0803
88.51	100.063	160.041	92.0786
88.55	100.061	160.125	92.0768
88.59	100.063	160.208	92.075
88.62	100.063	160.291	92.0731
88.69	100.063	160.373	92.0712
88.71	100.063	160.456	92.0694
88.77	100.063	160.539	92.0676
88.81	100.063	160.622	92.0658
88.85	100.063	160.706	92.0641
88.9	100.063	160.789	92.0621
88.94	100.063	160.872	92.0602
88.99	100.063	160.954	92.0583
89.02	100.063	161.037	92.0565
89.08	100.063	161.121	92.0545
89.11	100.063	161.203	92.0526
89.17	100.063	161.288	92.0507
89.2	100.063	161.371	92.0487
89.24	100.063	161.454	92.0467
89.31	100.063	161.538	92.0448
89.34	100.063	161.62	92.043
89.38	100.063	161.704	92.0412
89.41	100.063	161.788	92.0392
89.46	100.063	161.871	92.0374
89.52	100.063	161.955	92.0358
89.57	100.063	162.038	92.0344
89.61	100.063	162.122	92.0329
89.64	100.063	162.205	92.0314
89.7	100.063	162.288	92.0297
89.74	100.061	162.371	92.0281
89.78	100.061	162.455	92.0263
89.84	100.061	162.538	92.0245
89.87	100.061	162.621	92.0229
89.92	100.06	162.704	92.0212
89.95	100.06	162.787	92.0195
90.01	100.06	162.87	92.0178
90.05	100.058	162.953	92.0161
90.09	100.058	163.036	92.0144
90.13	100.058	163.119	92.0128
90.18	100.058	163.203	92.0112
90.23	100.058	163.285	92.0095
90.26	100.058	163.368	92.0079
90.31	100.058	163.452	92.0062
90.35	100.058	163.534	92.0044
90.4	100.056	163.618	92.0027
90.43	100.056	163.702	92.0009
90.49	100.056	163.785	91.9992
90.52	100.056	163.868	91.9976
90.58	100.056	163.952	91.9959
90.62	100.056	164.035	91.994
90.65	100.056	164.119	91.9922
90.71	100.056	164.202	91.9903
90.75	100.056	164.286	91.9886
90.79	100.056	164.368	91.9869
90.84	100.056	164.452	91.9853
90.88	100.056	164.535	91.9839
90.93	100.056	164.618	91.9824
90.97	100.056	164.701	91.9807
91.02	100.056	164.785	91.979
91.05	100.056	164.868	91.9774
91.1	100.056	164.952	91.9758
91.12	100.055	165.034	91.9742
91.18	100.055	165.116	91.9725
91.23	100.055	165.2	91.9709
91.27	100.055	165.284	91.9694
91.32	100.055	165.366	91.968
91.37	100.055	165.45	91.9662
91.41	100.055	165.533	91.9646
91.46	100.055	165.617	91.9626
91.48	100.055	165.699	91.9602
91.54	100.055	165.783	91.9573
91.57	100.055	165.865	91.9544
91.63	100.055	165.948	91.9502
91.67	100.055	166.03	91.9461
91.72	100.055	166.114	91.9423
91.76	100.055	166.197	91.9387
91.81	100.055	166.282	91.935
91.84	100.055	166.363	91.9314
91.88	100.055	166.447	91.9279
91.94	100.055	166.53	91.9244
91.99	100.055	166.614	91.921
92.03	100.055	166.696	91.9176
92.08	100.055	166.78	91.9144
92.12	100.055	166.863	91.9112
92.16	100.055	166.946	91.9081
92.22	100.053	167.029	91.905
92.24	100.055	167.111	91.9019
92.29	100.055	167.194	91.899
92.33	100.055	167.278	91.8961
92.38	100.053	167.361	91.8934
92.44	100.055	167.444	91.8905
92.45	100.055	167.528	91.8879
92.53	100.055	167.612	91.8852
92.55	100.053	167.695	91.8826
92.61	100.055	167.778	91.8801
92.64	100.055	167.861	91.8777
92.69	100.055	167.945	91.8754
92.73	100.053	168.028	91.8731
92.77	100.053	168.11	91.8708
92.82	100.053	168.194	91.8686
92.86	100.053	168.277	91.8664
92.9	100.053	168.359	91.8641
92.95	100.053	168.444	91.8619
93	100.053	168.526	91.8597
93.04	100.053	168.609	91.8575
93.08	100.053	168.692	91.8553
93.12	100.055	168.775	91.8531
93.16	100.055	168.859	91.851
93.22	100.055	168.942	91.8489
93.25	100.055	169.024	91.8468
93.3	100.055	169.108	91.8447
93.36	100.055	169.192	91.8427
93.39	100.055	169.275	91.8407
93.43	100.055	169.358	91.8387
93.5	100.055	169.442	91.8368
93.52	100.055	169.525	91.8349
93.57	100.055	169.608	91.8328
93.6	100.055	169.691	91.8309
93.66	100.055	169.774	91.8291
93.7	100.053	169.857	91.8274
93.76	100.053	169.94	91.8258
93.79	100.053	170.024	91.8241
93.84	100.053	170.107	91.8224
93.88	100.053	170.189	91.8207
93.92	100.053	170.272	91.819
93.97	100.053	170.356	91.8173
94.01	100.053	170.439	91.8156
94.05	100.053	170.521	91.814
94.1	100.053	170.605	91.8122
94.15	100.053	170.689	91.8106
94.19	100.053	170.771	91.809
94.24	100.055	170.855	91.8075
94.28	100.055	170.938	91.806
94.32	100.055	171.022	91.8046
94.35	100.055	171.106	91.8031
94.43	100.055	171.188	91.8015
94.45	100.055	171.271	91.8
94.5	100.055	171.355	91.7986
94.56	100.055	171.439	91.7972
94.58	100.055	171.522	91.7959
94.63	100.055	171.605	91.7946
94.68	100.055	171.689	91.7933
94.72	100.055	171.771	91.792
94.76	100.055	171.855	91.7906
94.8	100.056	171.938	91.7892
94.87	100.056	172.021	91.7878
94.9	100.055	172.104	91.7864
94.95	100.056	172.188	91.785
94.98	100.056	172.27	91.7836
95.03	100.056	172.354	91.7823
95.07	100.056	172.437	91.781
95.12	100.056	172.52	91.7797
95.17	100.056	172.604	91.7786
95.2	100.056	172.687	91.7775
95.25	100.056	172.77	91.7765
95.32	100.056	172.853	91.7755
95.33	100.056	172.936	91.7743
95.39	100.056	173.02	91.773
95.44	100.056	173.103	91.7717
95.47	100.056	173.185	91.7704
95.52	100.056	173.27	91.769
95.56	100.056	173.352	91.7677
95.61	100.056	173.436	91.7664
95.65	100.055	173.518	91.7652
95.7	100.056	173.601	91.764
95.74	100.055	173.684	91.7628
95.78	100.055	173.767	91.7617
95.83	100.055	173.851	91.7605
95.86	100.055	173.935	91.7594
95.92	100.055	174.018	91.7583
95.96	100.055	174.101	91.757
96	100.055	174.183	91.7558
96.04	100.056	174.268	91.7545
96.1	100.056	174.35	91.7534
96.13	100.056	174.432	91.7523
96.19	100.056	174.516	91.7511
96.22	100.056	174.599	91.7499
96.27	100.055	174.682	91.7487
96.31	100.055	174.765	91.7475
96.36	100.055	174.847	91.7464
96.39	100.055	174.93	91.7452
96.44	100.055	175.014	91.7441
96.5	100.055	175.098	91.7429
96.54	100.055	175.18	91.7419
96.57	100.055	175.264	91.7409
96.61	100.055	175.347	91.7398
96.66	100.053	175.43	91.7386
96.7	100.055	175.514	91.7374
96.75	100.055	175.596	91.7364
96.8	100.053	175.679	91.7354
96.85	100.053	175.764	91.7344
96.9	100.053	175.848	91.7333
96.93	100.053	175.93	91.7324
96.98	100.053	176.014	91.7315
97.03	100.053	176.097	91.7305
97.09	100.053	176.18	91.7297
97.12	100.053	176.263	91.7286
97.16	100.053	176.346	91.7274
97.19	100.053	176.43	91.7263
97.26	100.053	176.512	91.7252
97.29	100.053	176.595	91.7241
97.34	100.053	176.679	91.723
97.36	100.052	176.762	91.722
97.43	100.052	176.846	91.721
97.47	100.052	176.928	91.72
97.51	100.052	177.011	91.719
97.55	100.052	177.094	91.7181
97.6	100.052	177.178	91.717
97.64	100.052	177.26	91.716
97.69	100.052	177.344	91.7151
97.75	100.052	177.427	91.7141
97.77	100.05	177.51	91.7132
97.82	100.052	177.593	91.7122
97.87	100.052	177.677	91.7112
97.91	100.05	177.76	91.7103
97.95	100.05	177.844	91.7093
97.99	100.05	177.928	91.7083
98.05	100.052	178.011	91.7073
98.09	100.052	178.094	91.7064
98.13	100.05	178.177	91.7054
98.18	100.052	178.26	91.7044
98.22	100.052	178.342	91.7034
98.26	100.05	178.426	91.7023
98.32	100.05	178.508	91.7014
98.36	100.05	178.591	91.7004
98.41	100.05	178.675	91.6995
98.44	100.05	178.758	91.6986
98.49	100.05	178.841	91.6976
98.54	100.05	178.924	91.6968
98.57	100.05	179.008	91.696
98.63	100.05	179.091	91.6952
98.66	100.05	179.175	91.6944
98.7	100.05	179.258	91.6936
98.75	100.05	179.342	91.6928
98.8	100.05	179.425	91.6919
98.84	100.05	179.508	91.6909
98.9	100.05	179.592	91.69
98.93	100.05	179.675	91.6893
98.98	100.05	179.758	91.6884
99.02	100.05	179.842	91.6876
99.08	100.05	179.925	91.6867
99.1	100.05	180.008	91.6858
99.15	100.05	180.091	91.6848
99.2	100.05	180.174	91.6838
99.25	100.05	180.257	91.6828
99.29	100.05	180.34	91.682
99.33	100.05	180.423	91.6811
99.37	100.05	180.506	91.6802
99.42	100.05	180.589	91.6794
99.46	100.05	180.671	91.6785
99.52	100.05	180.755	91.6777
99.55	100.05	180.838	91.677
99.6	100.05	180.922	91.6761
99.64	100.05	181.005	91.6752
99.69	100.05	181.089	91.6744
99.74	100.05	181.173	91.6737
99.79	100.05	181.255	91.673
99.83	100.05	181.339	91.6724
99.87	100.05	181.422	91.6718
99.91	100.05	181.505	91.671
99.95	100.05	181.589	91.6702
100	100.05	181.672	91.6693
100.05	100.05	181.754	91.6686
100.09	100.052	181.838	91.6678
100.15	100.052	181.921	91.6668
100.17	100.052	182.004	91.6661
100.23	100.052	182.087	91.6653
100.26	100.052	182.17	91.6644
100.31	100.052	182.253	91.6638
100.35	100.052	182.337	91.6631
100.4	100.052	182.419	91.6624
100.43	100.052	182.504	91.6618
100.49	100.052	182.586	91.6611
100.53	100.052	182.67	91.6604
100.57	100.052	182.753	91.6598
100.61	100.052	182.836	91.6588
100.68	100.053	182.918	91.658
100.71	100.053	183.003	91.6574
100.77	100.053	183.085	91.6566
100.79	100.053	183.168	91.6559
100.86	100.053	183.252	91.6551
100.89	100.053	183.335	91.6544
100.93	100.053	183.418	91.6539
100.97	100.053	183.502	91.6532
101.01	100.053	183.585	91.6523
101.06	100.053	183.667	91.6517
101.11	100.053	183.751	91.651
101.16	100.053	183.835	91.6504
101.21	100.053	183.918	91.6498
101.24	100.053	184	91.6491
101.3	100.053	184.084	91.6485
101.35	100.053	184.167	91.6479
101.39	100.053	184.25	91.6472
101.42	100.053	184.333	91.6466
101.48	100.053	184.416	91.646
101.5	100.053	184.499	91.6453
101.55	100.053	184.583	91.6445
101.6	100.053	184.665	91.644
101.63	100.053	184.749	91.6433
101.69	100.053	184.832	91.6425
101.74	100.053	184.915	91.6419
101.79	100.053	184.999	91.6412
101.81	100.053	185.082	91.6406
101.85	100.053	185.165	91.6401
101.91	100.053	185.248	91.6393
101.96	100.053	185.332	91.6388
102.01	100.053	185.415	91.6383
102.05	100.053	185.498	91.6376
102.08	100.053	185.58	91.6371
102.14	100.053	185.665	91.6365
102.18	100.053	185.748	91.6357
102.22	100.053	185.831	91.6351
102.26	100.052	185.914	91.6346
102.31	100.052	185.997	91.634
102.35	100.052	186.08	91.6335
102.41	100.052	186.164	91.6329
102.44	100.05	186.247	91.6321
102.49	100.05	186.33	91.6314
102.53	100.052	186.413	91.6309
102.58	100.052	186.497	91.6302
102.63	100.052	186.58	91.6298
102.68	100.052	186.663	91.6293
102.71	100.052	186.746	91.6286
102.77	100.052	186.829	91.6282
102.81	100.052	186.913	91.6276
102.86	100.052	186.996	91.6271
102.88	100.052	187.079	91.6266
102.94	100.052	187.163	91.626
102.98	100.052	187.246	91.6255
103.03	100.052	187.329	91.6251
103.07	100.052	187.412	91.6247
103.13	100.052	187.495	91.6241
103.18	100.05	187.578	91.6236
103.21	100.05	187.661	91.6232
103.24	100.05	187.745	91.6228
103.3	100.05	187.828	91.6225
103.33	100.05	187.91	91.6221
103.39	100.05	187.993	91.6214
103.43	100.05	188.077	91.621
103.48	100.05	188.16	91.6203
103.51	100.049	188.243	91.6196
103.56	100.049	188.326	91.6192
103.61	100.049	188.408	91.6188
103.67	100.049	188.492	91.6184
103.69	100.049	188.576	91.618
103.76	100.049	188.66	91.6173
103.79	100.049	188.743	91.6164
103.83	100.049	188.826	91.6159
103.87	100.049	188.909	91.6154
103.92	100.049	188.992	91.6149
103.96	100.049	189.075	91.6142
104.01	100.049	189.158	91.6136
104.06	100.049	189.242	91.613
104.11	100.049	189.324	91.6125
104.14	100.049	189.408	91.612
104.2	100.047	189.491	91.6115
104.23	100.047	189.574	91.6111
104.28	100.047	189.657	91.6105
104.32	100.047	189.74	91.6099
104.36	100.047	189.823	91.6095
104.42	100.047	189.906	91.6089
104.47	100.047	189.99	91.6085
104.5	100.047	190.074	91.608
104.54	100.047	190.157	91.6073
104.59	100.047	190.24	91.6068
104.64	100.047	190.324	91.6062
104.68	100.047	190.408	91.6056
104.72	100.047	190.491	91.6051
104.76	100.047	190.574	91.6046
104.81	100.047	190.657	91.604
104.86	100.045	190.74	91.6037
104.9	100.045	190.823	91.6031
104.95	100.045	190.907	91.6026
104.99	100.045	190.99	91.6021
105.05	100.045	191.072	91.6018
105.09	100.045	191.155	91.6015
105.13	100.045	191.238	91.601
105.18	100.044	191.322	91.6006
105.22	100.044	191.405	91.6002
105.27	100.044	191.488	91.5999
105.31	100.044	191.57	91.5997
105.35	100.044	191.654	91.5993
[truncated: 14,114 more rows]
