# Supplementary material for: Defect engineering on V2O3 cathode for long-cycling aqueous zinc metal batteries
Source: Nat Commun. 2021 Nov 25;12:6878. doi: 10.1038/s41467-021-27203-w (PMC8617200; doi:10.1038/s41467-021-27203-w)
Supplement: Supplementary file 3 — Source data [file 41467_2021_27203_MOESM3_ESM.zip › Source-Data/Figure S7a.xlsx]

## Sheet: Sheet1
c-V2O3
X	Y	Y
0	0.000219924	0.0018
0.02499	0.000217761	0.00176
0.04998	0.000211713	0.00165
0.07496	0.000203142	0.0015
0.09995	0.000194422	0.00134
0.12494	0.000188955	0.00123
0.14993	0.000190774	0.00123
0.17491	0.000203485	0.00134
0.1999	0.000229127	0.0015
0.22489	0.000268145	0.00166
0.24988	0.000320322	0.00176
0.27487	0.000385476	0.00179
0.29985	0.000463436	0.00173
0.32484	0.00055363	0.00159
0.34983	0.000654661	0.00139
0.37482	0.00076406	0.00119
0.3998	0.000878274	0.00109
0.42479	0.000992858	0.00118
0.44978	0.0011	0.00143
0.47477	0.0012	0.00174
0.49976	0.00129	0.00204
0.52474	0.00136	0.00229
0.54973	0.0014	0.00245
0.57472	0.00142	0.00253
0.59971	0.00142	0.00255
0.62469	0.00138	0.00258
0.64968	0.00132	0.00268
0.67467	0.00123	0.00293
0.69966	0.0011	0.00332
0.72465	0.000932963	0.00384
0.74963	0.00073293	0.0044
0.77462	0.00052357	0.00496
0.79961	0.00041214	0.00545
0.8246	0.000570321	0.00584
0.84958	0.000911216	0.00614
0.87457	0.00132	0.00636
0.89956	0.00173	0.00656
0.92455	0.00212	0.00684
0.94954	0.00246	0.00731
0.97452	0.00273	0.00806
0.99951	0.00296	0.0091
1.0245	0.00324	0.01042
1.04949	0.00374	0.01194
1.07448	0.00469	0.0136
1.09946	0.00623	0.01534
1.12445	0.00841	0.01715
1.14944	0.01125	0.01905
1.17443	0.01471	0.02108
1.19941	0.01876	0.02335
1.2244	0.02335	0.02595
1.24939	0.0284	0.029
1.27438	0.03384	0.03255
1.29937	0.03954	0.03663
1.32435	0.04539	0.04119
1.34934	0.05124	0.04615
1.37433	0.05695	0.05136
1.39932	0.06236	0.05667
1.4243	0.06733	0.06188
1.44929	0.07172	0.0668
1.47428	0.07539	0.07125
1.49927	0.07826	0.07505
1.52426	0.08022	0.07803
1.54924	0.08124	0.08008
1.57423	0.08128	0.08109
1.59922	0.08036	0.08102
1.62421	0.07849	0.07984
1.64919	0.07576	0.07759
1.67418	0.07225	0.07433
1.69917	0.06806	0.07017
1.72416	0.06333	0.06525
1.74915	0.05818	0.05974
1.77413	0.05276	0.05383
1.79912	0.04721	0.04773
1.82411	0.04167	0.04165
1.8491	0.03628	0.03583
1.87408	0.03118	0.03049
1.89907	0.02651	0.02582
1.92406	0.02241	0.022
1.94905	0.01903	0.01914
1.97404	0.01653	0.01722
1.99902	0.01499	0.01607
2.02401	0.01436	0.01544
2.049	0.01441	0.01508
2.07399	0.01487	0.01484
2.09897	0.0155	0.01468
2.12396	0.01614	0.01465
2.14895	0.01672	0.01486
2.17394	0.01724	0.01542
2.19893	0.01777	0.01637
2.22391	0.01838	0.01769
2.2489	0.01917	0.01931
2.27389	0.02019	0.02109
2.29888	0.02147	0.02293
2.32386	0.02299	0.0247
2.34885	0.02466	0.02633
2.37384	0.02638	0.02773
2.39883	0.02803	0.02885
2.42382	0.0295	0.02966
2.4488	0.0307	0.03014
2.47379	0.03153	0.03028
2.49878	0.03194	0.0301
2.52377	0.0319	0.02961
2.54875	0.0314	0.02883
2.57374	0.03045	0.02781
2.59873	0.02908	0.02657
2.62372	0.02734	0.02518
2.64871	0.0253	0.02367
2.67369	0.02301	0.02208
2.69868	0.02055	0.02045
2.72367	0.01798	0.01881
2.74866	0.01536	0.01718
2.77365	0.01276	0.01557
2.79863	0.01026	0.01399
2.82362	0.00798	0.01243
2.84861	0.00615	0.01089
2.8736	0.00522	0.00937
2.89858	0.00558	0.00787
2.92357	0.00695	0.00638
2.94856	0.00877	0.00494
2.97355	0.01071	0.00355
2.99854	0.01261	0.00225
3.02352	0.01439	0.00107
3.04851	0.01598	0.000333892
3.0735	0.01736	0.000999323
3.09849	0.01853	0.00169
3.12347	0.01948	0.0022
3.14846	0.02025	0.00251
3.17345	0.02085	0.00262
3.19844	0.02134	0.00254
3.22343	0.02174	0.0023
3.24841	0.02208	0.00193
3.2734	0.02237	0.00146
3.29839	0.02259	0.000928081
3.32338	0.02272	0.000384671
3.34836	0.02272	0.000154833
3.37335	0.02254	0.000610734
3.39834	0.02214	0.00098565
3.42333	0.02149	0.00125
3.44832	0.02056	0.00139
3.4733	0.01934	0.0014
3.49829	0.01787	0.00129
3.52328	0.01616	0.00107
3.54827	0.01428	0.000753932
3.57325	0.01227	0.000379874
3.59824	0.0102	2.90273e-05
3.62323	0.00816	0.000432664
3.64822	0.00621	0.000808013
3.67321	0.00446	0.00112
3.69819	0.00304	0.00136
3.72318	0.00218	0.0015
3.74817	0.00212	0.00153
3.77316	0.00257	0.00146
3.79814	0.00311	0.00128
3.82313	0.00355	0.00103
3.84812	0.00385	0.000713255
3.87311	0.00401	0.000387948
3.8981	0.00405	0.000263539
3.92308	0.00397	0.000522435
3.94807	0.00378	0.000830087
3.97306	0.00349	0.00109
3.99805	0.00311	0.00128
4.02303	0.00265	0.00137
4.04802	0.00222	0.00137
4.07301	0.00204	0.00127
4.098	0.00238	0.00109
4.12299	0.00323	0.000837314
4.14797	0.0044	0.000543757
4.17296	0.00572	0.000271235
4.19795	0.00712	0.000291454
4.22294	0.00853	0.000559373
4.24792	0.00987	0.000824967
4.27291	0.0111	0.00104
4.2979	0.01218	0.00117
4.32289	0.01307	0.00123
4.34788	0.01374	0.00119
4.37286	0.0142	0.00108
4.39785	0.01443	0.000893888
4.42284	0.01446	0.00066141
4.44783	0.01431	0.000426998
4.47281	0.014	0.000321813
4.4978	0.01358	0.000468217
4.52279	0.01308	0.000701108
4.54778	0.01254	0.000915915
4.57277	0.01201	0.00108
4.59775	0.01149	0.00117
4.62274	0.01101	0.00118
4.64773	0.01059	0.00111
4.67272	0.01022	0.000970514
4.69771	0.0099	0.000771398
4.72269	0.00964	0.000538261
4.74768	0.00943	0.000329385
4.77267	0.00926	0.00031227
4.79766	0.00915	0.000504339
4.82264	0.0091	0.000727873
4.84763	0.0091	0.000917953
4.87262	0.00915	0.00105
4.89761	0.00924	0.00111
4.9226	0.00937	0.0011
4.94758	0.00953	0.00102
4.97257	0.00969	0.000871804
4.99756	0.00985	0.000681235
5.02255	0.01001	0.000480112
5.04753	0.01016	0.000349801
5.07252	0.01031	0.00040732
5.09751	0.01045	0.000586598
5.1225	0.0106	0.000776085
5.14749	0.01076	0.000929822
5.17247	0.01094	0.00103
5.19746	0.01114	0.00106
5.22245	0.01136	0.00102
5.24744	0.01158	0.000920927
5.27242	0.0118	0.000767439
5.29741	0.01199	0.000582875
5.3224	0.01213	0.000411191
5.34739	0.01219	0.000349387
5.37238	0.01214	0.000456137
5.39736	0.01197	0.000631424
5.42235	0.01165	0.000797908
5.44734	0.01118	0.000923231
5.47233	0.01056	0.000991849
5.49731	0.00979	0.000996859
5.5223	0.00889	0.000938059
5.54729	0.00788	0.000821593
5.57228	0.00678	0.000660706
5.59727	0.00563	0.000480144
5.62225	0.00446	0.000335814
5.64724	0.00333	0.000336498
5.67223	0.00228	0.000477762
5.69722	0.00143	0.000649769
5.7222	0.00107	0.000798781
5.74719	0.00137	0.000902131
5.77218	0.00189	0.000948744
5.79717	0.00238	0.000934637
5.82216	0.00276	0.000861943
5.84714	0.00304	0.000739
5.87213	0.00322	0.00058196
5.89712	0.0033	0.000421931
5.92211	0.00332	0.000327447
5.94709	0.0033	0.00037836
5.97208	0.00325	0.000521868
5.99707	0.00321	0.00067479
6.02206	0.00318	0.000798971
6.04705	0.0032	0.000876749
6.07203	0.00327	0.000899754
6.09702	0.0034	0.000866101
6.12201	0.00361	0.000779798
6.147	0.0039	0.000651203
6.17198	0.00425	0.000499802
6.19697	0.00467	0.000365112
6.22196	0.00512	0.000324675
6.24695	0.00561	0.000413997
6.27194	0.0061	0.000556713
6.29692	0.00659	0.000692526
6.32191	0.00707	0.000794271
6.3469	0.00752	0.00084866
6.37189	0.00795	0.000849864
6.39688	0.00836	0.000797849
6.42186	0.00875	0.000698067
6.44685	0.00912	0.000562202
6.47184	0.00947	0.000412179
6.49683	0.00981	0.000296471
6.52181	0.01013	0.000300859
6.5468	0.01042	0.000417277
6.57179	0.01069	0.000559009
6.59678	0.01092	0.000681643
6.62177	0.0111	0.000765883
6.64675	0.01124	0.000802335
6.67174	0.01132	0.000787707
6.69673	0.01135	0.000723919
6.72172	0.01132	0.000618163
6.7467	0.01124	0.000484272
6.77169	0.01112	0.000349008
6.79668	0.01094	0.000271757
6.82167	0.01073	0.000318806
6.84666	0.01047	0.000441107
6.87164	0.01017	0.000569165
6.89663	0.00982	0.000671857
6.92162	0.00944	0.000734792
6.94661	0.00902	0.000751227
6.97159	0.00856	0.000719815
6.99658	0.00808	0.000644125
7.02157	0.00757	0.000533019
7.04656	0.00705	0.000403077
7.07155	0.00652	0.000288742
7.09653	0.006	0.000259833
7.12152	0.00548	0.000342473
7.14651	0.00499	0.000465239
7.1715	0.0045	0.000578837
7.19648	0.00403	0.000661962
7.22147	0.00358	0.000704243
7.24646	0.00314	0.000701283
7.27145	0.00274	0.000653421
7.29644	0.00239	0.000565511
7.32142	0.00212	0.00044755
7.34641	0.00199	0.000318365
7.3714	0.002	0.00022239
7.39639	0.00213	0.000239426
7.42137	0.00235	0.000347267
7.44636	0.00259	0.000468383
7.47135	0.00281	0.000569399
7.49634	0.00299	0.000636035
7.52133	0.0031	0.000661353
7.54631	0.00314	0.000643195
7.5713	0.00312	0.000583613
7.59629	0.00303	0.00048894
7.62128	0.00289	0.000371008
7.64626	0.00271	0.000253554
7.67125	0.00253	0.000195903
7.69624	0.00236	0.000255812
7.72123	0.00221	0.000368593
7.74622	0.00211	0.000477425
7.7712	0.00205	0.000560602
7.79619	0.00204	0.000608047
7.82118	0.00205	0.000615187
7.84617	0.00209	0.000581644
7.87115	0.00215	0.000510992
7.89614	0.00223	0.00041115
7.92113	0.00232	0.000296822
7.94612	0.00242	0.000201532
7.97111	0.00253	0.000197304
7.99609	0.00265	0.00028648
