# Supplementary material for: Defect engineering on V2O3 cathode for long-cycling aqueous zinc metal batteries
Source: Nat Commun. 2021 Nov 25;12:6878. doi: 10.1038/s41467-021-27203-w (PMC8617200; doi:10.1038/s41467-021-27203-w)
Supplement: Supplementary file 3 — Source data [file 41467_2021_27203_MOESM3_ESM.zip › Source-Data/Figure S7b.xlsx]

## Sheet: Sheet1
Vd-V2O3
X	Y	Y
0	0.000151255	0.00142
0.02499	0.000147711	0.00148
0.04998	0.000137911	0.00163
0.07496	0.000124382	0.00183
0.09995	0.000111362	0.00201
0.12494	0.000104275	0.00214
0.14993	0.000107619	0.0022
0.17491	0.000122579	0.00217
0.1999	0.000148574	0.00207
0.22489	0.000186436	0.00189
0.24988	0.00023865	0.00167
0.27487	0.000307511	0.00147
0.29985	0.000393561	0.00134
0.32484	0.000495116	0.00136
0.34983	0.000608531	0.00152
0.37482	0.000728739	0.00175
0.3998	0.000849901	0.002
0.42479	0.000966129	0.00221
0.44978	0.00107	0.00234
0.47477	0.00116	0.0024
0.49976	0.00124	0.00238
0.52474	0.00131	0.00234
0.54973	0.00137	0.00233
0.57472	0.00143	0.00244
0.59971	0.0015	0.00272
0.62469	0.00162	0.00317
0.64968	0.00178	0.00375
0.67467	0.00203	0.00438
0.69966	0.00239	0.00501
0.72465	0.00287	0.00559
0.74963	0.00351	0.00609
0.77462	0.00432	0.00649
0.79961	0.00531	0.0068
0.8246	0.00648	0.00706
0.84958	0.00784	0.00732
0.87457	0.00935	0.00769
0.89956	0.01099	0.00823
0.92455	0.01272	0.00903
0.94954	0.01451	0.0101
0.97452	0.01629	0.01141
0.99951	0.01803	0.01292
1.0245	0.01969	0.01456
1.04949	0.02125	0.01631
1.07448	0.0227	0.01812
1.09946	0.0241	0.02003
1.12445	0.02551	0.02208
1.14944	0.02707	0.02436
1.17443	0.02893	0.02696
1.19941	0.03127	0.03
1.2244	0.03422	0.03357
1.24939	0.03789	0.03771
1.27438	0.04227	0.04244
1.29937	0.04731	0.0477
1.32435	0.05288	0.05341
1.34934	0.05882	0.05941
1.37433	0.06495	0.06556
1.39932	0.07106	0.07168
1.4243	0.07695	0.07757
1.44929	0.08241	0.08306
1.47428	0.08726	0.08795
1.49927	0.09134	0.09208
1.52426	0.0945	0.0953
1.54924	0.09664	0.09749
1.57423	0.09768	0.09855
1.59922	0.09756	0.09843
1.62421	0.0963	0.0971
1.64919	0.09391	0.09458
1.67418	0.09046	0.09092
1.69917	0.08603	0.08621
1.72416	0.08076	0.08058
1.74915	0.07478	0.07418
1.77413	0.06825	0.06719
1.79912	0.06135	0.05981
1.82411	0.05426	0.05229
1.8491	0.04719	0.04488
1.87408	0.04035	0.03784
1.89907	0.03397	0.0315
1.92406	0.0283	0.0262
1.94905	0.02364	0.02227
1.97404	0.02027	0.01993
1.99902	0.01838	0.01906
2.02401	0.01782	0.01919
2.049	0.01818	0.01975
2.07399	0.01895	0.02031
2.09897	0.01975	0.02066
2.12396	0.02039	0.02074
2.14895	0.02083	0.02068
2.17394	0.02114	0.02069
2.19893	0.02149	0.02103
2.22391	0.02208	0.02193
2.2489	0.02312	0.02352
2.27389	0.02471	0.02573
2.29888	0.02685	0.02842
2.32386	0.02945	0.03135
2.34885	0.03233	0.03431
2.37384	0.03529	0.0371
2.39883	0.03814	0.03955
2.42382	0.04071	0.04155
2.4488	0.04285	0.043
2.47379	0.04445	0.04387
2.49878	0.04544	0.04413
2.52377	0.04578	0.04381
2.54875	0.04547	0.04294
2.57374	0.04451	0.0416
2.59873	0.04296	0.03987
2.62372	0.04087	0.03782
2.64871	0.03833	0.03557
2.67369	0.03542	0.03317
2.69868	0.03221	0.03072
2.72367	0.02878	0.02825
2.74866	0.0252	0.0258
2.77365	0.02152	0.02338
2.79863	0.01778	0.021
2.82362	0.01405	0.01863
2.84861	0.0104	0.01628
2.8736	0.00702	0.01393
2.89858	0.00461	0.01158
2.92357	0.00486	0.00927
2.94856	0.00741	0.00702
2.97355	0.0106	0.00486
2.99854	0.01387	0.00286
3.02352	0.01701	0.00111
3.04851	0.01996	0.000749846
3.0735	0.02267	0.00195
3.09849	0.0251	0.00292
3.12347	0.02726	0.00359
3.14846	0.02917	0.00394
3.17345	0.03084	0.00399
3.19844	0.03231	0.00375
3.22343	0.03359	0.00328
3.24841	0.0347	0.00263
3.2734	0.03564	0.00186
3.29839	0.03638	0.00104
3.32338	0.03689	0.000331533
3.34836	0.0371	0.000692669
3.37335	0.03697	0.00133
3.39834	0.03644	0.00184
3.42333	0.03547	0.00217
3.44832	0.03403	0.00232
3.4733	0.03213	0.00227
3.49829	0.02978	0.00204
3.52328	0.02704	0.00166
3.54827	0.02398	0.00116
3.57325	0.02068	0.000618811
3.59824	0.01726	0.000362572
3.62323	0.01385	0.00080496
3.64822	0.01059	0.00133
3.67321	0.00766	0.00178
3.69819	0.00537	0.00211
3.72318	0.00419	0.00229
3.74817	0.00437	0.00232
3.77316	0.00525	0.0022
3.79814	0.00617	0.00194
3.82313	0.00685	0.00158
3.84812	0.00722	0.00116
3.87311	0.00729	0.000793474
3.8981	0.00708	0.000730357
3.92308	0.00667	0.00102
3.94807	0.00612	0.00141
3.97306	0.00549	0.00176
3.99805	0.00483	0.00202
4.02303	0.00424	0.00215
4.04802	0.00379	0.00214
4.07301	0.00366	0.00201
4.098	0.00398	0.00176
4.12299	0.0048	0.00143
4.14797	0.00603	0.00106
4.17296	0.00755	0.000767398
4.19795	0.00927	0.000740981
4.22294	0.0111	0.00098993
4.24792	0.01295	0.00132
4.27291	0.01477	0.0016
4.2979	0.01647	0.00181
4.32289	0.01799	0.0019
4.34788	0.01928	0.00188
4.37286	0.02032	0.00175
4.39785	0.02107	0.00152
4.42284	0.02154	0.00124
4.44783	0.02173	0.000975727
4.47281	0.02168	0.00083258
4.4978	0.02141	0.000912962
4.52279	0.02097	0.00115
4.54778	0.0204	0.00142
4.57277	0.01975	0.00165
4.59775	0.01903	0.00179
4.62274	0.01828	0.00184
4.64773	0.0175	0.00179
4.67272	0.01672	0.00163
4.69771	0.01592	0.0014
4.72269	0.01513	0.00113
4.74768	0.01438	0.000878669
4.77267	0.01369	0.000767647
4.79766	0.01314	0.000870605
4.82264	0.01277	0.0011
4.84763	0.01264	0.00135
4.87262	0.01277	0.00156
4.89761	0.01315	0.00168
4.9226	0.01374	0.00171
4.94758	0.01446	0.00165
4.97257	0.01526	0.00151
4.99756	0.01607	0.00129
5.02255	0.01684	0.00106
5.04753	0.01753	0.000866128
5.07252	0.01814	0.000807691
5.09751	0.01865	0.000918291
5.1225	0.01909	0.00112
5.14749	0.01945	0.00133
5.17247	0.01977	0.00149
5.19746	0.02003	0.00159
5.22245	0.02025	0.00159
5.24744	0.02043	0.00152
5.27242	0.02055	0.00137
5.29741	0.02058	0.00117
5.3224	0.02051	0.000960294
5.34739	0.0203	0.000812019
5.37238	0.01993	0.000800431
5.39736	0.01937	0.000928097
5.42235	0.01863	0.00112
5.44734	0.01768	0.0013
5.47233	0.01655	0.00144
5.49731	0.01523	0.0015
5.5223	0.01375	0.00148
5.54729	0.01214	0.00139
5.57228	0.01043	0.00123
5.59727	0.00868	0.00104
5.62225	0.00691	0.00084268
5.64724	0.00519	0.000722262
5.67223	0.00357	0.000744404
5.69722	0.00219	0.000888792
5.7222	0.00143	0.00108
5.74719	0.00183	0.00124
5.77218	0.00271	0.00136
5.79717	0.00358	0.00141
5.82216	0.00433	0.00138
5.84714	0.00493	0.00129
5.87213	0.00539	0.00113
5.89712	0.00571	0.000951355
5.92211	0.00592	0.000782213
5.94709	0.00605	0.000693855
5.97208	0.00611	0.00073568
5.99707	0.00612	0.000875017
6.02206	0.0061	0.00104
6.04705	0.00607	0.00118
6.07203	0.00604	0.00128
6.09702	0.00604	0.0013
6.12201	0.00609	0.00126
6.147	0.00623	0.00116
6.17198	0.00649	0.00101
6.19697	0.0069	0.00084236
6.22196	0.00747	0.000699855
6.24695	0.00819	0.000647756
6.27194	0.00906	0.000714864
6.29692	0.01004	0.000855059
6.32191	0.01109	0.00101
6.3469	0.01219	0.00113
6.37189	0.01329	0.0012
6.39688	0.01437	0.0012
6.42186	0.01541	0.00115
6.44685	0.01637	0.00103
6.47184	0.01724	0.000879165
6.49683	0.01801	0.000713969
6.52181	0.01866	0.00058798
6.5468	0.0192	0.000565805
6.57179	0.01963	0.000658308
6.59678	0.01993	0.000804779
6.62177	0.02012	0.000947868
6.64675	0.02021	0.00105
6.67174	0.02021	0.00111
6.69673	0.02012	0.0011
6.72172	0.01995	0.00104
6.7467	0.01971	0.000922079
6.77169	0.01941	0.000773473
6.79668	0.01906	0.00062301
6.82167	0.01865	0.000523241
6.84666	0.01821	0.000530278
6.87164	0.01771	0.000634064
6.89663	0.01717	0.000772535
6.92162	0.01658	0.000898125
6.94661	0.01594	0.000984914
6.97159	0.01526	0.00102
6.99658	0.01452	0.000998741
7.02157	0.01374	0.000924197
7.04656	0.01293	0.000806362
7.07155	0.01208	0.000664524
7.09653	0.0112	0.000532912
7.12152	0.01031	0.000466349
7.14651	0.00941	0.000505596
7.1715	0.00852	0.000618372
7.19648	0.00764	0.000746512
7.22147	0.0068	0.000852839
7.24646	0.00601	0.000917696
7.27145	0.00528	0.000931691
7.29644	0.00466	0.000892731
7.32142	0.00416	0.000805175
7.34641	0.00382	0.000680291
7.3714	0.00365	0.000539124
7.39639	0.00364	0.00042111
7.42137	0.00376	0.000388468
7.44636	0.00394	0.000463255
7.47135	0.00414	0.000588613
7.49634	0.00433	0.000711365
7.52133	0.00448	0.000803821
7.54631	0.00458	0.000852134
7.5713	0.00462	0.000850452
7.59629	0.00461	0.000799088
7.62128	0.00456	0.000704209
7.64626	0.00447	0.000578831
7.67125	0.00437	0.000447042
7.69624	0.00426	0.000354997
7.72123	0.00417	0.000362294
7.74622	0.0041	0.000458969
7.7712	0.00407	0.000581917
7.79619	0.00407	0.000690346
7.82118	0.00411	0.000764228
7.84617	0.00418	0.000793812
7.87115	0.00429	0.000775911
7.89614	0.00442	0.000712877
7.92113	0.00458	0.00061275
7.94612	0.00475	0.000491033
7.97111	0.00492	0.000376896
7.99609	0.00509	0.000323062
