# Supplementary material for: Defect engineering on V2O3 cathode for long-cycling aqueous zinc metal batteries
Source: Nat Commun. 2021 Nov 25;12:6878. doi: 10.1038/s41467-021-27203-w (PMC8617200; doi:10.1038/s41467-021-27203-w)
Supplement: Supplementary file 3 — Source data [file 41467_2021_27203_MOESM3_ESM.zip › Source-Data/Figure S8.xlsx]

## Sheet: Sheet1
XRD	q	Yobs	Ycal	Yobs-Ycal	Posr			NPD	q	Yobs	Ycal	Yobs-Ycal	Posr
	X	Y	Y	Y		Y			X	Y	Y	Y		Y
	1.30122	88.3	72.8398	-599.609	1.71662	-1320			12.5602	0.38158	0.36869	-0.21832	12.5436	-0.9
	1.30262	100.8	72.7939	-587.063	1.71662	-1320			12.5502	0.39589	0.37993	-0.21525	12.5385	-0.9
	1.30403	74.2	72.7481	-613.617	2.31532	-1320			12.5401	0.41048	0.39184	-0.21258	12.5372	-0.9
	1.30543	80	72.7023	-607.771	2.31532	-1320			12.5301	0.43013	0.40218	-0.20326	12.5131	-0.9
	1.30684	85.8	72.6564	-601.925	2.53504	-1320			12.5201	0.42746	0.40852	-0.21227	12.5085	-0.9
	1.30824	75.8	72.6106	-611.879	2.53504	-1320			12.51	0.42421	0.40917	-0.21617	12.5085	-0.9
	1.30965	93.3	72.5647	-594.333	2.69106	-1320			12.5	0.41039	0.40422	-0.22504	12.5059	-0.9
	1.31105	87.5	72.5187	-600.087	2.69106	-1320			12.49	0.39239	0.39584	-0.23467	12.4504	-0.9
	1.31246	80	72.4728	-607.542	2.87	-1320			12.48	0.37886	0.38738	-0.23974	12.3925	-0.9
	1.31387	67.5	72.4269	-619.996	2.87	-1320			12.47	0.37914	0.38085	-0.23292	12.3847	-0.9
	1.31527	70	72.3809	-617.45	3.06157	-1320			12.4601	0.38325	0.37681	-0.22476	12.3723	-0.9
	1.31667	76.7	72.335	-610.704	3.06157	-1320			12.4501	0.37659	0.37457	-0.22919	12.2983	-0.9
	1.31808	82.5	72.289	-604.858	3.43324	-1320			12.4401	0.37071	0.37375	-0.23426	12.2983	-0.9
	1.31948	74.2	72.243	-613.112	3.43324	-1320			12.4302	0.37657	0.37506	-0.2297	12.291	-0.9
	1.32089	97.5	72.197	-589.766	3.69706	-1320			12.4202	0.38705	0.37977	-0.22393	12.291	-0.9
	1.32229	87.5	72.1509	-599.72	3.69706	-1320			12.4103	0.39961	0.38834	-0.21994	12.2874	-0.9
	1.3237	99.2	72.1049	-587.974	3.87511	-1320			12.4003	0.42036	0.39964	-0.21049	12.2848	-0.9
	1.3251	76.7	72.0588	-610.428	3.87511	-1320			12.3904	0.44315	0.41084	-0.19891	12.2808	-0.9
	1.32651	67.5	72.0127	-619.581	3.89822	-1320			12.3805	0.44714	0.41805	-0.20212	12.2576	-0.9
	1.32791	82.5	71.9667	-604.535	3.89822	-1320			12.3706	0.43192	0.41803	-0.21731	12.3239	-0.9
	1.32932	80	71.9206	-606.989	3.97487	-1320			12.3607	0.41829	0.41047	-0.2234	12.2463	-0.9
	1.33072	73.3	71.8744	-613.643	3.97487	-1320			12.3508	0.40776	0.39873	-0.22218	12.2795	-0.9
	1.33213	90.8	71.8283	-596.097	4.26774	-1320			12.3409	0.39151	0.38744	-0.22714	12.1951	-0.9
	1.33353	70	71.7821	-616.851	4.26774	-1320			12.331	0.38704	0.38002	-0.22419	12.1882	-0.9
	1.33494	90	71.736	-596.805	4.39082	-1320			12.3212	0.39457	0.37774	-0.21438	12.1291	-0.9
	1.33634	87.5	71.6898	-599.259	4.39082	-1320			12.3113	0.40291	0.37976	-0.20807	12.1951	-0.9
	1.33774	88.3	71.6436	-598.412	4.47482	-1320			12.3014	0.41277	0.38394	-0.20237	12.119	-0.9
	1.33915	88.3	71.5974	-598.366	4.47482	-1320			12.2916	0.41662	0.38752	-0.20212	12.1137	-0.9
	1.34055	75.8	71.5512	-610.82	4.63065	-1320			12.2818	0.40351	0.38835	-0.21605	12.169	-0.9
	1.34196	73.3	71.5049	-613.274	4.63065	-1320			12.2719	0.38936	0.386	-0.22785	12.0577	-0.9
	1.34336	73.3	71.4587	-613.227	4.71787	-1320			12.2621	0.38028	0.38189	-0.23283	12.1058	-0.9
	1.34477	82.5	71.4124	-603.981	4.71787	-1320			12.2523	0.37329	0.37814	-0.23606	12.0231	-0.9
	1.34617	63.3	71.3662	-623.135	4.7666	-1320			12.2425	0.37605	0.37675	-0.23192	12.0163	-0.9
	1.34757	87.5	71.3199	-598.889	4.7666	-1320			12.2327	0.38695	0.37914	-0.22341	12.0137	-0.9
	1.34898	79.2	71.2736	-607.142	4.98517	-1320			12.2229	0.39436	0.38579	-0.22265	11.9885	-0.9
	1.35038	78.3	71.2272	-607.996	4.98517	-1320			12.2131	0.40103	0.39597	-0.22615	11.9837	-0.9
	1.35179	87.5	71.1809	-598.75	5.07008	-1320			12.2033	0.41608	0.40742	-0.22255	11.981	-0.9
	1.35319	80.8	71.1346	-605.403	5.07008	-1320			12.1936	0.42643	0.41699	-0.22177	12.0163	-0.9
	1.35459	79.2	71.0882	-606.957	5.14986	-1320			12.1838	0.42917	0.42152	-0.22356	11.9287	-0.9
	1.356	71.7	71.0418	-614.411	5.14986	-1320			12.174	0.41558	0.41982	-0.23546	11.9287	-0.9
	1.3574	76.7	70.9955	-609.364	5.14986	-1320			12.1643	0.38973	0.41227	-0.25375	11.9246	-0.9
	1.35881	75	70.9491	-611.018	5.14986	-1320			12.1546	0.39062	0.40099	-0.24158	11.9246	-0.9
	1.36021	71.7	70.9026	-614.271	5.24558	-1320			12.1448	0.38076	0.38898	-0.23944	11.8626	-0.9
	1.36161	90.8	70.8562	-595.125	5.24558	-1320			12.1351	0.36962	0.37864	-0.24023	11.7882	-0.9
	1.36302	71.7	70.8098	-614.179	5.27914	-1320			12.1254	0.36497	0.371	-0.23724	11.8544	-0.9
	1.36442	68.3	70.7633	-617.532	5.27914	-1320			12.1157	0.36943	0.36609	-0.22787	11.8509	-0.9
	1.36582	75	70.7169	-610.786	5.29613	-1320			12.106	0.36859	0.36389	-0.22651	11.8455	-0.9
	1.36723	77.5	70.6704	-608.239	5.29613	-1320			12.0963	0.36956	0.36409	-0.22574	11.8985	-0.9
	1.36863	75.8	70.6239	-609.893	5.3528	-1320			12.0866	0.36899	0.36668	-0.2289	11.7216	-0.9
	1.37003	88.3	70.5774	-597.346	5.35581	-1320			12.077	0.37322	0.37112	-0.22911	11.7909	-0.9
	1.37144	86.7	70.5309	-598.9	5.3528	-1320			12.0673	0.38715	0.37659	-0.22065	11.7642	-0.9
	1.37284	60.8	70.4844	-624.753	5.35581	-1320			12.0576	0.39006	0.38211	-0.22326	11.7642	-0.9
	1.37424	65	70.4379	-620.507	5.38213	-1320			12.048	0.38851	0.38701	-0.22971	11.7528	-0.9
	1.37565	79.2	70.3913	-606.26	5.38213	-1320			12.0383	0.39292	0.39138	-0.22968	11.7431	-0.9
	1.37705	66.7	70.3448	-618.713	5.57372	-1320			12.0287	0.39847	0.3955	-0.22825	11.6947	-0.9
	1.37845	77.5	70.2982	-607.867	5.57372	-1320			12.0191	0.40517	0.39905	-0.22509	11.6947	-0.9
	1.37986	89.2	70.2516	-596.12	5.73383	-1320			12.0095	0.41137	0.40144	-0.22128	11.75	-0.9
	1.38126	70	70.205	-615.274	5.73999	-1320			11.9999	0.40655	0.40319	-0.22785	11.6504	-0.9
	1.38266	83.3	70.1584	-601.927	5.73383	-1320			11.9902	0.40019	0.40585	-0.23687	11.649	-0.9
	1.38407	83.3	70.1118	-601.881	5.73999	-1320			11.9806	0.41086	0.41178	-0.23213	11.6253	-0.9
	1.38547	70.8	70.0652	-614.334	5.92274	-1320			11.9711	0.4278	0.42349	-0.2269	11.6253	-0.9
	1.38687	70.8	70.0185	-614.287	5.92547	-1320			11.9615	0.44989	0.44247	-0.22379	11.617	-0.9
	1.38827	75.8	69.9719	-609.241	5.92274	-1320			11.9519	0.48502	0.46746	-0.21365	11.5872	-0.9
	1.38968	87.5	69.9252	-597.494	5.92547	-1320			11.9423	0.52029	0.49364	-0.20457	11.5152	-0.9
	1.39108	78.3	69.8786	-606.647	5.94926	-1320			11.9328	0.53551	0.51319	-0.20889	11.5766	-0.9
	1.39248	71.7	69.8319	-613.201	5.94926	-1320			11.9232	0.52605	0.51838	-0.22355	11.571	-0.9
	1.39389	70	69.7852	-614.854	6.12314	-1320			11.9137	0.50222	0.50696	-0.23595	11.5627	-0.9
	1.39529	73.3	69.7385	-611.507	6.12314	-1320			11.9041	0.4713	0.4843	-0.24422	11.5627	-0.9
	1.39669	80.8	69.6918	-603.961	6.14042	-1320			11.8946	0.44454	0.45867	-0.24534	11.4733	-0.9
	1.39809	70.8	69.645	-613.914	6.14042	-1320			11.8851	0.43275	0.43627	-0.23473	11.4691	-0.9
	1.3995	75	69.5983	-609.667	6.27181	-1320			11.8756	0.43233	0.42008	-0.21896	11.4677	-0.9
	1.4009	78.3	69.5516	-606.32	6.27181	-1320			11.8661	0.42134	0.40985	-0.21972	11.4663	-0.9
	1.4023	69.2	69.5048	-615.374	6.38139	-1320			11.8566	0.40612	0.40311	-0.22821	11.4399	-0.9
	1.4037	85.8	69.458	-598.727	6.39545	-1320			11.8471	0.39983	0.3977	-0.22908	11.4349	-0.9
	1.40511	75.8	69.4112	-608.68	6.38139	-1320			11.8376	0.39974	0.39329	-0.22476	11.3492	-0.9
	1.40651	55	69.3645	-629.433	6.39545	-1320			11.8281	0.392	0.39155	-0.23076	11.48	-0.9
	1.40791	80	69.3177	-604.386	6.44246	-1320			11.8187	0.39938	0.39449	-0.22632	11.3729	-0.9
	1.40931	81.7	69.2709	-602.64	6.44747	-1320			11.8092	0.41135	0.40303	-0.22289	11.3729	-0.9
	1.41072	77.5	69.2241	-606.793	6.44246	-1320			11.7998	0.41675	0.41634	-0.2308	11.3712	-0.9
	1.41212	63.3	69.1772	-620.946	6.44747	-1320			11.7903	0.43249	0.43166	-0.23039	11.3492	-0.9
	1.41352	75.8	69.1304	-608.399	6.48072	-1320			11.7809	0.44915	0.44509	-0.22715	11.1897	-0.9
	1.41492	67.5	69.0836	-616.652	6.48072	-1320			11.7714	0.45828	0.45282	-0.22575	11.184	-0.9
	1.41632	75.8	69.0367	-608.305	6.62716	-1320			11.762	0.46997	0.45182	-0.21306	11.2298	-0.9
	1.41773	70	68.9898	-614.059	6.62716	-1320			11.7526	0.44767	0.44139	-0.22493	11.1598	-0.9
	1.41913	65	68.943	-619.012	6.70708	-1320			11.7432	0.40848	0.42456	-0.2473	11.1474	-0.9
	1.42053	73.3	68.8961	-610.665	6.70708	-1320			11.7338	0.39197	0.40615	-0.24539	11.184	-0.9
	1.42193	76.7	68.8492	-607.218	6.76237	-1320			11.7244	0.38793	0.3903	-0.23359	11.1316	-0.9
	1.42333	69.2	68.8023	-614.671	6.76237	-1320			11.715	0.38036	0.37976	-0.23061	11.1316	-0.9
	1.42473	68.3	68.7554	-615.524	6.84072	-1320			11.7057	0.37087	0.37591	-0.23625	11.0912	-0.9
	1.42614	73.3	68.7085	-610.477	6.84072	-1320			11.6963	0.36774	0.37942	-0.2429	11.0186	-0.9
	1.42754	64.2	68.6616	-619.53	6.84072	-1320			11.6869	0.37931	0.39078	-0.24269	11.0075	-0.9
	1.42894	81.7	68.6146	-601.983	6.86648	-1320			11.6776	0.40769	0.41007	-0.2336	11.0587	-0.9
	1.43034	66.7	68.5677	-616.936	6.84072	-1320			11.6682	0.44411	0.4365	-0.2236	11.05	-0.9
	1.43174	60	68.5207	-623.589	6.86648	-1320			11.6589	0.47087	0.46747	-0.22781	11.0113	-0.9
	1.43314	63.3	68.4738	-620.242	6.9256	-1320			11.6495	0.49475	0.49818	-0.23464	10.8943	-0.9
	1.43455	61.7	68.4268	-621.796	6.92793	-1320			11.6402	0.51661	0.52295	-0.23756	10.9141	-0.9
	1.43595	67.5	68.3798	-615.949	6.9256	-1320			11.6309	0.53313	0.53745	-0.23553	10.8681	-0.9
	1.43735	64.2	68.3328	-619.202	6.92793	-1320			11.6216	0.51784	0.53936	-0.25273	10.8583	-0.9
	1.43875	63.3	68.2858	-620.055	6.94597	-1320			11.6123	0.49794	0.53086	-0.26413	10.8554	-0.9
	1.44015	73.3	68.2388	-610.008	6.94597	-1320			11.603	0.49981	0.51895	-0.25035	10.8554	-0.9
	1.44155	61.7	68.1918	-621.561	6.94597	-1320			11.5937	0.5032	0.51107	-0.23909	10.7898	-0.9
	1.44295	72.5	68.1448	-610.714	6.94597	-1320			11.5844	0.50527	0.50991	-0.23585	10.7913	-0.9
	1.44436	62.5	68.0978	-620.667	6.99938	-1320			11.5752	0.51377	0.51196	-0.2294	10.7155	-0.9
	1.44576	68.3	68.0508	-614.82	6.99938	-1320			11.5659	0.5106	0.51012	-0.23073	10.7116	-0.9
	1.44716	68.3	68.0037	-614.772	7.11039	-1320			11.5566	0.4954	0.49815	-0.23396	10.7643	-0.9
	1.44856	68.3	67.9567	-614.725	7.11039	-1320			11.5474	0.47283	0.47616	-0.23454	10.7056	-0.9
	1.44996	70.8	67.9096	-612.178	7.18942	-1320			11.5382	0.43422	0.45033	-0.24733	10.6966	-0.9
	1.45136	75.8	67.8626	-607.131	7.18942	-1320			11.5289	0.41294	0.4275	-0.24577	10.6071	-0.9
	1.45276	68.3	67.8155	-614.584	--	--			11.5197	0.40082	0.41188	-0.24227	10.5938	-0.9
	1.45416	62.5	67.7685	-620.337	--	--			11.5105	0.40359	0.40457	-0.23219	10.5923	-0.9
	1.45556	60.8	67.7214	-621.99	--	--			11.5013	0.41009	0.40474	-0.22587	10.6452	-0.9
	1.45696	65	67.6743	-617.743	--	--			11.4921	0.4139	0.41063	-0.22794	10.6422	-0.9
	1.45836	67.5	67.6272	-615.196	--	--			11.4829	0.41497	0.41978	-0.23602	10.5637	-0.9
	1.45976	79.2	67.5801	-603.449	--	--			11.4737	0.43318	0.42931	-0.22734	10.5583	-0.9
	1.46117	67.5	67.533	-615.102	--	--			11.4645	0.46674	0.43662	-0.20109	10.6071	-0.9
	1.46257	72.5	67.4859	-610.055	--	--			11.4553	0.46546	0.44013	-0.20589	10.5999	-0.9
	1.46397	64.2	67.4387	-618.307	--	--			11.4461	0.44884	0.43907	-0.22144	10.4958	-0.9
	1.46537	57.5	67.3916	-624.96	--	--			11.437	0.43783	0.43334	-0.22672	10.4958	-0.9
	1.46677	75.8	67.3445	-606.613	--	--			11.4278	0.41249	0.4235	-0.24221	10.4912	-0.9
	1.46817	70.8	67.2973	-611.566	--	--			11.4187	0.39687	0.4129	-0.24724	10.4878	-0.9
	1.46957	60.8	67.2502	-621.519	--	--			11.4095	0.40039	0.40614	-0.23696	10.4011	-0.9
	1.47097	54.2	67.203	-628.072	--	--			11.4004	0.41078	0.40675	-0.22718	10.4011	-0.9
	1.47237	70	67.1559	-612.225	--	--			11.3913	0.43031	0.41595	-0.21685	10.4073	-0.9
	1.47377	69.2	67.1087	-612.977	--	--			11.3822	0.43577	0.43202	-0.22746	10.2997	-0.9
	1.47517	62.5	67.0615	-619.63	--	--			11.3731	0.45053	0.45068	-0.23136	10.2997	-0.9
	1.47657	65.8	67.0144	-616.283	--	--			11.364	0.46881	0.46608	-0.22848	10.2923	-0.9
	1.47797	66.7	66.9672	-615.336	--	--			11.3549	0.47128	0.47267	-0.2326	10.2876	-0.9
	1.47937	50.8	66.92	-631.189	--	--			11.3458	0.46333	0.46671	-0.23459	10.2844	-0.9
	1.48077	72.5	66.8728	-609.442	--	--			11.3367	0.4413	0.44882	-0.23873	10.2844	-0.9
	1.48217	70	66.8256	-611.894	--	--			11.3276	0.40871	0.42464	-0.24714	10.2551	-0.9
	1.48357	71.7	66.7784	-610.147	--	--			11.3186	0.38563	0.40055	-0.24613	10.2494	-0.9
	1.48497	70	66.7312	-611.8	--	--			11.3095	0.36788	0.38086	-0.24419	10.2463	-0.9
	1.48637	60.8	66.684	-620.953	--	--			11.3004	0.36022	0.36705	-0.23804	10.229	-0.9
	1.48777	56.7	66.6368	-625.006	--	--			11.2914	0.36068	0.35868	-0.22922	10.1784	-0.9
	1.48917	57.5	66.5896	-624.158	--	--			11.2824	0.35776	0.35443	-0.22788	10.1402	-0.9
	1.49057	69.2	66.5423	-612.411	--	--			11.2733	0.35269	0.35297	-0.23149	10.1538	-0.9
	1.49197	71.7	66.4951	-609.864	--	--			11.2643	0.34755	0.35337	-0.23703	10.098	-0.9
	1.49337	62.5	66.4479	-619.017	--	--			11.2553	0.34453	0.35508	-0.24176	10.0233	-0.9
	1.49477	60.8	66.4006	-620.669	--	--			11.2463	0.35378	0.35805	-0.23548	10.0201	-0.9
	1.49617	67.5	66.3534	-613.922	--	--			11.2373	0.35871	0.36235	-0.23485	9.94165	-0.9
	1.49757	56.7	66.3062	-624.675	--	--			11.2283	0.35899	0.36827	-0.24049	9.99187	-0.9
	1.49897	64.2	66.2589	-617.128	--	--			11.2193	0.36472	0.37617	-0.24267	9.99187	-0.9
	1.50036	71.7	66.2116	-609.58	--	--			11.2103	0.38106	0.38648	-0.23663	9.97519	-0.9
	1.50176	53.3	66.1644	-627.933	--	--			11.2014	0.40223	0.39917	-0.22814	9.97034	-0.9
	1.50316	65	66.1171	-616.186	--	--			11.1924	0.41643	0.41345	-0.22823	9.96872	-0.9
	1.50456	68.3	66.0699	-612.839	--	--			11.1834	0.42121	0.42844	-0.23844	9.85602	-0.9
	1.50596	62.5	66.0226	-618.591	--	--			11.1745	0.43721	0.44318	-0.23718	9.77035	-0.9
	1.50736	57.5	65.9753	-623.544	--	--			11.1655	0.45902	0.45806	-0.23025	9.76374	-0.9
	1.50876	61.7	65.928	-619.297	--	--			11.1566	0.47616	0.47299	-0.22804	9.75391	-0.9
	1.51016	58.3	65.8807	-622.649	--	--			11.1477	0.47857	0.4866	-0.23924	9.69413	-0.9
	1.51156	54.2	65.8334	-626.702	--	--			11.1388	0.47616	0.49719	-0.25224	9.59862	-0.9
	1.51296	56.7	65.7862	-624.155	--	--			11.1298	0.48931	0.50305	-0.24496	9.64268	-0.9
	1.51436	65	65.7389	-615.808	--	--			11.1209	0.5078	0.50422	-0.22763	9.63933	-0.9
	1.51575	58.3	65.6916	-622.46	--	--			11.112	0.50582	0.50305	-0.22844	9.60798	-0.9
	1.51715	65	65.6443	-615.713	--	--			11.1031	0.49099	0.50127	-0.24149	9.60198	-0.9
	1.51855	66.7	65.597	-613.966	--	--			11.0943	0.48163	0.49759	-0.24717	9.49981	-0.9
	1.51995	61.7	65.5496	-618.918	--	--			11.0854	0.46989	0.48937	-0.2507	9.52813	-0.9
	1.52135	75.8	65.5023	-604.771	--	--			11.0765	0.46309	0.4765	-0.24462	9.52813	-0.9
	1.52275	47.5	65.455	-633.024	--	--			11.0676	0.45553	0.46174	-0.23743	9.52612	-0.9
	1.52415	60.8	65.4077	-619.676	--	--			11.0588	0.43924	0.44778	-0.23975	9.49981	-0.9
	1.52555	70	65.3604	-610.429	--	--			11.0499	0.4316	0.43577	-0.23538	9.53321	-0.9
	1.52694	67.5	65.3131	-612.882	--	--			11.0411	0.4207	0.42638	-0.23689	9.44013	-0.9
	1.52834	67.5	65.2657	-612.834	--	--			11.0322	0.408	0.41982	-0.24304	9.43574	-0.9
	1.52974	63.3	65.2184	-616.987	--	--			11.0234	0.40118	0.41515	-0.24518	9.36026	-0.9
	1.53114	62.5	65.1711	-617.74	--	--			11.0146	0.40217	0.41015	-0.2392	9.30175	-0.9
	1.53254	63.3	65.1238	-616.893	--	--			11.0058	0.39093	0.40254	-0.24283	9.23872	-0.9
	1.53394	69.2	65.0764	-610.945	--	--			10.997	0.37865	0.39226	-0.24483	9.27273	-0.9
	1.53533	62.5	65.0291	-617.598	--	--			10.9882	0.36696	0.38131	-0.24556	9.31692	-0.9
	1.53673	53.3	64.9818	-626.751	--	--			10.9794	0.35789	0.37223	-0.24554	9.2613	-0.9
	1.53813	65	64.9344	-615.003	--	--			10.9706	0.34182	0.36713	-0.25651	9.23872	-0.9
	1.53953	60.8	64.8871	-619.156	--	--			10.9618	0.34278	0.36739	-0.25583	9.18086	-0.9
	1.54093	72.5	64.8397	-607.408	--	--			10.953	0.35827	0.37365	-0.24659	9.18998	-0.9
	1.54232	52.5	64.7924	-627.361	--	--			10.9443	0.37793	0.38559	-0.23887	9.18998	-0.9
	1.54372	65	64.7451	-614.814	--	--			10.9355	0.38603	0.40165	-0.24682	9.18471	-0.9
	1.54512	55.8	64.6977	-623.966	--	--			10.9268	0.40202	0.41898	-0.24817	9.18471	-0.9
	1.54652	60	64.6504	-619.719	--	--			10.918	0.43015	0.43392	-0.23498	9.18262	-0.9
	1.54792	61.7	64.603	-617.972	--	--			10.9093	0.43471	0.4432	-0.2397	9.14021	-0.9
	1.54931	66.7	64.5557	-612.924	--	--			10.9006	0.42661	0.4462	-0.2508	9.08883	-0.9
	1.55071	70	64.5083	-609.577	--	--			10.8918	0.42116	0.44475	-0.2548	9.08173	-0.9
	1.55211	60.8	64.461	-618.73	--	--			10.8831	0.41178	0.44135	-0.26078	8.95144	-0.9
	1.55351	75	64.4136	-604.482	--	--			10.8744	0.41407	0.43747	-0.25462	8.94964	-0.9
	1.5549	47.5	64.3663	-631.935	--	--			10.8657	0.41764	0.43273	-0.24631	8.94784	-0.9
	1.5563	52.5	64.3189	-626.888	--	--			10.857	0.4043	0.42542	-0.25232	8.91405	-0.9
	1.5577	49.2	64.2716	-630.14	--	--			10.8483	0.38942	0.41512	-0.2569	8.90759	-0.9
	1.5591	60	64.2242	-619.293	--	--			10.8396	0.38357	0.40365	-0.25129	8.90397	-0.9
	1.56049	66.7	64.1768	-612.546	--	--			10.831	0.37855	0.39448	-0.24714	8.78163	-0.9
	1.56189	65.8	64.1295	-613.398	--	--			10.8223	0.37726	0.39024	-0.24419	8.73288	-0.9
	1.56329	60	64.0821	-619.151	--	--			10.8136	0.3843	0.39158	-0.23849	8.64274	-0.9
	1.56469	45	64.0348	-634.104	--	--			10.805	0.39104	0.39707	-0.23724	8.59955	-0.9
	1.56608	47.5	63.9874	-631.556	--	--			10.7963	0.40282	0.40375	-0.23215	8.58498	-0.9
	1.56748	51.7	63.94	-627.309	--	--			10.7877	0.41809	0.40832	-0.22144	8.5831	-0.9
	1.56888	50.8	63.8927	-628.161	--	--			10.7791	0.41763	0.40873	-0.22232	8.60999	-0.9
	1.57027	65	63.8453	-613.914	--	--			10.7704	0.39082	0.40573	-0.24612	8.59955	-0.9
	1.57167	65.8	63.798	-613.067	--	--			10.7618	0.37981	0.40139	-0.2528	8.55165	-0.9
	1.57307	58.3	63.7506	-620.519	--	--			10.7532	0.38845	0.39876	-0.24152	8.53547	-0.9
	1.57446	60	63.7033	-618.772	--	--			10.7446	0.38528	0.40129	-0.24722	8.45195	-0.9
	1.57586	63.3	63.6559	-615.425	--	--			10.736	0.39617	0.41143	-0.24648	8.46185	-0.9
	1.57726	55.8	63.6086	-622.877	--	--			10.7274	0.42747	0.42893	-0.23267	8.4242	-0.9
	1.57865	60.8	63.5612	-617.83	--	--			10.7188	0.45959	0.45019	-0.22181	8.35684	-0.9
	1.58005	65.8	63.5138	-612.783	--	--			10.7102	0.47969	0.4689	-0.22042	8.34416	-0.9
	1.58145	50.8	63.4665	-627.735	--	--			10.7017	0.48537	0.47789	-0.22373	8.20217	-0.9
	1.58284	62.5	63.4191	-615.988	--	--			10.6931	0.47515	0.4728	-0.22886	8.19823	-0.9
	1.58424	55	63.3718	-623.441	--	--			10.6845	0.44848	0.45501	-0.23774	8.16134	-0.9
	1.58564	57.5	63.3244	-620.893	--	--			10.676	0.4151	0.43155	-0.24766	8.15429	-0.9
	1.58703	58.3	63.2771	-620.046	--	--			10.6675	0.38511	0.40995	-0.25605	8.15033	-0.9
	1.58843	48.3	63.2297	-629.998	--	--			10.6589	0.37547	0.39562	-0.25136	8.06481	-0.9
	1.58983	59.2	63.1824	-619.051	--	--			10.6504	0.37171	0.39017	-0.24967	8.07319	-0.9
	1.59122	61.7	63.135	-616.504	--	--			10.6419	0.38824	0.39297	-0.23595	8.06719	-0.9
	1.59262	51.7	63.0877	-626.456	--	--			10.6334	0.41157	0.40214	-0.22179	8.06281	-0.9
	1.59402	59.2	63.0403	-618.909	--	--			10.6248	0.43187	0.41516	-0.2145	7.94975	-0.9
	1.59541	56.7	62.993	-621.362	--	--			10.6163	0.45186	0.42874	-0.20809	7.86411	-0.9
	1.59681	55.8	62.9457	-622.214	--	--			10.6078	0.44988	0.43896	-0.2203	7.82809	-0.9
	1.5982	55.8	62.8983	-622.167	--	--			10.5993	0.44819	0.44276	-0.22578	7.82809	-0.9
	1.5996	66.7	62.851	-611.22	--	--			10.5909	0.44006	0.4398	-0.23096	7.79851	-0.9
	1.601	50	62.8037	-627.872	--	--			10.5824	0.43077	0.43214	-0.23258	7.79645	-0.9
	1.60239	62.5	62.7563	-615.325	--	--			10.5739	0.41402	0.42225	-0.23944	7.75765	-0.9
	1.60379	61.7	62.709	-616.078	--	--			10.5655	0.40058	0.41161	-0.24224	7.75022	-0.9
	1.60518	55	62.6617	-622.73	--	--			10.557	0.38615	0.40094	-0.246	7.72323	-0.9
	1.60658	61.7	62.6143	-615.983	--	--			10.5486	0.38218	0.39189	-0.24092	7.60512	-0.9
	1.60798	58.3	62.567	-619.336	--	--			10.5401	0.38523	0.38698	-0.23297	7.53473	-0.9
	1.60937	65	62.5197	-612.588	--	--			10.5317	0.37848	0.38837	-0.2411	7.37717	-0.9
	1.61077	65.8	62.4724	-611.741	--	--			10.5233	0.38178	0.39623	-0.24566	7.37499	-0.9
	1.61216	71.7	62.425	-605.794	--	--			10.5148	0.40827	0.40853	-0.23148	7.3728	-0.9
	1.61356	70.8	62.3777	-606.646	--	--			10.5064	0.43332	0.42109	-0.21898	7.39412	-0.9
	1.61495	55	62.3304	-622.399	--	--			10.498	0.43866	0.42858	-0.22113	7.3195	-0.9
	1.61635	55	62.2831	-622.352	--	--			10.4896	0.42111	0.42675	-0.23686	7.3239	-0.9
	1.61774	55.8	62.2358	-621.505	--	--			10.4812	0.38759	0.41559	-0.2592	7.22681	-0.9
	1.61914	55.8	62.1885	-621.457	--	--			10.4728	0.37301	0.39931	-0.25751	7.22681	-0.9
	1.62053	66.7	62.1412	-610.51	--	--			10.4644	0.36572	0.38331	-0.24881	7.22415	-0.9
	1.62193	54.2	62.0939	-622.963	--	--			10.4561	0.36033	0.37167	-0.24255	7.18942	-0.9
	1.62332	57.5	62.0466	-619.615	--	--			10.4477	0.35326	0.36608	-0.24404	7.11039	-0.9
	1.62472	53.3	61.9993	-623.768	--	--			10.4393	0.36006	0.36682	-0.23797	6.99938	-0.9
	1.62611	61.7	61.952	-615.321	--	--			10.431	0.36712	0.37294	-0.23703	6.92793	-0.9
	1.62751	62.5	61.9047	-614.473	--	--			10.4226	0.38302	0.38214	-0.23033	6.9256	-0.9
	1.6289	60	61.8575	-616.926	--	--			10.4143	0.397	0.39136	-0.22557	6.94597	-0.9
	1.6303	61.7	61.8102	-615.179	--	--			10.406	0.40307	0.39711	-0.22524	6.94597	-0.9
	1.63169	67.5	61.7629	-609.332	--	--			10.3976	0.39617	0.39669	-0.23174	6.86648	-0.9
	1.63309	65.8	61.7156	-610.984	--	--			10.3893	0.38453	0.38998	-0.23666	6.84072	-0.9
	1.63448	52.5	64.3425	-626.911	--	--			10.381	0.37781	0.37981	-0.23321	6.84072	-0.9
	1.63588	60.8	64.3926	-618.661	--	--			10.3727	0.37416	0.36989	-0.22694	6.76237	-0.9
	1.63727	52.5	64.4481	-627.017	--	--			10.3644	0.36489	0.36306	-0.22939	6.70708	-0.9
	1.63867	47.5	65.8407	-633.409	--	--			10.3561	0.35961	0.36138	-0.23298	6.62716	-0.9
	1.64006	60.8	65.9567	-620.225	--	--			10.3478	0.36194	0.36637	-0.23564	6.48072	-0.9
	1.64146	54.2	66.0822	-626.951	--	--			10.3395	0.37208	0.37922	-0.23835	6.44747	-0.9
	1.64285	53.3	66.2179	-627.987	--	--			10.3313	0.39317	0.40048	-0.23852	6.44246	-0.9
	1.64425	72.5	66.3646	-608.933	--	--			10.323	0.43405	0.42888	-0.22604	6.39545	-0.9
	1.64564	59.2	66.5233	-622.392	--	--			10.3147	0.46824	0.46059	-0.22356	6.38139	-0.9
	1.64704	63.3	66.6949	-618.464	--	--			10.3065	0.48577	0.48914	-0.23458	6.27181	-0.9
	1.64843	65	66.8806	-616.949	--	--			10.2982	0.50978	0.50696	-0.2284	6.14042	-0.9
	1.64982	63.3	67.0816	-618.85	--	--			10.29	0.50027	0.50959	-0.24053	6.12314	-0.9
	1.65122	46.7	67.2992	-635.668	--	--			10.2818	0.48508	0.49901	-0.24514	5.94926	-0.9
	1.65261	53.3	67.535	-629.304	--	--			10.2735	0.4788	0.48202	-0.23443	5.92274	-0.9
	1.65401	70	67.7907	-612.859	--	--			10.2653	0.46329	0.46672	-0.23464	5.92547	-0.9
	1.6554	60	68.0682	-623.137	--	--			10.2571	0.45835	0.45756	-0.23042	5.73383	-0.9
	1.65679	64.2	68.3696	-619.238	--	--			10.2489	0.4557	0.45417	-0.22968	5.73999	-0.9
	1.65819	70	68.6974	-613.766	--	--			10.2407	0.4613	0.45267	-0.22258	5.57372	-0.9
	1.65958	78.3	69.0543	-605.823	--	--			10.2325	0.45383	0.44805	-0.22543	5.38213	-0.9
	1.66098	60.8	69.4435	-623.712	--	--			10.2243	0.43512	0.43664	-0.23272	5.35581	-0.9
	1.66237	54.2	69.8684	-630.737	--	--			10.2161	0.41635	0.41872	-0.23358	5.3528	-0.9
	1.66376	73.3	70.333	-612.102	--	--			10.2079	0.39693	0.39837	-0.23265	5.27914	-0.9
	1.66516	75	70.8421	-610.911	--	--			10.1998	0.37705	0.38	-0.23415	5.29613	-0.9
	1.66655	71.7	71.4008	-614.77	--	--			10.1916	0.36941	0.36626	-0.22806	5.24558	-0.9
	1.66794	62.5	72.0153	-624.584	--	--			10.1835	0.36779	0.35757	-0.22099	5.14986	-0.9
	1.66934	67.5	72.6927	-620.261	--	--			10.1753	0.36169	0.35323	-0.22275	5.14986	-0.9
	1.67073	69.2	73.4413	-619.31	--	--			10.1672	0.36501	0.35202	-0.21822	5.07008	-0.9
	1.67212	65.8	74.2708	-623.539	--	--			10.159	0.36005	0.35259	-0.22375	4.98517	-0.9
	1.67352	58.3	75.1925	-631.961	--	--			10.1509	0.35616	0.35392	-0.22898	4.7666	-0.9
	1.67491	78.3	76.22	-612.989	--	--			10.1428	0.35433	0.35508	-0.23197	4.71787	-0.9
	1.6763	82.5	77.3694	-609.938	--	--			10.1347	0.35685	0.35548	-0.22985	4.63065	-0.9
	1.6777	60.8	78.6599	-632.929	--	--			10.1265	0.35886	0.35523	-0.22758	4.47482	-0.9
	1.67909	90	80.1148	-605.184	--	--			10.1184	0.35328	0.35477	-0.2327	4.39082	-0.9
	1.68048	70.8	81.7624	-626.031	--	--			10.1103	0.36081	0.35434	-0.22474	4.26774	-0.9
	1.68188	79.2	83.6375	-619.506	--	--			10.1022	0.36172	0.3538	-0.22329	3.97487	-0.9
	1.68327	82.5	85.7832	-618.352	--	--			10.0942	0.35343	0.35285	-0.23063	3.89822	-0.9
	1.68466	88.3	88.2532	-615.022	--	--			10.0861	0.35705	0.3516	-0.22576	3.87511	-0.9
	1.68606	89.2	91.1156	-616.984	--	--			10.078	0.35531	0.35089	-0.22679	3.69706	-0.9
	1.68745	89.2	94.4576	-620.326	--	--			10.07	0.33989	0.3518	-0.24313	3.43324	-0.9
	1.68884	97.5	98.3924	-615.961	--	--			10.0619	0.34389	0.35587	-0.24319	3.06157	-0.9
	1.69023	111.7	103.069	-606.438	--	--			10.0539	0.36084	0.36446	-0.23484	2.87	-0.9
	1.69163	128.3	108.691	-595.46	--	--			10.0458	0.37782	0.37891	-0.2323	2.69106	-0.9
	1.69302	143.3	115.547	-587.316	--	--			10.0378	0.40477	0.4002	-0.22664	2.53504	-0.9
	1.69441	172.5	124.106	-566.675	--	--			10.0297	0.44694	0.42833	-0.2126	2.31532	-0.9
	1.6958	194.2	135.286	-556.155	--	--			10.0217	0.48295	0.46157	-0.20984	1.71662	-0.9
	1.6972	214.2	151.146	-552.014	--	--			10.0137	0.50441	0.49622	-0.22303	--	--
	1.69859	286.7	176.274	-504.643	--	--			10.0057	0.52991	0.52717	-0.22847	--	--
	1.69998	337.5	219.679	-497.248	--	--			9.99767	0.53053	0.54775	-0.24844	--	--
	1.70137	450	296.105	-461.174	--	--			9.98967	0.51757	0.55081	-0.26445	--	--
	1.70277	554.2	425.605	-486.474	--	--			9.98167	0.50799	0.53408	-0.2573	--	--
	1.70416	680.8	631.232	-565.501	--	--			9.97368	0.48806	0.50365	-0.2468	--	--
	1.70555	897.5	933.24	-650.808	--	--			9.9657	0.4554	0.46787	-0.24369	--	--
	1.70694	1227.5	1340.33	-727.9	--	--			9.95773	0.41432	0.43371	-0.2506	--	--
	1.70834	1677.5	1856.68	-794.248	--	--			9.94976	0.38798	0.40541	-0.24864	--	--
	1.70973	2163.3	2468.14	-919.908	--	--			9.9418	0.38348	0.38411	-0.23185	--	--
	1.71112	2866.7	3086.05	-834.415	--	--			9.93384	0.37952	0.36887	-0.22057	--	--
	1.71251	3623.3	3612.16	-603.925	--	--			9.92589	0.36312	0.3583	-0.22639	--	--
	1.7139	4240.8	4007.75	-382.017	--	--			9.91795	0.36199	0.35134	-0.22056	--	--
	1.71529	4577.5	4163.18	-200.745	--	--			9.91001	0.34814	0.34693	-0.23	--	--
	1.71669	4255.8	3952.58	-311.853	--	--			9.90208	0.34155	0.34465	-0.23432	--	--
	1.71808	3742.5	3429.98	-302.548	--	--			9.89416	0.34274	0.34395	-0.23241	--	--
	1.71947	2978.3	2767.76	-404.524	--	--			9.88624	0.342	0.3447	-0.23391	--	--
	1.72086	2155.8	2081.95	-541.216	--	--			9.87833	0.33872	0.3463	-0.2388	--	--
	1.72225	1447.5	1450.87	-618.443	--	--			9.87043	0.33824	0.34827	-0.24124	--	--
	1.72364	937.5	948.165	-625.734	--	--			9.86253	0.3438	0.34978	-0.23719	--	--
	1.72504	514.2	599.52	-700.389	--	--			9.85464	0.3475	0.35014	-0.23385	--	--
	1.72643	304.2	385.082	-695.951	--	--			9.84675	0.34664	0.34914	-0.23372	--	--
	1.72782	220	265.812	-660.88	--	--			9.83887	0.34902	0.34733	-0.22952	--	--
	1.72921	175.8	203.039	-642.308	--	--			9.831	0.35753	0.34569	-0.21937	--	--
	1.7306	150.8	169.06	-633.329	--	--			9.82313	0.35985	0.34523	-0.2166	--	--
	1.73199	151.7	148.454	-611.823	--	--			9.81527	0.3544	0.3474	-0.22421	--	--
	1.73338	119.2	134.178	-630.046	--	--			9.80742	0.35299	0.35382	-0.23204	--	--
	1.73477	106.7	123.35	-631.719	--	--			9.79957	0.37014	0.36667	-0.22774	--	--
	1.73617	105.8	114.751	-624.02	--	--			9.79173	0.38927	0.38786	-0.2298	--	--
	1.73756	89.2	107.758	-633.627	--	--			9.78389	0.42062	0.41769	-0.22828	--	--
	1.73895	76.7	101.982	-640.351	--	--			9.77606	0.44225	0.45321	-0.24217	--	--
	1.74034	82.5	97.1525	-629.721	--	--			9.76824	0.47677	0.48753	-0.24198	--	--
	1.74173	68.3	93.0698	-639.839	--	--			9.76042	0.50697	0.51096	-0.2352	--	--
	1.74312	76.7	89.5858	-627.955	--	--			9.75261	0.5323	0.5147	-0.21361	--	--
	1.74451	84.2	86.5871	-617.456	--	--			9.74481	0.49854	0.49688	-0.22955	--	--
	1.7459	65.8	83.986	-633.255	--	--			9.73701	0.44655	0.46541	-0.25006	--	--
	1.74729	79.2	81.7139	-617.583	--	--			9.72922	0.42073	0.43181	-0.24229	--	--
	1.74868	80	79.7163	-614.785	--	--			9.72143	0.39308	0.40448	-0.24261	--	--
	1.75007	85	77.9498	-608.019	--	--			9.71366	0.38516	0.38664	-0.23269	--	--
	1.75146	70	76.3791	-621.448	--	--			9.70588	0.38918	0.37714	-0.21917	--	--
	1.75285	72.5	74.9754	-617.544	--	--			9.69812	0.39171	0.3726	-0.2121	--	--
	1.75424	70	73.7151	-618.784	--	--			9.69036	0.38843	0.36953	-0.21231	--	--
	1.75563	59.2	72.5787	-628.447	--	--			9.6826	0.38036	0.36644	-0.21729	--	--
	1.75703	61.7	71.5498	-624.919	--	--			9.67485	0.36669	0.36366	-0.22818	--	--
	1.75842	74.2	70.6146	-611.483	--	--			9.66711	0.36706	0.36263	-0.22677	--	--
	1.75981	71.7	69.7616	-613.13	--	--			9.65938	0.3577	0.36381	-0.23732	--	--
	1.7612	69.2	68.981	-614.85	--	--			9.65165	0.34918	0.36745	-0.24949	--	--
	1.76259	66.7	68.2642	-616.633	--	--			9.64392	0.35624	0.37317	-0.24814	--	--
	1.76398	61.7	67.6041	-620.973	--	--			9.63621	0.38037	0.3805	-0.23134	--	--
	1.76537	67.5	66.9944	-614.563	--	--			9.6285	0.3963	0.38906	-0.22398	--	--
	1.76676	60	66.4298	-621.499	--	--			9.62079	0.4023	0.3985	-0.22741	--	--
	1.76814	68.3	65.9056	-612.674	--	--			9.6131	0.40167	0.40726	-0.23681	--	--
	1.76953	65.8	65.4177	-614.686	--	--			9.6054	0.41458	0.41265	-0.22927	--	--
	1.77092	68.3	64.9624	-611.731	--	--			9.59772	0.41161	0.41226	-0.23186	--	--
	1.77231	50.8	64.5366	-628.805	--	--			9.59004	0.41064	0.40654	-0.22711	--	--
	1.7737	55	64.1377	-624.206	--	--			9.58236	0.40098	0.39999	-0.23022	--	--
	1.77509	70	63.763	-608.832	--	--			9.5747	0.3843	0.39854	-0.24546	--	--
	1.77648	54.2	63.4104	-624.279	--	--			9.56703	0.39896	0.40752	-0.23977	--	--
	1.77787	52.5	63.078	-625.647	--	--			9.55938	0.42681	0.43053	-0.23494	--	--
	1.77926	62.5	62.764	-615.333	--	--			9.55173	0.4576	0.4681	-0.24171	--	--
	1.78065	65.8	62.4669	-611.736	--	--			9.54409	0.49385	0.51743	-0.25479	--	--
	1.78204	65	62.1853	-612.254	--	--			9.53645	0.55986	0.57254	-0.24389	--	--
	1.78343	60	61.9179	-616.987	--	--			9.52882	0.61648	0.62503	-0.23976	--	--
	1.78482	77.5	61.6636	-599.232	--	--			9.52119	0.66165	0.66686	-0.23642	--	--
	1.78621	65	61.4215	-611.49	--	--			9.51357	0.68718	0.69289	-0.23692	--	--
	1.7876	49.2	61.1905	-627.059	--	--			9.50596	0.68826	0.69827	-0.24122	--	--
	1.78899	66.7	60.9698	-609.339	--	--			9.49836	0.66048	0.67607	-0.2468	--	--
	1.79037	65	60.7588	-610.828	--	--			9.49076	0.60999	0.62566	-0.24689	--	--
	1.79176	63.3	60.5566	-612.325	--	--			9.48316	0.56514	0.55899	-0.22506	--	--
	1.79315	71.7	57.7688	-601.138	--	--			9.47557	0.49643	0.49249	-0.22728	--	--
	1.79454	73.3	57.6708	-599.44	--	--			9.46799	0.43863	0.43767	-0.23025	--	--
	1.79593	75.8	57.5755	-596.844	--	--			9.46042	0.4174	0.39897	-0.21278	--	--
	1.79732	72.5	56.187	-598.756	--	--			9.45285	0.39087	0.37505	-0.21539	--	--
	1.79871	74.2	56.1407	-597.009	--	--			9.44528	0.37151	0.36182	-0.22152	--	--
	1.8001	63.3	56.0945	-607.863	--	--			9.43772	0.35376	0.35478	-0.23224	--	--
	1.80148	74.2	56.0482	-596.917	--	--			9.43017	0.35747	0.35064	-0.22439	--	--
	1.80287	72.5	56.002	-598.571	--	--			9.42263	0.35747	0.34774	-0.22148	--	--
	1.80426	71.7	55.9558	-599.325	--	--			9.41509	0.34464	0.34563	-0.2322	--	--
	1.80565	70.8	55.9096	-600.178	--	--			9.40755	0.33047	0.34441	-0.24515	--	--
	1.80704	78.3	55.8635	-592.632	--	--			9.40003	0.33833	0.34426	-0.23715	--	--
	1.80843	70.8	55.8173	-600.086	--	--			9.3925	0.3471	0.34544	-0.22955	--	--
	1.80981	80.8	55.7712	-590.04	--	--			9.38499	0.35847	0.34797	-0.22071	--	--
	1.8112	77.5	55.725	-593.294	--	--			9.37748	0.36741	0.35251	-0.21631	--	--
	1.81259	69.2	55.6789	-601.548	--	--			9.36998	0.367	0.3598	-0.22402	--	--
	1.81398	76.7	55.6328	-594.002	--	--			9.36248	0.38514	0.37136	-0.21743	--	--
	1.81537	73.3	55.5867	-597.355	--	--			9.35499	0.39226	0.38953	-0.22849	--	--
	1.81675	75	55.5406	-595.609	--	--			9.3475	0.41323	0.41634	-0.23432	--	--
	1.81814	62.5	55.4946	-608.063	--	--			9.34002	0.45903	0.45145	-0.22362	--	--
	1.81953	51.7	55.4485	-618.817	--	--			9.33255	0.50443	0.49005	-0.21683	--	--
	1.82092	61.7	55.4025	-608.771	--	--			9.32508	0.52886	0.5229	-0.22526	--	--
	1.8223	72.5	55.3565	-597.925	--	--			9.31762	0.53391	0.53899	-0.2363	--	--
	1.82369	72.5	55.3105	-597.879	--	--			9.31016	0.50347	0.53209	-0.25983	--	--
	1.82508	67.5	55.2645	-602.833	--	--			9.30271	0.47475	0.50704	-0.26351	--	--
	1.82647	70.8	55.2185	-599.487	--	--			9.29527	0.45565	0.47657	-0.25213	--	--
	1.82786	60	55.1726	-610.241	--	--			9.28783	0.44156	0.45361	-0.24326	--	--
	1.82924	63.3	55.1266	-606.895	--	--			9.2804	0.45021	0.44714	-0.22814	--	--
	1.83063	70.8	55.0807	-599.349	--	--			9.27298	0.47251	0.46047	-0.21918	--	--
	1.83202	55.8	55.0348	-614.304	--	--			9.26556	0.50082	0.49141	-0.22181	--	--
	1.8334	82.5	54.9889	-587.558	--	--			9.25814	0.54274	0.53308	-0.22155	--	--
	1.83479	75.8	54.943	-594.212	--	--			9.25073	0.58392	0.57563	-0.22292	--	--
	1.83618	73.3	54.8971	-596.666	--	--			9.24333	0.60881	0.60865	-0.23105	--	--
	1.83757	85	54.8513	-584.92	--	--			9.23594	0.61148	0.62554	-0.24527	--	--
	1.83895	56.7	54.8054	-613.174	--	--			9.22855	0.61245	0.63118	-0.24993	--	--
	1.84034	65	54.7596	-604.828	--	--			9.22116	0.63443	0.64205	-0.23884	--	--
	1.84173	80	54.7138	-589.783	--	--			9.21378	0.67705	0.6729	-0.22707	--	--
	1.84311	68.3	54.668	-601.437	--	--			9.20641	0.75496	0.72507	-0.20132	--	--
	1.8445	74.2	54.6222	-595.491	--	--			9.19905	0.82354	0.78365	-0.19132	--	--
	1.84589	60.8	54.5764	-608.845	--	--			9.19168	0.84529	0.82253	-0.20845	--	--
	1.84727	72.5	54.5307	-597.099	--	--			9.18433	0.81132	0.81704	-0.23694	--	--
	1.84866	70	54.485	-599.554	--	--			9.17698	0.76252	0.76269	-0.23137	--	--
	1.85005	61.7	54.4393	-607.808	--	--			9.16964	0.65976	0.67935	-0.2508	--	--
	1.85143	61.7	54.3935	-607.762	--	--			9.1623	0.56085	0.59369	-0.26405	--	--
	1.85282	60.8	54.3479	-608.617	--	--			9.15497	0.5082	0.5236	-0.24661	--	--
	1.85421	60	54.3022	-609.371	--	--			9.14764	0.48329	0.4743	-0.22222	--	--
	1.85559	65	54.2565	-604.325	--	--			9.14033	0.45947	0.44167	-0.21341	--	--
	1.85698	74.2	54.2109	-595.08	--	--			9.13301	0.43282	0.41896	-0.21735	--	--
	1.85836	75.8	54.1653	-593.434	--	--			9.1257	0.40847	0.40239	-0.22514	--	--
	1.85975	68.3	54.1197	-600.888	--	--			9.1184	0.39403	0.39188	-0.22906	--	--
	1.86114	76.7	54.0741	-592.443	--	--			9.11111	0.39369	0.38823	-0.22576	--	--
	1.86252	55	54.0285	-614.097	--	--			9.10382	0.40469	0.39078	-0.2173	--	--
	1.86391	75	53.983	-594.052	--	--			9.09653	0.41898	0.39769	-0.20993	--	--
	1.8653	67.5	53.9374	-601.506	--	--			9.08925	0.40597	0.40431	-0.22955	--	--
	1.86668	63.3	53.8919	-605.661	--	--			9.08198	0.39539	0.4058	-0.24163	--	--
	1.86807	52.5	53.8464	-616.415	--	--			9.07471	0.39099	0.39945	-0.23968	--	--
	1.86945	70.8	53.8009	-598.07	--	--			9.06745	0.38253	0.38681	-0.23548	--	--
	1.87084	59.2	53.7554	-609.624	--	--			9.0602	0.37385	0.37195	-0.22932	--	--
	1.87222	69.2	53.71	-599.579	--	--			9.05295	0.35984	0.35849	-0.22986	--	--
	1.87361	64.2	53.6645	-604.533	--	--			9.0457	0.34912	0.34829	-0.23039	--	--
	1.875	71.7	53.6191	-596.988	--	--			9.03847	0.34624	0.34163	-0.2266	--	--
	1.87638	62.5	53.5737	-606.142	--	--			9.03123	0.34372	0.33781	-0.22529	--	--
	1.87777	60.8	53.5283	-607.797	--	--			9.02401	0.33862	0.33587	-0.22846	--	--
	1.87915	59.2	53.483	-609.352	--	--			9.01679	0.33561	0.33515	-0.23075	--	--
	1.88054	70	53.4376	-598.506	--	--			9.00957	0.33638	0.33537	-0.2302	--	--
	1.88192	53.3	53.3923	-615.161	--	--			9.00237	0.34179	0.33673	-0.22615	--	--
	1.88331	65.8	53.347	-602.616	--	--			8.99516	0.3367	0.33987	-0.23438	--	--
	1.88469	66.7	53.3017	-601.67	--	--			8.98797	0.33546	0.34574	-0.24149	--	--
	1.88608	60	53.2564	-608.325	--	--			8.98077	0.35706	0.35493	-0.22908	--	--
	1.88746	61.7	53.2111	-606.58	--	--			8.97359	0.36372	0.36753	-0.23503	--	--
	1.88885	55	53.1659	-613.235	--	--			8.96641	0.38979	0.38217	-0.22359	--	--
	1.89023	72.5	53.1206	-595.689	--	--			8.95923	0.4144	0.39608	-0.21289	--	--
	1.89162	57.5	53.0754	-610.644	--	--			8.95207	0.41647	0.40557	-0.22031	--	--
	1.893	62.5	53.0302	-605.599	--	--			8.9449	0.40997	0.40774	-0.22897	--	--
	1.89439	63.3	52.9851	-604.754	--	--			8.93775	0.39305	0.40281	-0.24097	--	--
	1.89577	44.2	52.9399	-623.809	--	--			8.93059	0.39313	0.39444	-0.23252	--	--
	1.89716	55	52.8948	-612.963	--	--			8.92345	0.38833	0.38626	-0.22914	--	--
	1.89854	69.2	52.8496	-598.718	--	--			8.91631	0.39587	0.37974	-0.21508	--	--
	1.89993	60.8	52.8045	-607.073	--	--			8.90917	0.39451	0.37418	-0.21088	--	--
	1.90131	53.3	52.7595	-614.528	--	--			8.90205	0.37724	0.36803	-0.22199	--	--
	1.90269	57.5	52.7144	-610.283	--	--			8.89492	0.362	0.36064	-0.22985	--	--
	1.90408	63.3	52.6694	-604.438	--	--			8.88781	0.35433	0.3528	-0.22968	--	--
	1.90546	54.2	52.6243	-613.493	--	--			8.88069	0.34825	0.34571	-0.22867	--	--
	1.90685	62.5	52.5793	-605.148	--	--			8.87359	0.33572	0.34017	-0.23567	--	--
	1.90823	65	52.5343	-602.603	--	--			8.86649	0.32773	0.33612	-0.2396	--	--
	1.90961	58.3	52.4893	-609.258	--	--			8.8594	0.32798	0.33394	-0.23717	--	--
	1.911	55	52.4444	-612.513	--	--			8.85231	0.33842	0.33296	-0.22576	--	--
	1.91238	62.5	52.3995	-604.968	--	--			8.84522	0.34775	0.33298	-0.21644	--	--
	1.91377	66.7	52.3545	-600.723	--	--			8.83815	0.33834	0.33409	-0.22696	--	--
	1.91515	60.8	52.3096	-606.578	--	--			8.83108	0.33558	0.3369	-0.23254	--	--
	1.91653	54.2	52.2648	-613.134	--	--			8.82401	0.34183	0.34249	-0.23187	--	--
	1.91792	60	52.2199	-607.289	--	--			8.81695	0.35694	0.35155	-0.22582	--	--
	1.9193	60.8	52.1751	-606.444	--	--			8.8099	0.3652	0.36556	-0.23157	--	--
	1.92069	61.7	52.1302	-605.499	--	--			8.80285	0.38808	0.38333	-0.22646	--	--
	1.92207	62.5	52.0855	-604.654	--	--			8.7958	0.4027	0.40223	-0.23074	--	--
	1.92345	54.2	52.0407	-612.909	--	--			8.78877	0.40845	0.41767	-0.24043	--	--
	1.92484	60.8	51.9959	-606.265	--	--			8.78173	0.39985	0.42497	-0.25633	--	--
	1.92622	58.3	51.9511	-608.72	--	--			8.77471	0.39804	0.4222	-0.25537	--	--
	1.9276	63.3	51.9064	-603.675	--	--			8.76769	0.39822	0.41305	-0.24604	--	--
	1.92899	37.5	51.8617	-629.43	--	--			8.76067	0.39526	0.40369	-0.23964	--	--
	1.93037	65.8	51.817	-601.086	--	--			8.75366	0.40965	0.39864	-0.2202	--	--
	1.93175	49.2	51.7724	-617.641	--	--			8.74666	0.40928	0.39804	-0.21997	--	--
	1.93314	59.2	51.7277	-607.596	--	--			8.73966	0.40356	0.39916	-0.22681	--	--
	1.93452	50.8	51.6831	-615.952	--	--			8.73267	0.39723	0.39744	-0.23141	--	--
	1.9359	60	51.6385	-606.707	--	--			8.72568	0.38311	0.3901	-0.2382	--	--
	1.93728	48.3	51.5939	-618.363	--	--			8.7187	0.3641	0.378	-0.24511	--	--
	1.93867	46.7	51.5494	-619.918	--	--			8.71172	0.36386	0.36454	-0.23189	--	--
	1.94005	49.2	51.5048	-617.374	--	--			8.70475	0.37081	0.35273	-0.21313	--	--
	1.94143	53.3	51.4603	-613.229	--	--			8.69779	0.35523	0.3442	-0.22018	--	--
	1.94282	41.7	51.4158	-624.785	--	--			8.69083	0.34582	0.33926	-0.22465	--	--
	1.9442	49.2	51.3713	-617.24	--	--			8.68388	0.34201	0.33752	-0.22673	--	--
	1.94558	46.7	51.3268	-619.696	--	--			8.67693	0.33729	0.33844	-0.23237	--	--
	1.94696	63.3	51.2824	-603.051	--	--			8.66998	0.34032	0.34157	-0.23246	--	--
	1.94835	73.3	51.238	-593.007	--	--			8.66305	0.34971	0.3465	-0.228	--	--
	1.94973	61.7	51.1936	-604.562	--	--			8.65612	0.34626	0.35286	-0.23781	--	--
	1.95111	55	51.1492	-611.218	--	--			8.64919	0.35754	0.36049	-0.23417	--	--
	1.95249	60.8	51.1048	-605.374	--	--			8.64227	0.37295	0.36991	-0.22816	--	--
	1.95387	48.3	51.0605	-617.829	--	--			8.63536	0.38893	0.38276	-0.22504	--	--
	1.95526	66.7	51.0162	-599.385	--	--			8.62845	0.40324	0.40158	-0.22954	--	--
	1.95664	41.7	50.9719	-624.341	--	--			8.62154	0.43293	0.42759	-0.22587	--	--
	1.95802	56.7	50.9276	-609.296	--	--			8.61465	0.48102	0.45853	-0.20872	--	--
	1.9594	61.7	50.8834	-604.252	--	--			8.60775	0.51018	0.48796	-0.209	--	--
	1.96079	53.3	50.8391	-612.608	--	--			8.60087	0.53146	0.50659	-0.20634	--	--
	1.96217	53.3	50.7949	-612.564	--	--			8.59398	0.52595	0.5072	-0.21246	--	--
	1.96355	58.3	50.7507	-607.519	--	--			8.58711	0.50137	0.48995	-0.21979	--	--
	1.96493	45.8	50.7066	-619.975	--	--			8.58024	0.44901	0.46154	-0.24374	--	--
	1.96631	53.3	50.6624	-612.431	--	--			8.57337	0.40948	0.43025	-0.25198	--	--
	1.96769	68.3	50.6183	-597.387	--	--			8.56651	0.39658	0.40268	-0.23731	--	--
	1.96908	57.5	50.5742	-608.143	--	--			8.55966	0.38201	0.38184	-0.23105	--	--
	1.97046	59.2	50.5301	-606.399	--	--			8.55281	0.36652	0.36745	-0.23215	--	--
	1.97184	55.8	50.486	-609.755	--	--			8.54597	0.3566	0.35745	-0.23206	--	--
	1.97322	51.7	50.442	-613.811	--	--			8.53913	0.35981	0.35019	-0.22159	--	--
	1.9746	38.3	50.398	-627.167	--	--			8.5323	0.35541	0.34491	-0.22071	--	--
	1.97598	45	50.354	-620.423	--	--			8.52547	0.33668	0.34141	-0.23594	--	--
	1.97736	57.5	50.31	-607.879	--	--			8.51865	0.34645	0.33988	-0.22464	--	--
	1.97874	40	50.2661	-625.335	--	--			8.51184	0.34536	0.34096	-0.22681	--	--
	1.98013	64.2	50.2221	-601.091	--	--			8.50503	0.3494	0.34564	-0.22745	--	--
	1.98151	55	50.1782	-610.247	--	--			8.49822	0.35276	0.35571	-0.23416	--	--
	1.98289	49.2	50.1343	-616.003	--	--			8.49142	0.37259	0.37302	-0.23163	--	--
	1.98427	46.7	50.0905	-618.459	--	--			8.48463	0.40684	0.39867	-0.22304	--	--
	1.98565	56.7	50.0466	-608.415	--	--			8.47784	0.44313	0.43189	-0.21998	--	--
	1.98703	55	50.0028	-610.072	--	--			8.47106	0.47593	0.46964	-0.22493	--	--
	1.98841	49.2	49.959	-615.828	--	--			8.46428	0.48742	0.50732	-0.25111	--	--
	1.98979	50	49.9153	-614.984	--	--			8.45751	0.51581	0.54087	-0.25627	--	--
	1.99117	50.8	49.8715	-614.14	--	--			8.45074	0.5644	0.56944	-0.23625	--	--
	1.99255	48.3	49.8278	-616.597	--	--			8.44398	0.59386	0.59446	-0.23181	--	--
	1.99393	47.5	49.7841	-617.353	--	--			8.43722	0.6091	0.61562	-0.23773	--	--
	1.99531	55	49.7404	-609.809	--	--			8.43047	0.61023	0.6264	-0.24738	--	--
	1.99669	56.7	49.6967	-608.065	--	--			8.42373	0.61044	0.61617	-0.23694	--	--
	1.99807	48.3	49.6531	-616.422	--	--			8.41699	0.5503	0.57981	-0.26072	--	--
	1.99945	54.2	49.6095	-610.478	--	--			8.41025	0.50524	0.52564	-0.25162	--	--
	2.00083	55	49.5659	-609.635	--	--			8.40353	0.46519	0.46857	-0.23459	--	--
	2.00221	59.2	49.5223	-605.391	--	--			8.3968	0.42297	0.42146	-0.2297	--	--
	2.00359	56.7	49.4788	-607.848	--	--			8.39008	0.39562	0.39042	-0.22601	--	--
	2.00497	63.3	49.4353	-601.204	--	--			8.38337	0.38533	0.37553	-0.22141	--	--
	2.00635	58.3	49.3918	-606.16	--	--			8.37666	0.39068	0.373	-0.21354	--	--
	2.00773	45	49.3483	-619.417	--	--			8.36996	0.39915	0.37755	-0.20961	--	--
	2.00911	37.5	49.3048	-626.874	--	--			8.36327	0.3964	0.38375	-0.21856	--	--
	2.01049	57.5	49.2614	-606.83	--	--			8.35658	0.38368	0.3869	-0.23443	--	--
	2.01187	47.5	49.218	-616.787	--	--			8.34989	0.3851	0.38434	-0.23046	--	--
	2.01325	52.5	49.1746	-611.743	--	--			8.34321	0.38489	0.37645	-0.22278	--	--
	2.01463	56.7	49.1312	-607.5	--	--			8.33653	0.37595	0.36564	-0.2209	--	--
	2.01601	60	49.0879	-604.157	--	--			8.32986	0.35726	0.35464	-0.22859	--	--
	2.01739	49.2	49.0446	-614.913	--	--			8.3232	0.34204	0.34539	-0.23456	--	--
	2.01877	56.7	49.0013	-607.37	--	--			8.31654	0.34224	0.3387	-0.22767	--	--
	2.02015	49.2	48.9581	-614.827	--	--			8.30989	0.33312	0.3344	-0.23249	--	--
	2.02153	45.8	48.9148	-618.184	--	--			8.30324	0.34179	0.3319	-0.22132	--	--
	2.02291	43.3	48.8716	-620.64	--	--			8.29659	0.34338	0.33056	-0.21839	--	--
	2.02429	36.7	48.8284	-627.197	--	--			8.28996	0.33219	0.32986	-0.22888	--	--
	2.02567	58.3	48.7852	-605.554	--	--			8.28332	0.3185	0.32951	-0.24222	--	--
	2.02705	51.7	48.7421	-612.111	--	--			8.2767	0.32276	0.32928	-0.23773	--	--
	2.02842	47.5	48.699	-616.268	--	--			8.27007	0.33586	0.32927	-0.22462	--	--
	2.0298	51.7	48.6559	-612.025	--	--			8.26346	0.33735	0.32931	-0.22318	--	--
	2.03118	58.3	48.6128	-605.382	--	--			8.25685	0.32845	0.32971	-0.23248	--	--
	2.03256	39.2	48.5698	-624.438	--	--			8.25024	0.32621	0.3306	-0.2356	--	--
	2.03394	53.3	48.5267	-610.295	--	--			8.24364	0.33679	0.33236	-0.22678	--	--
	2.03532	58.3	48.4838	-605.252	--	--			8.23704	0.34458	0.33554	-0.22217	--	--
	2.0367	59.2	48.4408	-604.31	--	--			8.23046	0.34209	0.34064	-0.22976	--	--
	2.03808	44.2	48.3978	-619.267	--	--			8.22387	0.34221	0.34786	-0.23686	--	--
	2.03945	54.2	48.3549	-609.224	--	--			8.21729	0.35005	0.35676	-0.23791	--	--
	2.04083	48.3	48.312	-615.081	--	--			8.21072	0.36189	0.36623	-0.23555	--	--
	2.04221	49.2	48.2691	-614.138	--	--			8.20415	0.36687	0.37493	-0.23927	--	--
	2.04359	45.8	48.2263	-617.495	--	--			8.19758	0.37631	0.38207	-0.23697	--	--
	2.04497	44.2	48.1835	-619.052	--	--			8.19103	0.38236	0.38878	-0.23764	--	--
	2.04635	39.2	48.1407	-624.009	--	--			8.18447	0.41077	0.39686	-0.2173	--	--
	2.04772	57.5	48.0979	-605.667	--	--			8.17792	0.41706	0.40767	-0.22182	--	--
	2.0491	50.8	48.0551	-612.324	--	--			8.17138	0.42267	0.41956	-0.2281	--	--
	2.05048	65	48.0124	-598.081	--	--			8.16484	0.42804	0.4282	-0.23137	--	--
	2.05186	46.7	47.9697	-616.338	--	--			8.15831	0.42154	0.42865	-0.23833	--	--
	2.05324	42.5	47.927	-620.496	--	--			8.15178	0.40336	0.41948	-0.24734	--	--
	2.05461	44.2	47.8844	-618.753	--	--			8.14526	0.38222	0.40317	-0.25217	--	--
	2.05599	42.5	47.8418	-620.41	--	--			8.13874	0.37436	0.38467	-0.24152	--	--
	2.05737	48.3	47.7992	-614.568	--	--			8.13223	0.36706	0.36937	-0.23352	--	--
	2.05875	56.7	47.7566	-606.125	--	--			8.12573	0.36778	0.36015	-0.22358	--	--
	2.06012	49.2	47.7141	-613.583	--	--			8.11923	0.36095	0.35954	-0.2298	--	--
	2.0615	47.5	47.6715	-615.24	--	--			8.11273	0.36097	0.37074	-0.24099	--	--
	2.06288	46.7	47.629	-615.998	--	--			8.10624	0.39735	0.3986	-0.23246	--	--
	2.06426	53.3	47.5866	-609.355	--	--			8.09976	0.45266	0.44877	-0.22732	--	--
	2.06563	54.2	47.5441	-608.413	--	--			8.09328	0.54483	0.52411	-0.2105	--	--
	2.06701	45.8	47.5017	-616.77	--	--			8.0868	0.64992	0.61963	-0.20092	--	--
	2.06839	47.5	47.4593	-615.028	--	--			8.08033	0.75213	0.71907	-0.19816	--	--
	2.06976	45	47.4169	-617.486	--	--			8.07386	0.82252	0.79606	-0.20475	--	--
	2.07114	40	47.3746	-622.443	--	--			8.06741	0.82059	0.8226	-0.23323	--	--
	2.07252	52.5	47.3323	-609.901	--	--			8.06095	0.74916	0.78594	-0.26799	--	--
	2.07389	42.5	47.29	-619.859	--	--			8.0545	0.67439	0.7007	-0.25752	--	--
	2.07527	40	47.2477	-622.316	--	--			8.04806	0.57053	0.59762	-0.2583	--	--
	2.07665	57.5	47.2055	-604.774	--	--			8.04162	0.49485	0.50346	-0.23982	--	--
	2.07803	52.5	47.1633	-609.732	--	--			8.03519	0.43574	0.43226	-0.22773	--	--
	2.0794	55	47.1211	-607.19	--	--			8.02876	0.39927	0.38606	-0.218	--	--
	2.08078	38.3	47.0789	-623.848	--	--			8.02234	0.37564	0.35973	-0.2153	--	--
	2.08215	64.2	47.0368	-597.906	--	--			8.01592	0.37303	0.3461	-0.20428	--	--
	2.08353	57.5	46.9947	-604.563	--	--			8.0095	0.37249	0.33947	-0.19819	--	--
	2.08491	38.3	46.9526	-623.721	--	--			8.0031	0.36321	0.33617	-0.20417	--	--
	2.08628	51.7	46.9106	-610.279	--	--			7.99669	0.34261	0.33435	-0.22295	--	--
	2.08766	55.8	46.8685	-606.137	--	--			7.99029	0.34007	0.33321	-0.22435	--	--
	2.08904	45	46.8266	-616.895	--	--			7.9839	0.33884	0.33244	-0.22481	--	--
	2.09041	41.7	46.7846	-620.153	--	--			7.97752	0.33178	0.33191	-0.23135	--	--
	2.09179	50.8	46.7426	-611.011	--	--			7.97113	0.33094	0.33156	-0.23183	--	--
	2.09316	63.3	46.7007	-598.469	--	--			7.96476	0.33534	0.33135	-0.22723	--	--
	2.09454	45.8	46.6588	-615.928	--	--			7.95838	0.33181	0.33126	-0.23067	--	--
	2.09592	36.7	46.617	-624.986	--	--			7.95202	0.33415	0.33124	-0.22831	--	--
	2.09729	44.2	46.5751	-617.444	--	--			7.94565	0.33456	0.33142	-0.22807	--	--
	2.09867	55.8	46.5333	-605.802	--	--			7.9393	0.33486	0.33153	-0.22788	--	--
	2.10004	36.7	46.4915	-624.86	--	--			7.93295	0.3362	0.33174	-0.22676	--	--
	2.10142	50	46.4498	-611.519	--	--			7.9266	0.34142	0.3321	-0.22189	--	--
	2.10279	47.5	46.4081	-613.977	--	--			7.92026	0.34036	0.33265	-0.2235	--	--
	2.10417	49.2	46.3664	-612.235	--	--			7.91392	0.32823	0.33349	-0.23647	--	--
	2.10555	50	46.3247	-611.393	--	--			7.90759	0.31604	0.33472	-0.24989	--	--
	2.10692	49.2	46.283	-612.152	--	--			7.90127	0.34043	0.33669	-0.22747	--	--
	2.1083	47.5	46.2414	-613.81	--	--			7.89494	0.35675	0.33974	-0.2142	--	--
	2.10967	33.3	46.1998	-627.969	--	--			7.88863	0.35711	0.34461	-0.21872	--	--
	2.11105	41.7	46.1583	-619.527	--	--			7.88232	0.35597	0.35275	-0.22799	--	--
	2.11242	45	46.1167	-616.185	--	--			7.87601	0.36203	0.367	-0.23618	--	--
	2.1138	37.5	46.0752	-623.644	--	--			7.86971	0.39604	0.39226	-0.22743	--	--
	2.11517	38.3	46.0337	-622.802	--	--			7.86341	0.42425	0.43554	-0.24251	--	--
	2.11655	45	45.9923	-616.061	--	--			7.85712	0.49506	0.50358	-0.23973	--	--
	2.11792	49.2	45.9509	-611.82	--	--			7.85084	0.59622	0.59834	-0.23333	--	--
	2.1193	51.7	45.9095	-609.278	--	--			7.84456	0.73369	0.71127	-0.20879	--	--
	2.12067	40	45.8681	-620.937	--	--			7.83828	0.85636	0.82074	-0.19559	--	--
	2.12205	50.8	45.8267	-610.095	--	--			7.83201	0.92487	0.89494	-0.20128	--	--
	2.12342	37.5	45.7854	-623.354	--	--			7.82574	0.91085	0.90448	-0.22485	--	--
	2.12479	41.7	45.7441	-619.113	--	--			7.81948	0.82583	0.8452	-0.25058	--	--
	2.12617	60	45.7029	-600.772	--	--			7.81323	0.72109	0.744	-0.25412	--	--
	2.12754	45.8	45.6617	-614.93	--	--			7.80698	0.59641	0.63533	-0.27013	--	--
	2.12892	53.3	45.6205	-607.389	--	--			7.80073	0.52755	0.54241	-0.24608	--	--
	2.13029	48.3	45.5793	-612.348	--	--			7.79449	0.49603	0.47439	-0.20957	--	--
	2.13167	49.2	45.5381	-611.407	--	--			7.78825	0.45522	0.43099	-0.20698	--	--
	2.13304	58.3	45.497	-602.266	--	--			7.78202	0.43051	0.4078	-0.2085	--	--
	2.13441	49.2	45.4559	-611.325	--	--			7.7758	0.42911	0.39903	-0.20114	--	--
	2.13579	48.3	45.4149	-612.184	--	--			7.76958	0.40271	0.39861	-0.22711	--	--
	2.13716	45.8	45.3738	-614.643	--	--			7.76336	0.40613	0.40047	-0.22555	--	--
	2.13854	45.8	45.3329	-614.602	--	--			7.75715	0.42182	0.39916	-0.20855	--	--
	2.13991	44.2	45.2919	-616.161	--	--			7.75094	0.40866	0.39179	-0.21435	--	--
	2.14128	50.8	45.2509	-609.52	--	--			7.74474	0.38385	0.37916	-0.22653	--	--
	2.14266	42.5	45.21	-617.779	--	--			7.73855	0.37335	0.36539	-0.22325	--	--
	2.14403	47.5	45.1691	-612.738	--	--			7.73236	0.34847	0.35306	-0.2358	--	--
	2.1454	45	45.1283	-615.197	--	--			7.72617	0.35414	0.34371	-0.22078	--	--
	2.14678	50.8	45.0874	-609.356	--	--			7.71999	0.34911	0.33751	-0.21961	--	--
	2.14815	43.3	45.0466	-616.815	--	--			7.71381	0.3432	0.33382	-0.22183	--	--
	2.14952	45.8	45.0059	-614.275	--	--			7.70764	0.3355	0.33177	-0.22748	--	--
	2.1509	53.3	44.9651	-606.734	--	--			7.70148	0.3253	0.33067	-0.23658	--	--
	2.15227	44.2	44.9244	-615.793	--	--			7.69532	0.32975	0.33012	-0.23159	--	--
	2.15364	46.7	44.8837	-613.252	--	--			7.68916	0.32622	0.32981	-0.2348	--	--
	2.15502	50.8	44.8431	-609.112	--	--			7.68301	0.3402	0.3298	-0.22082	--	--
	2.15639	55	44.8024	-604.871	--	--			7.67686	0.34548	0.32985	-0.21559	--	--
	2.15776	51.7	44.7618	-608.131	--	--			7.67072	0.33755	0.33015	-0.22381	--	--
	2.15914	52.5	44.7213	-607.29	--	--			7.66458	0.32927	0.3308	-0.23275	--	--
	2.16051	49.2	44.6807	-610.549	--	--			7.65845	0.33881	0.33227	-0.22467	--	--
	2.16188	57.5	44.6402	-602.209	--	--			7.65232	0.33558	0.33546	-0.23109	--	--
	2.16325	38.3	44.5998	-621.368	--	--			7.6462	0.32831	0.34198	-0.24488	--	--
	2.16463	52.5	44.5593	-607.128	--	--			7.64008	0.34299	0.35408	-0.2423	--	--
	2.166	46.7	44.5189	-612.888	--	--			7.63397	0.37356	0.37396	-0.23161	--	--
	2.16737	40	44.4785	-619.547	--	--			7.62787	0.41594	0.40234	-0.21761	--	--
	2.16874	48.3	44.4381	-611.207	--	--			7.62176	0.45686	0.43676	-0.21111	--	--
	2.17012	56.7	44.3978	-602.767	--	--			7.61567	0.47975	0.47073	-0.2222	--	--
	2.17149	51.7	44.3575	-607.726	--	--			7.60957	0.48286	0.4945	-0.24285	--	--
	2.17286	45	44.3172	-614.386	--	--			7.60349	0.48438	0.49851	-0.24534	--	--
	2.17423	62.5	44.277	-596.846	--	--			7.5974	0.46607	0.4804	-0.24554	--	--
	2.17561	40.8	44.2368	-618.505	--	--			7.59133	0.43921	0.44789	-0.23989	--	--
	2.17698	49.2	44.1966	-610.065	--	--			7.58525	0.40749	0.41219	-0.23591	--	--
	2.17835	47.5	44.1564	-611.725	--	--			7.57918	0.38269	0.38163	-0.23015	--	--
	2.17972	53.3	44.1163	-605.885	--	--			7.57312	0.36848	0.36004	-0.22277	--	--
	2.18109	40.8	44.0762	-618.345	--	--			7.56706	0.35544	0.34751	-0.22328	--	--
	2.18247	49.2	44.0361	-609.905	--	--			7.56101	0.35727	0.34212	-0.21606	--	--
	2.18384	40	43.9961	-619.065	--	--			7.55496	0.36367	0.34146	-0.209	--	--
	2.18521	50.8	43.9561	-608.225	--	--			7.54892	0.36342	0.34325	-0.21104	--	--
	2.18658	56.7	43.9162	-602.285	--	--			7.54288	0.34911	0.34558	-0.22769	--	--
	2.18795	45.8	43.8762	-613.145	--	--			7.53684	0.3446	0.34698	-0.23359	--	--
	2.18932	51.7	43.8363	-607.205	--	--			7.53081	0.35821	0.34554	-0.21854	--	--
	2.19069	54.2	43.7964	-604.665	--	--			7.52479	0.35747	0.3426	-0.21634	--	--
	2.19207	51.7	43.7566	-607.125	--	--			7.51877	0.33753	0.33865	-0.23233	--	--
	2.19344	59.2	43.7167	-599.585	--	--			7.51275	0.32717	0.33479	-0.23883	--	--
	2.19481	52.5	43.677	-606.246	--	--			7.50674	0.33965	0.33172	-0.22327	--	--
	2.19618	45	43.6372	-613.706	--	--			7.50074	0.33822	0.32963	-0.22262	--	--
	2.19755	66.7	43.5975	-591.966	--	--			7.49474	0.33392	0.32841	-0.2257	--	--
	2.19892	55	43.5578	-603.627	--	--			7.48874	0.33241	0.3278	-0.2266	--	--
	2.20029	42.5	43.5181	-616.087	--	--			7.48275	0.32937	0.32756	-0.2294	--	--
	2.20166	58.3	43.4785	-600.247	--	--			7.47677	0.33379	0.32753	-0.22494	--	--
	2.20303	41.7	43.4389	-616.808	--	--			7.47078	0.33224	0.32763	-0.22659	--	--
	2.2044	49.2	43.3993	-609.268	--	--			7.46481	0.32923	0.32778	-0.22976	--	--
	2.20577	70.8	43.3597	-587.628	--	--			7.45884	0.33198	0.32855	-0.22778	--	--
	2.20715	45.8	43.3202	-612.589	--	--			7.45287	0.32967	0.32915	-0.23069	--	--
	2.20852	43.3	43.2807	-615.049	--	--			7.44691	0.34626	0.33029	-0.21525	--	--
	2.20989	51.7	43.2413	-606.61	--	--			7.44095	0.34503	0.33266	-0.21884	--	--
	2.21126	47.5	43.2019	-610.771	--	--			7.435	0.34162	0.33757	-0.22716	--	--
	2.21263	53.3	43.1625	-604.931	--	--			7.42905	0.3415	0.34713	-0.23683	--	--
	2.214	46.7	43.1231	-611.492	--	--			7.42311	0.37402	0.36377	-0.22097	--	--
	2.21537	45.8	43.0838	-612.353	--	--			7.41717	0.4056	0.38915	-0.21476	--	--
	2.21674	52.5	43.0445	-605.613	--	--			7.41123	0.42808	0.42239	-0.22552	--	--
	2.21811	46.7	43.0053	-611.374	--	--			7.4053	0.45832	0.45877	-0.23166	--	--
	2.21948	47.5	46.6037	-614.172	--	--			7.39938	0.4777	0.49013	-0.24364	--	--
	2.22085	47.5	46.6731	-614.242	--	--			7.39346	0.49418	0.50723	-0.24426	--	--
	2.22222	49.2	46.7476	-612.616	--	--			7.38755	0.4999	0.50527	-0.23658	--	--
	2.22359	50.8	46.8274	-611.096	--	--			7.38164	0.48984	0.48752	-0.22889	--	--
	2.22496	50.8	48.7171	-612.986	--	--			7.37573	0.46159	0.46086	-0.23048	--	--
	2.22633	48.3	48.8621	-615.631	--	--			7.36983	0.44652	0.43121	-0.2159	--	--
	2.2277	43.3	49.016	-620.785	--	--			7.36394	0.4117	0.40342	-0.22293	--	--
	2.22907	42.5	49.1792	-621.748	--	--			7.35805	0.3906	0.38126	-0.22186	--	--
	2.23043	40	49.3524	-624.421	--	--			7.35216	0.38952	0.36664	-0.20834	--	--
	2.2318	50.8	49.5361	-613.805	--	--			7.34628	0.37799	0.35974	-0.21296	--	--
	2.23317	57.5	49.7313	-607.3	--	--			7.3404	0.37067	0.35939	-0.21993	--	--
	2.23454	52.5	49.9385	-612.507	--	--			7.33453	0.36434	0.36341	-0.23028	--	--
	2.23591	52.5	50.1587	-612.727	--	--			7.32866	0.36865	0.36885	-0.23141	--	--
	2.23728	53.3	50.3928	-612.162	--	--			7.3228	0.38205	0.3723	-0.22146	--	--
	2.23865	56.7	50.6418	-609.011	--	--			7.31694	0.36853	0.3716	-0.23427	--	--
	2.24002	50.8	50.9068	-615.176	--	--			7.31109	0.36633	0.36632	-0.2312	--	--
	2.24139	48.3	51.189	-617.958	--	--			7.30524	0.34958	0.35848	-0.24012	--	--
	2.24276	60.8	51.4897	-605.758	--	--			7.29939	0.36596	0.35055	-0.21581	--	--
	2.24413	53.3	51.8104	-613.579	--	--			7.29355	0.3511	0.34419	-0.22431	--	--
	2.24549	54.2	52.1526	-613.021	--	--			7.28772	0.33228	0.34017	-0.2391	--	--
	2.24686	50	52.5182	-617.587	--	--			7.28189	0.33044	0.33856	-0.23934	--	--
	2.24823	60.8	52.9091	-607.178	--	--			7.27606	0.33922	0.33955	-0.23153	--	--
	2.2496	67.5	53.3273	-600.896	--	--			7.27024	0.34651	0.34391	-0.22861	--	--
	2.25097	55	53.7754	-613.844	--	--			7.26443	0.35284	0.35348	-0.23185	--	--
	2.25234	50.8	54.2559	-618.525	--	--			7.25862	0.37087	0.37099	-0.23132	--	--
	2.2537	47.5	54.7718	-622.341	--	--			7.25281	0.41029	0.39906	-0.21998	--	--
	2.25507	60	55.3265	-610.395	--	--			7.24701	0.45566	0.43826	-0.21381	--	--
	2.25644	61.7	55.9235	-609.292	--	--			7.24121	0.50545	0.48543	-0.2112	--	--
	2.25781	61.7	56.567	-609.936	--	--			7.23542	0.55723	0.53349	-0.20747	--	--
	2.25918	64.2	57.2617	-608.13	--	--			7.22963	0.59032	0.57429	-0.21518	--	--
	2.26054	70	58.0128	-603.082	--	--			7.22385	0.59088	0.60209	-0.24242	--	--
	2.26191	69.2	58.8263	-604.695	--	--			7.21807	0.61646	0.62434	-0.23909	--	--
	2.26328	69.2	59.709	-605.578	--	--			7.21229	0.66978	0.6566	-0.21804	--	--
	2.26465	59.2	60.6685	-616.537	--	--			7.20652	0.70839	0.70834	-0.23116	--	--
	2.26602	83.3	61.7137	-593.482	--	--			7.20076	0.79345	0.77246	-0.21022	--	--
	2.26738	59.2	62.8547	-618.723	--	--			7.195	0.81661	0.82529	-0.2399	--	--
	2.26875	67.5	64.1031	-611.672	--	--			7.18924	0.83338	0.83639	-0.23422	--	--
	2.27012	60	65.4725	-620.541	--	--			7.18349	0.76862	0.78945	-0.25204	--	--
	2.27148	80.8	66.9785	-601.247	--	--			7.17774	0.66812	0.69814	-0.26123	--	--
	2.27285	68.3	68.6395	-615.408	--	--			7.172	0.57529	0.59254	-0.24846	--	--
	2.27422	80	70.4771	-605.546	--	--			7.16627	0.49744	0.49841	-0.23218	--	--
	2.27559	72.5	72.5165	-615.085	--	--			7.16053	0.43313	0.42884	-0.22692	--	--
	2.27695	72.5	74.7881	-617.357	--	--			7.1548	0.38687	0.38512	-0.22946	--	--
	2.27832	86.7	77.3279	-605.697	--	--			7.14908	0.35774	0.36214	-0.23561	--	--
	2.27969	77.5	80.1792	-617.748	--	--			7.14336	0.35276	0.3524	-0.23085	--	--
	2.28105	89.2	83.3948	-609.264	--	--			7.13765	0.35069	0.35103	-0.23156	--	--
	2.28242	98.3	87.0388	-603.808	--	--			7.13194	0.36359	0.35485	-0.22247	--	--
	2.28379	84.2	91.1905	-622.059	--	--			7.12623	0.37529	0.36161	-0.21753	--	--
	2.28515	88.3	95.9481	-622.717	--	--			7.12053	0.37129	0.369	-0.22893	--	--
	2.28652	95.8	101.436	-620.704	--	--			7.11484	0.36897	0.37471	-0.23695	--	--
	2.28789	104.2	107.81	-618.679	--	--			7.10914	0.37283	0.37539	-0.23377	--	--
	2.28925	129.2	115.273	-601.142	--	--			7.10346	0.36745	0.37066	-0.23442	--	--
	2.29062	134.2	124.09	-604.958	--	--			7.09777	0.36428	0.36234	-0.22926	--	--
	2.29199	147.5	134.61	-602.179	--	--			7.0921	0.3673	0.35319	-0.2171	--	--
	2.29335	160	147.316	-602.385	--	--			7.08642	0.35549	0.34534	-0.22106	--	--
	2.29472	171.7	162.913	-606.282	--	--			7.08075	0.34447	0.33959	-0.22633	--	--
	2.29609	191.7	182.576	-605.944	--	--			7.07509	0.33592	0.33618	-0.23147	--	--
	2.29745	237.5	208.593	-586.162	--	--			7.06943	0.33818	0.33441	-0.22744	--	--
	2.29882	340	245.848	-520.916	--	--			7.06378	0.32724	0.33371	-0.23768	--	--
	2.30018	408.3	304.379	-511.148	--	--			7.05812	0.32481	0.33356	-0.23995	--	--
	2.30155	554.2	402.246	-463.115	--	--			7.05248	0.34406	0.33376	-0.22092	--	--
	2.30291	732.5	566.436	-449.005	--	--			7.04684	0.34271	0.33431	-0.22282	--	--
	2.30428	892.5	830.131	-552.7	--	--			7.0412	0.33576	0.33535	-0.23081	--	--
	2.30565	1262.5	1227.68	-580.25	--	--			7.03557	0.33966	0.33721	-0.22876	--	--
	2.30701	1684.2	1785.6	-716.469	--	--			7.02994	0.34629	0.34036	-0.22529	--	--
	2.30838	2379.2	2504.99	-740.855	--	--			7.02432	0.35132	0.34518	-0.22508	--	--
	2.30974	3369.2	3375.17	-621.043	--	--			7.0187	0.34839	0.35184	-0.23466	--	--
	2.31111	4430	4384.06	-569.128	--	--			7.01308	0.36811	0.35971	-0.22281	--	--
	2.31247	5575.8	5370.37	-409.64	--	--			7.00747	0.38671	0.36754	-0.21204	--	--
	2.31384	6115	5948.23	-448.299	--	--			7.00187	0.38067	0.37405	-0.22459	--	--
	2.3152	6120.8	5859.32	-353.591	--	--			6.99627	0.39373	0.37863	-0.21611	--	--
	2.31657	5630	5310.07	-295.141	--	--			6.99067	0.40118	0.38426	-0.21429	--	--
	2.31793	4738.3	4638.68	-515.446	--	--			6.98508	0.39649	0.39778	-0.23251	--	--
	2.3193	4038.3	3949.98	-526.749	--	--			6.97949	0.43168	0.42887	-0.2284	--	--
	2.32066	3586.7	3185.16	-213.526	--	--			6.97391	0.49129	0.48718	-0.2271	--	--
	2.32203	2765	2381.3	-231.372	--	--			6.96833	0.58515	0.57865	-0.22471	--	--
	2.32339	1925	1657.17	-347.236	--	--			6.96275	0.71637	0.69816	-0.213	--	--
	2.32476	1235	1096.12	-476.192	--	--			6.95718	0.85918	0.8263	-0.19833	--	--
	2.32612	794.2	714.426	-535.295	--	--			6.95162	0.94722	0.93004	-0.21403	--	--
	2.32749	540	481.262	-556.33	--	--			6.94606	0.97137	0.97197	-0.23181	--	--
	2.32885	372.5	348.409	-590.977	--	--			6.9405	0.91311	0.93277	-0.25087	--	--
	2.33022	300	273.131	-588.199	--	--			6.93495	0.79751	0.82994	-0.26364	--	--
	2.33158	220	227.454	-622.522	--	--			6.9294	0.68514	0.70306	-0.24912	--	--
	2.33294	177.5	196.586	-634.155	--	--			6.92386	0.57813	0.58464	-0.23772	--	--
	2.33431	140.8	173.708	-647.977	--	--			6.91832	0.50126	0.49263	-0.22258	--	--
	2.33567	133.3	155.774	-637.543	--	--			6.91278	0.43972	0.43114	-0.22263	--	--
	2.33704	106.7	141.287	-649.655	--	--			6.90726	0.40425	0.39561	-0.22257	--	--
	2.3384	108.3	129.37	-636.139	--	--			6.90173	0.38634	0.37876	-0.22362	--	--
	2.33976	91.7	119.438	-642.806	--	--			6.89621	0.36878	0.37481	-0.23724	--	--
	2.34113	85.8	111.068	-640.337	--	--			6.89069	0.37069	0.38124	-0.24176	--	--
	2.34249	88.3	103.947	-630.716	--	--			6.88518	0.39531	0.39903	-0.23493	--	--
	2.34385	70	97.8359	-642.905	--	--			6.87967	0.42111	0.43275	-0.24285	--	--
	2.34522	75	92.5505	-632.619	--	--			6.87417	0.47439	0.49045	-0.24728	--	--
	2.34658	85	87.9471	-618.016	--	--			6.86867	0.57586	0.58151	-0.23686	--	--
	2.34794	72.5	83.912	-626.481	--	--			6.86318	0.73228	0.7115	-0.21043	--	--
	2.34931	70.8	80.3542	-624.623	--	--			6.85769	0.94613	0.87518	-0.16026	--	--
	2.35067	55.8	77.2005	-636.469	--	--			6.8522	1.13502	1.04922	-0.14541	--	--
	2.35203	65	74.3911	-624.46	--	--			6.84672	1.25814	1.19046	-0.16353	--	--
	2.3534	50	71.8769	-636.946	--	--			6.84124	1.24437	1.24673	-0.23358	--	--
	2.35476	63.3	69.6174	-621.386	--	--			6.83577	1.15634	1.18794	-0.26281	--	--
	2.35612	40.8	67.5786	-641.847	--	--			6.8303	0.99552	1.03662	-0.27231	--	--
	2.35749	48.3	65.7323	-632.501	--	--			6.82484	0.82408	0.84857	-0.2557	--	--
	2.35885	55.8	64.0545	-623.323	--	--			6.81938	0.67652	0.67353	-0.22822	--	--
	2.36021	70.8	62.5249	-606.794	--	--			6.81392	0.56191	0.53892	-0.20822	--	--
	2.36157	49.2	61.1261	-626.995	--	--			6.80847	0.47894	0.45033	-0.2026	--	--
	2.36294	39.2	59.8432	-635.712	--	--			6.80303	0.43395	0.39973	-0.19699	--	--
	2.3643	52.5	58.6634	-621.232	--	--			6.79759	0.40082	0.3748	-0.20519	--	--
	2.36566	55.8	57.5758	-616.845	--	--			6.79215	0.39005	0.3652	-0.20636	--	--
	2.36703	60.8	56.5705	-610.839	--	--			6.78671	0.36959	0.36446	-0.22608	--	--
	2.36839	50	55.6393	-620.708	--	--			6.78128	0.37177	0.36895	-0.22839	--	--
	2.36975	46.7	54.7747	-623.143	--	--			6.77586	0.38446	0.37612	-0.22287	--	--
	2.37111	45.8	53.9703	-623.239	--	--			6.77044	0.40099	0.38338	-0.21361	--	--
	2.37247	49.2	53.2205	-619.089	--	--			6.76502	0.40833	0.38781	-0.21069	--	--
	2.37384	60	52.5201	-607.589	--	--			6.75961	0.38601	0.38711	-0.23231	--	--
	2.3752	37.5	51.8647	-629.433	--	--			6.75421	0.38083	0.38175	-0.23212	--	--
	2.37656	39.2	51.2503	-627.119	--	--			6.7488	0.3807	0.37509	-0.2256	--	--
	2.37792	49.2	50.6735	-616.542	--	--			6.7434	0.37958	0.37169	-0.22332	--	--
	2.37928	46.7	50.131	-618.5	--	--			6.73801	0.38087	0.37583	-0.22617	--	--
	2.38065	50	49.6199	-614.689	--	--			6.73262	0.40577	0.39061	-0.21605	--	--
	2.38201	35	49.1378	-629.207	--	--			6.72723	0.43394	0.41721	-0.21448	--	--
	2.38337	62.5	48.6824	-601.251	--	--			6.72185	0.47234	0.45162	-0.21049	--	--
	2.38473	45.8	48.2514	-617.52	--	--			6.71648	0.5183	0.48691	-0.19982	--	--
	2.38609	49.2	47.8432	-613.712	--	--			6.7111	0.53041	0.5121	-0.2129	--	--
	2.38745	40	47.456	-622.525	--	--			6.70574	0.53651	0.51663	-0.21133	--	--
	2.38881	44.2	47.0882	-617.957	--	--			6.70037	0.50355	0.49756	-0.22521	--	--
	2.39017	54.2	46.7385	-607.607	--	--			6.69501	0.4655	0.46285	-0.22856	--	--
	2.39154	38.3	46.4056	-623.174	--	--			6.68966	0.43668	0.42436	-0.21889	--	--
	2.3929	34.2	46.0882	-626.957	--	--			6.6843	0.40434	0.39093	-0.2178	--	--
	2.39426	35.8	45.7854	-625.054	--	--			6.67896	0.37365	0.36662	-0.22418	--	--
	2.39562	47.5	45.4961	-613.065	--	--			6.67362	0.35256	0.35148	-0.23013	--	--
	2.39698	41.7	45.2195	-618.588	--	--			6.66828	0.34724	0.3435	-0.22747	--	--
	2.39834	45	44.9548	-615.024	--	--			6.66294	0.34795	0.34001	-0.22327	--	--
	2.3997	46.7	44.7011	-613.07	--	--			6.65761	0.34384	0.34046	-0.22784	--	--
	2.40106	42.5	44.4578	-617.027	--	--			6.65229	0.35429	0.34378	-0.2207	--	--
	2.40242	37.5	44.2243	-621.793	--	--			6.64697	0.36059	0.34954	-0.22016	--	--
	2.40378	43.3	43.9999	-615.769	--	--			6.64165	0.35369	0.35698	-0.23451	--	--
	2.40514	42.5	43.7841	-616.353	--	--			6.63634	0.38082	0.3645	-0.21489	--	--
	2.4065	40.8	43.5764	-617.845	--	--			6.63103	0.37308	0.36977	-0.22791	--	--
	2.40786	49.2	39.8575	-605.726	--	--			6.62572	0.35666	0.37056	-0.24511	--	--
	2.40922	33.3	39.7635	-621.532	--	--			6.62042	0.35266	0.36629	-0.24484	--	--
	2.41058	39.2	39.6723	-615.541	--	--			6.61513	0.37211	0.35875	-0.21785	--	--
	2.41194	36.7	39.5836	-617.952	--	--			6.60984	0.36328	0.35045	-0.21838	--	--
	2.4133	37.5	37.7325	-615.301	--	--			6.60455	0.35192	0.34338	-0.22267	--	--
	2.41466	45	37.6981	-607.767	--	--			6.59927	0.33872	0.33832	-0.23082	--	--
	2.41602	35.8	37.6638	-616.933	--	--			6.59399	0.34752	0.33525	-0.21893	--	--
	2.41738	40.8	37.6295	-611.898	--	--			6.58871	0.33368	0.33364	-0.23117	--	--
	2.41874	49.2	37.5952	-603.464	--	--			6.58344	0.32847	0.33214	-0.23488	--	--
	2.4201	44.2	37.561	-608.43	--	--			6.57818	0.34378	0.33198	-0.21941	--	--
	2.42146	37.5	37.5268	-615.096	--	--			6.57292	0.34288	0.33208	-0.22041	--	--
	2.42282	37.5	37.4927	-615.061	--	--			6.56766	0.33721	0.33234	-0.22634	--	--
	2.42418	39.2	37.4586	-613.327	--	--			6.5624	0.33384	0.33275	-0.23011	--	--
	2.42554	42.5	37.4245	-609.993	--	--			6.55715	0.33099	0.33324	-0.23346	--	--
	2.4269	30	37.3905	-622.459	--	--			6.55191	0.33516	0.33387	-0.22992	--	--
	2.42826	35	37.3565	-617.425	--	--			6.54667	0.33814	0.33468	-0.22775	--	--
	2.42962	38.3	37.3225	-614.091	--	--			6.54143	0.34083	0.33575	-0.22613	--	--
	2.43098	47.5	37.2886	-604.857	--	--			6.5362	0.33776	0.33729	-0.23075	--	--
	2.43233	43.3	37.2547	-609.023	--	--			6.53097	0.33678	0.3399	-0.23433	--	--
	2.43369	35.8	37.2209	-616.49	--	--			6.52575	0.35531	0.34503	-0.22093	--	--
	2.43505	35.8	37.1871	-616.456	--	--			6.52053	0.36966	0.35591	-0.21746	--	--
	2.43641	40.8	37.1533	-611.422	--	--			6.51531	0.38884	0.37845	-0.22082	--	--
	2.43777	45	37.1196	-607.188	--	--			6.5101	0.42208	0.42145	-0.23058	--	--
	2.43913	46.7	40.5352	-608.904	--	--			6.50489	0.50214	0.49373	-0.22281	--	--
	2.44049	35	40.6033	-620.672	--	--			6.49969	0.62044	0.59858	-0.20935	--	--
	2.44185	39.2	40.676	-616.545	--	--			6.49449	0.78157	0.72654	-0.17618	--	--
	2.4432	36.7	40.7535	-619.122	--	--			6.4893	0.88951	0.85194	-0.19365	--	--
	2.44456	42.5	40.8363	-613.405	--	--			6.4841	0.93084	0.93725	-0.23763	--	--
	2.44592	45	42.6638	-612.733	--	--			6.47892	0.93984	0.94831	-0.23968	--	--
	2.44728	40.8	42.8095	-617.078	--	--			6.47374	0.854	0.88043	-0.25764	--	--
	2.44864	40	42.9637	-618.032	--	--			6.46856	0.73793	0.76523	-0.25852	--	--
	2.44999	42.5	43.127	-615.696	--	--			6.46338	0.63872	0.64427	-0.23676	--	--
	2.45135	30	43.3001	-628.369	--	--			6.45821	0.5536	0.547	-0.22462	--	--
	2.45271	48.3	43.4834	-610.252	--	--			6.45305	0.51165	0.48326	-0.20282	--	--
	2.45407	39.2	43.6779	-619.547	--	--			6.44788	0.45724	0.44747	-0.22144	--	--
	2.45543	40	43.8841	-618.953	--	--			6.44273	0.44251	0.42704	-0.21574	--	--
	2.45678	46.7	44.1029	-612.472	--	--			6.43757	0.41834	0.41117	-0.22404	--	--
	2.45814	49.2	44.3353	-610.204	--	--			6.43242	0.40489	0.3959	-0.22222	--	--
	2.4595	53.3	44.5822	-606.351	--	--			6.42728	0.38954	0.38258	-0.22425	--	--
	2.46085	44.2	44.8447	-615.713	--	--			6.42214	0.38128	0.37409	-0.22403	--	--
	2.46221	46.7	45.1239	-613.493	--	--			6.417	0.38129	0.37254	-0.22246	--	--
	2.46357	35.8	45.4211	-624.69	--	--			6.41187	0.38009	0.3781	-0.22921	--	--
	2.46493	40	45.7378	-620.807	--	--			6.40674	0.39304	0.38908	-0.22725	--	--
	2.46628	50.8	46.0755	-610.344	--	--			6.40161	0.41686	0.40186	-0.2162	--	--
	2.46764	44.2	46.4359	-617.305	--	--			6.39649	0.42009	0.41185	-0.22297	--	--
	2.469	51.7	46.8209	-610.19	--	--			6.39138	0.40137	0.41504	-0.24488	--	--
	2.47035	46.7	47.2326	-615.601	--	--			6.38627	0.39051	0.41053	-0.25124	--	--
	2.47171	48.3	47.6734	-614.442	--	--			6.38116	0.39251	0.39981	-0.23851	--	--
	2.47307	50	48.1457	-613.214	--	--			6.37605	0.38315	0.38534	-0.23341	--	--
	2.47442	52.5	48.6525	-611.221	--	--			6.37095	0.36444	0.3702	-0.23697	--	--
	2.47578	60.8	49.197	-603.466	--	--			6.36586	0.35512	0.357	-0.2331	--	--
	2.47714	42.5	49.7828	-622.352	--	--			6.36077	0.35803	0.34704	-0.22022	--	--
	2.47849	55.8	50.4138	-609.683	--	--			6.35568	0.33808	0.34037	-0.2335	--	--
	2.47985	56.7	51.0947	-609.463	--	--			6.35059	0.33555	0.33636	-0.23202	--	--
	2.48121	40.8	51.8306	-626.099	--	--			6.34551	0.32273	0.33415	-0.24263	--	--
	2.48256	53.3	52.6272	-614.396	--	--			6.34044	0.32154	0.333	-0.24267	--	--
	2.48392	51.7	53.4911	-616.86	--	--			6.33537	0.33715	0.33241	-0.22647	--	--
	2.48527	60.8	54.4299	-608.699	--	--			6.3303	0.33247	0.33212	-0.23086	--	--
	2.48663	65	55.4521	-605.521	--	--			6.32523	0.33115	0.332	-0.23207	--	--
	2.48799	55	56.5676	-616.636	--	--			6.32018	0.33633	0.33206	-0.22694	--	--
	2.48934	45.8	57.7878	-627.057	--	--			6.31512	0.33258	0.3324	-0.23103	--	--
	2.4907	53.3	59.1257	-620.894	--	--			6.31007	0.3297	0.33325	-0.23476	--	--
	2.49205	58.3	60.5966	-617.365	--	--			6.30502	0.33325	0.33502	-0.23298	--	--
	2.49341	65	62.2185	-612.287	--	--			6.29998	0.33264	0.33825	-0.23682	--	--
	2.49476	71.7	64.0122	-607.381	--	--			6.29494	0.33135	0.34343	-0.24329	--	--
	2.49612	70	66.0026	-611.071	--	--			6.2899	0.32589	0.35062	-0.25595	--	--
	2.49747	66.7	68.2189	-616.588	--	--			6.28487	0.35216	0.35913	-0.23818	--	--
	2.49883	64.2	70.6962	-621.565	--	--			6.27985	0.36649	0.36728	-0.23201	--	--
	2.50018	58.3	73.4768	-630.246	--	--			6.27482	0.37082	0.37205	-0.23244	--	--
	2.50154	83.3	76.6118	-608.381	--	--			6.2698	0.37502	0.37245	-0.22864	--	--
	2.50289	86.7	80.1636	-608.532	--	--			6.26479	0.37121	0.36755	-0.22756	--	--
	2.50425	100.8	84.2091	-598.478	--	--			6.25978	0.3547	0.35943	-0.23594	--	--
	2.5056	100	88.8436	-603.912	--	--			6.25477	0.34751	0.35072	-0.23442	--	--
	2.50696	104.2	94.1873	-605.056	--	--			6.24977	0.33001	0.34327	-0.24447	--	--
	2.50831	146.7	100.392	-568.761	--	--			6.24477	0.3291	0.33788	-0.23999	--	--
	2.50967	144.2	107.654	-578.522	--	--			6.23977	0.33762	0.33449	-0.22808	--	--
	2.51102	139.2	116.227	-592.095	--	--			6.23478	0.32785	0.3326	-0.23596	--	--
	2.51238	161.7	126.449	-579.818	--	--			6.22979	0.32328	0.33164	-0.23957	--	--
	2.51373	167.5	138.782	-586.351	--	--			6.22481	0.33285	0.33119	-0.22955	--	--
	2.51509	225	153.893	-543.962	--	--			6.21983	0.33472	0.33099	-0.22748	--	--
	2.51644	254.2	172.858	-533.726	--	--			6.21486	0.32471	0.33085	-0.23734	--	--
	2.51779	273.3	197.676	-539.444	--	--			6.20989	0.31876	0.33084	-0.24329	--	--
	2.51915	365	232.435	-482.503	--	--			6.20492	0.32431	0.33089	-0.23779	--	--
	2.5205	393.3	285.415	-507.183	--	--			6.19996	0.33207	0.33097	-0.23012	--	--
	2.52186	541.7	371.833	-445.202	--	--			6.195	0.32637	0.33111	-0.23595	--	--
	2.52321	700	515.951	-431.019	--	--			6.19004	0.3255	0.33132	-0.23703	--	--
	2.52456	904.2	750.956	-461.825	--	--			6.18509	0.33099	0.33192	-0.23214	--	--
	2.52592	1222.5	1115.45	-508.014	--	--			6.18014	0.33102	0.3326	-0.23279	--	--
	2.52727	1609.2	1641.8	-647.668	--	--			6.1752	0.32427	0.33372	-0.24066	--	--
	2.52862	2175	2329.62	-769.685	--	--			6.17026	0.32613	0.3357	-0.24078	--	--
	2.52998	2868.3	3137.52	-884.284	--	--			6.16533	0.32354	0.33922	-0.24689	--	--
	2.53133	3820.8	4005.23	-799.497	--	--			6.16039	0.33631	0.34485	-0.23975	--	--
	2.53269	4546.7	4765.75	-834.116	--	--			6.15547	0.33818	0.35325	-0.24628	--	--
	2.53404	5140	5111.15	-586.222	--	--			6.15054	0.35953	0.36468	-0.23636	--	--
	2.53539	5090	4912.65	-437.722	--	--			6.14562	0.38196	0.37878	-0.22803	--	--
	2.53674	4627.5	4399.36	-386.933	--	--			6.14071	0.4119	0.39418	-0.21349	--	--
	2.5381	3850.8	3856.63	-620.894	--	--			6.1358	0.42591	0.40868	-0.21398	--	--
	2.53945	3280.8	3355.28	-689.554	--	--			6.13089	0.41633	0.41976	-0.23464	--	--
	2.5408	2788.3	2798.24	-625.011	--	--			6.12598	0.4185	0.4244	-0.23711	--	--
	2.54216	2403.3	2166.22	-377.987	--	--			6.12108	0.40099	0.41985	-0.25007	--	--
	2.54351	1790.8	1556.79	-381.06	--	--			6.11619	0.40357	0.40648	-0.23412	--	--
	2.54486	1164.2	1058.92	-509.788	--	--			6.1113	0.39034	0.38847	-0.22934	--	--
	2.54621	692.5	703.646	-626.215	--	--			6.10641	0.37086	0.37058	-0.23093	--	--
	2.54757	430	476.809	-661.877	--	--			6.10152	0.36305	0.35596	-0.22412	--	--
	2.54892	291.7	342.895	-666.264	--	--			6.09664	0.34774	0.34571	-0.22919	--	--
	2.55027	240.8	265.639	-639.908	--	--			6.09177	0.34717	0.33944	-0.22349	--	--
	2.55162	147.5	218.925	-686.494	--	--			6.08689	0.34716	0.33602	-0.22007	--	--
	2.55298	173.3	187.853	-629.621	--	--			6.08203	0.32532	0.33431	-0.2402	--	--
	2.55433	115.8	165.156	-664.424	--	--			6.07716	0.31662	0.3335	-0.24809	--	--
	2.55568	98.3	147.512	-664.28	--	--			6.0723	0.32094	0.3331	-0.24338	--	--
	2.55703	100.8	133.313	-647.582	--	--			6.06744	0.34004	0.33291	-0.22408	--	--
	2.55838	79.2	121.657	-657.526	--	--			6.06259	0.32657	0.33281	-0.23745	--	--
	2.55973	71.7	111.953	-655.322	--	--			6.05774	0.32052	0.33277	-0.24347	--	--
	2.56109	87.5	103.784	-631.353	--	--			6.0529	0.31948	0.33279	-0.24452	--	--
	2.56244	55	96.8387	-656.907	--	--			6.04805	0.32072	0.33284	-0.24333	--	--
	2.56379	81.7	90.8823	-624.251	--	--			6.04322	0.33226	0.33294	-0.23188	--	--
	2.56514	62.5	85.734	-638.303	--	--			6.03838	0.32519	0.33307	-0.23909	--	--
	2.56649	55	81.2524	-641.321	--	--			6.03355	0.3283	0.3332	-0.23611	--	--
	2.56784	67.5	77.3261	-624.895	--	--			6.02873	0.3332	0.33343	-0.23143	--	--
	2.56919	57.5	73.866	-631.435	--	--			6.0239	0.32444	0.3337	-0.24048	--	--
	2.57055	48.3	70.8002	-637.569	--	--			6.01909	0.33244	0.33405	-0.23282	--	--
	2.5719	40.8	68.0702	-642.339	--	--			6.01427	0.33357	0.33447	-0.23211	--	--
	2.57325	49.2	65.6282	-631.497	--	--			6.00946	0.33927	0.335	-0.22694	--	--
	2.5746	45	63.4344	-633.503	--	--			6.00465	0.33645	0.33568	-0.23044	--	--
	2.57595	40	61.4558	-636.525	--	--			5.99985	0.34086	0.33666	-0.22702	--	--
	2.5773	49.2	59.6646	-625.533	--	--			5.99505	0.34164	0.33829	-0.22786	--	--
	2.57865	41.7	58.0376	-631.406	--	--			5.99026	0.34351	0.34143	-0.22913	--	--
	2.58	45	56.5549	-626.624	--	--			5.98547	0.34603	0.34792	-0.2331	--	--
	2.58135	40	55.1995	-630.268	--	--			5.98068	0.36454	0.36107	-0.22775	--	--
	2.5827	40.8	53.957	-628.226	--	--			5.97589	0.39908	0.38559	-0.21772	--	--
	2.58405	35	52.8148	-632.884	--	--			5.97112	0.42634	0.42603	-0.2309	--	--
	2.5854	41.7	51.7623	-625.131	--	--			5.96634	0.50924	0.48384	-0.20581	--	--
	2.58675	41.7	50.79	-624.159	--	--			5.96157	0.58811	0.55375	-0.19685	--	--
	2.5881	38.3	49.8897	-626.658	--	--			5.9568	0.63841	0.62245	-0.21525	--	--
	2.58945	44.2	49.0542	-619.923	--	--			5.95203	0.67948	0.67016	-0.22189	--	--
	2.5908	37.5	48.2773	-625.846	--	--			5.94727	0.69354	0.68019	-0.21787	--	--
	2.59215	35	47.5534	-627.622	--	--			5.94252	0.64817	0.65157	-0.23462	--	--
	2.5935	35.8	46.8777	-626.146	--	--			5.93776	0.59221	0.60088	-0.23988	--	--
	2.59485	36.7	46.2457	-624.614	--	--			5.93301	0.53936	0.54747	-0.23932	--	--
	2.5962	35.8	45.9426	-625.211	--	--			5.92827	0.498	0.50245	-0.23566	--	--
	2.59755	30.8	45.3956	-629.664	--	--			5.92353	0.4542	0.46711	-0.24413	--	--
	2.5989	33.3	44.8822	-626.651	--	--			5.91879	0.43289	0.43757	-0.23589	--	--
	2.60025	38.3	44.4	-621.169	--	--			5.91406	0.41242	0.41117	-0.22996	--	--
	2.6016	41.7	43.9463	-617.315	--	--			5.90933	0.37697	0.38815	-0.2424	--	--
	2.60295	25	43.6633	-633.732	--	--			5.9046	0.37287	0.36952	-0.22786	--	--
	2.6043	44.2	43.2646	-614.133	--	--			5.89988	0.35666	0.35591	-0.23046	--	--
	2.60565	40.8	42.8887	-617.157	--	--			5.89516	0.34841	0.34692	-0.22972	--	--
	2.607	29.2	42.5339	-628.403	--	--			5.89044	0.33163	0.34163	-0.24121	--	--
	2.60835	29.2	42.1989	-628.068	--	--			5.88573	0.33789	0.33873	-0.23205	--	--
	2.60969	26.7	41.8822	-630.251	--	--			5.88102	0.33503	0.33716	-0.23335	--	--
	2.61104	35.8	41.5829	-620.852	--	--			5.87632	0.33253	0.33628	-0.23497	--	--
	2.61239	47.5	41.2996	-608.868	--	--			5.87162	0.3364	0.33574	-0.23055	--	--
	2.61374	35.8	41.0315	-620.3	--	--			5.86692	0.33644	0.33536	-0.23014	--	--
	2.61509	36.7	40.7778	-619.147	--	--			5.86223	0.33847	0.33509	-0.22783	--	--
	2.61644	30	40.5376	-625.606	--	--			5.85754	0.32837	0.33489	-0.23773	--	--
	2.61779	42.5	40.3102	-612.879	--	--			5.85286	0.33177	0.33474	-0.23418	--	--
	2.61913	26.7	40.0949	-628.464	--	--			5.84817	0.33121	0.33464	-0.23464	--	--
	2.62048	37.5	39.8913	-617.46	--	--			5.8435	0.32393	0.33458	-0.24186	--	--
	2.62183	36.7	39.6988	-618.068	--	--			5.83882	0.33049	0.33455	-0.23528	--	--
	2.62318	32.5	39.5169	-622.086	--	--			5.83415	0.33054	0.33456	-0.23524	--	--
	2.62453	34.2	39.3453	-620.214	--	--			5.82949	0.33759	0.33461	-0.22823	--	--
	2.62587	33.3	39.1837	-620.952	--	--			5.82482	0.32717	0.33475	-0.23878	--	--
	2.62722	31.7	35.6283	-618.997	--	--			5.82017	0.32413	0.33486	-0.24195	--	--
	2.62857	35.8	35.5812	-614.85	--	--			5.81551	0.33806	0.33502	-0.22818	--	--
	2.62992	31.7	35.5394	-618.908	--	--			5.81086	0.33273	0.33523	-0.23371	--	--
	2.63126	32.5	35.5029	-618.072	--	--			5.80621	0.3324	0.33549	-0.23431	--	--
	2.63261	38.3	35.4719	-612.241	--	--			5.80157	0.33347	0.33583	-0.23357	--	--
	2.63396	35	33.767	-613.836	--	--			5.79693	0.33004	0.33626	-0.23743	--	--
	2.63531	28.3	33.7945	-620.563	--	--			5.79229	0.33073	0.33684	-0.23732	--	--
	2.63665	24.2	33.8262	-624.695	--	--			5.78766	0.3307	0.3377	-0.23821	--	--
	2.638	24.2	33.8626	-624.731	--	--			5.78303	0.33239	0.33922	-0.23804	--	--
	2.63935	30.8	33.9041	-618.173	--	--			5.7784	0.33739	0.34227	-0.23609	--	--
	2.6407	32.5	33.9514	-616.52	--	--			5.77378	0.33655	0.34864	-0.24329	--	--
	2.64204	21.7	34.0049	-627.374	--	--			5.76916	0.35501	0.36144	-0.23765	--	--
	2.64339	21.7	34.0655	-627.434	--	--			5.76455	0.37791	0.38486	-0.23815	--	--
	2.64474	37.5	34.134	-611.703	--	--			5.75994	0.42373	0.42259	-0.23008	--	--
	2.64608	27.5	34.2114	-621.78	--	--			5.75533	0.45983	0.47469	-0.24607	--	--
	2.64743	30	34.2987	-619.367	--	--			5.75073	0.52119	0.53591	-0.24593	--	--
	2.64878	22.5	34.3972	-626.966	--	--			5.74613	0.58773	0.59259	-0.23608	--	--
	2.65012	40.8	34.5086	-608.777	--	--			5.74153	0.60945	0.62683	-0.24859	--	--
	2.65147	27.5	34.6344	-622.203	--	--			5.73694	0.58732	0.62446	-0.26836	--	--
	2.65281	24.2	34.7769	-625.646	--	--			5.73235	0.55108	0.58644	-0.26657	--	--
	2.65416	20	34.9384	-630.007	--	--			5.72777	0.50587	0.52801	-0.25335	--	--
	2.65551	31.7	35.1221	-618.491	--	--			5.72319	0.46466	0.46725	-0.2338	--	--
	2.65685	35	35.3314	-615.4	--	--			5.71861	0.41818	0.41673	-0.22976	--	--
	2.6582	37.5	35.5707	-613.139	--	--			5.71403	0.38524	0.38129	-0.22726	--	--
	2.65955	27.5	35.8452	-623.414	--	--			5.70946	0.36507	0.35964	-0.22578	--	--
	2.66089	33.3	36.1616	-617.93	--	--			5.7049	0.35282	0.34799	-0.22637	--	--
	2.66224	29.2	36.5278	-622.397	--	--			5.70033	0.34969	0.3422	-0.22372	--	--
	2.66358	32.5	36.9541	-619.523	--	--			5.69577	0.34281	0.33941	-0.22782	--	--
	2.66493	15.8	37.4534	-636.722	--	--			5.69122	0.34407	0.338	-0.22514	--	--
	2.66627	35	38.0423	-618.111	--	--			5.68667	0.33902	0.33718	-0.22937	--	--
	2.66762	26.7	38.7425	-627.111	--	--			5.68212	0.33443	0.33664	-0.23342	--	--
	2.66896	37.5	39.5827	-617.151	--	--			5.67757	0.3347	0.33624	-0.23276	--	--
	2.67031	28.3	40.6021	-627.371	--	--			5.67303	0.33579	0.33594	-0.23136	--	--
	2.67165	32.5	41.8576	-624.426	--	--			5.6685	0.34088	0.33571	-0.22604	--	--
	2.673	38.3	43.4404	-620.209	--	--			5.66396	0.32957	0.33554	-0.23718	--	--
	2.67434	53.3	45.5175	-607.286	--	--			5.65943	0.32713	0.33541	-0.23949	--	--
	2.67569	52.5	48.4241	-610.993	--	--			5.6549	0.33393	0.33532	-0.2326	--	--
	2.67703	46.7	52.8292	-621.198	--	--			5.65038	0.33826	0.33527	-0.22822	--	--
	2.67838	55.8	59.9653	-619.234	--	--			5.64586	0.34464	0.33524	-0.22182	--	--
	2.67972	63.3	71.8358	-623.605	--	--			5.64135	0.34799	0.33525	-0.21847	--	--
	2.68107	87.5	91.2629	-618.832	--	--			5.63683	0.34181	0.33529	-0.22468	--	--
	2.68241	121.7	121.567	-614.936	--	--			5.63233	0.33948	0.33536	-0.22709	--	--
	2.68376	147.5	165.371	-632.94	--	--			5.62782	0.34825	0.33547	-0.21843	--	--
	2.6851	201.7	222.072	-635.44	--	--			5.62332	0.33493	0.33565	-0.23194	--	--
	2.68645	268.3	286.767	-633.536	--	--			5.61882	0.33415	0.33617	-0.23323	--	--
	2.68779	345	352.071	-622.139	--	--			5.61433	0.34392	0.33674	-0.22404	--	--
	2.68913	409.2	402.742	-608.611	--	--			5.60984	0.35369	0.33787	-0.21539	--	--
	2.69048	406.7	417.355	-625.724	--	--			5.60535	0.34719	0.34011	-0.22413	--	--
	2.69182	338.3	393.96	-670.728	--	--			5.60087	0.34549	0.34427	-0.22999	--	--
	2.69317	336.7	353.439	-631.808	--	--			5.59639	0.3544	0.35128	-0.22809	--	--
	2.69451	282.5	314.99	-647.559	--	--			5.59191	0.37295	0.36171	-0.21997	--	--
	2.69585	280.8	281.572	-615.841	--	--			5.58744	0.38875	0.37514	-0.2176	--	--
	2.6972	230	243.874	-628.943	--	--			5.58297	0.40799	0.38947	-0.21269	--	--
	2.69854	192.5	198.573	-621.142	--	--			5.57851	0.41004	0.40123	-0.2224	--	--
	2.69988	168.3	152.965	-599.734	--	--			5.57404	0.4284	0.40624	-0.20905	--	--
	2.70123	125	114.59	-604.659	--	--			5.56959	0.42128	0.40216	-0.21209	--	--
	2.70257	82.5	86.4939	-619.063	--	--			5.56513	0.39075	0.39076	-0.23122	--	--
	2.70391	70	68.0952	-613.164	--	--			5.56068	0.38322	0.37635	-0.22434	--	--
	2.70526	62.5	56.9774	-609.546	--	--			5.55623	0.37626	0.36274	-0.2177	--	--
	2.7066	56.7	50.4547	-608.823	--	--			5.55179	0.36547	0.35211	-0.21785	--	--
	2.70794	62.5	46.4851	-599.054	--	--			5.54735	0.34918	0.34497	-0.227	--	--
	2.70929	43.3	43.8497	-615.618	--	--			5.54291	0.33878	0.34076	-0.2332	--	--
	2.71063	36.7	41.9313	-620.3	--	--			5.53848	0.35512	0.33853	-0.21462	--	--
	2.71197	31.7	40.4413	-623.81	--	--			5.53405	0.34791	0.33718	-0.22048	--	--
	2.71331	28.3	39.2402	-626.009	--	--			5.52962	0.33774	0.33666	-0.23014	--	--
	2.71466	32.5	38.2506	-620.819	--	--			5.5252	0.343	0.33644	-0.22465	--	--
	2.716	30.8	37.4232	-621.692	--	--			5.52078	0.33849	0.3363	-0.22901	--	--
	2.71734	28.3	36.7231	-623.492	--	--			5.51637	0.33577	0.33622	-0.23166	--	--
	2.71868	30.8	36.1243	-620.393	--	--			5.51195	0.34006	0.33618	-0.22734	--	--
	2.72002	26.7	35.6076	-623.976	--	--			5.50754	0.34071	0.33617	-0.22667	--	--
	2.72137	42.5	35.1579	-607.727	--	--			5.50314	0.34171	0.33619	-0.22569	--	--
	2.72271	22.5	34.7634	-627.332	--	--			5.49874	0.33586	0.33623	-0.23158	--	--
	2.72405	29.2	34.4149	-620.284	--	--			5.49434	0.34265	0.33628	-0.22484	--	--
	2.72539	33.3	34.1051	-615.874	--	--			5.48995	0.33181	0.33635	-0.23575	--	--
	2.72673	35.8	33.828	-613.097	--	--			5.48555	0.33411	0.33644	-0.23355	--	--
	2.72808	26.7	33.5788	-621.948	--	--			5.48117	0.34371	0.33655	-0.22405	--	--
	2.72942	23.3	33.3534	-625.122	--	--			5.47678	0.33488	0.33667	-0.23301	--	--
	2.73076	37.5	33.1486	-610.717	--	--			5.4724	0.34423	0.33682	-0.2238	--	--
	2.7321	29.2	32.9617	-618.83	--	--			5.46803	0.3486	0.33791	-0.22052	--	--
	2.73344	36.7	32.7904	-611.159	--	--			5.46365	0.34505	0.33814	-0.2243	--	--
	2.73478	29.2	32.6326	-618.501	--	--			5.45928	0.33439	0.3384	-0.23523	--	--
	2.73612	32.5	32.4869	-615.056	--	--			5.45492	0.33736	0.33871	-0.23256	--	--
	2.73747	25.8	32.3518	-621.62	--	--			5.45055	0.3347	0.33906	-0.23556	--	--
	2.73881	32.5	32.226	-614.795	--	--			5.4462	0.33995	0.33947	-0.23073	--	--
	2.74015	20	32.1086	-627.177	--	--			5.44184	0.34713	0.33995	-0.22404	--	--
	2.74149	30.8	31.9987	-616.267	--	--			5.43749	0.34283	0.34053	-0.22891	--	--
	2.74283	32.5	31.8954	-614.464	--	--			5.43314	0.34802	0.34126	-0.22445	--	--
	2.74417	33.3	31.7981	-613.567	--	--			5.42879	0.35593	0.34224	-0.21752	--	--
	2.74551	28.3	31.7063	-618.475	--	--			5.42445	0.36387	0.34376	-0.2111	--	--
	2.74685	26.7	31.6193	-619.988	--	--			5.42011	0.35736	0.34644	-0.2203	--	--
	2.74819	23.3	31.5368	-623.306	--	--			5.41578	0.3613	0.35164	-0.22156	--	--
	2.74953	27.5	31.4583	-619.027	--	--			5.41145	0.38284	0.36173	-0.2101	--	--
	2.75087	24.2	31.3835	-622.252	--	--			5.40712	0.39239	0.38008	-0.21889	--	--
	2.75221	18.3	31.312	-628.081	--	--			5.40279	0.42224	0.41011	-0.21908	--	--
	2.75355	29.2	31.2435	-617.112	--	--			5.39847	0.46131	0.45328	-0.22318	--	--
	2.75489	22.5	31.1779	-623.747	--	--			5.39415	0.52121	0.50651	-0.21651	--	--
	2.75623	31.7	31.1149	-614.484	--	--			5.38984	0.56056	0.56076	-0.23141	--	--
	2.75757	20	31.0542	-626.123	--	--			5.38553	0.6014	0.60325	-0.23307	--	--
	2.75891	33.3	30.9957	-612.764	--	--			5.38122	0.61247	0.61695	-0.23569	--	--
	2.76025	23.3	30.9392	-622.708	--	--			5.37692	0.5851	0.59936	-0.24548	--	--
	2.76159	25	30.8846	-620.953	--	--			5.37262	0.57182	0.56197	-0.22136	--	--
	2.76293	25.8	30.8317	-620.1	--	--			5.36832	0.52835	0.52132	-0.22419	--	--
	2.76427	30	30.7804	-615.849	--	--			5.36403	0.50152	0.48864	-0.21833	--	--
	2.76561	34.2	30.7306	-611.599	--	--			5.35974	0.47869	0.46689	-0.21941	--	--
	2.76695	30.8	30.6822	-614.951	--	--			5.35545	0.44396	0.45193	-0.23918	--	--
	2.76829	28.3	30.6351	-617.404	--	--			5.35117	0.43719	0.43745	-0.23147	--	--
	2.76963	27.5	30.5892	-618.158	--	--			5.34689	0.42179	0.42035	-0.22978	--	--
	2.77097	24.2	30.5444	-621.413	--	--			5.34261	0.39529	0.4019	-0.23783	--	--
	2.77231	25.8	30.5007	-619.769	--	--			5.33834	0.38694	0.38498	-0.22925	--	--
	2.77364	19.2	30.458	-626.327	--	--			5.33407	0.37625	0.37182	-0.22678	--	--
	2.77498	34.2	30.4162	-611.285	--	--			5.3298	0.364	0.36335	-0.23056	--	--
	2.77632	22.5	31.7749	-624.344	--	--			5.32554	0.35207	0.35945	-0.23859	--	--
	2.77766	30.8	31.7763	-616.045	--	--			5.32128	0.36947	0.35958	-0.22133	--	--
	2.779	22.5	31.7803	-624.349	--	--			5.31702	0.36843	0.3633	-0.22608	--	--
	2.78034	31.7	31.7871	-615.156	--	--			5.31277	0.37454	0.37018	-0.22685	--	--
	2.78168	28.3	31.7966	-618.565	--	--			5.30852	0.38827	0.37949	-0.22243	--	--
	2.78301	36.7	32.2191	-610.588	--	--			5.30428	0.40795	0.3898	-0.21306	--	--
	2.78435	25	32.2629	-622.332	--	--			5.30003	0.41638	0.39912	-0.21394	--	--
	2.78569	28.3	32.3104	-619.079	--	--			5.2958	0.40778	0.40469	-0.22812	--	--
	2.78703	35.8	32.3618	-611.631	--	--			5.29156	0.40316	0.40592	-0.23396	--	--
	2.78837	36.7	32.4173	-610.786	--	--			5.28733	0.40531	0.405	-0.23091	--	--
	2.7897	20	32.3368	-627.406	--	--			5.2831	0.3957	0.40672	-0.24222	--	--
	2.79104	30.8	32.4054	-616.674	--	--			5.27887	0.41578	0.41823	-0.23366	--	--
	2.79238	31.7	32.4788	-615.847	--	--			5.27465	0.46038	0.45046	-0.2213	--	--
	2.79372	34.2	32.5573	-613.426	--	--			5.27043	0.50507	0.51876	-0.2449	--	--
	2.79505	31.7	32.6414	-616.01	--	--			5.26622	0.61907	0.63953	-0.25167	--	--
	2.79639	30	32.7314	-617.8	--	--			5.26201	0.85696	0.82141	-0.19566	--	--
	2.79773	35	32.8277	-612.896	--	--			5.2578	1.13489	1.0532	-0.14952	--	--
	2.79907	33.3	32.9309	-614.7	--	--			5.25359	1.39532	1.29547	-0.13137	--	--
	2.8004	27.5	33.0414	-620.61	--	--			5.24939	1.53796	1.48291	-0.17617	--	--
	2.80174	22.5	33.1599	-625.729	--	--			5.24519	1.53138	1.54475	-0.24458	--	--
	2.80308	32.5	33.287	-615.856	--	--			5.241	1.42345	1.45102	-0.25878	--	--
	2.80441	25.8	33.4233	-622.692	--	--			5.23681	1.22108	1.24269	-0.25282	--	--
	2.80575	32.5	33.5697	-616.138	--	--			5.23262	0.95958	0.99507	-0.26671	--	--
	2.80709	25.8	33.727	-622.996	--	--			5.22843	0.76316	0.77064	-0.23869	--	--
	2.80842	25.8	33.8961	-623.165	--	--			5.22425	0.62138	0.60198	-0.21181	--	--
	2.80976	28.3	34.0782	-620.847	--	--			5.22007	0.51561	0.49356	-0.20916	--	--
	2.8111	28.3	34.2743	-621.043	--	--			5.2159	0.46608	0.43289	-0.19802	--	--
	2.81243	25.8	34.4858	-623.755	--	--			5.21173	0.42948	0.40293	-0.20466	--	--
	2.81377	30.8	34.7142	-618.983	--	--			5.20756	0.41355	0.38983	-0.20749	--	--
	2.81511	32.5	34.9612	-617.53	--	--			5.20339	0.41215	0.38512	-0.20418	--	--
	2.81644	37.5	35.2285	-612.797	--	--			5.19923	0.40088	0.38472	-0.21505	--	--
	2.81778	26.7	35.5184	-623.887	--	--			5.19507	0.40599	0.38741	-0.21263	--	--
	2.81911	26.7	35.8331	-624.202	--	--			5.19092	0.39563	0.39415	-0.22973	--	--
	2.82045	43.3	36.1754	-607.944	--	--			5.18677	0.41198	0.40847	-0.2277	--	--
	2.82179	36.7	36.5483	-614.917	--	--			5.18262	0.42426	0.4392	-0.24615	--	--
	2.82312	32.5	36.9555	-619.524	--	--			5.17847	0.46701	0.50148	-0.26568	--	--
	2.82446	40	37.401	-612.47	--	--			5.17433	0.59243	0.61782	-0.25661	--	--
	2.82579	36.7	37.8894	-616.258	--	--			5.17019	0.7958	0.81239	-0.2478	--	--
	2.82713	35	38.4262	-618.495	--	--			5.16606	1.13494	1.09762	-0.19389	--	--
	2.82846	37.5	39.0177	-616.586	--	--			5.16193	1.59832	1.45649	-0.08939	--	--
	2.8298	42.5	39.6714	-612.24	--	--			5.1578	2.03292	1.83034	-0.02863	--	--
	2.83113	34.2	40.3957	-621.264	--	--			5.15367	2.33454	2.12133	-0.018	--	--
	2.83247	36.7	41.2012	-619.57	--	--			5.14955	2.3576	2.22117	-0.09478	--	--
	2.8338	40	42.0998	-617.169	--	--			5.14543	2.13383	2.08152	-0.1789	--	--
	2.83514	35.8	43.1063	-622.375	--	--			5.14132	1.78062	1.76309	-0.21368	--	--
	2.83647	46.7	44.2381	-612.607	--	--			5.13721	1.38625	1.38041	-0.22538	--	--
	2.83781	55.8	45.5167	-604.785	--	--			5.1331	1.05046	1.02929	-0.21004	--	--
	2.83914	40	46.968	-622.037	--	--			5.12899	0.79734	0.76068	-0.19454	--	--
	2.84048	40.8	48.6242	-622.893	--	--			5.12489	0.63334	0.58361	-0.18148	--	--
	2.84181	57.5	50.5253	-608.094	--	--			5.12079	0.52085	0.48083	-0.19119	--	--
	2.84315	67.5	52.7216	-600.29	--	--			5.1167	0.46463	0.42696	-0.19355	--	--
	2.84448	51.7	55.277	-618.646	--	--			5.1126	0.42788	0.40055	-0.20388	--	--
	2.84581	70.8	58.274	-602.543	--	--			5.10852	0.40553	0.38813	-0.21381	--	--
	2.84715	66.7	61.82	-610.189	--	--			5.10443	0.39462	0.38326	-0.21985	--	--
	2.84848	72.5	66.0576	-608.626	--	--			5.10035	0.37121	0.38431	-0.24432	--	--
	2.84982	70.8	71.1811	-615.45	--	--			5.09627	0.39285	0.39267	-0.23104	--	--
	2.85115	105	77.4679	-587.537	--	--			5.09219	0.41729	0.41127	-0.22519	--	--
	2.85248	125	85.3536	-575.422	--	--			5.08812	0.44606	0.44277	-0.22792	--	--
	2.85382	137.5	95.6272	-573.196	--	--			5.08405	0.50846	0.48708	-0.20983	--	--
	2.85515	158.3	109.903	-566.672	--	--			5.07999	0.57043	0.53892	-0.1997	--	--
	2.85649	210.8	131.576	-535.845	--	--			5.07592	0.62316	0.58695	-0.19501	--	--
	2.85782	248.3	167.325	-534.094	--	--			5.07186	0.63926	0.61573	-0.20767	--	--
	2.85915	300.8	228.757	-543.026	--	--			5.06781	0.61586	0.61237	-0.22772	--	--
	2.86049	454.2	333.163	-494.032	--	--			5.06375	0.58634	0.57635	-0.22122	--	--
	2.86182	628.3	501.63	-488.399	--	--			5.0597	0.52686	0.52393	-0.22828	--	--
	2.86315	802.5	751.182	-563.751	--	--			5.05566	0.46063	0.46968	-0.24026	--	--
	2.86448	1102.5	1077.75	-590.323	--	--			5.05161	0.42608	0.42428	-0.22942	--	--
	2.86582	1490.8	1445.02	-569.291	--	--			5.04757	0.39709	0.39193	-0.22605	--	--
	2.86715	1839.2	1794.16	-570.034	--	--			5.04354	0.38626	0.37178	-0.21673	--	--
	2.86848	2259.2	2024.25	-380.123	--	--			5.0395	0.37318	0.36054	-0.21856	--	--
	2.86982	2383.3	2030.48	-262.245	--	--			5.03547	0.35878	0.35472	-0.22715	--	--
	2.87115	2174.2	1850.66	-291.528	--	--			5.03145	0.35487	0.35178	-0.22812	--	--
	2.87248	1852.5	1622.61	-385.183	--	--			5.02742	0.34352	0.35028	-0.23797	--	--
	2.87381	1599.2	1438.52	-454.387	--	--			5.0234	0.35006	0.34959	-0.23074	--	--
	2.87515	1334.2	1300.07	-580.938	--	--			5.01938	0.36151	0.34967	-0.21936	--	--
	2.87648	1277.5	1140	-477.57	--	--			5.01537	0.34821	0.35091	-0.23391	--	--
	2.87781	1108.3	921.049	-427.818	--	--			5.01136	0.35798	0.35421	-0.22744	--	--
	2.87914	900.8	681.513	-395.782	--	--			5.00735	0.3661	0.3608	-0.22591	--	--
	2.88047	593.3	471.999	-493.767	--	--			5.00335	0.37678	0.37186	-0.22629	--	--
	2.88181	377.5	316.808	-554.377	--	--			4.99934	0.39245	0.38764	-0.2264	--	--
	2.88314	264.2	215.993	-566.861	--	--			4.99535	0.41228	0.40653	-0.22545	--	--
	2.88447	184.2	156.481	-587.349	--	--			4.99135	0.44314	0.4246	-0.21267	--	--
	2.8858	152.5	122.692	-585.261	--	--			4.98736	0.45966	0.43627	-0.20783	--	--
	2.88713	84.2	102.781	-633.65	--	--			4.98337	0.45831	0.43661	-0.20951	--	--
	2.88846	88.3	89.8526	-616.621	--	--			4.97938	0.44467	0.42521	-0.21176	--	--
	2.8898	87.5	80.5514	-608.12	--	--			4.9754	0.4095	0.40676	-0.22847	--	--
	2.89113	67.5	73.3755	-620.944	--	--			4.97142	0.40168	0.38714	-0.21667	--	--
	2.89246	54.2	67.6229	-628.492	--	--			4.96745	0.37304	0.37051	-0.22869	--	--
	2.89379	61.7	62.9107	-616.279	--	--			4.96347	0.36663	0.35863	-0.22321	--	--
	2.89512	46.7	58.9941	-627.363	--	--			4.9595	0.36996	0.35127	-0.21252	--	--
	2.89645	48.3	55.7003	-622.469	--	--			4.95554	0.34499	0.34545	-0.23167	--	--
	2.89778	45	52.9022	-622.971	--	--			4.95158	0.3476	0.34502	-0.22863	--	--
	2.89911	50	50.5038	-615.573	--	--			4.94762	0.35751	0.34412	-0.21783	--	--
	2.90044	40.8	48.4314	-622.7	--	--			4.94366	0.34601	0.34369	-0.2289	--	--
	2.90177	33.3	46.6275	-628.396	--	--			4.9397	0.35458	0.34348	-0.22011	--	--
	2.9031	45.8	45.0469	-614.316	--	--			4.93575	0.35494	0.34336	-0.21964	--	--
	2.90443	55	43.6537	-603.722	--	--			4.93181	0.33621	0.3433	-0.2383	--	--
	2.90576	33.3	42.4187	-624.187	--	--			4.92786	0.33869	0.34328	-0.2358	--	--
	2.90709	45	41.3186	-611.387	--	--			4.92392	0.34747	0.34329	-0.22703	--	--
	2.90842	47.5	40.3338	-607.902	--	--			4.91998	0.33655	0.34333	-0.23799	--	--
	2.90975	37.5	39.4484	-617.017	--	--			4.91605	0.34124	0.34339	-0.23336	--	--
	2.91108	44.2	38.6493	-609.518	--	--			4.91212	0.34216	0.34347	-0.23252	--	--
	2.91241	30	37.9252	-622.994	--	--			4.90819	0.34419	0.34357	-0.23059	--	--
	2.91374	49.2	37.2668	-603.136	--	--			4.90426	0.34581	0.3437	-0.2291	--	--
	2.91507	33.3	36.6661	-618.435	--	--			4.90034	0.33915	0.34384	-0.2359	--	--
	2.9164	26.7	36.1163	-624.485	--	--			4.89642	0.35286	0.344	-0.22235	--	--
	2.91773	35.8	35.6117	-614.88	--	--			4.89251	0.34967	0.34419	-0.22573	--	--
	2.91906	37.5	35.1473	-612.716	--	--			4.88859	0.34458	0.34439	-0.23103	--	--
	2.92039	32.5	34.7187	-617.287	--	--			4.88468	0.33536	0.34462	-0.24047	--	--
	2.92172	35.8	34.3221	-613.591	--	--			4.88078	0.33999	0.34462	-0.23584	--	--
	2.92305	26.7	33.9543	-622.323	--	--			4.87687	0.34929	0.34491	-0.22683	--	--
	2.92438	30.8	33.6125	-617.881	--	--			4.87297	0.35125	0.34524	-0.22521	--	--
	2.92571	35	33.2941	-613.363	--	--			4.86908	0.35035	0.3456	-0.22646	--	--
	2.92704	30	32.9969	-618.066	--	--			4.86518	0.35018	0.346	-0.22704	--	--
	2.92837	30	32.7189	-617.788	--	--			4.86129	0.34794	0.34645	-0.22972	--	--
	2.92969	37.5	32.4584	-610.027	--	--			4.8574	0.3552	0.34696	-0.22297	--	--
	2.93102	34.2	32.2139	-613.083	--	--			4.85352	0.35349	0.34753	-0.22525	--	--
	2.93235	33.3	31.9839	-613.753	--	--			4.84964	0.35256	0.34817	-0.22682	--	--
	2.93368	35	31.7674	-611.836	--	--			4.84576	0.35073	0.3489	-0.22938	--	--
	2.93501	30	31.563	-616.632	--	--			4.84188	0.35024	0.34976	-0.23073	--	--
	2.93634	27.5	31.37	-618.939	--	--			4.83801	0.34878	0.35073	-0.23315	--	--
	2.93766	23.3	31.1872	-622.956	--	--			4.83414	0.35185	0.35185	-0.23121	--	--
	2.93899	34.2	31.0141	-611.883	--	--			4.83028	0.34546	0.35316	-0.23891	--	--
	2.94032	36.7	30.8498	-609.219	--	--			4.82641	0.34728	0.35471	-0.23865	--	--
	2.94165	25	30.6936	-620.762	--	--			4.82255	0.36698	0.35657	-0.22079	--	--
	2.94298	32.5	30.5451	-613.114	--	--			4.8187	0.35926	0.35872	-0.23067	--	--
	2.9443	25	30.4035	-620.472	--	--			4.81484	0.36714	0.36152	-0.22559	--	--
	2.94563	20.8	30.2686	-624.537	--	--			4.81099	0.36489	0.36518	-0.2315	--	--
	2.94696	24.2	30.1396	-621.008	--	--			4.80714	0.37932	0.37049	-0.22238	--	--
	2.94829	28.3	30.0163	-616.785	--	--			4.8033	0.39828	0.37946	-0.21239	--	--
	2.94961	31.7	29.8984	-613.267	--	--			4.79946	0.41794	0.39694	-0.21021	--	--
	2.95094	23.3	30.0277	-621.796	--	--			4.79562	0.4517	0.43311	-0.21262	--	--
	2.95227	25.8	29.9252	-619.194	--	--			4.79179	0.52073	0.50589	-0.21637	--	--
	2.95359	24.2	29.8273	-620.696	--	--			4.78795	0.67373	0.64025	-0.19774	--	--
	2.95492	33.3	29.7338	-611.503	--	--			4.78412	0.87778	0.86021	-0.21364	--	--
	2.95625	28.3	29.6442	-616.413	--	--			4.7803	1.2362	1.17243	-0.16744	--	--
	2.95758	28.3	29.6773	-616.446	--	--			4.77648	1.63513	1.54737	-0.14345	--	--
	2.9589	29.2	29.5981	-615.467	--	--			4.77266	2.00649	1.91005	-0.13478	--	--
	2.96023	38.3	29.5225	-606.291	--	--			4.76884	2.1746	2.15142	-0.20803	--	--
	2.96156	27.5	28.0979	-615.667	--	--			4.76502	2.14108	2.17315	-0.26328	--	--
	2.96288	27.5	28.0666	-615.635	--	--			4.76121	1.91653	1.96279	-0.27747	--	--
	2.96421	26.7	28.037	-616.406	--	--			4.75741	1.58216	1.60863	-0.25769	--	--
	2.96553	28.3	28.0089	-614.778	--	--			4.7536	1.17461	1.22609	-0.28269	--	--
	2.96686	43.3	27.9823	-599.751	--	--			4.7498	0.87429	0.89929	-0.25621	--	--
	2.96819	20.8	27.276	-621.545	--	--			4.746	0.65225	0.66495	-0.24392	--	--
	2.96951	21.7	27.2713	-620.64	--	--			4.74221	0.53001	0.52004	-0.22125	--	--
	2.97084	29.2	27.2674	-613.136	--	--			4.73841	0.45179	0.44102	-0.22044	--	--
	2.97216	20	27.2641	-622.333	--	--			4.73462	0.40089	0.40183	-0.23215	--	--
	2.97349	20	27.2615	-622.33	--	--			4.73084	0.38834	0.3832	-0.22607	--	--
	2.97482	30.8	27.2598	-611.528	--	--			4.72705	0.38799	0.37397	-0.2172	--	--
	2.97614	25	27.2588	-617.328	--	--			4.72327	0.36832	0.36873	-0.23162	--	--
	2.97747	27.5	27.2586	-614.827	--	--			4.7195	0.36474	0.36513	-0.2316	--	--
	2.97879	18.3	27.2594	-624.028	--	--			4.71572	0.36038	0.36223	-0.23306	--	--
	2.98012	24.2	27.2612	-618.13	--	--			4.71195	0.35155	0.3597	-0.23936	--	--
	2.98144	20	27.264	-622.333	--	--			4.70818	0.34696	0.35746	-0.24171	--	--
	2.98277	23.3	27.2678	-619.037	--	--			4.70442	0.35768	0.35553	-0.22906	--	--
	2.98409	30.8	27.2729	-611.542	--	--			4.70065	0.35572	0.35392	-0.22941	--	--
	2.98542	20.8	27.2792	-621.548	--	--			4.6969	0.33767	0.35261	-0.24615	--	--
	2.98674	25	27.2868	-617.356	--	--			4.69314	0.34314	0.35155	-0.23963	--	--
	2.98807	24.2	27.2959	-618.165	--	--			4.68939	0.34765	0.35081	-0.23437	--	--
	2.98939	25.8	27.3064	-616.575	--	--			4.68564	0.34522	0.35012	-0.23611	--	--
	2.99072	21.7	27.3186	-620.687	--	--			4.68189	0.34987	0.34956	-0.2309	--	--
	2.99204	24.2	27.3326	-618.201	--	--			4.67814	0.34657	0.34909	-0.23374	--	--
	2.99337	21.7	27.3485	-620.717	--	--			4.6744	0.34382	0.34871	-0.2361	--	--
	2.99469	25	27.3664	-617.435	--	--			4.67066	0.34342	0.34841	-0.23621	--	--
	2.99601	32.5	27.3865	-609.955	--	--			4.66693	0.34681	0.34823	-0.23263	--	--
	2.99734	19.2	27.409	-623.278	--	--			4.6632	0.34445	0.34823	-0.23498	--	--
	2.99866	29.2	27.434	-613.303	--	--			4.65947	0.34197	0.34855	-0.23779	--	--
	2.99999	27.5	27.4619	-615.031	--	--			4.65574	0.3407	0.34945	-0.23996	--	--
	3.00131	30.8	27.4928	-611.762	--	--			4.65202	0.34767	0.3513	-0.23484	--	--
	3.00263	25	27.527	-617.596	--	--			4.6483	0.34592	0.35444	-0.23973	--	--
	3.00396	27.5	27.5649	-615.134	--	--			4.64458	0.36554	0.35899	-0.22467	--	--
	3.00528	43.3	27.6066	-599.375	--	--			4.64087	0.37119	0.36459	-0.22461	--	--
	3.0066	28.3	27.6528	-614.422	--	--			4.63716	0.36328	0.37022	-0.23815	--	--
	3.00793	25	27.7036	-617.772	--	--			4.63345	0.36356	0.37431	-0.24196	--	--
	3.00925	34.2	27.7597	-608.628	--	--			4.62974	0.3664	0.37522	-0.24003	--	--
	3.01057	26.7	27.8216	-616.19	--	--			4.62604	0.3703	0.37246	-0.23337	--	--
	3.0119	28.3	27.8899	-614.659	--	--			4.62234	0.3675	0.36717	-0.23089	--	--
	3.01322	29.2	27.9652	-613.834	--	--			4.61864	0.35435	0.36112	-0.23798	--	--
	3.01454	25	28.0484	-618.117	--	--			4.61495	0.34884	0.35365	-0.23603	--	--
	3.01586	32.5	28.1405	-610.709	--	--			4.61126	0.34947	0.34965	-0.23139	--	--
	3.01719	25.8	28.2423	-617.511	--	--			4.60757	0.34326	0.34705	-0.235	--	--
	3.01851	29.2	28.3553	-614.224	--	--			4.60389	0.34363	0.34556	-0.23314	--	--
	3.01983	38.3	28.4807	-605.249	--	--			4.6002	0.33505	0.3448	-0.24096	--	--
	3.02115	29.2	28.6202	-614.489	--	--			4.59653	0.34083	0.34544	-0.23582	--	--
	3.02248	28.3	28.7757	-615.544	--	--			4.59285	0.34398	0.34531	-0.23254	--	--
	3.0238	21.7	28.9495	-622.318	--	--			4.58918	0.33888	0.34528	-0.23762	--	--
	3.02512	41.7	29.1443	-602.513	--	--			4.58551	0.33694	0.3453	-0.23957	--	--
	3.02644	37.5	29.3632	-606.932	--	--			4.58184	0.34782	0.34534	-0.22873	--	--
	3.02777	30	29.61	-614.679	--	--			4.57818	0.33857	0.3454	-0.23804	--	--
	3.02909	34.2	29.8895	-610.758	--	--			4.57451	0.33419	0.34547	-0.24249	--	--
	3.03041	28.3	30.207	-616.976	--	--			4.57086	0.34325	0.34556	-0.23352	--	--
	3.03173	35.8	30.5696	-609.838	--	--			4.5672	0.34398	0.34566	-0.23288	--	--
	3.03305	35.8	30.9856	-610.254	--	--			4.56355	0.35101	0.34577	-0.22597	--	--
	3.03437	33.3	31.4657	-613.234	--	--			4.5599	0.34002	0.34589	-0.23708	--	--
	3.0357	31.7	32.0231	-615.392	--	--			4.55625	0.33216	0.34602	-0.24507	--	--
	3.03702	35.8	32.6747	-611.943	--	--			4.55261	0.34237	0.34617	-0.23501	--	--
	3.03834	43.3	33.4426	-605.211	--	--			4.54897	0.34334	0.34634	-0.23421	--	--
	3.03966	33.3	34.3554	-616.124	--	--			4.54533	0.34564	0.34652	-0.23209	--	--
	3.04098	34.2	35.4513	-616.32	--	--			4.54169	0.33714	0.34672	-0.24079	--	--
	3.0423	44.2	36.7838	-607.653	--	--			4.53806	0.33928	0.34694	-0.23887	--	--
	3.04362	45	38.4314	-608.5	--	--			4.53443	0.34575	0.34719	-0.23264	--	--
	3.04494	41.7	40.5237	-613.892	--	--			4.53081	0.34185	0.34747	-0.23683	--	--
	3.04626	60.8	43.2995	-597.568	--	--			4.52718	0.34115	0.34778	-0.23785	--	--
	3.04758	70.8	47.227	-591.496	--	--			4.52356	0.35075	0.34815	-0.22861	--	--
	3.0489	60	53.2145	-608.283	--	--			4.51994	0.34858	0.34858	-0.23122	--	--
	3.05023	86.7	62.8907	-591.259	--	--			4.51633	0.3384	0.34912	-0.24193	--	--
	3.05155	94.2	78.8429	-599.712	--	--			4.51272	0.34523	0.34983	-0.23581	--	--
	3.05287	115	104.543	-604.612	--	--			4.50911	0.34924	0.35091	-0.23287	--	--
	3.05419	128.3	143.524	-630.293	--	--			4.5055	0.34384	0.35274	-0.24012	--	--
	3.05551	194.2	197.226	-618.095	--	--			4.5019	0.33869	0.35609	-0.24861	--	--
	3.05683	235	261.853	-641.921	--	--			4.4983	0.34829	0.36215	-0.24507	--	--
	3.05815	292.5	327.744	-650.313	--	--			4.4947	0.36434	0.3724	-0.23927	--	--
	3.05947	366.7	380.793	-629.162	--	--			4.49111	0.38049	0.3881	-0.23882	--	--
	3.06078	404.2	401.959	-612.827	--	--			4.48752	0.39148	0.40932	-0.24905	--	--
	3.0621	405	384.06	-594.129	--	--			4.48393	0.42593	0.434	-0.23928	--	--
	3.06342	340.8	345.618	-619.887	--	--			4.48034	0.4525	0.45748	-0.23618	--	--
	3.06474	295.8	308.843	-628.111	--	--			4.47676	0.45651	0.47302	-0.24772	--	--
	3.06606	265.8	282.281	-631.55	--	--			4.47318	0.45938	0.47451	-0.24634	--	--
	3.06738	247.5	261.371	-628.94	--	--			4.4696	0.44411	0.46136	-0.24847	--	--
	3.0687	231.7	234.089	-617.458	--	--			4.46603	0.42333	0.43922	-0.2471	--	--
	3.07002	214.2	195.586	-596.455	--	--			4.46246	0.4061	0.41522	-0.24033	--	--
	3.07134	177.5	153.307	-590.876	--	--			4.45889	0.38332	0.39444	-0.24233	--	--
	3.07266	110	115.894	-620.963	--	--			4.45532	0.36732	0.37933	-0.24322	--	--
	3.07398	81.7	87.3211	-620.69	--	--			4.45176	0.35664	0.36996	-0.24453	--	--
	3.07529	57.5	67.7699	-625.339	--	--			4.4482	0.35196	0.36513	-0.24438	--	--
	3.07661	54.2	55.4194	-616.288	--	--			4.44464	0.35874	0.36335	-0.23582	--	--
	3.07793	40	47.9044	-622.973	--	--			4.44109	0.36549	0.36344	-0.22916	--	--
	3.07925	34.2	43.2459	-624.115	--	--			4.43754	0.35686	0.36471	-0.23906	--	--
	3.08057	33.3	40.1557	-621.924	--	--			4.43399	0.34886	0.36692	-0.24927	--	--
	3.08189	26.7	37.9285	-626.297	--	--			4.43044	0.35642	0.37029	-0.24509	--	--
	3.0832	34.2	36.2141	-617.083	--	--			4.4269	0.35145	0.3757	-0.25546	--	--
	3.08452	27.5	34.8393	-622.408	--	--			4.42336	0.36435	0.38537	-0.25223	--	--
	3.08584	22.5	33.7101	-626.279	--	--			4.41982	0.38449	0.40417	-0.25089	--	--
	3.08716	32.5	32.768	-615.337	--	--			4.41629	0.42291	0.44109	-0.24939	--	--
	3.08848	40	31.9725	-607.041	--	--			4.41275	0.46908	0.50992	-0.27205	--	--
	3.08979	24.2	31.2939	-622.163	--	--			4.40923	0.57863	0.62679	-0.27937	--	--
	3.09111	24.2	30.7098	-621.579	--	--			4.4057	0.80151	0.80296	-0.23265	--	--
	3.09243	23.3	30.2029	-621.972	--	--			4.40218	1.06832	1.03388	-0.19677	--	--
	3.09375	35.8	29.7598	-609.029	--	--			4.39866	1.34994	1.28967	-0.17094	--	--
	3.09506	30	29.3698	-614.439	--	--			4.39514	1.53379	1.51288	-0.21031	--	--
	3.09638	23.3	29.0245	-620.793	--	--			4.39162	1.60395	1.63023	-0.25749	--	--
	3.0977	35	28.7169	-608.786	--	--			4.38811	1.5045	1.59051	-0.31723	--	--
	3.09901	21.7	28.4415	-621.81	--	--			4.3846	1.33214	1.41053	-0.3096	--	--
	3.10033	21.7	28.1937	-621.562	--	--			4.3811	1.10593	1.1599	-0.28518	--	--
	3.10165	18.3	27.9698	-624.739	--	--			4.37759	0.87358	0.90902	-0.26665	--	--
	3.10296	20.8	27.7666	-622.035	--	--			4.37409	0.68948	0.70294	-0.24467	--	--
	3.10428	28.3	27.5814	-614.35	--	--			4.37059	0.56665	0.55768	-0.22224	--	--
	3.1056	29.2	27.412	-613.281	--	--			4.3671	0.49298	0.46785	-0.20608	--	--
	3.10691	25	27.2564	-617.325	--	--			4.36361	0.45266	0.41793	-0.19648	--	--
	3.10823	32.5	27.1132	-609.682	--	--			4.36012	0.41615	0.39212	-0.20718	--	--
	3.10955	25.8	26.9809	-616.25	--	--			4.35663	0.38854	0.37895	-0.22162	--	--
	3.11086	22.5	26.8582	-619.427	--	--			4.35315	0.37799	0.37177	-0.22499	--	--
	3.11218	25.8	26.7443	-616.013	--	--			4.34967	0.37984	0.36731	-0.21868	--	--
	3.11349	26.7	26.638	-615.007	--	--			4.34619	0.37044	0.36416	-0.22494	--	--
	3.11481	24.2	26.5388	-617.408	--	--			4.34271	0.37851	0.36175	-0.21445	--	--
	3.11613	18.3	26.4459	-623.215	--	--			4.33924	0.36536	0.35981	-0.22566	--	--
	3.11744	18.3	26.3586	-623.127	--	--			4.33577	0.36137	0.35822	-0.22805	--	--
	3.11876	34.2	26.2765	-607.145	--	--			4.3323	0.35495	0.3569	-0.23316	--	--
	3.12007	19.2	26.199	-622.068	--	--			4.32884	0.35214	0.35579	-0.23486	--	--
	3.12139	22.5	26.1258	-618.695	--	--			4.32537	0.34601	0.35485	-0.24005	--	--
	3.1227	22.5	26.0566	-618.625	--	--			4.32192	0.34108	0.35405	-0.24418	--	--
	3.12402	34.2	25.9908	-606.86	--	--			4.31846	0.35973	0.35337	-0.22485	--	--
	3.12533	23.3	25.9284	-617.697	--	--			4.31501	0.34666	0.35278	-0.23733	--	--
	3.12665	25.8	25.8689	-615.138	--	--			4.31155	0.33288	0.35227	-0.2506	--	--
	3.12796	27.5	25.8122	-613.381	--	--			4.30811	0.33462	0.35182	-0.24842	--	--
	3.12928	28.3	25.758	-612.527	--	--			4.30466	0.35159	0.35144	-0.23107	--	--
	3.13059	35	25.7062	-605.775	--	--			4.30122	0.3438	0.35111	-0.23852	--	--
	3.13191	25	25.6566	-615.725	--	--			4.29778	0.33901	0.3507	-0.2429	--	--
	3.13322	25.8	25.6089	-614.878	--	--			4.29434	0.34246	0.35048	-0.23923	--	--
	3.13453	22.5	25.5632	-618.132	--	--			4.29091	0.3453	0.35033	-0.23625	--	--
	3.13585	20.8	25.5191	-619.788	--	--			4.28748	0.34829	0.35028	-0.2332	--	--
	3.13716	17.5	25.4767	-623.045	--	--			4.28405	0.34677	0.35035	-0.23479	--	--
	3.13848	29.2	25.4358	-611.304	--	--			4.28062	0.3382	0.35055	-0.24357	--	--
	3.13979	29.2	25.3962	-611.265	--	--			4.2772	0.34618	0.35086	-0.23589	--	--
	3.14111	28.3	25.358	-612.127	--	--			4.27378	0.34449	0.35118	-0.2379	--	--
	3.14242	27.5	25.321	-612.89	--	--			4.27036	0.35043	0.35139	-0.23217	--	--
	3.14373	27.5	25.2852	-612.854	--	--			4.26695	0.35415	0.35138	-0.22844	--	--
	3.14505	25.8	25.2505	-614.519	--	--			4.26353	0.3475	0.35109	-0.2348	--	--
	3.14636	32.5	25.2167	-607.785	--	--			4.26012	0.33752	0.35061	-0.2443	--	--
	3.14767	28.3	25.1839	-611.953	--	--			4.25672	0.345	0.35007	-0.23627	--	--
	3.14899	27.5	25.152	-612.721	--	--			4.25331	0.33567	0.34958	-0.24512	--	--
	3.1503	24.2	25.121	-615.99	--	--			4.24991	0.34048	0.3492	-0.23993	--	--
	3.15161	21.7	25.0907	-618.459	--	--			4.24651	0.33673	0.34894	-0.24342	--	--
	3.15293	21.7	25.0612	-618.43	--	--			4.24312	0.33991	0.34877	-0.24007	--	--
	3.15424	16.7	25.0324	-623.401	--	--			4.23972	0.34783	0.34867	-0.23205	--	--
	3.15555	15.8	25.0043	-624.273	--	--			4.23633	0.34582	0.3486	-0.23399	--	--
	3.15686	29.2	24.9768	-610.846	--	--			4.23295	0.33345	0.34856	-0.24632	--	--
	3.15818	20	24.95	-620.019	--	--			4.22956	0.3295	0.34852	-0.25023	--	--
	3.15949	23.3	24.9236	-616.692	--	--			4.22618	0.34394	0.34849	-0.23577	--	--
	3.1608	28.3	24.8979	-611.667	--	--			4.2228	0.3348	0.34721	-0.24362	--	--
	3.16211	15.8	24.8726	-624.141	--	--			4.21942	0.34354	0.34724	-0.23491	--	--
	3.16343	30.8	24.8479	-609.117	--	--			4.21605	0.33975	0.34727	-0.23873	--	--
	3.16474	28.3	24.8236	-611.592	--	--			4.21268	0.33843	0.3473	-0.24009	--	--
	3.16605	25.8	24.7997	-614.068	--	--			4.20931	0.3362	0.34734	-0.24235	--	--
	3.16736	27.5	24.7763	-612.345	--	--			4.20594	0.34011	0.34737	-0.23847	--	--
	3.16867	24.2	24.7533	-615.622	--	--			4.20258	0.34106	0.3474	-0.23756	--	--
	3.16999	30	24.4943	-609.563	--	--			4.19922	0.33806	0.34744	-0.24059	--	--
	3.1713	15.8	24.4776	-623.746	--	--			4.19586	0.33988	0.34747	-0.2388	--	--
	3.17261	23.3	24.4611	-616.23	--	--			4.19251	0.33998	0.34751	-0.23874	--	--
	3.17392	25	24.4447	-614.513	--	--			4.18915	0.33931	0.34754	-0.23944	--	--
	3.17523	24.2	24.4284	-615.297	--	--			4.1858	0.33925	0.34758	-0.23954	--	--
	3.17654	24.2	24.4123	-615.281	--	--			4.18246	0.34005	0.34761	-0.23878	--	--
	3.17786	28.3	24.2792	-611.048	--	--			4.17911	0.33971	0.34765	-0.23914	--	--
	3.17917	30.8	24.2661	-608.535	--	--			4.17577	0.33125	0.34768	-0.24765	--	--
	3.18048	26.7	24.2531	-612.622	--	--			4.17243	0.33778	0.34773	-0.24116	--	--
	3.18179	27.5	24.2401	-611.809	--	--			4.16909	0.35194	0.34777	-0.22704	--	--
	3.1831	20.8	24.227	-618.496	--	--			4.16576	0.34183	0.34781	-0.23719	--	--
	3.18441	18.3	24.2141	-620.983	--	--			4.16243	0.3383	0.34784	-0.24075	--	--
	3.18572	25	24.2012	-614.27	--	--			4.1591	0.34537	0.34788	-0.23372	--	--
	3.18703	29.2	24.1883	-610.057	--	--			4.15577	0.35025	0.34791	-0.22887	--	--
	3.18834	29.2	24.1754	-610.044	--	--			4.15245	0.34849	0.34795	-0.23067	--	--
	3.18965	28.3	24.1626	-610.931	--	--			4.14913	0.34273	0.34798	-0.23646	--	--
	3.19096	20.8	24.1498	-618.419	--	--			4.14581	0.33936	0.34802	-0.23987	--	--
	3.19227	20.8	24.137	-618.406	--	--			4.1425	0.33498	0.34806	-0.24428	--	--
	3.19358	26.7	24.1243	-612.493	--	--			4.13918	0.34565	0.34809	-0.23366	--	--
	3.19489	32.5	24.1116	-606.68	--	--			4.13587	0.34508	0.34813	-0.23426	--	--
	3.1962	20.8	24.0989	-618.368	--	--			4.13257	0.33601	0.34816	-0.24336	--	--
	3.19751	24.2	24.0862	-614.955	--	--			4.12926	0.33569	0.3482	-0.24372	--	--
	3.19882	29.2	24.0736	-609.942	--	--			4.12596	0.33675	0.34823	-0.2427	--	--
	3.20013	21.7	24.061	-617.43	--	--			4.12266	0.33478	0.34827	-0.2447	--	--
	3.20144	20	24.0485	-619.117	--	--			4.11936	0.33841	0.3483	-0.24111	--	--
	3.20275	28.3	24.036	-610.805	--	--			4.11607	0.33092	0.34834	-0.24864	--	--
	3.20406	26.7	24.0235	-612.392	--	--			4.11278	0.33262	0.34838	-0.24697	--	--
	3.20537	29.2	24.011	-609.88	--	--			4.10949	0.34047	0.34841	-0.23916	--	--
	3.20668	21.7	23.9986	-617.367	--	--			4.1062	0.33362	0.34845	-0.24604	--	--
	3.20799	21.7	23.9862	-617.355	--	--			4.10292	0.34595	0.34849	-0.23375	--	--
	3.20929	27.5	23.9738	-611.543	--	--			4.09964	0.34015	0.34852	-0.23958	--	--
	3.2106	28.3	23.9615	-610.73	--	--			4.09636	0.32945	0.34856	-0.25032	--	--
	3.21191	17.5	23.9492	-621.518	--	--			4.09308	0.33359	0.3486	-0.24622	--	--
	3.21322	27.5	23.9369	-611.506	--	--			4.08981	0.336	0.34864	-0.24384	--	--
	3.21453	22.5	23.9247	-616.493	--	--			4.08654	0.33722	0.34867	-0.24267	--	--
	3.21584	30.8	23.9125	-608.181	--	--			4.08327	0.34199	0.34871	-0.23793	--	--
	3.21715	20.8	23.9003	-618.169	--	--			4.08001	0.34115	0.34875	-0.23881	--	--
	3.21845	27.5	23.8881	-611.457	--	--			4.07674	0.34711	0.34879	-0.23289	--	--
	3.21976	28.3	23.876	-610.645	--	--			4.07348	0.34015	0.349	-0.24005	--	--
	3.22107	20.8	23.8639	-618.133	--	--			4.07023	0.3277	0.34904	-0.25255	--	--
	3.22238	20.8	23.8519	-618.121	--	--			4.06697	0.33681	0.34909	-0.24349	--	--
	3.22369	28.3	23.8399	-610.609	--	--			4.06372	0.33685	0.34914	-0.24351	--	--
	3.22499	21.7	23.8279	-617.197	--	--			4.06047	0.34889	0.34919	-0.23151	--	--
	3.2263	30.8	23.8159	-608.085	--	--			4.05722	0.34505	0.34924	-0.2354	--	--
	3.22761	30	23.804	-608.873	--	--			4.05398	0.34053	0.34929	-0.23997	--	--
	3.22892	39.2	23.7921	-599.661	--	--			4.05074	0.34301	0.34934	-0.23754	--	--
	3.23022	25.8	23.7802	-613.049	--	--			4.0475	0.3384	0.3494	-0.24221	--	--
	3.23153	22.5	23.7684	-616.337	--	--			4.04426	0.34142	0.34945	-0.23924	--	--
	3.23284	29.2	23.7566	-609.625	--	--			4.04103	0.33617	0.34951	-0.24456	--	--
	3.23414	26.7	23.7448	-612.114	--	--			4.0378	0.33823	0.34957	-0.24255	--	--
	3.23545	32.5	23.733	-606.302	--	--			4.03457	0.33378	0.34963	-0.24707	--	--
	3.23676	30.8	23.7213	-607.99	--	--			4.03134	0.33204	0.3497	-0.24887	--	--
	3.23806	36.7	23.7096	-602.078	--	--			4.02812	0.33514	0.34977	-0.24584	--	--
	3.23937	28.3	23.6979	-610.467	--	--			4.0249	0.34544	0.34985	-0.23562	--	--
	3.24068	22.5	23.6863	-616.255	--	--			4.02168	0.33899	0.34993	-0.24216	--	--
	3.24198	32.5	23.6747	-606.243	--	--			4.01846	0.3371	0.35002	-0.24413	--	--
	3.24329	29.2	23.6632	-609.532	--	--			4.01525	0.33878	0.35012	-0.24256	--	--
	3.2446	27.5	23.6516	-611.22	--	--			4.01204	0.335	0.35024	-0.24645	--	--
	3.2459	28.3	23.6401	-610.409	--	--			4.00883	0.33287	0.35039	-0.24873	--	--
	3.24721	35.8	23.6286	-602.897	--	--			4.00562	0.33956	0.3506	-0.24226	--	--
	3.24851	23.3	23.6172	-615.386	--	--			4.00242	0.34309	0.35095	-0.23907	--	--
	3.24982	33.3	23.6058	-605.375	--	--			3.99922	0.3489	0.35155	-0.23386	--	--
	3.25113	29.2	23.5944	-609.463	--	--			3.99602	0.34678	0.35261	-0.23704	--	--
	3.25243	31.7	23.583	-606.952	--	--			3.99283	0.34937	0.3544	-0.23624	--	--
	3.25374	27.5	23.5717	-611.14	--	--			3.98963	0.34531	0.35713	-0.24303	--	--
	3.25504	24.2	23.5604	-614.429	--	--			3.98644	0.34697	0.36086	-0.2451	--	--
	3.25635	28.3	23.5491	-610.318	--	--			3.98325	0.35475	0.36525	-0.24171	--	--
	3.25765	25.8	23.5379	-612.807	--	--			3.98007	0.36634	0.36953	-0.23441	--	--
	3.25896	33.3	23.5267	-605.295	--	--			3.97689	0.36678	0.37255	-0.23698	--	--
	3.26026	35.8	23.5155	-602.784	--	--			3.97371	0.37005	0.37317	-0.23433	--	--
	3.26157	29.2	23.5043	-609.373	--	--			3.97053	0.36715	0.37115	-0.23522	--	--
	3.26287	24.2	23.4932	-614.362	--	--			3.96735	0.3602	0.36737	-0.23838	--	--
	3.26418	27.5	23.4821	-611.051	--	--			3.96418	0.35134	0.36309	-0.24296	--	--
	3.26548	26.7	23.471	-611.84	--	--			3.96101	0.34857	0.35926	-0.2419	--	--
	3.26679	30	23.46	-608.529	--	--			3.95784	0.34346	0.35638	-0.24413	--	--
	3.26809	23.3	23.449	-615.218	--	--			3.95468	0.34475	0.35453	-0.24099	--	--
	3.2694	25	23.438	-613.507	--	--			3.95152	0.34759	0.35352	-0.23714	--	--
	3.2707	31.7	23.4271	-606.796	--	--			3.94836	0.33923	0.35309	-0.24507	--	--
	3.272	32.5	23.4162	-605.985	--	--			3.9452	0.34539	0.35302	-0.23884	--	--
	3.27331	26.7	23.4053	-611.774	--	--			3.94204	0.35183	0.35317	-0.23255	--	--
	3.27461	25.8	23.3944	-612.663	--	--			3.93889	0.34831	0.35346	-0.23636	--	--
	3.27592	26.7	23.3836	-611.752	--	--			3.93574	0.34287	0.35389	-0.24223	--	--
	3.27722	27.5	23.3728	-610.942	--	--			3.9326	0.35107	0.35452	-0.23466	--	--
	3.27852	28.3	23.362	-610.131	--	--			3.92945	0.33965	0.35555	-0.24711	--	--
	3.27983	25	23.3513	-613.42	--	--			3.92631	0.34731	0.3574	-0.2413	--	--
	3.28113	27.5	23.3406	-610.909	--	--			3.92317	0.34778	0.36097	-0.24439	--	--
	3.28243	30	23.3299	-608.399	--	--			3.92003	0.34763	0.36778	-0.25136	--	--
	3.28374	20.8	23.3192	-617.588	--	--			3.9169	0.35832	0.38002	-0.25291	--	--
	3.28504	22.5	23.3086	-615.877	--	--			3.91376	0.39577	0.39997	-0.23541	--	--
	3.28634	29.2	23.298	-609.167	--	--			3.91064	0.41753	0.42879	-0.24246	--	--
	3.28765	29.2	23.2874	-609.156	--	--			3.90751	0.46178	0.46494	-0.23438	--	--
	3.28895	27.5	23.2769	-610.846	--	--			3.90438	0.51048	0.50303	-0.22375	--	--
	3.29025	33.3	23.2664	-605.035	--	--			3.90126	0.52363	0.53387	-0.24145	--	--
	3.29155	25	23.2559	-613.325	--	--			3.89814	0.5387	0.54688	-0.2394	--	--
	3.29286	20.8	23.2454	-617.514	--	--			3.89502	0.50788	0.53659	-0.25992	--	--
	3.29416	25	23.235	-613.304	--	--			3.89191	0.49771	0.50783	-0.24133	--	--
	3.29546	34.2	23.2246	-604.093	--	--			3.8888	0.45923	0.47142	-0.24341	--	--
	3.29676	20	23.2142	-618.283	--	--			3.88569	0.42314	0.43704	-0.24512	--	--
	3.29807	30.8	23.2039	-607.473	--	--			3.88258	0.39971	0.41022	-0.24172	--	--
	3.29937	25	23.1936	-613.262	--	--			3.87948	0.37525	0.39219	-0.24816	--	--
	3.30067	29.2	23.1833	-609.052	--	--			3.87637	0.37721	0.38116	-0.23516	--	--
	3.30197	26.7	23.173	-611.542	--	--			3.87327	0.36745	0.37421	-0.23797	--	--
	3.30327	15	23.1628	-623.232	--	--			3.87018	0.36207	0.36911	-0.23825	--	--
	3.30457	33.3	23.1526	-604.921	--	--			3.86708	0.36371	0.36488	-0.23238	--	--
	3.30588	26.7	23.1424	-611.511	--	--			3.86399	0.36066	0.36131	-0.23187	--	--
	3.30718	23.3	23.1323	-614.901	--	--			3.8609	0.35097	0.35848	-0.23871	--	--
	3.30848	30.8	23.1222	-607.391	--	--			3.85781	0.34342	0.3564	-0.24419	--	--
	3.30978	22.5	23.1121	-615.681	--	--			3.85473	0.35267	0.35592	-0.23447	--	--
	3.31108	31.7	23.102	-606.471	--	--			3.85165	0.34774	0.35508	-0.23855	--	--
	3.31238	29.2	23.092	-608.961	--	--			3.84857	0.34234	0.35457	-0.24344	--	--
	3.31368	18.3	23.082	-619.851	--	--			3.84549	0.35006	0.35427	-0.23542	--	--
	3.31498	27.5	23.072	-610.641	--	--			3.84241	0.3326	0.35408	-0.25269	--	--
	3.31628	24.2	23.062	-613.931	--	--			3.83934	0.34168	0.35395	-0.24348	--	--
	3.31759	20	23.0521	-618.121	--	--			3.83627	0.34476	0.35387	-0.24032	--	--
	3.31889	25.8	23.0422	-612.311	--	--			3.8332	0.34702	0.35381	-0.238	--	--
	3.32019	28.3	23.0324	-609.801	--	--			3.83014	0.33781	0.35378	-0.24718	--	--
	3.32149	15	23.0225	-623.091	--	--			3.82707	0.3404	0.35377	-0.24458	--	--
	3.32279	27.5	23.0127	-610.581	--	--			3.82401	0.34579	0.35377	-0.23919	--	--
	3.32409	27.5	24.5606	-612.129	--	--			3.82096	0.33937	0.35379	-0.24564	--	--
	3.32539	30	24.5888	-609.658	--	--			3.8179	0.35062	0.35383	-0.23442	--	--
	3.32669	17.5	24.6185	-622.187	--	--			3.81485	0.3484	0.35388	-0.23668	--	--
	3.32799	28.3	24.6497	-611.418	--	--			3.8118	0.34491	0.35391	-0.24022	--	--
	3.32929	30	24.6825	-609.751	--	--			3.80875	0.34368	0.35399	-0.24152	--	--
	3.33059	25.8	24.717	-613.986	--	--			3.8057	0.35028	0.35407	-0.23501	--	--
	3.33189	22.5	24.7532	-617.322	--	--			3.80266	0.3473	0.35417	-0.23808	--	--
	3.33318	23.3	25.5767	-617.345	--	--			3.79962	0.3414	0.35428	-0.24409	--	--
	3.33448	25	25.6359	-615.705	--	--			3.79658	0.34833	0.35441	-0.23728	--	--
	3.33578	29.2	25.6979	-611.567	--	--			3.79355	0.34466	0.35455	-0.2411	--	--
	3.33708	22.5	25.7628	-618.332	--	--			3.79051	0.3423	0.3547	-0.24361	--	--
	3.33838	27.5	25.8308	-613.4	--	--			3.78748	0.35223	0.35487	-0.23385	--	--
	3.33968	26.7	25.9019	-614.271	--	--			3.78445	0.3498	0.35506	-0.23648	--	--
	3.34098	32.5	25.9765	-608.545	--	--			3.78143	0.34594	0.35527	-0.24055	--	--
	3.34228	28.3	26.0547	-612.823	--	--			3.7784	0.33879	0.35551	-0.24793	--	--
	3.34358	28.3	26.1366	-612.905	--	--			3.77538	0.33965	0.35577	-0.24733	--	--
	3.34487	29.2	26.2226	-612.091	--	--			3.77236	0.35325	0.35606	-0.23402	--	--
	3.34617	34.2	26.3129	-607.182	--	--			3.76935	0.34865	0.35638	-0.23894	--	--
	3.34747	29.2	26.4076	-612.276	--	--			3.76633	0.35499	0.35675	-0.23297	--	--
	3.34877	28.3	26.5071	-613.276	--	--			3.76332	0.34225	0.35716	-0.24613	--	--
	3.35007	26.7	26.6117	-614.98	--	--			3.76031	0.35305	0.35763	-0.23579	--	--
	3.35137	35	26.7217	-606.79	--	--			3.7573	0.34958	0.35817	-0.2398	--	--
	3.35266	26.7	26.8374	-615.206	--	--			3.7543	0.35117	0.35856	-0.23861	--	--
	3.35396	30.8	26.9593	-611.228	--	--			3.7513	0.35265	0.35928	-0.23784	--	--
	3.35526	21.7	27.0876	-620.456	--	--			3.7483	0.34725	0.36012	-0.24408	--	--
	3.35656	28.3	27.2229	-613.992	--	--			3.7453	0.35078	0.3611	-0.24153	--	--
	3.35785	27.5	27.3655	-614.934	--	--			3.74231	0.35205	0.36226	-0.24141	--	--
	3.35915	27.5	27.5162	-615.085	--	--			3.73931	0.35552	0.36364	-0.23933	--	--
	3.36045	30.8	27.6752	-611.944	--	--			3.73632	0.35718	0.36534	-0.23938	--	--
	3.36175	30.8	27.8435	-612.112	--	--			3.73334	0.35966	0.3675	-0.23905	--	--
	3.36304	25.8	28.0214	-617.29	--	--			3.73035	0.35462	0.37044	-0.24704	--	--
	3.36434	35.8	28.2098	-607.479	--	--			3.72737	0.36055	0.37499	-0.24566	--	--
	3.36564	31.7	28.4096	-611.778	--	--			3.72439	0.36548	0.38309	-0.24882	--	--
	3.36693	28.3	28.6215	-615.39	--	--			3.72141	0.38303	0.39895	-0.24713	--	--
	3.36823	30	28.8465	-613.915	--	--			3.71843	0.41449	0.43042	-0.24713	--	--
	3.36953	25.8	29.0857	-618.354	--	--			3.71546	0.44676	0.48951	-0.27396	--	--
	3.37082	31.7	29.3402	-612.709	--	--			3.71249	0.55407	0.59039	-0.26753	--	--
	3.37212	32.5	29.6114	-612.18	--	--			3.70952	0.7005	0.74311	-0.27381	--	--
	3.37342	34.2	29.9006	-610.769	--	--			3.70655	0.92288	0.94392	-0.25226	--	--
	3.37471	37.5	30.2095	-607.778	--	--			3.70359	1.14474	1.16689	-0.25337	--	--
	3.37601	35	30.5398	-610.608	--	--			3.70063	1.31662	1.36231	-0.2769	--	--
	3.3773	36.7	30.8934	-609.262	--	--			3.69767	1.41383	1.46735	-0.28472	--	--
	3.3786	25.8	31.2727	-620.541	--	--			3.69471	1.35843	1.43804	-0.31082	--	--
	3.37989	37.5	31.68	-609.249	--	--			3.69176	1.2021	1.28666	-0.31577	--	--
	3.38119	34.2	32.1182	-612.987	--	--			3.68881	1.02025	1.07077	-0.28173	--	--
	3.38249	38.3	32.5903	-609.359	--	--			3.68586	0.82709	0.85124	-0.25536	--	--
	3.38378	25.8	33.0999	-622.369	--	--			3.68291	0.64638	0.66872	-0.25356	--	--
	3.38508	37.5	33.651	-611.22	--	--			3.67996	0.52017	0.53899	-0.25003	--	--
	3.38637	32.5	34.2481	-616.817	--	--			3.67702	0.45398	0.45837	-0.2356	--	--
	3.38767	32.5	34.8965	-617.465	--	--			3.67408	0.40491	0.4136	-0.2399	--	--
	3.38896	42.5	35.6021	-608.171	--	--			3.67114	0.38237	0.39066	-0.2395	--	--
	3.39026	38.3	36.3718	-613.141	--	--			3.66821	0.36196	0.37923	-0.24847	--	--
	3.39155	44.2	37.2135	-608.082	--	--			3.66527	0.36063	0.37321	-0.24379	--	--
	3.39285	35.8	38.1363	-617.405	--	--			3.66234	0.35032	0.36962	-0.25051	--	--
	3.39414	39.2	39.151	-615.02	--	--			3.65942	0.35986	0.36715	-0.2385	--	--
	3.39544	39.2	40.2702	-616.139	--	--			3.65649	0.34982	0.36527	-0.24666	--	--
	3.39673	36.7	41.5084	-619.877	--	--			3.65356	0.34955	0.36378	-0.24544	--	--
	3.39802	40	42.8833	-617.952	--	--			3.65064	0.34939	0.36255	-0.24438	--	--
	3.39932	44.2	44.4156	-615.284	--	--			3.64772	0.34882	0.36153	-0.24393	--	--
	3.40061	39.2	46.13	-621.999	--	--			3.64481	0.35099	0.36068	-0.2409	--	--
	3.40191	59.2	48.0568	-603.926	--	--			3.64189	0.34556	0.35996	-0.24561	--	--
	3.4032	54.2	50.2324	-611.101	--	--			3.63898	0.34235	0.35935	-0.24821	--	--
	3.40449	52.5	52.7013	-615.27	--	--			3.63607	0.34263	0.35883	-0.2474	--	--
	3.40579	56.7	55.5189	-613.888	--	--			3.63316	0.34778	0.35837	-0.24181	--	--
	3.40708	58.3	58.7539	-615.523	--	--			3.63026	0.3347	0.35798	-0.25449	--	--
	3.40837	77.5	62.4931	-600.062	--	--			3.62736	0.34748	0.35764	-0.24138	--	--
	3.40967	98.3	66.8467	-583.615	--	--			3.62446	0.34592	0.35735	-0.24264	--	--
	3.41096	90	71.9572	-597.026	--	--			3.62156	0.35188	0.35709	-0.23641	--	--
	3.41225	92.5	78.011	-600.58	--	--			3.61866	0.34559	0.35686	-0.24248	--	--
	3.41355	104.2	85.2573	-596.126	--	--			3.61577	0.34742	0.35666	-0.24045	--	--
	3.41484	110.8	94.0419	-598.311	--	--			3.61288	0.34782	0.35648	-0.23987	--	--
	3.41613	108.3	104.876	-611.645	--	--			3.60999	0.34527	0.35632	-0.24226	--	--
	3.41743	127.5	118.594	-606.163	--	--			3.6071	0.34592	0.35618	-0.24148	--	--
	3.41872	161.7	136.704	-590.073	--	--			3.60422	0.3451	0.35609	-0.2422	--	--
	3.42001	193.3	162.106	-583.875	--	--			3.60134	0.34464	0.35598	-0.24255	--	--
	3.4213	210.8	200.312	-604.581	--	--			3.59846	0.35252	0.35588	-0.23457	--	--
	3.4226	272.5	261.038	-603.606	--	--			3.59558	0.35072	0.35579	-0.23629	--	--
	3.42389	409.2	359.351	-565.22	--	--			3.5927	0.34931	0.35572	-0.23762	--	--
	3.42518	531.7	514.652	-598.021	--	--			3.58983	0.35113	0.35565	-0.23573	--	--
	3.42647	682.5	745.131	-677.7	--	--			3.58696	0.35457	0.35559	-0.23223	--	--
	3.42776	1019.2	1055.69	-651.555	--	--			3.58409	0.351	0.35554	-0.23575	--	--
	3.42906	1428.3	1420.61	-607.374	--	--			3.58123	0.34872	0.35549	-0.23798	--	--
	3.43035	1703.3	1774.27	-686.041	--	--			3.57836	0.35849	0.35545	-0.22817	--	--
	3.43164	2212.5	2019.95	-422.517	--	--			3.5755	0.35151	0.35541	-0.23512	--	--
	3.43293	2396.7	2059.89	-278.256	--	--			3.57264	0.35203	0.35538	-0.23456	--	--
	3.43422	2074.2	1896.59	-437.459	--	--			3.56978	0.35166	0.35535	-0.23491	--	--
	3.43551	1752.5	1657.77	-520.343	--	--			3.56693	0.34701	0.35416	-0.23837	--	--
	3.4368	1424.2	1463.82	-654.691	--	--			3.56408	0.34057	0.3542	-0.24484	--	--
	3.43809	1195.8	1353.6	-772.873	--	--			3.56123	0.35216	0.35423	-0.23329	--	--
	3.43939	1172.5	1297.79	-740.357	--	--			3.55838	0.34118	0.35426	-0.2443	--	--
	3.44068	1205.8	1228.62	-637.887	--	--			3.55554	0.35496	0.35429	-0.23055	--	--
	3.44197	1181.7	1086.33	-519.703	--	--			3.55269	0.35048	0.35433	-0.23505	--	--
	3.44326	1001.7	880.187	-493.555	--	--			3.54985	0.34489	0.35436	-0.24068	--	--
	3.44455	715	665.013	-565.082	--	--			3.54701	0.34892	0.35439	-0.23669	--	--
	3.44584	473.3	481.373	-623.142	--	--			3.54418	0.34972	0.35442	-0.23591	--	--
	3.44713	297.5	343.568	-661.137	--	--			3.54134	0.35122	0.35446	-0.23445	--	--
	3.44842	199.2	249.361	-665.23	--	--			3.53851	0.35077	0.35449	-0.23493	--	--
	3.44971	151.7	188.868	-652.237	--	--			3.53568	0.34109	0.35453	-0.24465	--	--
	3.451	120	150.857	-645.926	--	--			3.53285	0.35186	0.35456	-0.23392	--	--
	3.45229	100	126.33	-641.399	--	--			3.53003	0.35484	0.35459	-0.23096	--	--
	3.45358	95.8	109.468	-628.737	--	--			3.52721	0.35029	0.35463	-0.23555	--	--
	3.45487	79.2	97.0235	-632.892	--	--			3.52439	0.35164	0.35466	-0.23423	--	--
	3.45616	63.3	87.3173	-639.086	--	--			3.52157	0.3495	0.3547	-0.23641	--	--
	3.45745	60.8	79.4768	-633.746	--	--			3.51875	0.35627	0.35474	-0.22968	--	--
	3.45874	55.8	73.0067	-632.275	--	--			3.51594	0.35436	0.35477	-0.23162	--	--
	3.46003	65.8	67.5902	-616.859	--	--			3.51313	0.36133	0.35481	-0.2247	--	--
	3.46132	50.8	63.0051	-627.274	--	--			3.51032	0.35869	0.35485	-0.22737	--	--
	3.4626	44.2	59.0873	-629.956	--	--			3.50751	0.35858	0.35489	-0.22753	--	--
	3.46389	47.5	55.7118	-623.281	--	--			3.50471	0.35163	0.35493	-0.23451	--	--
	3.46518	45.8	52.7818	-622.051	--	--			3.5019	0.35382	0.35498	-0.23237	--	--
	3.46647	46.7	50.2214	-618.59	--	--			3.4991	0.35186	0.35502	-0.23437	--	--
	3.46776	45	47.9702	-618.039	--	--			3.49631	0.35669	0.35507	-0.22959	--	--
	3.46905	44.2	45.9799	-616.849	--	--			3.49351	0.35066	0.35511	-0.23566	--	--
	3.47034	41.7	44.2111	-617.58	--	--			3.49072	0.3502	0.35517	-0.23618	--	--
	3.47162	40.8	42.6319	-616.901	--	--			3.48793	0.3524	0.35522	-0.23403	--	--
	3.47291	32.5	41.2157	-623.784	--	--			3.48514	0.37015	0.35528	-0.21634	--	--
	3.4742	50.8	39.9407	-604.209	--	--			3.48235	0.35311	0.35534	-0.23344	--	--
	3.47549	45	38.7885	-608.857	--	--			3.47957	0.35498	0.35541	-0.23165	--	--
	3.47678	30.8	37.7435	-622.012	--	--			3.47678	0.35134	0.35549	-0.23536	--	--
	3.47806	41.7	36.7929	-610.162	--	--			3.474	0.3633	0.35557	-0.22349	--	--
	3.47935	32.5	35.9252	-618.494	--	--			3.47123	0.36662	0.35567	-0.22026	--	--
	3.48064	36.7	35.1312	-613.5	--	--			3.46845	0.36376	0.35578	-0.22323	--	--
	3.48193	35.8	34.4026	-613.671	--	--			3.46568	0.36684	0.35593	-0.2203	--	--
	3.48321	35.8	33.7323	-613.001	--	--			3.46291	0.36913	0.35612	-0.2182	--	--
	3.4845	35.8	33.1141	-612.383	--	--			3.46014	0.36108	0.35641	-0.22655	--	--
	3.48579	32.5	32.5427	-615.111	--	--			3.45737	0.35768	0.35693	-0.23046	--	--
	3.48708	40.8	32.0135	-606.282	--	--			3.45461	0.36988	0.35786	-0.2192	--	--
	3.48836	40.8	31.5223	-605.791	--	--			3.45184	0.36894	0.35955	-0.22183	--	--
	3.48965	32.5	31.0656	-613.634	--	--			3.44908	0.36628	0.36243	-0.22736	--	--
	3.49094	27.5	30.64	-618.209	--	--			3.44632	0.37409	0.36688	-0.22401	--	--
	3.49222	27.5	30.2429	-617.812	--	--			3.44357	0.37823	0.37301	-0.22599	--	--
	3.49351	31.7	29.8716	-613.24	--	--			3.44082	0.38579	0.38035	-0.22577	--	--
	3.4948	24.2	29.524	-620.393	--	--			3.43806	0.40006	0.38772	-0.21887	--	--
	3.49608	25	29.198	-619.267	--	--			3.43532	0.3973	0.39327	-0.22718	--	--
	3.49737	30	28.8918	-613.961	--	--			3.43257	0.3935	0.39503	-0.23274	--	--
	3.49865	28.3	28.6039	-615.373	--	--			3.42982	0.39117	0.39224	-0.23228	--	--
	3.49994	25.8	28.3328	-617.602	--	--			3.42708	0.3698	0.38606	-0.24747	--	--
	3.50123	22.5	28.0771	-620.646	--	--			3.42434	0.37539	0.37855	-0.23437	--	--
	3.50251	39.2	27.8357	-603.704	--	--			3.4216	0.37363	0.37146	-0.22904	--	--
	3.5038	29.2	27.6075	-613.476	--	--			3.41887	0.36089	0.36578	-0.2361	--	--
	3.50508	22.5	27.3916	-619.96	--	--			3.41613	0.35555	0.36182	-0.23748	--	--
	3.50637	29.2	27.1871	-613.056	--	--			3.4134	0.35552	0.35937	-0.23506	--	--
	3.50765	38.3	26.993	-603.762	--	--			3.41067	0.35749	0.35798	-0.2317	--	--
	3.50894	27.5	26.8088	-614.378	--	--			3.40794	0.35635	0.35726	-0.23212	--	--
	3.51022	30	26.6338	-611.703	--	--			3.40522	0.35336	0.35688	-0.23473	--	--
	3.51151	22.5	26.4673	-619.036	--	--			3.4025	0.36057	0.35668	-0.22732	--	--
	3.51279	24.2	26.3087	-617.177	--	--			3.39978	0.35564	0.35657	-0.23214	--	--
	3.51408	25	26.1576	-616.226	--	--			3.39706	0.36182	0.35649	-0.22589	--	--
	3.51536	22.5	26.0135	-618.582	--	--			3.39434	0.35096	0.35644	-0.23669	--	--
	3.51665	30	25.8759	-610.945	--	--			3.39163	0.35326	0.3564	-0.23435	--	--
	3.51793	25	25.7445	-615.813	--	--			3.38892	0.36064	0.35637	-0.22695	--	--
	3.51922	36.7	25.6187	-603.987	--	--			3.38621	0.3588	0.35636	-0.22877	--	--
	3.5205	24.2	25.4985	-616.367	--	--			3.3835	0.35706	0.35635	-0.2305	--	--
	3.52179	21.7	25.3832	-618.752	--	--			3.38079	0.35864	0.35634	-0.22891	--	--
	3.52307	23.3	25.2728	-617.042	--	--			3.37809	0.36088	0.35634	-0.22668	--	--
	3.52435	31.7	25.1669	-608.536	--	--			3.37539	0.35183	0.35635	-0.23573	--	--
	3.52564	29.2	25.0653	-610.934	--	--			3.37269	0.34502	0.35635	-0.24254	--	--
	3.52692	22.5	24.9677	-617.536	--	--			3.36999	0.35024	0.35636	-0.23733	--	--
	3.5282	18.3	24.8739	-621.643	--	--			3.3673	0.34972	0.35637	-0.23786	--	--
	3.52949	19.2	24.7837	-620.652	--	--			3.36461	0.3517	0.35639	-0.2359	--	--
	3.53077	32.5	24.6969	-607.266	--	--			3.36192	0.35247	0.3564	-0.23514	--	--
	3.53206	23.3	24.6134	-616.382	--	--			3.35923	0.35033	0.35642	-0.2373	--	--
	3.53334	25	24.5328	-614.602	--	--			3.35654	0.35158	0.35643	-0.23606	--	--
	3.53462	32.5	24.4552	-607.024	--	--			3.35386	0.35634	0.35645	-0.23133	--	--
	3.5359	26.7	24.3804	-612.749	--	--			3.35118	0.35864	0.35647	-0.22905	--	--
	3.53719	24.2	24.3082	-615.177	--	--			3.3485	0.35878	0.35649	-0.22892	--	--
	3.53847	30	24.2384	-609.307	--	--			3.34582	0.35516	0.35651	-0.23256	--	--
	3.53975	31.7	22.626	-605.995	--	--			3.34314	0.35813	0.35653	-0.22962	--	--
	3.54104	33.3	22.5971	-604.366	--	--			3.34047	0.34497	0.35655	-0.2428	--	--
	3.54232	21.7	22.5691	-615.938	--	--			3.3378	0.35585	0.35658	-0.23194	--	--
	3.5436	20.8	22.542	-616.811	--	--			3.33513	0.35352	0.3566	-0.23429	--	--
	3.54488	22.5	22.5156	-615.084	--	--			3.33246	0.35502	0.35662	-0.23282	--	--
	3.54616	23.3	22.4901	-614.259	--	--			3.3298	0.36558	0.35664	-0.22227	--	--
	3.54745	27.5	21.6837	-609.252	--	--			3.32714	0.35957	0.35667	-0.22831	--	--
	3.54873	28.3	21.678	-608.447	--	--			3.32448	0.35645	0.35669	-0.23146	--	--
	3.55001	25	21.6723	-611.741	--	--			3.32182	0.36382	0.35672	-0.22411	--	--
	3.55129	40.8	21.6667	-595.935	--	--			3.31916	0.35564	0.35674	-0.23231	--	--
	3.55257	30	21.661	-606.73	--	--			3.31651	0.35777	0.35676	-0.23021	--	--
	3.55385	21.7	21.6554	-615.024	--	--			3.31386	0.36232	0.35679	-0.22568	--	--
	3.55514	21.7	21.6498	-615.019	--	--			3.31121	0.36115	0.35681	-0.22688	--	--
	3.55642	27.5	21.6442	-609.213	--	--			3.30856	0.35478	0.35684	-0.23327	--	--
	3.5577	27.5	21.6386	-609.207	--	--			3.30591	0.36324	0.35686	-0.22484	--	--
	3.55898	22.5	21.633	-614.202	--	--			3.30327	0.35522	0.35689	-0.23288	--	--
	3.56026	29.2	21.6275	-607.496	--	--			3.30063	0.36195	0.35691	-0.22617	--	--
	3.56154	26.7	21.622	-609.991	--	--			3.29799	0.35822	0.35694	-0.22993	--	--
	3.56282	25.8	21.6165	-610.885	--	--			3.29535	0.36298	0.35696	-0.2252	--	--
	3.5641	19.2	21.611	-617.48	--	--			3.29272	0.35759	0.35695	-0.23057	--	--
	3.56538	25	21.6056	-611.674	--	--			3.29008	0.36175	0.35698	-0.22644	--	--
	3.56666	25.8	21.6001	-610.869	--	--			3.28745	0.35955	0.357	-0.22866	--	--
	3.56794	24.2	21.5947	-612.463	--	--			3.28483	0.35461	0.35703	-0.23363	--	--
	3.56922	30.8	21.5893	-605.858	--	--			3.2822	0.35973	0.35706	-0.22854	--	--
	3.5705	23.3	21.5839	-613.353	--	--			3.27957	0.3554	0.35708	-0.23289	--	--
	3.57178	21.7	21.5785	-614.947	--	--			3.27695	0.35555	0.35711	-0.23278	--	--
	3.57306	29.2	21.5732	-607.442	--	--			3.27433	0.36305	0.35714	-0.2253	--	--
	3.57434	28.3	21.5678	-608.337	--	--			3.27171	0.36572	0.35716	-0.22265	--	--
	3.57562	34.2	21.5625	-602.431	--	--			3.2691	0.35686	0.35719	-0.23154	--	--
	3.5769	25	21.5572	-611.626	--	--			3.26648	0.36422	0.35722	-0.22421	--	--
	3.57818	21.7	21.5519	-614.921	--	--			3.26387	0.36143	0.35724	-0.22703	--	--
	3.57946	24.2	21.5467	-612.415	--	--			3.26126	0.35943	0.35727	-0.22905	--	--
	3.58074	25.8	21.5414	-610.81	--	--			3.25866	0.35298	0.35729	-0.23553	--	--
	3.58202	27.5	21.5362	-609.105	--	--			3.25605	0.3605	0.35732	-0.22803	--	--
	3.5833	25.8	21.531	-610.8	--	--			3.25345	0.36372	0.35735	-0.22484	--	--
	3.58458	27.5	21.5258	-609.095	--	--			3.25084	0.37041	0.35737	-0.21818	--	--
	3.58586	26.7	21.5206	-609.889	--	--			3.24825	0.37962	0.3574	-0.20899	--	--
	3.58713	24.2	21.5155	-612.384	--	--			3.24565	0.3676	0.35743	-0.22104	--	--
	3.58841	23.3	21.5103	-613.279	--	--			3.24305	0.3638	0.35745	-0.22486	--	--
	3.58969	35	25.9009	-605.97	--	--			3.24046	0.36703	0.35748	-0.22166	--	--
	3.59097	26.7	26.0028	-614.372	--	--			3.23787	0.35952	0.35751	-0.2292	--	--
	3.59225	25.8	26.1088	-615.378	--	--			3.23528	0.36538	0.35753	-0.22337	--	--
	3.59353	28.3	26.2189	-612.988	--	--			3.23269	0.36316	0.35756	-0.22561	--	--
	3.5948	25	26.3334	-616.402	--	--			3.23011	0.36203	0.35758	-0.22677	--	--
	3.59608	25	26.4525	-616.521	--	--			3.22753	0.35541	0.35761	-0.23341	--	--
	3.59736	35.8	26.5764	-605.845	--	--			3.22494	0.36302	0.35764	-0.22583	--	--
	3.59864	24.2	26.7054	-617.574	--	--			3.22237	0.36616	0.35766	-0.22272	--	--
	3.59991	30	29.0774	-614.146	--	--			3.21979	0.367	0.35778	-0.222	--	--
	3.60119	30	29.2725	-614.341	--	--			3.21721	0.36188	0.35781	-0.22714	--	--
	3.60247	32.5	29.4757	-612.044	--	--			3.21464	0.36463	0.35784	-0.22443	--	--
	3.60375	39.2	29.6872	-605.556	--	--			3.21207	0.35718	0.35787	-0.2319	--	--
	3.60502	34.2	29.9077	-610.776	--	--			3.2095	0.36806	0.3579	-0.22105	--	--
	3.6063	38.3	30.1376	-606.906	--	--			3.20694	0.36895	0.35793	-0.22019	--	--
	3.60758	37.5	30.3774	-607.946	--	--			3.20437	0.36114	0.35796	-0.22803	--	--
	3.60885	28.3	30.6277	-617.396	--	--			3.20181	0.36773	0.35799	-0.22147	--	--
	3.61013	27.5	30.8891	-618.458	--	--			3.19925	0.36558	0.35802	-0.22365	--	--
	3.61141	35	31.1623	-611.231	--	--			3.19669	0.3625	0.35805	-0.22676	--	--
	3.61268	26.7	31.448	-619.817	--	--			3.19414	0.3585	0.35808	-0.23079	--	--
	3.61396	36.7	31.7469	-610.116	--	--			3.19158	0.36284	0.35811	-0.22648	--	--
	3.61524	35.8	32.0599	-611.329	--	--			3.18903	0.36557	0.35814	-0.22378	--	--
	3.61651	35.8	32.3878	-611.657	--	--			3.18648	0.37539	0.35817	-0.21399	--	--
	3.61779	41.7	32.7315	-606.1	--	--			3.18393	0.36645	0.3582	-0.22296	--	--
	3.61906	30.8	33.0921	-617.361	--	--			3.18139	0.36272	0.35823	-0.22673	--	--
	3.62034	44.2	33.4707	-604.339	--	--			3.17884	0.36371	0.35827	-0.22577	--	--
	3.62162	40.8	33.8686	-608.137	--	--			3.1763	0.37055	0.3583	-0.21896	--	--
	3.62289	51.7	34.2869	-597.656	--	--			3.17376	0.36929	0.35833	-0.22025	--	--
	3.62417	40.8	34.7272	-608.996	--	--			3.17122	0.37102	0.35837	-0.21856	--	--
	3.62544	37.5	35.1909	-612.76	--	--			3.16869	0.36164	0.3584	-0.22798	--	--
	3.62672	39.2	35.6798	-611.549	--	--			3.16616	0.36056	0.35844	-0.22909	--	--
	3.62799	39.2	36.1957	-612.064	--	--			3.16362	0.36905	0.35847	-0.22063	--	--
	3.62927	42.5	36.7405	-609.309	--	--			3.16109	0.36858	0.35851	-0.22114	--	--
	3.63054	40	37.3166	-612.385	--	--			3.15857	0.3618	0.35854	-0.22796	--	--
	3.63182	32.5	37.9262	-620.495	--	--			3.15604	0.36298	0.35858	-0.22681	--	--
	3.63309	35.8	38.5721	-617.841	--	--			3.15352	0.36114	0.35862	-0.22869	--	--
	3.63437	50.8	39.2571	-603.526	--	--			3.151	0.36975	0.35866	-0.22012	--	--
	3.63564	41.7	39.9845	-613.353	--	--			3.14848	0.35779	0.3587	-0.23212	--	--
	3.63692	45	40.7578	-610.827	--	--			3.14596	0.36122	0.35874	-0.22874	--	--
	3.63819	46.7	41.5809	-609.95	--	--			3.14344	0.36965	0.35879	-0.22035	--	--
	3.63946	39.2	42.4582	-618.327	--	--			3.14093	0.36084	0.35883	-0.2292	--	--
	3.64074	50	43.3946	-608.463	--	--			3.13842	0.3634	0.35888	-0.22669	--	--
	3.64201	41.7	44.3954	-617.764	--	--			3.13591	0.35702	0.35893	-0.23312	--	--
	3.64329	56.7	45.4666	-603.835	--	--			3.1334	0.36643	0.35898	-0.22376	--	--
	3.64456	51.7	46.6151	-609.984	--	--			3.1309	0.35698	0.35903	-0.23327	--	--
	3.64583	39.2	47.8484	-623.717	--	--			3.12839	0.36493	0.35909	-0.22537	--	--
	3.64711	40.8	49.1752	-623.444	--	--			3.12589	0.36257	0.35915	-0.22779	--	--
	3.64838	43.3	50.6049	-622.374	--	--			3.12339	0.36798	0.35922	-0.22246	--	--
	3.64965	41.7	52.1487	-625.517	--	--			3.1209	0.36387	0.35929	-0.22663	--	--
	3.65093	48.3	53.8188	-620.588	--	--			3.1184	0.35755	0.35937	-0.23303	--	--
	3.6522	48.3	55.6296	-622.398	--	--			3.11591	0.36679	0.35945	-0.22388	--	--
	3.65347	60	57.5973	-612.666	--	--			3.11342	0.36413	0.35954	-0.22662	--	--
	3.65474	53.3	59.7405	-621.509	--	--			3.11093	0.35641	0.35964	-0.23445	--	--
	3.65602	60	62.0809	-617.15	--	--			3.10844	0.37049	0.35976	-0.22048	--	--
	3.65729	45	64.6433	-634.712	--	--			3.10595	0.36555	0.35988	-0.22555	--	--
	3.65856	50	67.4568	-632.526	--	--			3.10347	0.37529	0.36003	-0.21595	--	--
	3.65983	52.5	70.5555	-633.124	--	--			3.10099	0.3686	0.3602	-0.2228	--	--
	3.66111	71.7	73.9792	-617.348	--	--			3.09851	0.36762	0.36039	-0.22398	--	--
	3.66238	69.2	77.7753	-623.644	--	--			3.09603	0.36608	0.36062	-0.22575	--	--
	3.66365	68.3	81.9998	-628.769	--	--			3.09356	0.36125	0.36089	-0.23086	--	--
	3.66492	63.3	86.72	-638.489	--	--			3.09108	0.3702	0.36125	-0.22226	--	--
	3.66619	96.7	92.0167	-610.385	--	--			3.08861	0.36753	0.36175	-0.22543	--	--
	3.66747	68.3	97.9882	-644.757	--	--			3.08614	0.36648	0.36252	-0.22725	--	--
	3.66874	77.5	104.755	-642.323	--	--			3.08367	0.37862	0.36386	-0.21645	--	--
	3.67001	81.7	112.464	-645.832	--	--			3.08121	0.36872	0.36628	-0.22877	--	--
	3.67128	108.3	121.3	-628.069	--	--			3.07875	0.37026	0.37065	-0.23161	--	--
	3.67255	120.8	131.494	-625.763	--	--			3.07628	0.38042	0.37806	-0.22885	--	--
	3.67382	122.5	143.342	-635.911	--	--			3.07382	0.39395	0.38958	-0.22685	--	--
	3.67509	153.3	157.22	-618.989	--	--			3.07137	0.42336	0.40567	-0.21353	--	--
	3.67636	162.5	173.623	-626.191	--	--			3.06891	0.43416	0.42548	-0.22253	--	--
	3.67764	182.5	193.204	-625.772	--	--			3.06646	0.46285	0.44633	-0.21469	--	--
	3.67891	215.8	216.856	-616.125	--	--			3.064	0.48613	0.46368	-0.20876	--	--
	3.68018	257.5	245.861	-603.43	--	--			3.06155	0.48668	0.47209	-0.21662	--	--
	3.68145	290.8	282.219	-606.488	--	--			3.05911	0.47802	0.4682	-0.2214	--	--
	3.68272	345	329.437	-599.506	--	--			3.05666	0.46203	0.45361	-0.22279	--	--
	3.68399	450.8	394.26	-558.529	--	--			3.05422	0.44707	0.43341	-0.21755	--	--
	3.68526	504.2	489.981	-600.85	--	--			3.05178	0.42908	0.41274	-0.21487	--	--
	3.68653	766.7	641.443	-489.811	--	--			3.04933	0.41353	0.39506	-0.21274	--	--
	3.6878	985.8	889.941	-519.21	--	--			3.0469	0.40182	0.38187	-0.21126	--	--
	3.68907	1366.7	1293.05	-541.423	--	--			3.04446	0.38579	0.37312	-0.21854	--	--
	3.69034	1994.2	1911.82	-532.691	--	--			3.04203	0.37858	0.36785	-0.22048	--	--
	3.69161	2828.3	2778.61	-565.383	--	--			3.03959	0.38454	0.36492	-0.21159	--	--
	3.69288	3940	3844.75	-519.816	--	--			3.03716	0.38585	0.36334	-0.2087	--	--
	3.69415	5066.7	4928.7	-477.068	--	--			3.03474	0.38542	0.36247	-0.20826	--	--
	3.69541	5922.5	5720.68	-413.245	--	--			3.03231	0.38334	0.36195	-0.20982	--	--
	3.69668	6189.2	5890.04	-315.911	--	--			3.02988	0.38107	0.3616	-0.21174	--	--
	3.69795	5615.8	5389	-388.273	--	--			3.02746	0.3834	0.36135	-0.20916	--	--
	3.69922	4581.7	4591.09	-624.457	--	--			3.02504	0.37575	0.36116	-0.21662	--	--
	3.70049	3611.7	3911.47	-914.835	--	--			3.02262	0.36463	0.361	-0.22758	--	--
	3.70176	3426.7	3541.35	-729.72	--	--			3.02021	0.37554	0.36088	-0.21655	--	--
	3.70303	3335	3452.25	-732.315	--	--			3.01779	0.37284	0.36077	-0.21915	--	--
	3.7043	3452.5	3462.15	-624.714	--	--			3.01538	0.37428	0.36069	-0.21762	--	--
	3.70556	3474.2	3327.8	-468.666	--	--			3.01297	0.37916	0.36062	-0.21267	--	--
	3.70683	3220	2911.79	-306.859	--	--			3.01056	0.38457	0.36056	-0.2072	--	--
	3.7081	2521.7	2311.12	-404.485	--	--			3.00815	0.37262	0.3675	-0.2261	--	--
	3.70937	1828.3	1707.12	-493.892	--	--			3.00575	0.37764	0.3677	-0.22127	--	--
	3.71064	1274.2	1208.31	-549.179	--	--			3.00334	0.37749	0.36792	-0.22164	--	--
	3.7119	936.7	845.219	-523.588	--	--			3.00094	0.37851	0.36816	-0.22086	--	--
	3.71317	657.5	603.885	-561.454	--	--			2.99854	0.36863	0.36841	-0.23099	--	--
	3.71444	511.7	452.162	-555.531	--	--			2.99614	0.37878	0.36869	-0.22112	--	--
	3.71571	416.7	357.61	-555.979	--	--			2.99375	0.3773	0.36899	-0.2229	--	--
	3.71697	323.3	296.191	-587.96	--	--			2.99135	0.37774	0.36931	-0.22278	--	--
	3.71824	268.3	253.3	-600.069	--	--			2.98896	0.3731	0.36965	-0.22776	--	--
	3.71951	233.3	221.148	-602.916	--	--			2.98657	0.37971	0.37001	-0.22151	--	--
	3.72077	197.5	195.8	-613.369	--	--			2.98419	0.37892	0.3704	-0.22269	--	--
	3.72204	181.7	175.195	-608.564	--	--			2.9818	0.38655	0.37081	-0.21548	--	--
	3.72331	146.7	158.127	-626.495	--	--			2.97942	0.3786	0.37125	-0.22386	--	--
	3.72458	105.8	143.799	-653.067	--	--			2.97703	0.38022	0.37173	-0.22272	--	--
	3.72584	116.7	131.643	-630.011	--	--			2.97465	0.38535	0.37223	-0.2181	--	--
	3.72711	122.5	121.235	-613.804	--	--			2.97227	0.38353	0.37277	-0.22045	--	--
	3.72837	115	112.252	-612.321	--	--			2.9699	0.39305	0.37335	-0.21151	--	--
	3.72964	105.8	104.442	-613.71	--	--			2.96752	0.38718	0.37396	-0.218	--	--
	3.73091	88.3	97.6058	-624.375	--	--			2.96515	0.37687	0.37463	-0.22897	--	--
	3.73217	73.3	91.5873	-633.356	--	--			2.96278	0.38351	0.37534	-0.22305	--	--
	3.73344	71.7	86.2593	-629.628	--	--			2.96041	0.38786	0.37611	-0.21946	--	--
	3.7347	65.8	81.519	-630.788	--	--			2.95804	0.395	0.37693	-0.21314	--	--
	3.73597	56.7	77.2821	-635.651	--	--			2.95568	0.37622	0.37783	-0.23282	--	--
	3.73723	80.8	73.4792	-607.748	--	--			2.95332	0.3747	0.37879	-0.2353	--	--
	3.7385	50.8	70.0522	-634.321	--	--			2.95095	0.38822	0.37984	-0.22283	--	--
	3.73977	73.3	66.9528	-608.722	--	--			2.94859	0.38554	0.38098	-0.22665	--	--
	3.74103	60.8	64.1402	-618.409	--	--			2.94624	0.3872	0.38222	-0.22623	--	--
	3.7423	60	61.5797	-616.648	--	--			2.94388	0.39099	0.38357	-0.2238	--	--
	3.74356	40.8	59.2418	-633.51	--	--			2.94153	0.38721	0.38506	-0.22906	--	--
	3.74483	61.7	57.1012	-610.47	--	--			2.93918	0.38973	0.38669	-0.22817	--	--
	3.74609	55.8	55.1362	-614.405	--	--			2.93683	0.39584	0.38848	-0.22386	--	--
	3.74735	48.3	53.3279	-620.097	--	--			2.93448	0.39747	0.39047	-0.22421	--	--
	3.74862	65.8	51.6599	-600.929	--	--			2.93213	0.39217	0.39255	-0.23159	--	--
	3.74988	45.8	50.118	-619.387	--	--			2.92979	0.38337	0.395	-0.24284	--	--
	3.75115	42.5	48.727	-621.296	--	--			2.92744	0.40176	0.39775	-0.22719	--	--
	3.75241	46.7	47.4021	-615.771	--	--			2.9251	0.39308	0.40082	-0.23896	--	--
	3.75368	40.8	46.1703	-620.439	--	--			2.92277	0.40112	0.40429	-0.23438	--	--
	3.75494	44.2	45.0228	-615.892	--	--			2.92043	0.40507	0.40822	-0.23437	--	--
	3.7562	41.7	43.9522	-617.321	--	--			2.91809	0.40371	0.4127	-0.2402	--	--
	3.75747	48.3	42.9517	-609.72	--	--			2.91576	0.40506	0.41783	-0.24398	--	--
	3.75873	40	42.0152	-617.084	--	--			2.91343	0.41163	0.42375	-0.24333	--	--
	3.75999	40.8	41.1558	-615.425	--	--			2.9111	0.41832	0.43062	-0.24352	--	--
	3.76126	33.3	40.3323	-622.101	--	--			2.90877	0.41915	0.43866	-0.25072	--	--
	3.76252	35.8	39.5583	-618.827	--	--			2.90645	0.4287	0.44816	-0.25067	--	--
	3.76378	50	38.8299	-603.899	--	--			2.90412	0.43618	0.45949	-0.25453	--	--
	3.76505	37.5	38.1436	-615.712	--	--			2.9018	0.43237	0.47327	-0.27211	--	--
	3.76631	38.3	37.4963	-614.265	--	--			2.89948	0.45008	0.49054	-0.27167	--	--
	3.76757	43.3	36.885	-608.654	--	--			2.89716	0.46555	0.51352	-0.27919	--	--
	3.76883	32.5	36.307	-618.876	--	--			2.89485	0.4847	0.54722	-0.29373	--	--
	3.7701	33.3	35.7601	-617.529	--	--			2.89253	0.53011	0.60278	-0.30387	--	--
	3.77136	36.7	35.2419	-613.611	--	--			2.89022	0.5962	0.70318	-0.33819	--	--
	3.77262	44.2	34.7507	-605.619	--	--			2.88791	0.72848	0.89041	-0.39314	--	--
	3.77388	43.3	34.2844	-606.053	--	--			2.8856	1.0135	1.22963	-0.44734	--	--
	3.77515	37.5	33.8415	-611.41	--	--			2.88329	1.55243	1.80303	-0.4818	--	--
	3.77641	32.5	33.4204	-615.989	--	--			2.88099	2.53703	2.68467	-0.37886	--	--
	3.77767	27.5	33.0197	-620.588	--	--			2.87868	3.97119	3.89514	-0.15516	--	--
	3.77893	35.8	32.6382	-611.907	--	--			2.87638	5.61799	5.35035	0.03642	--	--
	3.78019	39.2	32.2746	-608.143	--	--			2.87408	7.10146	6.83112	0.03913	--	--
	3.78145	34.2	31.9278	-612.797	--	--			2.87178	8.02968	7.99164	-0.19318	--	--
	3.78272	31.7	31.5969	-614.966	--	--			2.86949	8.1593	8.45434	-0.52626	--	--
	3.78398	29.2	31.2809	-617.15	--	--			2.86719	7.68627	8.03421	-0.57916	--	--
	3.78524	39.2	30.9789	-606.848	--	--			2.8649	6.63547	6.89804	-0.49378	--	--
	3.7865	37.5	30.6901	-608.259	--	--			2.86261	5.25585	5.41877	-0.39413	--	--
	3.78776	26.7	30.4138	-618.783	--	--			2.86032	3.91663	3.95017	-0.26475	--	--
	3.78902	28.3	30.1493	-616.918	--	--			2.85803	2.8385	2.72128	-0.11399	--	--
	3.79028	25.8	29.896	-619.165	--	--			2.85575	1.97317	1.8192	-0.07724	--	--
	3.79154	32.5	29.6532	-612.222	--	--			2.85347	1.41069	1.23651	-0.05703	--	--
	3.7928	29.2	29.4498	-615.318	--	--			2.85118	1.0482	0.89249	-0.0755	--	--
	3.79406	35	29.2272	-609.296	--	--			2.84891	0.83024	0.70336	-0.10433	--	--
	3.79532	35.8	29.0137	-608.282	--	--			2.84663	0.70196	0.60238	-0.13163	--	--
	3.79658	35.8	28.8087	-608.077	--	--			2.84435	0.59389	0.5467	-0.18402	--	--
	3.79784	40	28.6119	-603.681	--	--			2.84208	0.54598	0.51298	-0.19821	--	--
	3.7991	32.5	28.4229	-610.992	--	--			2.8398	0.50328	0.48997	-0.2179	--	--
	3.80036	33.3	28.2414	-610.01	--	--			2.83753	0.4724	0.47465	-0.23346	--	--
	3.80162	36.7	23.669	-602.038	--	--			2.83527	0.45473	0.46092	-0.2374	--	--
	3.80288	31.7	23.6194	-606.988	--	--			2.833	0.44125	0.44964	-0.23961	--	--
	3.80414	36.7	23.5583	-601.927	--	--			2.83073	0.43875	0.44024	-0.2327	--	--
	3.8054	36.7	23.5	-601.869	--	--			2.82847	0.42172	0.4323	-0.24179	--	--
	3.80666	32.5	23.4443	-606.013	--	--			2.82621	0.41199	0.42555	-0.24477	--	--
	3.80792	27.5	23.3912	-610.96	--	--			2.82395	0.41176	0.41976	-0.23921	--	--
	3.80918	33.3	23.3407	-605.109	--	--			2.82169	0.42743	0.41477	-0.21856	--	--
	3.81044	28.3	21.0867	-607.855	--	--			2.81944	0.416	0.41044	-0.22565	--	--
	3.81169	35	21.093	-601.162	--	--			2.81718	0.4096	0.40667	-0.22828	--	--
	3.81295	18.3	21.0998	-617.869	--	--			2.81493	0.4005	0.40336	-0.23407	--	--
	3.81421	29.2	21.1071	-606.976	--	--			2.81268	0.40267	0.40045	-0.22899	--	--
	3.81547	30.8	21.1151	-605.384	--	--			2.81043	0.39207	0.39788	-0.23702	--	--
	3.81673	20	21.1237	-616.192	--	--			2.80818	0.39859	0.39561	-0.22823	--	--
	3.81799	26.7	21.133	-609.502	--	--			2.80594	0.39858	0.39359	-0.22622	--	--
	3.81924	18.3	21.1431	-617.912	--	--			2.80369	0.39374	0.39179	-0.22926	--	--
	3.8205	30.8	21.154	-605.423	--	--			2.80145	0.40254	0.39018	-0.21886	--	--
	3.82176	29.2	21.1658	-607.035	--	--			2.79921	0.40578	0.38875	-0.21418	--	--
	3.82302	37.5	21.1787	-598.747	--	--			2.79697	0.4127	0.38747	-0.20599	--	--
	3.82428	30.8	21.1926	-605.461	--	--			2.79474	0.40098	0.38633	-0.21657	--	--
	3.82553	29.2	21.2077	-607.076	--	--			2.7925	0.40762	0.38531	-0.20891	--	--
	3.82679	32.5	21.224	-603.793	--	--			2.79027	0.40897	0.38441	-0.20664	--	--
	3.82805	20.8	21.2419	-615.511	--	--			2.78804	0.40004	0.3836	-0.21477	--	--
	3.8293	28.3	21.2613	-608.03	--	--			2.78581	0.3978	0.38289	-0.2163	--	--
	3.83056	33.3	21.2824	-603.051	--	--			2.78358	0.39849	0.38226	-0.21498	--	--
	3.83182	25	21.3056	-611.374	--	--			2.78136	0.40168	0.38171	-0.21124	--	--
	3.83307	23.3	21.3308	-613.1	--	--			2.77913	0.3913	0.38124	-0.22114	--	--
	3.83433	21.7	21.3585	-614.727	--	--			2.77691	0.4009	0.38084	-0.21115	--	--
	3.83559	40.8	21.3889	-595.658	--	--			2.77469	0.3959	0.3805	-0.21582	--	--
	3.83684	23.3	21.4223	-613.191	--	--			2.77247	0.4023	0.38023	-0.20915	--	--
	3.8381	27.5	21.4592	-609.028	--	--			2.77026	0.40831	0.38003	-0.20293	--	--
	3.83936	23.3	21.4999	-613.269	--	--			2.76804	0.41125	0.37989	-0.19985	--	--
	3.84061	27.5	21.5451	-609.114	--	--			2.76583	0.4109	0.37982	-0.20013	--	--
	3.84187	28.3	21.5954	-608.364	--	--			2.76362	0.41596	0.3798	-0.19506	--	--
	3.84312	25	21.6514	-611.72	--	--			2.76141	0.40857	0.37986	-0.2025	--	--
	3.84438	22.5	21.7142	-614.283	--	--			2.7592	0.40019	0.37998	-0.211	--	--
	3.84564	30	21.7849	-606.854	--	--			2.75699	0.40887	0.37125	-0.19359	--	--
	3.84689	27.5	21.8646	-609.433	--	--			2.75479	0.40069	0.37187	-0.20239	--	--
	3.84815	24.2	21.9552	-612.824	--	--			2.75259	0.40411	0.37256	-0.19966	--	--
	3.8494	26.7	22.0586	-610.427	--	--			2.75039	0.41095	0.37332	-0.19358	--	--
	3.85066	16.7	22.1772	-620.546	--	--			2.74819	0.41067	0.37416	-0.1947	--	--
	3.85191	44.2	22.5906	-593.459	--	--			2.74599	0.40586	0.3751	-0.20045	--	--
	3.85317	34.2	22.7559	-603.625	--	--			2.74379	0.39409	0.37615	-0.21327	--	--
	3.85442	24.2	22.9492	-613.818	--	--			2.7416	0.40094	0.37732	-0.20759	--	--
	3.85567	30.8	23.1772	-607.446	--	--			2.73941	0.41404	0.37865	-0.19582	--	--
	3.85693	35.8	23.4492	-602.718	--	--			2.73722	0.40825	0.38015	-0.20311	--	--
	3.85818	32.5	23.7786	-606.347	--	--			2.73503	0.40124	0.38187	-0.21185	--	--
	3.85944	19.2	24.1859	-620.055	--	--			2.73284	0.41614	0.38384	-0.19891	--	--
	3.86069	21.7	24.7057	-618.074	--	--			2.73066	0.4121	0.38612	-0.20523	--	--
	3.86195	22.5	25.54	-618.109	--	--			2.72847	0.42505	0.38876	-0.19492	--	--
	3.8632	25	26.533	-616.602	--	--			2.72629	0.42149	0.39187	-0.2016	--	--
	3.86445	25	28.0281	-618.097	--	--			2.72411	0.4285	0.39556	-0.19827	--	--
	3.86571	25	30.3544	-620.423	--	--			2.72194	0.43132	0.4	-0.19989	--	--
	3.86696	42.5	33.9574	-606.526	--	--			2.71976	0.44942	0.40549	-0.18728	--	--
	3.86821	45	39.311	-609.38	--	--			2.71758	0.44952	0.41261	-0.1943	--	--
	3.86947	41.7	46.7098	-620.079	--	--			2.71541	0.48102	0.42259	-0.17278	--	--
	3.87072	66.7	55.9205	-604.289	--	--			2.71324	0.49993	0.43806	-0.16934	--	--
	3.87197	62.5	65.7288	-618.298	--	--			2.71107	0.53681	0.46429	-0.15869	--	--
	3.87323	81.7	73.7056	-607.074	--	--			2.7089	0.5849	0.51084	-0.15715	--	--
	3.87448	79.2	76.8727	-612.741	--	--			2.70674	0.66967	0.59283	-0.15437	--	--
	3.87573	74.2	73.9814	-614.85	--	--			2.70457	0.80893	0.73017	-0.15246	--	--
	3.87699	78.3	67.3807	-604.149	--	--			2.70241	1.0322	0.94315	-0.14216	--	--
	3.87824	65	60.7564	-610.825	--	--			2.70025	1.32681	1.24306	-0.14747	--	--
	3.87949	73.3	56.3818	-598.151	--	--			2.69809	1.75153	1.62053	-0.10021	--	--
	3.88074	58.3	54.76	-611.529	--	--			2.69594	2.17184	2.03526	-0.09463	--	--
	3.88199	59.2	55.0119	-610.881	--	--			2.69378	2.52799	2.41241	-0.11563	--	--
	3.88325	74.2	55.3181	-596.187	--	--			2.69163	2.69547	2.65166	-0.1874	--	--
	3.8845	69.2	53.8041	-599.673	--	--			2.68947	2.61473	2.66884	-0.28533	--	--
	3.88575	63.3	50.0263	-601.795	--	--			2.68732	2.40177	2.45058	-0.28002	--	--
	3.887	56.7	45.2988	-603.668	--	--			2.68517	2.06667	2.08707	-0.25161	--	--
	3.88825	43.3	41.1835	-612.952	--	--			2.68303	1.64174	1.67404	-0.26351	--	--
	3.8895	52.5	38.6244	-601.193	--	--			2.68088	1.28012	1.28805	-0.23914	--	--
	3.89076	43.3	38.0594	-609.828	--	--			2.67874	0.95666	0.97642	-0.25097	--	--
	3.89201	41.7	39.5996	-612.968	--	--			2.6766	0.743	0.75245	-0.24066	--	--
	3.89326	55.8	43.0444	-602.313	--	--			2.67446	0.59963	0.60677	-0.23835	--	--
	3.89451	64.2	47.7505	-598.619	--	--			2.67232	0.52835	0.51945	-0.22231	--	--
	3.89576	55	52.4478	-612.517	--	--			2.67018	0.47136	0.46989	-0.22974	--	--
	3.89701	65.8	55.3239	-604.593	--	--			2.66805	0.44186	0.44215	-0.2315	--	--
	3.89826	70	54.8811	-599.95	--	--			2.66592	0.41688	0.42599	-0.24033	--	--
	3.89951	74.2	51.4675	-592.336	--	--			2.66378	0.41841	0.41572	-0.22852	--	--
	3.90076	55	47.11	-607.179	--	--			2.66165	0.41832	0.40848	-0.22138	--	--
	3.90201	54.2	43.6053	-604.474	--	--			2.65953	0.40993	0.40296	-0.22425	--	--
	3.90326	42.5	41.7055	-614.274	--	--			2.6574	0.40304	0.39854	-0.22672	--	--
	3.90451	53.3	41.2611	-603.03	--	--			2.65527	0.40941	0.39491	-0.21671	--	--
	3.90576	45.8	41.4394	-610.708	--	--			2.65315	0.40836	0.39188	-0.21473	--	--
	3.90701	53.3	41.0543	-602.823	--	--			2.65103	0.40765	0.38932	-0.21288	--	--
	3.90826	49.2	39.2799	-605.149	--	--			2.64891	0.40025	0.38716	-0.21812	--	--
	3.90951	44.2	36.3721	-607.241	--	--			2.64679	0.40732	0.38531	-0.2092	--	--
	3.91076	39.2	33.2136	-609.082	--	--			2.64468	0.40851	0.38373	-0.20643	--	--
	3.91201	31.7	30.4469	-613.816	--	--			2.64256	0.40502	0.38237	-0.20856	--	--
	3.91326	30	28.3135	-613.382	--	--			2.64045	0.39499	0.38119	-0.21741	--	--
	3.91451	32.5	26.8098	-609.379	--	--			2.63834	0.40457	0.38018	-0.20682	--	--
	3.91576	18.3	25.8167	-622.585	--	--			2.63623	0.4057	0.37931	-0.20482	--	--
	3.91701	28.3	25.1851	-611.954	--	--			2.63412	0.40594	0.37856	-0.20382	--	--
	3.91825	30	24.786	-609.855	--	--			2.63202	0.39945	0.37791	-0.20967	--	--
	3.9195	34.2	24.5294	-605.398	--	--			2.62991	0.40118	0.37735	-0.20739	--	--
	3.92075	35.8	24.3606	-603.629	--	--			2.62781	0.4018	0.37688	-0.20629	--	--
	3.922	26.7	24.2501	-612.619	--	--			2.62571	0.39362	0.37649	-0.21408	--	--
	3.92325	43.3	24.1816	-595.95	--	--			2.62361	0.389	0.37616	-0.21837	--	--
	3.9245	19.2	24.1464	-620.015	--	--			2.62151	0.40257	0.3759	-0.20454	--	--
	3.92574	27.5	24.1393	-611.708	--	--			2.61942	0.40248	0.37569	-0.20442	--	--
	3.92699	30.8	24.1569	-608.426	--	--			2.61732	0.40125	0.37554	-0.2055	--	--
	3.92824	25	24.197	-614.266	--	--			2.61523	0.40456	0.37544	-0.2021	--	--
	3.92949	40	24.2583	-599.327	--	--			2.61314	0.38466	0.3754	-0.22194	--	--
	3.93073	30.8	24.3401	-608.609	--	--			2.61105	0.39865	0.3754	-0.20797	--	--
	3.93198	28.3	24.4424	-611.211	--	--			2.60896	0.39897	0.37545	-0.2077	--	--
	3.93323	30.8	24.5655	-608.834	--	--			2.60687	0.40085	0.37556	-0.20591	--	--
	3.93448	25.8	24.7101	-613.979	--	--			2.60479	0.38843	0.37571	-0.21849	--	--
	3.93572	30.8	24.8777	-609.146	--	--			2.60271	0.39705	0.37592	-0.21008	--	--
	3.93697	36.7	25.0698	-603.438	--	--			2.60063	0.39361	0.37618	-0.21378	--	--
	3.93822	25.8	25.2886	-614.557	--	--			2.59855	0.3836	0.3765	-0.22411	--	--
	3.93946	30	25.5371	-610.606	--	--			2.59647	0.39201	0.37689	-0.2161	--	--
	3.94071	32.5	25.8184	-608.387	--	--			2.59439	0.40086	0.37735	-0.2077	--	--
	3.94196	29.2	26.1369	-612.006	--	--			2.59232	0.39948	0.37788	-0.20961	--	--
	3.9432	33.3	26.4976	-608.266	--	--			2.59025	0.39876	0.37849	-0.21095	--	--
	3.94445	28.3	26.9066	-613.675	--	--			2.58818	0.40108	0.3792	-0.20934	--	--
	3.9457	40.8	27.3717	-601.64	--	--			2.58611	0.39769	0.38002	-0.21354	--	--
	3.94694	25.8	27.9019	-617.171	--	--			2.58404	0.39014	0.38096	-0.22203	--	--
	3.94819	35.8	28.5089	-607.778	--	--			2.58197	0.39684	0.38204	-0.21641	--	--
	3.94943	35.8	29.2068	-608.476	--	--			2.57991	0.39888	0.38328	-0.21561	--	--
	3.95068	43.3	30.0136	-601.782	--	--			2.57785	0.38806	0.38471	-0.22786	--	--
	3.95192	36.7	30.9518	-609.321	--	--			2.57579	0.39157	0.38637	-0.22601	--	--
	3.95317	48.3	32.0504	-598.819	--	--			2.57373	0.39512	0.3883	-0.22439	--	--
	3.95441	40.8	33.347	-607.616	--	--			2.57167	0.39689	0.39055	-0.22487	--	--
	3.95566	46.7	34.8912	-603.26	--	--			2.56961	0.39741	0.39078	-0.22459	--	--
	3.9569	48.3	36.7508	-603.52	--	--			2.56756	0.40069	0.394	-0.22452	--	--
	3.95815	46.7	39.0234	-607.392	--	--			2.56551	0.40963	0.39783	-0.21942	--	--
	3.95939	37.5	41.8608	-619.43	--	--			2.56345	0.41036	0.40249	-0.22334	--	--
	3.96064	44.2	45.5219	-616.391	--	--			2.5614	0.40482	0.40834	-0.23473	--	--
	3.96188	65	50.4753	-600.544	--	--			2.55936	0.40547	0.41614	-0.24188	--	--
	3.96313	76.7	57.5704	-595.939	--	--			2.55731	0.41395	0.42748	-0.24474	--	--
	3.96437	88.3	68.2608	-595.03	--	--			2.55527	0.43286	0.44563	-0.24398	--	--
	3.96562	95	84.7771	-604.846	--	--			2.55322	0.45447	0.47678	-0.25352	--	--
	3.96686	116.7	110.037	-608.406	--	--			2.55118	0.48087	0.53139	-0.28173	--	--
	3.9681	140	147.033	-622.102	--	--			2.54914	0.55255	0.62472	-0.30338	--	--
	3.96935	180	197.49	-632.559	--	--			2.5471	0.73777	0.77511	-0.26855	--	--
	3.97059	250	259.647	-624.716	--	--			2.54507	1.01111	0.99842	-0.21852	--	--
	3.97183	275.8	325.246	-664.515	--	--			2.54303	1.35744	1.29926	-0.17304	--	--
	3.97308	396.7	377.755	-596.123	--	--			2.541	1.80559	1.66087	-0.0865	--	--
[truncated: 3,075 more rows]
