# Supplementary material for: Defect engineering on V2O3 cathode for long-cycling aqueous zinc metal batteries
Source: Nat Commun. 2021 Nov 25;12:6878. doi: 10.1038/s41467-021-27203-w (PMC8617200; doi:10.1038/s41467-021-27203-w)
Supplement: Supplementary file 3 — Source data [file 41467_2021_27203_MOESM3_ESM.zip › Source-Data/Figure S9.xlsx]

## Sheet: Sheet1
NPD	q	Yobs	Ycal	Yobs-Ycal	Posr			XRD	q	Yobs	Ycal	Yobs-Ycal	Posr
	X	Y	Y	Y		Y			X	Y	Y	Y		Y
	12.3924	0.22243	0.21232	0.12865	12.4513	-0.05			1.48141	134.2	163.535	-385.322	1.71656	-1000
	12.3824	0.21727	0.21332	0.1225	12.3867	-0.05			1.48281	137.5	163.413	-381.9	1.71656	-1000
	12.3725	0.21767	0.21412	0.12209	12.3856	-0.05			1.48421	137.5	163.292	-381.779	2.31452	-1000
	12.3626	0.21774	0.21446	0.12182	12.3638	-0.05			1.48561	126.7	163.171	-392.459	2.31452	-1000
	12.3527	0.21454	0.21422	0.11886	12.3211	-0.05			1.48701	141.7	163.052	-377.34	2.53561	-1000
	12.3428	0.2133	0.2136	0.11823	12.1927	-0.05			1.48841	135.8	162.935	-383.122	2.53561	-1000
	12.3329	0.21403	0.21297	0.11961	12.1927	-0.05			1.48981	142.5	162.818	-376.305	2.6891	-1000
	12.3231	0.21725	0.21255	0.12324	12.1906	-0.05			1.49121	128.3	162.702	-390.389	2.6891	-1000
	12.3132	0.22266	0.21245	0.12875	12.2999	-0.05			1.49261	137.5	162.588	-381.075	2.87005	-1000
	12.3033	0.22457	0.21259	0.13052	12.2999	-0.05			1.49401	147.5	162.475	-370.962	2.87005	-1000
	12.2935	0.22398	0.21278	0.12974	12.2916	-0.05			1.49541	146.7	162.363	-371.65	3.06201	-1000
	12.2836	0.23145	0.21283	0.13717	12.2916	-0.05			1.49681	145	162.252	-373.239	3.06201	-1000
	12.2738	0.23994	0.21268	0.1458	12.1682	-0.05			1.49821	131.7	162.143	-386.43	3.43313	-1000
	12.264	0.2316	0.21242	0.13771	12.2807	-0.05			1.49961	145.8	162.035	-372.222	3.43313	-1000
	12.2541	0.22171	0.2122	0.12805	12.2806	-0.05			1.50101	149.2	161.928	-368.715	3.69603	-1000
	12.2443	0.2226	0.21214	0.129	12.28	-0.05			1.50241	132.5	161.822	-385.309	3.69603	-1000
	12.2345	0.22387	0.2123	0.13012	12.2796	-0.05			1.50381	139.2	161.718	-378.505	3.87282	-1000
	12.2247	0.22776	0.21276	0.13354	12.2558	-0.05			1.50521	150	161.616	-367.603	3.87282	-1000
	12.2149	0.23586	0.21353	0.14087	12.2481	-0.05			1.50661	131.7	161.515	-385.802	3.89906	-1000
	12.2052	0.23215	0.21452	0.13617	12.1235	-0.05			1.50801	144.2	161.415	-373.202	3.89906	-1000
	12.1954	0.2268	0.21548	0.12986	12.1162	-0.05			1.5094	163.3	161.317	-354.004	3.97558	-1000
	12.1856	0.21954	0.21612	0.12196	12.1154	-0.05			1.5108	129.2	161.22	-388.007	3.97558	-1000
	12.1759	0.2199	0.21626	0.12219	12.1015	-0.05			1.5122	150	161.125	-367.112	4.26799	-1000
	12.1661	0.22523	0.21584	0.12792	12.0577	-0.05			1.5136	139.2	161.032	-377.819	4.26799	-1000
	12.1564	0.22508	0.21499	0.12863	12.0163	-0.05			1.515	130	160.94	-386.927	4.39181	-1000
	12.1466	0.22063	0.21393	0.12523	12.0159	-0.05			1.5164	135.8	160.85	-381.037	4.39181	-1000
	12.1369	0.2145	0.21294	0.1201	12.0159	-0.05			1.5178	159.2	160.762	-357.549	4.47476	-1000
	12.1272	0.21481	0.21215	0.1212	12.015	-0.05			1.5192	124.2	160.676	-392.463	4.47476	-1000
	12.1175	0.21517	0.21158	0.12213	11.9912	-0.05			1.5206	122.5	160.591	-394.078	4.62905	-1000
	12.1078	0.21867	0.21121	0.126	11.9827	-0.05			1.52199	125	160.509	-391.496	4.62905	-1000
	12.0981	0.2166	0.21103	0.12411	11.9823	-0.05			1.52339	134.2	160.428	-382.215	4.71487	-1000
	12.0884	0.21526	0.21107	0.12273	11.9268	-0.05			1.52479	125.8	160.349	-390.536	4.71487	-1000
	12.0787	0.21678	0.21132	0.124	11.9268	-0.05			1.52619	140	160.272	-376.259	4.76442	-1000
	12.0691	0.21519	0.21174	0.12199	11.9262	-0.05			1.52759	121.7	160.198	-394.485	4.76442	-1000
	12.0594	0.21679	0.21226	0.12307	11.9262	-0.05			1.52899	129.2	160.125	-386.912	4.98441	-1000
	12.0497	0.22098	0.21283	0.12669	11.8919	-0.05			1.53038	126.7	160.055	-389.342	4.98441	-1000
	12.0401	0.2231	0.21343	0.12821	11.8563	-0.05			1.53178	140	159.987	-375.974	5.07123	-1000
	12.0305	0.22599	0.21414	0.13039	11.8552	-0.05			1.53318	155	159.921	-360.908	5.14969	-1000
	12.0208	0.22073	0.21495	0.12432	11.8479	-0.05			1.53458	143.3	159.858	-372.545	5.07123	-1000
	12.0112	0.21858	0.2158	0.12133	11.8471	-0.05			1.53598	135	159.797	-380.784	5.14969	-1000
	12.0016	0.23141	0.21668	0.13328	11.7881	-0.05			1.53738	155.8	159.739	-359.926	5.14969	-1000
	11.992	0.22911	0.21765	0.13	11.7877	-0.05			1.53877	127.5	159.683	-388.17	5.14969	-1000
	11.9824	0.22565	0.21882	0.12537	11.7655	-0.05			1.54017	140	159.63	-375.617	5.24645	-1000
	11.9728	0.23177	0.22034	0.12997	11.7655	-0.05			1.54157	138.3	159.58	-377.267	5.24645	-1000
	11.9632	0.23905	0.22237	0.13522	11.7458	-0.05			1.54297	137.5	159.533	-378.02	5.27801	-1000
	11.9536	0.24324	0.22499	0.13678	11.7448	-0.05			1.54437	125.8	159.488	-389.675	5.27801	-1000
	11.944	0.24196	0.22798	0.13252	11.7444	-0.05			1.54576	139.2	159.447	-376.234	5.2973	-1000
	11.9345	0.25289	0.23061	0.14083	11.7195	-0.05			1.54716	110.8	159.408	-404.595	5.2973	-1000
	11.9249	0.24905	0.2319	0.13569	11.6972	-0.05			1.54856	136.7	159.373	-378.66	5.35344	-1000
	11.9154	0.24592	0.23135	0.13311	11.6972	-0.05			1.54996	144.2	159.341	-371.128	5.35344	-1000
	11.9058	0.23479	0.22938	0.12395	11.6512	-0.05			1.55136	149.2	159.313	-366.1	5.37821	-1000
	11.8963	0.24284	0.22691	0.13447	11.651	-0.05			1.55275	141.7	159.288	-373.575	5.35387	-1000
	11.8868	0.236	0.22457	0.12997	11.6197	-0.05			1.55415	134.2	159.267	-381.054	5.37821	-1000
	11.8772	0.22571	0.22262	0.12163	11.6184	-0.05			1.55555	148.3	159.249	-366.936	5.35387	-1000
	11.8677	0.22939	0.22113	0.12681	11.6184	-0.05			1.55695	124.2	159.236	-391.023	5.57444	-1000
	11.8582	0.22484	0.22	0.12338	11.581	-0.05			1.55834	147.5	159.226	-367.713	5.57444	-1000
	11.8487	0.23046	0.2191	0.1299	11.5734	-0.05			1.55974	134.2	159.22	-381.007	5.7343	-1000
	11.8392	0.23009	0.21841	0.13022	11.5726	-0.05			1.56114	130	159.219	-385.206	5.7343	-1000
	11.8298	0.22806	0.21802	0.12859	11.558	-0.05			1.56253	145.8	159.223	-369.41	5.74009	-1000
	11.8203	0.22492	0.21806	0.12539	11.558	-0.05			1.56393	137.5	159.231	-377.718	5.74009	-1000
	11.8108	0.23229	0.21861	0.13222	11.5118	-0.05			1.56533	145	159.243	-370.23	5.92396	-1000
	11.8014	0.23208	0.21967	0.13095	11.4802	-0.05			1.56673	138.3	159.261	-376.948	5.92357	-1000
	11.7919	0.23221	0.22107	0.12968	11.4688	-0.05			1.56812	130.8	159.284	-384.471	5.92396	-1000
	11.7825	0.23427	0.22254	0.13027	11.4686	-0.05			1.56952	138.3	159.312	-376.999	5.94596	-1000
	11.773	0.22171	0.22368	0.11657	11.4684	-0.05			1.57092	150	159.345	-365.332	5.92357	-1000
	11.7636	0.21798	0.22406	0.11246	11.4678	-0.05			1.57231	145.8	159.385	-369.572	5.94596	-1000
	11.7542	0.22265	0.22348	0.11771	11.4425	-0.05			1.57371	128.3	159.43	-387.117	6.12403	-1000
	11.7448	0.23176	0.2222	0.1281	11.4332	-0.05			1.57511	136.7	159.482	-378.769	6.12403	-1000
	11.7354	0.23393	0.2207	0.13177	11.3749	-0.05			1.5765	161.7	159.539	-353.827	6.14028	-1000
	11.726	0.22435	0.21939	0.1235	11.3749	-0.05			1.5779	170.8	159.604	-344.791	6.14028	-1000
	11.7166	0.21158	0.2185	0.11162	11.3718	-0.05			1.5793	149.2	159.676	-366.463	6.26952	-1000
	11.7072	0.2213	0.21813	0.12171	11.348	-0.05			1.5807	144.2	159.755	-371.542	6.26952	-1000
	11.6979	0.22124	0.21833	0.12145	11.348	-0.05			1.58209	125.8	159.841	-390.028	6.38092	-1000
	11.6885	0.22976	0.21912	0.12918	11.2295	-0.05			1.58349	140.8	159.935	-375.122	6.38092	-1000
	11.6791	0.22812	0.22054	0.12612	11.1848	-0.05			1.58488	149.2	160.038	-366.825	6.39688	-1000
	11.6698	0.22983	0.22253	0.12583	11.1848	-0.05			1.58628	154.2	160.148	-361.935	6.39688	-1000
	11.6604	0.23238	0.22503	0.12589	11.184	-0.05			1.58768	145.8	160.268	-370.455	6.44309	-1000
	11.6511	0.23615	0.22782	0.12686	11.1574	-0.05			1.58907	137.5	160.398	-378.885	6.44381	-1000
	11.6418	0.24155	0.23067	0.12941	11.1489	-0.05			1.59047	157.5	160.536	-359.023	6.44309	-1000
	11.6325	0.2393	0.23331	0.12454	11.134	-0.05			1.59187	139.2	160.685	-377.473	6.44381	-1000
	11.6231	0.24918	0.23524	0.13249	11.134	-0.05			1.59326	159.2	160.845	-357.632	6.47979	-1000
	11.6138	0.23853	0.23595	0.12112	11.0881	-0.05			1.59466	140.8	161.016	-376.203	6.47979	-1000
	11.6045	0.2321	0.23548	0.11516	11.0525	-0.05			1.59606	158.3	161.198	-358.885	6.6282	-1000
	11.5952	0.23693	0.23455	0.12092	11.0512	-0.05			1.59745	136.7	161.393	-380.68	6.6282	-1000
	11.586	0.23464	0.23395	0.11923	11.0129	-0.05			1.59885	140.8	161.6	-376.788	6.70861	-1000
	11.5767	0.2422	0.23392	0.12682	11.0119	-0.05			1.60024	163.3	161.821	-354.508	6.70861	-1000
	11.5674	0.24906	0.23408	0.13352	11.003	-0.05			1.60164	150.8	162.056	-367.243	6.7632	-1000
	11.5581	0.23311	0.23367	0.11798	10.9151	-0.05			1.60304	136.7	162.306	-381.593	6.7632	-1000
	11.5489	0.23517	0.23218	0.12153	10.8934	-0.05			1.60443	155.8	162.571	-362.758	6.84202	-1000
	11.5396	0.23246	0.22981	0.12119	10.8655	-0.05			1.60583	138.3	162.853	-380.54	6.84202	-1000
	11.5304	0.23526	0.22728	0.12652	10.8567	-0.05			1.60722	130.8	163.151	-388.338	6.86625	-1000
	11.5212	0.23126	0.22514	0.12466	10.8567	-0.05			1.60862	160.8	163.468	-358.655	6.84202	-1000
	11.512	0.22901	0.2236	0.12394	10.8563	-0.05			1.61001	172.5	163.804	-347.291	6.84202	-1000
	11.5027	0.22512	0.22268	0.12098	10.7918	-0.05			1.61141	144.2	164.16	-375.947	6.86625	-1000
	11.4935	0.2388	0.22228	0.13506	10.7916	-0.05			1.6128	145.8	164.537	-374.724	6.92407	-1000
	11.4843	0.2268	0.22226	0.12308	10.7564	-0.05			1.6142	153.3	164.936	-367.624	6.9244	-1000
	11.4751	0.23273	0.22241	0.12886	10.7171	-0.05			1.6156	145	165.36	-376.347	6.92407	-1000
	11.4659	0.23193	0.22254	0.12793	10.7078	-0.05			1.61699	157.5	165.808	-364.295	6.9244	-1000
	11.4568	0.23252	0.22255	0.12851	10.7069	-0.05			1.61839	170	166.283	-352.27	6.94357	-1000
	11.4476	0.23126	0.22244	0.12735	10.6911	-0.05			1.61978	152.5	166.786	-370.273	6.94357	-1000
	11.4384	0.22828	0.22219	0.12463	10.6415	-0.05			1.62118	159.2	167.318	-364.105	6.94357	-1000
	11.4293	0.23094	0.22178	0.12769	10.6411	-0.05			1.62257	160.8	167.883	-363.07	6.94357	-1000
	11.4201	0.22158	0.22138	0.11874	10.6069	-0.05			1.62397	156.7	168.481	-367.768	6.99633	-1000
	11.411	0.21267	0.22123	0.10998	10.6069	-0.05			1.62536	160	169.114	-365.101	6.99633	-1000
	11.4018	0.23133	0.22156	0.12831	10.5946	-0.05			1.62676	152.5	169.786	-373.273	7.11068	-1000
	11.3927	0.23425	0.22246	0.13033	10.5944	-0.05			1.62815	155	170.498	-371.485	7.11068	-1000
	11.3836	0.22593	0.22385	0.12062	10.5935	-0.05			1.62955	161.7	171.254	-365.541	7.18504	-1000
	11.3745	0.23342	0.22549	0.12647	10.5661	-0.05			1.63094	153.3	172.056	-374.743	7.18504	-1000
	11.3654	0.23355	0.22705	0.12504	10.556	-0.05			1.63234	155	172.907	-373.894	7.22258	-1000
	11.3563	0.22451	0.22808	0.11497	10.4929	-0.05			1.63373	165	173.811	-364.798	7.22749	-1000
	11.3472	0.22197	0.22806	0.11246	10.4922	-0.05			1.63513	172.5	174.772	-358.259	7.22749	-1000
	11.3381	0.22388	0.22675	0.11567	10.4922	-0.05			1.63652	172.5	175.793	-359.28	7.22258	-1000
	11.329	0.22388	0.2245	0.11792	10.4897	-0.05			1.63792	174.2	176.88	-358.667	7.22749	-1000
	11.3199	0.21774	0.22198	0.1143	10.4032	-0.05			1.63931	171.7	178.037	-362.324	7.22749	-1000
	11.3109	0.21693	0.21969	0.11578	10.4032	-0.05			1.64071	167.5	179.269	-367.757	7.31885	-1000
	11.3018	0.22454	0.21786	0.12523	10.4023	-0.05			1.6421	154.2	180.584	-382.371	7.31885	-1000
	11.2928	0.22833	0.21649	0.13037	10.2994	-0.05			1.64349	183.3	181.986	-354.673	7.31948	-1000
	11.2837	0.21971	0.21558	0.12267	10.2994	-0.05			1.64489	170	183.484	-369.471	7.31948	-1000
	11.2747	0.21	0.215	0.11354	10.2867	-0.05			1.64628	189.2	185.086	-351.873	7.37406	-1000
	11.2657	0.21467	0.21473	0.11849	10.2867	-0.05			1.64768	192.5	186.799	-350.286	7.37437	-1000
	11.2567	0.21839	0.21473	0.1222	10.2862	-0.05			1.64907	179.2	188.635	-365.422	7.39206	-1000
	11.2476	0.21626	0.21497	0.11983	10.2856	-0.05			1.65047	167.5	190.604	-379.091	7.37406	-1000
	11.2386	0.20404	0.21544	0.10715	10.2574	-0.05			1.65186	180.8	192.718	-367.905	7.37437	-1000
	11.2296	0.20264	0.2161	0.10507	10.2474	-0.05			1.65325	187.5	194.991	-363.478	7.37374	-1000
	11.2206	0.21855	0.21699	0.1201	10.247	-0.05			1.65465	169.2	197.439	-384.226	7.39206	-1000
	11.2117	0.2238	0.21813	0.12421	10.2312	-0.05			1.65604	194.2	200.08	-361.867	7.37374	-1000
	11.2027	0.21998	0.21956	0.11895	10.1784	-0.05			1.65744	200	202.933	-358.921	--
	11.1937	0.22858	0.22126	0.12586	10.1518	-0.05			1.65883	178.3	206.025	-383.712	--
	11.1848	0.23808	0.22313	0.13349	10.1425	-0.05			1.66022	218.3	209.381	-347.068	--
	11.1758	0.22791	0.2251	0.12135	10.0993	-0.05			1.66162	184.2	213.037	-384.824	--
	11.1669	0.22697	0.2272	0.11831	10.0191	-0.05			1.66301	221.7	217.033	-351.32	--
	11.1579	0.23199	0.22946	0.12107	10.0187	-0.05			1.66441	217.5	221.418	-359.905	--
	11.149	0.23623	0.23171	0.12307	9.99259	-0.05			1.6658	210.8	226.256	-371.443	--
	11.1401	0.23378	0.23354	0.11878	9.99259	-0.05			1.66719	237.5	231.621	-350.108	--
	11.1311	0.25058	0.23452	0.1346	9.96906	-0.05			1.66859	256.7	237.61	-336.897	--
	11.1222	0.25596	0.23462	0.13988	9.96883	-0.05			1.66998	240.8	244.342	-359.529	--
	11.1133	0.23992	0.23432	0.12414	9.96813	-0.05			1.67137	286.7	251.963	-321.25	--
	11.1044	0.22997	0.23411	0.1144	9.93832	-0.05			1.67277	266.7	260.657	-349.944	--
	11.0955	0.22987	0.23402	0.11439	9.85777	-0.05			1.67416	290	270.645	-336.632	--
	11.0867	0.22896	0.23365	0.11385	9.76564	-0.05			1.67555	310.8	282.198	-327.385	--
	11.0778	0.23017	0.23269	0.11602	9.7647	-0.05			1.67695	267.5	295.635	-384.122	--
	11.0689	0.23379	0.23131	0.12102	9.74744	-0.05			1.67834	360	311.336	-307.323	--
	11.06	0.22885	0.22981	0.11757	9.61014	-0.05			1.67973	346.7	329.741	-339.028	--
	11.0512	0.22872	0.2283	0.11896	9.69299	-0.05			1.68113	353.3	351.352	-354.039	--
	11.0423	0.23262	0.22674	0.12442	9.59952	-0.05			1.68252	399.2	376.738	-333.525	--
	11.0335	0.24007	0.22522	0.13339	9.59904	-0.05			1.68391	392.5	406.526	-370.013	--
	11.0247	0.23396	0.22389	0.12862	9.64144	-0.05			1.6853	387.5	441.398	-409.885	--
	11.0158	0.22381	0.22273	0.11962	9.64096	-0.05			1.6867	489.2	482.074	-348.861	--
	11.007	0.22343	0.22163	0.12034	9.52957	-0.05			1.68809	566.7	529.293	-318.58	--
	10.9982	0.22224	0.22053	0.12024	9.52957	-0.05			1.68948	560.8	583.769	-378.956	--
	10.9894	0.21272	0.21953	0.11173	9.52884	-0.05			1.69088	601.7	646.138	-400.425	--
	10.9806	0.21369	0.21877	0.11346	9.52584	-0.05			1.69227	705	716.876	-367.863	--
	10.9718	0.2172	0.21839	0.11735	9.49741	-0.05			1.69366	775.8	796.199	-376.386	--
	10.963	0.21806	0.21842	0.11818	9.49741	-0.05			1.69505	837.5	883.965	-402.452	--
	10.9543	0.21346	0.21889	0.11311	9.44128	-0.05			1.69645	925	979.618	-410.605	--
	10.9455	0.21727	0.2198	0.116	9.42974	-0.05			1.69784	1007.5	1082.21	-430.696	--
	10.9367	0.21897	0.2211	0.1164	9.35497	-0.05			1.69923	1133.3	1190.52	-413.211	--
	10.928	0.23546	0.22261	0.13139	9.31607	-0.05			1.70062	1236.7	1303.27	-422.554	--
	10.9192	0.23555	0.22396	0.13014	9.3018	-0.05			1.70202	1389.2	1419.17	-385.957	--
	10.9105	0.23382	0.22478	0.12757	9.26885	-0.05			1.70341	1500	1536.91	-392.898	--
	10.9017	0.23817	0.22495	0.13176	9.25809	-0.05			1.7048	1649.2	1654.81	-361.601	--
	10.893	0.23881	0.22466	0.13269	9.24063	-0.05			1.70619	1801.7	1770.41	-324.693	--
	10.8843	0.23038	0.22418	0.12474	9.24063	-0.05			1.70758	1907.5	1879.98	-328.469	--
	10.8756	0.23501	0.22371	0.12985	9.18604	-0.05			1.70898	2049.2	1978.4	-285.186	--
	10.8669	0.23207	0.22326	0.12735	9.18604	-0.05			1.71037	2136.7	2059.33	-278.619	--
	10.8582	0.22926	0.2227	0.1251	9.18529	-0.05			1.71176	2144.2	2116.11	-327.893	--
	10.8495	0.23292	0.22191	0.12955	9.18529	-0.05			1.71315	2188.3	2142.95	-310.636	--
	10.8408	0.22746	0.221	0.125	9.18243	-0.05			1.71454	2254.2	2136.23	-238.013	--
	10.8321	0.22614	0.2202	0.12448	9.18217	-0.05			1.71594	2119.2	2095.18	-331.969	--
	10.8234	0.225	0.21971	0.12382	9.14229	-0.05			1.71733	2128.3	2022.04	-249.725	--
	10.8148	0.22204	0.21961	0.12098	9.08345	-0.05			1.71872	1958.3	1921.53	-319.215	--
	10.8061	0.22129	0.21984	0.11999	9.08244	-0.05			1.72011	1917.5	1800.06	-238.547	--
	10.7975	0.21962	0.22023	0.11793	8.94979	-0.05			1.7215	1766.7	1664.73	-254.018	--
	10.7888	0.21055	0.22059	0.10851	8.94953	-0.05			1.72289	1550	1522.43	-328.414	--
	10.7802	0.22353	0.22083	0.12124	8.94927	-0.05			1.72429	1383.3	1379.18	-351.869	--
	10.7716	0.22577	0.22104	0.12327	8.91606	-0.05			1.72568	1361.7	1239.85	-234.14	--
	10.7629	0.22694	0.22134	0.12414	8.90461	-0.05			1.72707	1188.3	1108.04	-275.723	--
	10.7543	0.22171	0.22169	0.11856	8.90409	-0.05			1.72846	1080	986.149	-262.137	--
	10.7457	0.22721	0.22216	0.12359	8.78363	-0.05			1.72985	985.8	875.609	-245.796	--
	10.7371	0.22801	0.22286	0.12369	8.73379	-0.05			1.73124	898.3	777.02	-234.707	--
	10.7285	0.22644	0.22394	0.12104	8.64095	-0.05			1.73263	861.7	690.364	-184.651	--
	10.7199	0.22295	0.22541	0.11608	8.61014	-0.05			1.73402	718.3	615.165	-252.852	--
	10.7113	0.23231	0.22706	0.12379	8.59829	-0.05			1.73542	702.5	550.632	-204.119	--
	10.7028	0.23357	0.22855	0.12356	8.59829	-0.05			1.73681	649.2	495.773	-202.56	--
	10.6942	0.22747	0.22935	0.11666	8.58282	-0.05			1.7382	643.3	449.492	-162.179	--
	10.6856	0.23266	0.2291	0.1221	8.58255	-0.05			1.73959	604.2	410.666	-162.453	--
	10.6771	0.23044	0.22791	0.12107	8.5471	-0.05			1.74098	605.8	378.203	-128.39	--
	10.6685	0.23182	0.22635	0.12402	8.53597	-0.05			1.74237	579.2	351.088	-127.875	--
	10.66	0.22533	0.22499	0.11888	8.45641	-0.05			1.74376	540	328.406	-144.393	--
	10.6515	0.23176	0.22414	0.12616	8.4533	-0.05			1.74515	505.8	309.359	-159.546	--
	10.6429	0.24017	0.22389	0.13482	8.35762	-0.05			1.74654	480.8	293.265	-168.452	--
	10.6344	0.24438	0.22419	0.13873	8.42098	-0.05			1.8493	166.7	134.325	-323.612	--
	10.6259	0.24522	0.22492	0.13884	8.34568	-0.05			1.85069	205.8	134.017	-284.204	--
	10.6174	0.23863	0.22588	0.13129	8.2	-0.05			1.85207	182.5	133.715	-307.202	--
	10.6089	0.23684	0.22666	0.12872	8.19944	-0.05			1.85346	181.7	133.418	-307.705	--
	10.6004	0.23062	0.22688	0.12228	8.16317	-0.05			1.85485	174.2	133.128	-314.915	--
	10.5919	0.22566	0.22645	0.11776	8.15067	-0.05			1.85623	153.3	132.843	-335.53	--
	10.5834	0.22074	0.22558	0.1137	8.1501	-0.05			1.85762	168.3	132.563	-320.25	--
	10.575	0.22707	0.22458	0.12102	8.06817	-0.05			1.859	182.5	132.288	-305.775	--
	10.5665	0.21907	0.22361	0.114	8.06731	-0.05			1.86039	156.7	132.019	-331.306	--
	10.558	0.21112	0.2227	0.10697	8.06405	-0.05			1.86178	147.5	131.753	-340.24	--
	10.5496	0.2163	0.22195	0.11289	8.06376	-0.05			1.86316	167.5	131.493	-319.98	--
	10.5411	0.23616	0.22152	0.13317	7.95117	-0.05			1.86455	149.2	131.237	-338.024	--
	10.5327	0.23653	0.22158	0.1335	7.82788	-0.05			1.86593	151.7	130.985	-335.272	--
	10.5243	0.21009	0.22211	0.10652	7.82788	-0.05			1.86732	170.8	130.737	-315.924	--
	10.5159	0.2144	0.2231	0.10984	7.86176	-0.05			1.86871	152.5	130.493	-333.98	--
	10.5074	0.23073	0.22433	0.12495	7.79812	-0.05			1.87009	170	130.252	-316.239	--
	10.499	0.22907	0.22537	0.12223	7.79782	-0.05			1.87148	170.8	130.016	-315.203	--
	10.4906	0.22708	0.22571	0.11991	7.75939	-0.05			1.87286	160.8	129.783	-324.97	--
	10.4822	0.222	0.22508	0.11546	7.74564	-0.05			1.87425	171.7	129.553	-313.84	--
	10.4738	0.22016	0.22376	0.11494	7.72476	-0.05			1.87563	168.3	129.327	-317.014	--
	10.4654	0.22753	0.22226	0.12381	7.60684	-0.05			1.87702	150	129.104	-335.091	--
	10.4571	0.21898	0.22097	0.11655	7.53603	-0.05			1.8784	147.5	128.884	-337.372	--
	10.4487	0.21421	0.22009	0.11267	7.39206	-0.05			1.87979	156.7	128.668	-327.955	--
	10.4403	0.22252	0.21965	0.12141	7.31948	-0.05			1.88118	156.7	128.454	-327.741	--
	10.432	0.23341	0.21965	0.13229	7.31885	-0.05			1.88256	175	128.243	-309.23	--
	10.4236	0.23257	0.21996	0.13115	7.37437	-0.05			1.88395	146.7	128.035	-337.322	--
	10.4153	0.23148	0.22042	0.12959	7.37406	-0.05			1.88533	155.8	127.829	-328.016	--
	10.4069	0.2383	0.22083	0.13601	7.37374	-0.05			1.88672	150.8	127.626	-332.813	--
	10.3986	0.23756	0.22094	0.13516	7.22749	-0.05			1.8881	171.7	127.426	-311.713	--
	10.3903	0.22461	0.22071	0.12244	7.22749	-0.05			1.88949	165.8	127.228	-317.415	--
	10.382	0.21956	0.22035	0.11775	7.22258	-0.05			1.89087	165.8	127.032	-317.219	--
	10.3736	0.22516	0.22011	0.12358	7.18504	-0.05			1.89226	158.3	126.839	-324.526	--
	10.3653	0.22732	0.22025	0.1256	7.11068	-0.05			1.89364	158.3	126.648	-324.335	--
	10.357	0.22314	0.22076	0.12092	6.99633	-0.05			1.89502	153.3	126.459	-329.146	--
	10.3488	0.22273	0.22175	0.11952	6.9244	-0.05			1.89641	147.5	126.272	-334.759	--
	10.3405	0.22887	0.22331	0.12411	6.92407	-0.05			1.89779	150	126.088	-332.075	--
	10.3322	0.23333	0.22547	0.12639	6.94357	-0.05			1.89918	119.2	125.905	-362.692	--
	10.3239	0.22342	0.22824	0.11372	6.94357	-0.05			1.90056	151.7	125.724	-330.011	--
	10.3157	0.22751	0.23142	0.11463	6.86625	-0.05			1.90195	140	125.546	-341.533	--
	10.3074	0.24097	0.23453	0.12498	6.84202	-0.05			1.90333	144.2	125.369	-337.156	--
	10.2991	0.24835	0.2368	0.13009	6.84202	-0.05			1.90472	120	125.194	-361.181	--
	10.2909	0.25055	0.23762	0.13148	6.7632	-0.05			1.9061	155	125.02	-326.007	--
	10.2827	0.24524	0.23704	0.12674	6.70861	-0.05			1.90748	149.2	124.849	-331.636	--
	10.2744	0.24518	0.23571	0.128	6.6282	-0.05			1.90887	145	124.679	-335.666	--
	10.2662	0.24344	0.23438	0.1276	6.47979	-0.05			1.91025	151.7	124.51	-328.797	--
	10.258	0.25183	0.23347	0.1369	6.44381	-0.05			1.91164	159.2	124.343	-321.13	--
	10.2498	0.23634	0.23301	0.12187	6.44309	-0.05			1.91302	152.5	125.674	-329.161	--
	10.2416	0.22749	0.23266	0.11337	6.39688	-0.05			1.9144	166.7	125.521	-314.808	--
	10.2334	0.23688	0.23197	0.12345	6.38092	-0.05			1.91579	145	125.369	-336.356	--
	10.2252	0.23732	0.23053	0.12533	6.26952	-0.05			1.91717	116.7	125.219	-364.506	--
	10.217	0.23321	0.22842	0.12334	6.14028	-0.05			1.91856	135	125.814	-346.801	--
	10.2088	0.23356	0.22606	0.12604	6.12403	-0.05			1.91994	125	125.672	-356.659	--
	10.2006	0.21811	0.2239	0.11274	5.94596	-0.05			1.92132	142.5	125.531	-339.018	--
	10.1925	0.22422	0.22215	0.1206	5.92396	-0.05			1.92271	156.7	125.392	-324.679	--
	10.1843	0.22582	0.22085	0.12351	5.92357	-0.05			1.92409	133.3	125.255	-347.942	--
	10.1762	0.22429	0.21995	0.12288	5.74009	-0.05			1.92547	142.5	125.119	-338.606	--
	10.168	0.22335	0.21938	0.12251	5.7343	-0.05			1.92686	128.3	124.984	-352.671	--
	10.1599	0.2135	0.21907	0.11297	5.57444	-0.05			1.92824	130.8	124.85	-350.037	--
	10.1518	0.2107	0.21894	0.1103	5.37821	-0.05			1.92962	130	124.718	-350.705	--
	10.1436	0.2276	0.21886	0.12728	5.35387	-0.05			1.93101	145.8	124.588	-334.775	--
	10.1355	0.22248	0.21876	0.12227	5.35344	-0.05			1.93239	133.3	124.458	-347.145	--
	10.1274	0.21748	0.21864	0.11738	5.2973	-0.05			1.93377	133.3	124.33	-347.017	--
	10.1193	0.21088	0.21856	0.11086	5.27801	-0.05			1.93516	153.3	124.203	-326.89	--
	10.1112	0.22122	0.21858	0.12118	5.24645	-0.05			1.93654	122.5	124.077	-357.564	--
	10.1031	0.22435	0.21869	0.1242	5.14969	-0.05			1.93792	140.8	123.953	-339.14	--
	10.095	0.22152	0.21885	0.12121	5.14969	-0.05			1.9393	147.5	123.83	-332.317	--
	10.0869	0.21484	0.2191	0.11428	5.07123	-0.05			1.94069	145.8	123.708	-333.895	--
	10.0788	0.21337	0.21949	0.11242	4.98441	-0.05			1.94207	132.5	123.587	-347.074	--
	10.0708	0.21909	0.22013	0.1175	4.76442	-0.05			1.94345	111.7	123.467	-367.754	--
	10.0627	0.22743	0.22111	0.12486	4.71487	-0.05			1.94484	137.5	123.349	-341.836	--
	10.0547	0.2357	0.22252	0.13172	4.62905	-0.05			1.94622	132.5	123.231	-346.718	--
	10.0466	0.22007	0.22445	0.11415	4.47476	-0.05			1.9476	134.2	123.115	-344.902	--
	10.0386	0.22442	0.22698	0.11598	4.39181	-0.05			1.94898	132.5	123	-346.487	--
	10.0305	0.23046	0.2301	0.1189	4.26799	-0.05			1.95037	136.7	122.885	-342.173	--
	10.0225	0.2324	0.23372	0.11723	3.97558	-0.05			1.95175	149.2	122.772	-329.559	--
	10.0145	0.23849	0.23759	0.11944	3.89906	-0.05			1.95313	150.8	122.66	-327.847	--
	10.0065	0.24836	0.24128	0.12563	3.87282	-0.05			1.95451	127.5	122.549	-351.036	--
	9.99846	0.25428	0.24401	0.12881	3.69603	-0.05			1.95589	128.3	122.44	-350.127	--
	9.99046	0.2551	0.24485	0.12879	3.43313	-0.05			1.95728	143.3	122.331	-335.018	--
	9.98246	0.24662	0.2434	0.12176	3.06201	-0.05			1.95866	155	122.223	-323.21	--
	9.97447	0.23779	0.24027	0.11605	2.87005	-0.05			1.96004	154.2	122.116	-323.903	--
	9.96649	0.23868	0.23646	0.12076	2.6891	-0.05			1.96142	131.7	122.01	-346.297	--
	9.95851	0.22726	0.2327	0.1131	2.53561	-0.05			1.9628	138.3	121.905	-339.592	--
	9.95054	0.23128	0.22939	0.12043	2.31452	-0.05			1.96419	124.2	121.801	-353.588	--
	9.94257	0.22211	0.22662	0.11403	--	--			1.96557	147.5	121.698	-330.185	--
	9.93462	0.22235	0.2244	0.11648	--	--			1.96695	138.3	121.596	-339.283	--
	9.92666	0.2205	0.22264	0.1164	--	--			1.96833	135	121.495	-342.482	--
	9.91872	0.22306	0.22125	0.12035	--	--			1.96971	141.7	121.395	-335.682	--
	9.91078	0.21543	0.22022	0.11375	--	--			1.97109	119.2	121.296	-358.083	--
	9.90284	0.21529	0.21948	0.11435	--	--			1.97247	148.3	121.198	-328.885	--
	9.89492	0.21637	0.219	0.11591	--	--			1.97386	127.5	121.1	-349.588	--
	9.887	0.2133	0.21873	0.11311	--	--			1.97524	133.3	121.004	-343.691	--
	9.87908	0.20324	0.21864	0.10314	--	--			1.97662	120.8	120.909	-356.096	--
	9.87118	0.19889	0.21867	0.09876	--	--			1.978	140.8	120.814	-336.001	--
	9.86327	0.21543	0.21877	0.1152	--	--			1.97938	137.5	120.721	-339.208	--
	9.85538	0.22641	0.21886	0.12609	--	--			1.98076	135	120.628	-341.615	--
	9.84749	0.21999	0.21893	0.1196	--	--			1.98214	136.7	120.536	-339.823	--
	9.83961	0.2203	0.21903	0.11981	--	--			1.98352	145.8	120.445	-330.632	--
	9.83173	0.22536	0.21923	0.12467	--	--			1.9849	127.5	120.355	-348.842	--
	9.82386	0.21885	0.21962	0.11777	--	--			1.98629	149.2	120.266	-327.053	--
	9.816	0.20863	0.22026	0.10691	--	--			1.98767	133.3	120.178	-342.865	--
	9.80814	0.22303	0.2212	0.12037	--	--			1.98905	135	120.091	-341.078	--
	9.80029	0.21521	0.22253	0.11123	--	--			1.99043	130.8	120.004	-345.191	--
	9.79244	0.21891	0.22431	0.11314	--	--			1.99181	138.3	119.919	-337.606	--
	9.78461	0.22695	0.2266	0.11889	--	--			1.99319	147.5	119.834	-328.321	--
	9.77677	0.23414	0.2294	0.12328	--	--			1.99457	154.2	119.75	-321.537	--
	9.76895	0.22903	0.23255	0.11502	--	--			1.99595	125.8	119.667	-349.854	--
	9.76113	0.22827	0.23565	0.11116	--	--			1.99733	130.8	119.585	-344.772	--
	9.75332	0.23757	0.23797	0.11815	--	--			1.99871	146.7	119.504	-328.791	--
	9.74551	0.23511	0.2387	0.11495	--	--			2.00009	128.3	119.424	-347.111	--
	9.73771	0.22301	0.2376	0.10395	--	--			2.00147	120.8	119.345	-354.532	--
	9.72991	0.23245	0.23525	0.11574	--	--			2.00285	133.3	119.266	-341.953	--
	9.72213	0.2268	0.23256	0.11278	--	--			2.00423	135.8	119.189	-339.376	--
	9.71434	0.22448	0.23021	0.11281	--	--			2.00561	123.3	119.112	-351.799	--
	9.70657	0.22109	0.22839	0.11124	--	--			2.00699	134.2	119.036	-340.823	--
	9.6988	0.22116	0.22706	0.11264	--	--			2.00837	141.7	118.962	-333.249	--
	9.69104	0.22593	0.22606	0.11841	--	--			2.00975	122.5	118.888	-352.375	--
	9.68328	0.22407	0.22528	0.11733	--	--			2.01113	144.2	118.815	-330.602	--
	9.67553	0.21737	0.22471	0.1112	--	--			2.01251	135.8	118.742	-338.929	--
	9.66778	0.21616	0.22443	0.11027	--	--			2.01389	130	118.671	-344.658	--
	9.66004	0.22464	0.22447	0.11871	--	--			2.01527	147.5	118.601	-327.088	--
	9.65231	0.2264	0.22482	0.12012	--	--			2.01665	144.2	118.531	-330.318	--
	9.64459	0.22478	0.2254	0.11792	--	--			2.01803	140.8	118.463	-333.65	--
	9.63687	0.22411	0.22612	0.11653	--	--			2.01941	114.2	118.395	-360.182	--
	9.62915	0.2281	0.22697	0.11967	--	--			2.02079	130	118.329	-344.316	--
	9.62145	0.233	0.228	0.12354	--	--			2.02217	135.8	118.263	-338.45	--
	9.61374	0.22924	0.22915	0.11863	--	--			2.02354	125	118.198	-349.185	--
	9.60605	0.23024	0.23026	0.11852	--	--			2.02492	124.2	118.134	-349.921	--
	9.59836	0.23625	0.23118	0.12361	--	--			2.0263	129.2	118.072	-344.859	--
	9.59068	0.22692	0.2319	0.11357	--	--			2.02768	130.8	118.01	-343.197	--
	9.583	0.22252	0.2327	0.10836	--	--			2.02906	136.7	117.949	-337.236	--
	9.57533	0.22996	0.23397	0.11453	--	--			2.03044	134.2	117.889	-339.676	--
	9.56767	0.22655	0.23604	0.10905	--	--			2.03182	128.3	117.83	-345.517	--
	9.56001	0.23576	0.23914	0.11516	--	--			2.0332	133.3	117.772	-340.459	--
	9.55236	0.24086	0.24337	0.11603	--	--			2.03458	143.3	117.715	-330.402	--
	9.54471	0.24795	0.2486	0.1179	--	--			2.03595	126.7	117.659	-346.946	--
	9.53707	0.25024	0.25434	0.11444	--	--			2.03733	140.8	117.604	-332.791	--
	9.52944	0.25484	0.25982	0.11355	--	--			2.03871	128.3	117.55	-345.237	--
	9.52181	0.2595	0.26434	0.1137	--	--			2.04009	129.2	117.497	-344.284	--
	9.51419	0.26962	0.26773	0.12043	--	--			2.04147	137.5	116.298	-334.785	--
	9.50657	0.27289	0.26979	0.12164	--	--			2.04285	142.5	116.257	-329.744	--
	9.49896	0.26767	0.26967	0.11654	--	--			2.04422	130	116.217	-342.204	--
	9.49136	0.27112	0.26651	0.12315	--	--			2.0456	130.8	115.607	-340.794	--
	9.48376	0.26635	0.26072	0.12417	--	--			2.04698	153.3	115.573	-318.26	--
	9.47617	0.25267	0.25377	0.11745	--	--			2.04836	138.3	115.541	-333.228	--
	9.46859	0.23805	0.24712	0.10947	--	--			2.04974	154.2	115.509	-317.296	--
	9.46101	0.24184	0.24151	0.11887	--	--			2.05111	132.5	115.478	-338.965	--
	9.45344	0.23226	0.23711	0.11369	--	--			2.05249	121.7	115.449	-349.736	--
	9.44587	0.22722	0.23379	0.11197	--	--			2.05387	140.8	115.42	-330.607	--
	9.43831	0.22308	0.23134	0.11028	--	--			2.05525	141.7	115.392	-329.679	--
	9.43075	0.22397	0.22956	0.11295	--	--			2.05663	155	115.366	-316.353	--
	9.42321	0.23389	0.22829	0.12414	--	--			2.058	146.7	115.34	-324.627	--
	9.41566	0.23784	0.22745	0.12893	--	--			2.05938	125	115.316	-346.303	--
	9.40813	0.22972	0.22698	0.12128	--	--			2.06076	124.2	115.293	-347.08	--
	9.4006	0.22441	0.22686	0.11609	--	--			2.06214	136.7	115.27	-334.558	--
	9.39307	0.21507	0.22708	0.10654	--	--			2.06351	120	115.249	-351.236	--
	9.38555	0.21388	0.22767	0.10476	--	--			2.06489	120.8	115.23	-350.417	--
	9.37804	0.22405	0.22867	0.11392	--	--			2.06627	119.2	115.211	-351.998	--
	9.37054	0.22313	0.23013	0.11153	--	--			2.06764	125	115.193	-346.181	--
	9.36304	0.23384	0.23211	0.12026	--	--			2.06902	122.5	115.177	-348.664	--
	9.35554	0.23854	0.23466	0.12242	--	--			2.0704	115.8	115.162	-355.349	--
	9.34805	0.23639	0.23784	0.11709	--	--			2.07178	136.7	115.149	-334.436	--
	9.34057	0.2395	0.24167	0.11637	--	--			2.07315	136.7	115.136	-334.423	--
	9.3331	0.25359	0.24599	0.12614	--	--			2.07453	140	115.125	-331.112	--
	9.32563	0.25405	0.25024	0.12235	--	--			2.07591	103.3	115.116	-367.803	--
	9.31816	0.24638	0.25344	0.11148	--	--			2.07728	129.2	115.108	-341.895	--
	9.3107	0.24774	0.25479	0.11149	--	--			2.07866	145.8	115.101	-325.288	--
	9.30325	0.24395	0.25443	0.10806	--	--			2.08004	139.2	115.095	-331.882	--
	9.2958	0.23841	0.25339	0.10357	--	--			2.08141	160	115.091	-311.079	--
	9.28836	0.23982	0.25282	0.10554	--	--			2.08279	159.2	115.089	-311.876	--
	9.28093	0.25083	0.25349	0.11588	--	--			2.08417	125	115.088	-346.075	--
	9.2735	0.24258	0.25575	0.10536	--	--			2.08554	133.3	115.089	-337.776	--
	9.26608	0.25201	0.2596	0.11095	--	--			2.08692	152.5	115.092	-318.579	--
	9.25866	0.26613	0.2647	0.11997	--	--			2.08829	127.5	115.096	-343.583	--
	9.25125	0.27166	0.27026	0.11995	--	--			2.08967	147.5	115.101	-323.589	--
	9.24385	0.26839	0.275	0.11194	--	--			2.09105	123.3	115.109	-347.796	--
	9.23645	0.27204	0.27781	0.11277	--	--			2.09242	131.7	115.118	-339.405	--
	9.22906	0.27284	0.27888	0.11249	--	--			2.0938	131.7	115.129	-339.416	--
	9.22167	0.27499	0.27966	0.11386	--	--			2.09517	145.8	115.142	-325.329	--
	9.21429	0.27582	0.28174	0.11262	--	--			2.09655	125	115.157	-346.144	--
	9.20691	0.28636	0.2858	0.11911	--	--			2.09793	128.3	115.174	-342.861	--
	9.19954	0.28297	0.29121	0.1103	--	--			2.0993	113.3	115.193	-357.88	--
	9.19218	0.27441	0.29592	0.09703	--	--			2.10068	126.7	115.214	-344.501	--
	9.18482	0.27347	0.29712	0.09489	--	--			2.10205	132.5	115.236	-338.724	--
	9.17747	0.27557	0.29323	0.10087	--	--			2.10343	128.3	115.262	-342.949	--
	9.17013	0.28322	0.28538	0.11638	--	--			2.1048	148.3	115.289	-322.976	--
	9.16279	0.27005	0.27612	0.11247	--	--			2.10618	120.8	115.318	-350.505	--
	9.15545	0.26267	0.26744	0.11377	--	--			2.10755	120	115.35	-351.337	--
	9.14813	0.25737	0.26005	0.11585	--	--			2.10893	129.2	115.384	-342.171	--
	9.1408	0.24413	0.25383	0.10885	--	--			2.11031	139.2	115.421	-332.208	--
	9.13349	0.24881	0.24846	0.11889	--	--			2.11168	125.8	115.46	-345.647	--
	9.12618	0.23651	0.24391	0.11114	--	--			2.11306	139.2	115.501	-332.288	--
	9.11887	0.23002	0.24031	0.10825	--	--			2.11443	138.3	115.545	-333.232	--
	9.11158	0.2401	0.23758	0.12106	--	--			2.11581	135.8	115.592	-335.779	--
	9.10428	0.22904	0.23569	0.11189	--	--			2.11718	142.5	115.642	-329.129	--
	9.097	0.23004	0.2344	0.11418	--	--			2.11856	119.2	115.694	-352.481	--
	9.08972	0.22996	0.2334	0.1151	--	--			2.11993	135.8	115.75	-335.937	--
	9.08244	0.23685	0.2323	0.12308	--	--			2.1213	124.2	115.808	-347.595	--
	9.07517	0.23272	0.2309	0.12037	--	--			2.12268	140.8	115.869	-331.056	--
	9.06791	0.21353	0.22926	0.10281	--	--			2.12405	143.3	115.934	-328.621	--
	9.06065	0.2195	0.22762	0.11042	--	--			2.12543	129.2	116.001	-342.788	--
	9.0534	0.22395	0.22616	0.11634	--	--			2.1268	135.8	116.072	-336.259	--
	9.04615	0.21749	0.22495	0.11108	--	--			2.12818	118.3	116.147	-353.834	--
	9.03891	0.22031	0.22399	0.11486	--	--			2.12955	131.7	116.225	-340.512	--
	9.03168	0.21886	0.22328	0.11412	--	--			2.13093	132.5	116.306	-339.793	--
	9.02445	0.20996	0.22277	0.10573	--	--			2.1323	179.2	116.392	-293.179	--
	9.01723	0.20504	0.22245	0.10113	--	--			2.13367	127.5	116.481	-344.968	--
	9.01001	0.21582	0.2223	0.11206	--	--			2.13505	138.3	116.574	-334.261	--
	9.0028	0.22053	0.22233	0.11674	--	--			2.13642	126.7	116.671	-345.958	--
	8.99559	0.21906	0.22255	0.11505	--	--			2.1378	135	116.772	-337.759	--
	8.98839	0.20757	0.22294	0.10317	--	--			2.13917	164.2	116.878	-308.665	--
	8.9812	0.21175	0.22358	0.10671	--	--			2.14054	165.8	116.988	-307.175	--
	8.97401	0.22161	0.22443	0.11572	--	--			2.14192	144.2	117.102	-328.889	--
	8.96683	0.22708	0.22544	0.12018	--	--			2.14329	128.3	117.222	-344.909	--
	8.95965	0.22709	0.22644	0.11918	--	--			2.14466	131.7	117.346	-341.633	--
	8.95248	0.23067	0.22717	0.12204	--	--			2.14604	131.7	117.475	-341.762	--
	8.94531	0.23307	0.22738	0.12422	--	--			2.14741	152.5	117.609	-321.097	--
	8.93816	0.22855	0.22708	0.12001	--	--			2.14878	136.7	117.749	-337.036	--
	8.931	0.22109	0.2265	0.11314	--	--			2.15016	169.2	117.895	-304.682	--
	8.92385	0.22057	0.22591	0.1132	--	--			2.15153	155.8	118.046	-318.233	--
	8.91671	0.22801	0.22543	0.12112	--	--			2.1529	133.3	118.202	-340.889	--
	8.90958	0.21595	0.22499	0.10949	--	--			2.15428	147.5	118.365	-326.852	--
	8.90244	0.22468	0.2245	0.11873	--	--			2.15565	141.7	118.535	-332.822	--
	8.89532	0.23494	0.22397	0.12951	--	--			2.26254	288.3	233.996	-301.683	--
	8.8882	0.23121	0.22333	0.12642	--	--			2.26391	319.2	241.261	-278.048	--
	8.88109	0.2225	0.22275	0.1183	--	--			2.26528	281.7	249.2	-323.487	--
	8.87398	0.22036	0.2223	0.11659	--	--			2.26665	322.5	257.914	-291.401	--
	8.86688	0.2174	0.22203	0.11391	--	--			2.26801	375	267.525	-248.512	--
	8.85978	0.21183	0.22195	0.10842	--	--			2.26938	349.2	278.177	-284.965	--
	8.85269	0.21161	0.22205	0.10811	--	--			2.27075	365	290.048	-281.035	--
	8.8456	0.23274	0.22234	0.12894	--	--			2.27212	386.7	303.344	-272.631	--
	8.83853	0.2176	0.22286	0.11328	--	--			2.27348	411.7	318.314	-262.601	--
	8.83145	0.21479	0.22363	0.10971	--	--			2.27485	416.7	335.251	-274.538	--
	8.82438	0.21834	0.2247	0.11218	--	--			2.27622	415	354.496	-295.483	--
	8.81732	0.21516	0.22612	0.10758	--	--			2.27758	433.3	376.442	-299.129	--
	8.81026	0.20642	0.2279	0.09706	--	--			2.27895	464.2	401.54	-293.327	--
	8.80321	0.20836	0.22999	0.0969	--	--			2.28032	525	430.294	-261.281	--
	8.79617	0.21481	0.23217	0.10118	--	--			2.28168	570	463.267	-249.254	--
	8.78913	0.23496	0.23395	0.11955	--	--			2.28305	568.3	501.068	-288.755	--
	8.78209	0.23423	0.23483	0.11794	--	--			2.28442	639.2	544.349	-261.136	--
	8.77506	0.23057	0.23457	0.11454	--	--			2.28578	690	593.789	-259.776	--
	8.76804	0.22604	0.23353	0.11106	--	--			2.28715	766.7	650.075	-239.362	--
	8.76102	0.2233	0.23229	0.10955	--	--			2.28852	830	713.874	-239.861	--
	8.75401	0.2317	0.23128	0.11895	--	--			2.28988	898.3	785.799	-243.486	--
	8.74701	0.24005	0.2306	0.12799	--	--			2.29125	1027.5	866.366	-194.853	--
	8.74001	0.22753	0.2301	0.11597	--	--			2.29262	1016.7	955.936	-295.223	--
	8.73301	0.21589	0.2295	0.10493	--	--			2.29398	1230.8	1054.74	-179.931	--
	8.72602	0.21826	0.22862	0.10817	--	--			2.29535	1235.8	1162.45	-282.64	--
	8.71904	0.22187	0.22755	0.11286	--	--			2.29672	1380	1278.64	-254.622	--
	8.71206	0.22204	0.22648	0.1141	--	--			2.29808	1503.3	1402.33	-255.015	--
	8.70509	0.22184	0.22559	0.11479	--	--			2.29945	1601.7	1532.08	-286.364	--
	8.69812	0.21887	0.22495	0.11246	--	--			2.30081	1688.3	1665.96	-333.645	--
	8.69116	0.22417	0.22459	0.11813	--	--			2.30218	1868.3	1801.39	-289.08	--
	8.6842	0.21646	0.22449	0.11051	--	--			2.30354	1990	1935.43	-301.416	--
	8.67725	0.22378	0.22466	0.11766	--	--			2.30491	2136.7	2064.55	-283.839	--
	8.67031	0.2116	0.2251	0.10504	--	--			2.30628	2239.2	2184.73	-301.517	--
	8.66337	0.20881	0.22582	0.10153	--	--			2.30764	2320	2291.48	-327.466	--
	8.65644	0.21482	0.22684	0.10652	--	--			2.30901	2381.7	2380.07	-354.362	--
	8.64951	0.22545	0.22816	0.11583	--	--			2.31037	2470.8	2445.96	-331.149	--
	8.64259	0.21861	0.22978	0.10737	--	--			2.31174	2492.5	2485.31	-348.799	--
	8.63567	0.22007	0.23171	0.1069	--	--			2.3131	2542.5	2495.58	-309.069	--
	8.62876	0.22201	0.23403	0.10652	--	--			2.31447	2402.5	2475.89	-429.381	--
	8.62185	0.22556	0.23683	0.10727	--	--			2.31583	2508.3	2427.14	-274.83	--
	8.61495	0.2374	0.24003	0.11591	--	--			2.3172	2380	2351.84	-327.823	--
	8.60806	0.24931	0.24322	0.12463	--	--			2.31856	2206.7	2253.76	-403.043	--
	8.60117	0.24187	0.24555	0.11486	--	--			2.31993	2196.7	2137.54	-296.827	--
	8.59429	0.23362	0.24626	0.1059	--	--			2.32129	1976.7	2008.23	-387.52	--
	8.58741	0.24029	0.24515	0.11368	--	--			2.32266	1881.7	1870.86	-345.148	--
	8.58054	0.24999	0.24274	0.12579	--	--			2.32402	1710.8	1730.07	-375.255	--
	8.57367	0.24187	0.2398	0.1206	--	--			2.32539	1570	1589.86	-375.85	--
	8.56681	0.23111	0.23695	0.1127	--	--			2.32675	1490	1453.48	-319.464	--
	8.55995	0.2221	0.23452	0.10612	--	--			2.32811	1261.7	1323.34	-417.632	--
	8.5531	0.22008	0.23262	0.106	--	--			2.32948	1189.2	1201.16	-367.949	--
	8.54625	0.22377	0.23117	0.11114	--	--			2.33084	1020	1087.99	-423.974	--
	8.53941	0.22649	0.23011	0.11492	--	--			2.33221	880	984.363	-460.35	--
	8.53258	0.22421	0.2294	0.11334	--	--			2.33357	849.2	890.429	-397.217	--
	8.52575	0.21528	0.22906	0.10476	--	--			2.33494	752.5	806.021	-409.508	--
	8.51893	0.22203	0.22907	0.11149	--	--			2.3363	724.2	730.748	-362.535	--
	8.51211	0.23048	0.22954	0.11948	--	--			2.33766	595	664.069	-425.056	--
	8.5053	0.22665	0.23048	0.11472	--	--			2.33903	544.2	605.338	-417.125	--
	8.49849	0.2149	0.23194	0.1015	--	--			2.34039	480.8	553.852	-429.039	--
	8.49169	0.22388	0.23402	0.1084	--	--			2.34176	455.8	508.884	-409.071	--
	8.4849	0.22172	0.23681	0.10345	--	--			2.34312	449.2	469.713	-376.5	--
	8.4781	0.23162	0.24036	0.1098	--	--			2.34448	370.8	435.644	-420.831	--
	8.47132	0.23799	0.24458	0.11195	--	--			2.34585	359.2	406.021	-402.808	--
	8.46454	0.23321	0.24915	0.1026	--	--			2.34721	327.5	380.244	-408.731	--
	8.45777	0.2328	0.25348	0.09787	--	--			2.34857	323.3	357.768	-390.455	--
	8.451	0.24578	0.25703	0.10729	--	--			2.34994	288.3	338.111	-405.798	--
	8.44423	0.26134	0.25981	0.12007	--	--			2.3513	297.5	320.851	-379.338	--
	8.43748	0.2556	0.26217	0.11196	--	--			2.35266	260	305.625	-401.612	--
	8.43072	0.25395	0.26408	0.10841	--	--			2.35403	286.7	292.121	-361.408	--
	8.42398	0.25255	0.26471	0.10638	--	--			2.35539	235	280.079	-401.066	--
	8.41724	0.25487	0.26304	0.11037	--	--			2.35675	251.7	269.279	-373.566	--
	8.4105	0.25572	0.259	0.11526	--	--			2.35811	219.2	259.539	-396.326	--
	8.40377	0.25097	0.25365	0.11585	--	--			2.35948	225.8	250.708	-380.895	--
	8.39704	0.24001	0.24828	0.11026	--	--			2.36084	226.7	242.663	-371.95	--
	8.39032	0.23032	0.24368	0.10518	--	--			2.3622	194.2	235.301	-397.088	--
	8.38361	0.23854	0.24012	0.11697	--	--			2.36357	201.7	228.536	-382.823	--
	8.3769	0.23618	0.23756	0.11716	--	--			2.36493	205.8	222.299	-372.486	--
	8.37019	0.22642	0.23578	0.10918	--	--			2.36629	179.2	216.531	-393.318	--
	8.36349	0.22965	0.23451	0.11367	--	--			2.36765	178.3	211.182	-388.869	--
	8.3568	0.22485	0.23339	0.11	--	--			2.36901	184.2	206.21	-377.997	--
	8.35011	0.21261	0.23215	0.09899	--	--			2.37038	155	201.58	-402.567	--
	8.34343	0.21815	0.23077	0.10592	--	--			2.37174	172.5	197.259	-380.746	--
	8.33676	0.22977	0.22937	0.11894	--	--			2.3731	150.8	193.222	-398.409	--
	8.33008	0.22224	0.22805	0.11274	--	--			2.37446	158.3	189.444	-387.131	--
	8.32342	0.22022	0.22691	0.11185	--	--			2.37583	160.8	185.905	-381.092	--
	8.31676	0.21807	0.226	0.11061	--	--			2.37719	145	182.585	-393.572	--
	8.3101	0.21809	0.22524	0.11139	--	--			2.37855	159.2	179.467	-376.254	--
	8.30345	0.21572	0.2247	0.10956	--	--			2.37991	150.8	176.537	-381.724	--
	8.29681	0.21679	0.2243	0.11103	--	--			2.38127	143.3	173.781	-386.468	--
	8.29017	0.21731	0.22403	0.11182	--	--			2.38263	150	171.186	-377.173	--
	8.28353	0.21202	0.22386	0.1067	--	--			2.384	129.2	168.742	-395.529	--
	8.2769	0.22459	0.22378	0.11935	--	--			2.38536	143.3	166.438	-379.125	--
	8.27028	0.22236	0.22376	0.11714	--	--			2.38672	130	164.265	-390.252	--
	8.26366	0.21039	0.22381	0.10512	--	--			2.38808	140	162.214	-378.201	--
	8.25705	0.20883	0.22399	0.10338	--	--			2.38944	155.8	160.277	-360.464	--
	8.25044	0.20472	0.22426	0.099	--	--			2.3908	157.5	158.448	-356.935	--
	8.24384	0.21872	0.22465	0.11261	--	--			2.39216	135	156.72	-377.707	--
	8.23724	0.21466	0.22518	0.10802	--	--			2.39352	141.7	155.087	-369.374	--
	8.23065	0.21329	0.22585	0.10597	--	--			2.39489	127.5	153.543	-382.03	--
	8.22406	0.22115	0.22672	0.11297	--	--			2.39625	125.8	152.084	-382.271	--
	8.21748	0.22186	0.22776	0.11264	--	--			2.39761	113.3	150.705	-393.392	--
	8.2109	0.22066	0.22894	0.11026	--	--			2.39897	139.2	149.401	-366.188	--
	8.20433	0.22803	0.23017	0.1164	--	--			2.40033	141.7	148.169	-362.456	--
	8.19777	0.22838	0.23136	0.11556	--	--			2.40169	134.2	147.005	-368.792	--
	8.19121	0.23997	0.23245	0.12606	--	--			2.40305	114.2	145.905	-387.692	--
	8.18465	0.24394	0.23355	0.12893	--	--			2.40441	127.5	144.868	-373.355	--
	8.1781	0.23688	0.23477	0.12065	--	--			2.40577	130	143.889	-369.876	--
	8.17156	0.22816	0.23602	0.11068	--	--			2.40713	124.2	142.967	-374.754	--
	8.16502	0.23285	0.23706	0.11434	--	--			2.40849	118.3	142.098	-379.785	--
	8.15848	0.24143	0.23761	0.12236	--	--			2.40985	131.7	141.282	-365.569	--
	8.15195	0.23427	0.23767	0.11514	--	--			2.41121	140	140.515	-356.502	--
	8.14543	0.23265	0.23755	0.11365	--	--			2.41257	129.2	139.797	-366.584	--
	8.13891	0.23357	0.23748	0.11462	--	--			2.41393	122.5	139.124	-372.611	--
	8.1324	0.23179	0.23788	0.11245	--	--			2.41529	140.8	138.497	-353.684	--
	8.12589	0.23958	0.239	0.11912	--	--			2.41665	119.2	137.914	-374.701	--
	8.11939	0.23379	0.24106	0.11126	--	--			2.41801	116.7	137.372	-376.66	--
	8.11289	0.23523	0.24426	0.1095	--	--			2.41937	112.5	136.873	-380.36	--
	8.1064	0.24152	0.2488	0.11126	--	--			2.42073	117.5	136.413	-374.9	--
	8.09991	0.24705	0.25486	0.11073	--	--			2.42209	115.8	135.993	-376.18	--
	8.09343	0.25095	0.26251	0.10698	--	--			2.42345	124.2	135.612	-367.399	--
	8.08695	0.27044	0.27149	0.11749	--	--			2.42481	123.3	135.269	-367.956	--
	8.08048	0.27726	0.28084	0.11496	--	--			2.42617	134.2	134.964	-356.751	--
	8.07401	0.29106	0.28855	0.12105	--	--			2.42753	118.3	134.697	-372.384	--
	8.06755	0.29143	0.292	0.11797	--	--			2.42888	123.3	134.466	-367.153	--
	8.0611	0.28679	0.28966	0.11568	--	--			2.43024	113.3	134.273	-376.96	--
	8.05464	0.27454	0.2825	0.11058	--	--			2.4316	140.8	134.116	-349.303	--
	8.0482	0.26744	0.27308	0.1129	--	--			2.43296	118.3	133.996	-371.683	--
	8.04176	0.26001	0.26365	0.11491	--	--			2.43432	105	133.914	-384.901	--
	8.03532	0.2391	0.25539	0.10224	--	--			2.43568	118.3	133.868	-371.555	--
	8.02889	0.23783	0.24867	0.1077	--	--			2.43704	111.7	133.861	-378.148	--
	8.02247	0.23819	0.24341	0.11332	--	--			2.4384	116.7	133.892	-373.179	--
	8.01605	0.24018	0.23939	0.11933	--	--			2.43975	120	133.961	-369.948	--
	8.00963	0.21968	0.23637	0.10185	--	--			2.44111	123.3	134.07	-366.757	--
	8.00323	0.22604	0.23412	0.11045	--	--			2.44247	133.3	134.22	-356.907	--
	7.99682	0.22042	0.23246	0.10651	--	--			2.44383	129.2	134.411	-361.198	--
	7.99042	0.21465	0.23122	0.10198	--	--			2.44519	132.5	134.645	-358.132	--
	7.98403	0.22187	0.23031	0.1101	--	--			2.44655	138.3	134.923	-352.61	--
	7.97764	0.22689	0.22964	0.11579	--	--			2.4479	144.2	135.247	-347.034	--
	7.97125	0.2338	0.22918	0.12316	--	--			2.44926	121.7	135.617	-369.904	--
	7.96487	0.22273	0.22888	0.11239	--	--			2.45062	128.3	136.037	-363.724	--
	7.9585	0.21895	0.22872	0.10877	--	--			2.45198	145	136.507	-347.494	--
	7.95213	0.22917	0.22869	0.11902	--	--			2.45334	131.7	137.031	-361.318	--
	7.94577	0.22594	0.22878	0.11571	--	--			2.45469	127.5	137.611	-366.098	--
	7.93941	0.22038	0.22898	0.10994	--	--			2.45605	126.7	138.25	-367.537	--
	7.93306	0.22338	0.22931	0.1126	--	--			2.45741	127.5	138.95	-367.437	--
	7.92671	0.22481	0.22979	0.11356	--	--			2.45877	130.8	139.715	-364.902	--
	7.92037	0.22146	0.23044	0.10956	--	--			2.46012	119.2	140.549	-377.336	--
	7.91403	0.22394	0.2313	0.11118	--	--			2.46148	138.3	141.456	-359.143	--
	7.90769	0.23014	0.23242	0.11626	--	--			2.46284	136.7	142.441	-361.728	--
	7.90137	0.22803	0.23388	0.11269	--	--			2.46419	135	143.508	-364.495	--
	7.89504	0.23449	0.23578	0.11725	--	--			2.46555	135	144.664	-365.651	--
	7.88873	0.24078	0.23826	0.12106	--	--			2.46691	143.3	145.913	-358.6	--
	7.88241	0.23484	0.2415	0.11188	--	--			2.46827	156.7	147.264	-346.551	--
	7.87611	0.23172	0.24576	0.10451	--	--			2.46962	132.5	148.723	-372.21	--
	7.8698	0.23973	0.25125	0.10702	--	--			2.47098	156.7	150.299	-349.586	--
	7.8635	0.24746	0.25821	0.10779	--	--			2.47234	159.2	152	-348.787	--
	7.85721	0.25421	0.26684	0.1059	--	--			2.47369	151.7	153.838	-358.125	--
	7.85092	0.26972	0.27719	0.11107	--	--			2.47505	148.3	155.824	-363.511	--
	7.84464	0.28776	0.28879	0.11751	--	--			2.47641	150.8	157.969	-363.156	--
	7.83836	0.29904	0.30026	0.11732	--	--			2.47776	167.5	160.29	-348.777	--
	7.83209	0.30506	0.30869	0.11491	--	--			2.47912	136.7	162.801	-382.088	--
	7.82583	0.31025	0.31117	0.11762	--	--			2.48047	173.3	165.521	-348.208	--
	7.81956	0.291	0.30678	0.10275	--	--			2.48183	151.7	168.471	-372.758	--
	7.8133	0.29734	0.29757	0.11831	--	--			2.48319	178.3	171.675	-349.362	--
	7.80705	0.27623	0.28666	0.10811	--	--			2.48454	178.3	175.161	-352.848	--
	7.8008	0.26296	0.27624	0.10526	--	--			2.4859	220	178.961	-314.948	--
	7.79456	0.26379	0.26725	0.11508	--	--			2.48725	190.8	183.115	-348.302	--
	7.78833	0.25078	0.25989	0.10942	--	--			2.48861	183.3	187.672	-360.359	--
	7.78209	0.23955	0.25416	0.10394	--	--			2.48997	221.7	192.69	-326.977	--
	7.77587	0.24407	0.24987	0.11274	--	--			2.49132	203.3	198.244	-350.932	--
	7.76964	0.24487	0.24684	0.11658	--	--			2.49268	208.3	204.432	-352.119	--
	7.76343	0.23682	0.24438	0.11098	--	--			2.49403	243.3	211.374	-324.061	--
	7.75721	0.23239	0.24218	0.10875	--	--			2.49539	233.3	219.23	-341.917	--
	7.75101	0.22531	0.23998	0.10387	--	--			2.49674	245	228.206	-339.193	--
	7.7448	0.21704	0.23781	0.09777	--	--			2.4981	239.2	238.568	-355.355	--
	7.73861	0.22268	0.23579	0.10543	--	--			2.49945	266.7	250.657	-339.944	--
	7.73241	0.2242	0.23402	0.10872	--	--			2.50081	277.5	264.904	-343.391	--
	7.72623	0.2176	0.23257	0.10356	--	--			2.50216	315	281.853	-322.84	--
	7.72004	0.21849	0.23142	0.10561	--	--			2.50352	351.7	302.173	-306.46	--
	7.71387	0.21501	0.23053	0.10302	--	--			2.50487	350	326.674	-332.661	--
	7.70769	0.22143	0.22987	0.1101	--	--			2.50623	383.3	356.318	-329.005	--
	7.70153	0.22147	0.2294	0.11061	--	--			2.50758	430	392.221	-318.208	--
	7.69536	0.21309	0.2291	0.10253	--	--			2.50894	450	435.644	-341.631	--
	7.6892	0.20596	0.22896	0.09554	--	--			2.51029	495.8	487.966	-348.153	--
	7.68305	0.21512	0.22897	0.10469	--	--			2.51165	574.2	550.642	-332.429	--
	7.6769	0.22053	0.22914	0.10993	--	--			2.513	614.2	625.137	-366.924	--
	7.67076	0.21599	0.22951	0.10502	--	--			2.51436	695	712.831	-373.818	--
	7.66462	0.22052	0.23009	0.10896	--	--			2.51571	816.7	814.901	-354.188	--
	7.65849	0.22713	0.23096	0.11471	--	--			2.51706	863.3	932.163	-424.85	--
	7.65236	0.23302	0.23218	0.11938	--	--			2.51842	1030	1064.9	-390.886	--
	7.64624	0.22632	0.23384	0.11102	--	--			2.51977	1210	1212.66	-358.646	--
	7.64012	0.22044	0.23602	0.10296	--	--			2.52113	1305	1374.07	-425.06	--
	7.63401	0.21631	0.23878	0.09607	--	--			2.52248	1491.7	1546.73	-411.014	--
	7.6279	0.22164	0.24208	0.0981	--	--			2.52383	1645	1727.11	-438.101	--
	7.62179	0.23766	0.24572	0.11048	--	--			2.52519	1925.8	1910.69	-340.88	--
	7.61569	0.2409	0.24908	0.11036	--	--			2.52654	2126.7	2091.96	-321.243	--
	7.6096	0.25626	0.25128	0.12351	--	--			2.52789	2322.5	2264.44	-297.925	--
	7.60351	0.25721	0.25144	0.12431	--	--			2.52925	2551.7	2420.7	-224.986	--
	7.59743	0.23874	0.24951	0.10777	--	--			2.5306	2659.2	2552.55	-249.336	--
	7.59135	0.23582	0.24623	0.10814	--	--			2.53196	2730.8	2651.8	-276.991	--
	7.58527	0.2207	0.24259	0.09665	--	--			2.53331	2925	2711.59	-142.579	--
	7.5792	0.23668	0.23927	0.11595	--	--			2.53466	2854.2	2727.69	-229.48	--
	7.57314	0.24252	0.23652	0.12454	--	--			2.53602	2744.2	2699.25	-311.041	--
	7.56708	0.22488	0.2344	0.10902	--	--			2.53737	2759.2	2628.59	-225.381	--
	7.56102	0.21899	0.23284	0.10469	--	--			2.53872	2505.8	2520.43	-370.616	--
	7.55497	0.22131	0.23176	0.10808	--	--			2.54007	2293.3	2381.07	-443.762	--
	7.54893	0.23039	0.23104	0.11789	--	--			2.54143	2110	2217.86	-463.851	--
	7.54289	0.23647	0.23054	0.12447	--	--			2.54278	1891.7	2038.67	-502.956	--
	7.53685	0.22329	0.23011	0.11171	--	--			2.54413	1695	1851.35	-512.339	--
	7.53082	0.21779	0.22966	0.10666	--	--			2.54548	1543.3	1663.16	-475.844	--
	7.5248	0.22368	0.22917	0.11304	--	--			2.54684	1376.7	1480.2	-459.489	--
	7.51877	0.2329	0.22869	0.12275	--	--			2.54819	1156.7	1307.9	-507.189	--
	7.51276	0.23017	0.22826	0.12044	--	--			2.54954	1045	1148.14	-459.128	--
	7.50675	0.22559	0.22793	0.11619	--	--			2.55089	890.8	1003.58	-468.762	--
	7.50074	0.21483	0.2277	0.10567	--	--			2.55225	820.8	875.078	-410.265	--
	7.49474	0.2193	0.22757	0.11027	--	--			2.5536	680	762.658	-438.645	--
	7.48874	0.22529	0.22753	0.1163	--	--			2.55495	593.3	666.032	-428.719	--
	7.48275	0.22762	0.22754	0.11863	--	--			2.5563	541.7	583.427	-397.714	--
	7.47676	0.22906	0.22766	0.11993	--	--			2.55765	483.3	513.823	-386.51	--
	7.47078	0.22641	0.22788	0.11707	--	--			2.55901	401.7	455.706	-409.993	--
	7.4648	0.23168	0.22819	0.12203	--	--			2.56036	365.8	407.524	-397.711	--
	7.45883	0.23814	0.22862	0.12806	--	--			2.56171	336.7	367.773	-387.06	--
	7.45286	0.22573	0.2292	0.11506	--	--			2.56306	346.7	335.055	-344.342	--
	7.44689	0.22713	0.22997	0.1157	--	--			2.56441	303.3	308.114	-360.802	--
	7.44093	0.22381	0.23098	0.11136	--	--			2.56576	279.2	285.861	-362.648	--
	7.43498	0.22937	0.23232	0.11559	--	--			2.56712	262.5	267.371	-360.858	--
	7.42903	0.22442	0.23404	0.10892	--	--			2.56847	275	251.88	-332.867	--
	7.42309	0.22926	0.23624	0.11156	--	--			2.56982	237.5	238.77	-357.257	--
	7.41715	0.23836	0.23895	0.11795	--	--			2.57117	215	227.548	-368.535	--
	7.41121	0.23468	0.24217	0.11105	--	--			2.57252	235	217.83	-338.817	--
	7.40528	0.23383	0.24567	0.1067	--	--			2.57387	192.5	209.318	-372.805	--
	7.39936	0.24506	0.24897	0.11462	--	--			2.57522	195	201.783	-362.77	--
	7.39344	0.25134	0.25132	0.11857	--	--			2.57657	197.5	195.05	-353.537	--
	7.38752	0.23924	0.25208	0.1057	--	--			2.57792	170	188.985	-374.972	--
	7.38161	0.23536	0.25123	0.10267	--	--			2.57927	185	183.485	-354.472	--
	7.3757	0.24214	0.24924	0.11143	--	--			2.58062	182.5	178.47	-351.957	--
	7.3698	0.24206	0.24674	0.11386	--	--			2.58197	158.3	173.877	-371.564	--
	7.3639	0.23251	0.24405	0.107	--	--			2.58332	190.8	169.653	-334.84	--
	7.35801	0.23829	0.2416	0.11523	--	--			2.58467	174.2	165.758	-347.545	--
	7.35212	0.23434	0.23965	0.11323	--	--			2.58603	175.8	162.157	-342.344	--
	7.34624	0.24162	0.23829	0.12188	--	--			2.58738	145.8	158.82	-369.007	--
	7.34036	0.22819	0.23748	0.10925	--	--			2.58873	142.5	155.722	-369.209	--
	7.33449	0.23657	0.23714	0.11798	--	--			2.59008	163.3	152.841	-345.528	--
	7.32862	0.22719	0.2371	0.10863	--	--			2.59143	161.7	150.158	-344.445	--
	7.32275	0.2301	0.23718	0.11146	--	--			2.59278	165.8	147.655	-337.842	--
	7.3169	0.23202	0.23716	0.1134	--	--			2.59413	162.5	145.318	-338.805	--
	7.31104	0.22789	0.23698	0.10945	--	--			2.59547	167.5	143.133	-331.62	--
	7.30519	0.22615	0.23675	0.10794	--	--			2.59682	171.7	141.087	-325.374	--
	7.29935	0.23369	0.23664	0.11558	--	--			2.59817	159.2	139.171	-335.958	--
	7.29351	0.22535	0.23679	0.1071	--	--			2.59952	145.8	137.374	-347.561	--
	7.28767	0.22656	0.23729	0.10781	--	--			2.60087	135.8	135.687	-355.874	--
	7.28184	0.23066	0.23822	0.11098	--	--			2.60222	163.3	134.103	-326.79	--
	7.27601	0.22897	0.23966	0.10785	--	--			2.60357	145.8	132.615	-342.802	--
	7.27019	0.22312	0.24171	0.09995	--	--			2.60492	153.3	131.215	-333.902	--
	7.26437	0.23632	0.24448	0.11038	--	--			2.60627	135	129.899	-350.886	--
	7.25856	0.24287	0.2481	0.1133	--	--			2.60762	129.2	128.661	-355.448	--
	7.25275	0.24589	0.25267	0.11176	--	--			2.60897	137.5	127.496	-345.983	--
	7.24695	0.25433	0.25815	0.11472	--	--			2.61032	134.2	126.399	-348.186	--
	7.24115	0.26077	0.26449	0.11482	--	--			2.61166	135.8	125.368	-345.555	--
	7.23536	0.25984	0.27102	0.10735	--	--			2.61301	134.2	124.398	-346.186	--
	7.22957	0.26629	0.27683	0.10801	--	--			2.61436	150	123.487	-329.474	--
	7.22378	0.27194	0.28114	0.10934	--	--			2.61571	137.5	122.631	-341.119	--
	7.218	0.26951	0.28413	0.10392	--	--			2.61706	128.3	121.829	-349.516	--
	7.21223	0.27404	0.2869	0.10568	--	--			2.61841	134.2	121.077	-342.864	--
	7.20645	0.28105	0.29056	0.10903	--	--			2.61976	148.3	120.374	-328.061	--
	7.20069	0.26511	0.29547	0.08817	--	--			2.6211	139.2	119.718	-336.505	--
	7.19493	0.27794	0.30078	0.0957	--	--			2.62245	145	119.108	-330.095	--
	7.18917	0.28563	0.30446	0.09971	--	--			2.6238	135	118.542	-339.529	--
	7.18342	0.28288	0.30417	0.09726	--	--			2.62515	137.5	118.019	-336.506	--
	7.17767	0.27604	0.299	0.09558	--	--			2.6265	139.2	117.539	-334.326	--
	7.17193	0.27845	0.29027	0.10672	--	--			2.62784	151.7	117.101	-321.388	--
	7.16619	0.25613	0.2803	0.09438	--	--			2.62919	125.8	116.705	-346.892	--
	7.16045	0.26036	0.27085	0.10805	--	--			2.63054	144.2	116.351	-328.138	--
	7.15473	0.25735	0.2628	0.1131	--	--			2.63189	147.5	116.039	-324.526	--
	7.149	0.244	0.25634	0.1062	--	--			2.63323	130	115.77	-341.757	--
	7.14328	0.24108	0.2514	0.10822	--	--			2.63458	135	115.544	-336.531	--
	7.13756	0.255	0.24775	0.12579	--	--			2.63593	139.2	115.363	-332.15	--
	7.13185	0.24934	0.24517	0.12271	--	--			2.63728	123.3	115.23	-347.917	--
	7.12615	0.25162	0.24339	0.12677	--	--			2.63862	118.3	115.145	-352.832	--
	7.12045	0.24457	0.24217	0.12094	--	--			2.63997	139.2	115.114	-331.901	--
	7.11475	0.23756	0.24124	0.11486	--	--			2.64132	132.5	115.139	-338.626	--
	7.10905	0.24335	0.24035	0.12154	--	--			2.64266	131.7	115.227	-339.514	--
	7.10337	0.23519	0.23938	0.11434	--	--			2.64401	135	115.383	-336.37	--
	7.09768	0.23648	0.23837	0.11664	--	--			2.64536	134.2	115.616	-337.403	--
	7.092	0.23461	0.23741	0.11573	--	--			2.6467	155	115.937	-316.924	--
	7.08633	0.24225	0.2366	0.12418	--	--			2.64805	180.8	116.357	-291.544	--
	7.08066	0.23187	0.23598	0.11443	--	--			2.6494	156.7	116.893	-316.18	--
	7.07499	0.22885	0.23555	0.11184	--	--			2.65074	177.5	117.562	-296.049	--
	7.06933	0.22321	0.2353	0.10645	--	--			2.65209	193.3	118.385	-281.073	--
	7.06368	0.21809	0.23522	0.10141	--	--			2.65344	170.8	119.39	-304.577	--
	7.05802	0.22986	0.2353	0.1131	--	--			2.65478	181.7	120.604	-294.891	--
	7.05238	0.23355	0.23553	0.11656	--	--			2.65613	175.8	122.062	-302.249	--
	7.04673	0.23178	0.23593	0.11439	--	--			2.65747	165	123.8	-314.787	--
	7.0411	0.23328	0.23649	0.11533	--	--			2.65882	180	125.862	-301.849	--
	7.03546	0.23582	0.23724	0.11712	--	--			2.66017	197.5	128.29	-286.777	--
	7.02983	0.22561	0.2382	0.10595	--	--			2.66151	204.2	131.133	-282.92	--
	7.02421	0.2372	0.23941	0.11633	--	--			2.66286	218.3	134.437	-272.124	--
	7.01859	0.23786	0.24092	0.11548	--	--			2.6642	219.2	138.251	-275.038	--
	7.01297	0.23804	0.24278	0.1138	--	--			2.66555	244.2	142.618	-254.405	--
	7.00736	0.23892	0.24495	0.11251	--	--			2.66689	228.3	147.577	-275.264	--
	7.00175	0.24211	0.24763	0.11302	--	--			2.66824	240	153.158	-269.145	--
	6.99615	0.24146	0.25082	0.10917	--	--			2.66958	236.7	159.376	-278.663	--
	6.99056	0.24016	0.25468	0.10402	--	--			2.67093	246.7	166.232	-275.519	--
	6.98496	0.23902	0.2595	0.09806	--	--			2.67227	231.7	173.698	-297.985	--
	6.97937	0.25524	0.26568	0.1081	--	--			2.67362	267.5	181.84	-270.327	--
	6.97379	0.27543	0.2736	0.12037	--	--			2.67496	245.8	190.332	-300.519	--
	6.96821	0.27253	0.28348	0.10759	--	--			2.67631	244.2	199.162	-310.949	--
	6.96263	0.28987	0.29519	0.11322	--	--			2.67765	261.7	208.16	-302.447	--
	6.95706	0.29904	0.30793	0.10965	--	--			2.679	234.2	217.11	-338.897	--
	6.9515	0.3003	0.31976	0.09907	--	--			2.68034	260.8	225.759	-320.946	--
	6.94593	0.3183	0.3277	0.10914	--	--			2.68169	245.8	233.871	-344.058	--
	6.94038	0.31227	0.32906	0.10174	--	--			2.68303	235	241.013	-362	--
	6.93482	0.31516	0.32365	0.11005	--	--			2.68438	283.3	246.917	-319.604	--
	6.92928	0.30725	0.31391	0.11188	--	--			2.68572	272.5	251.28	-334.767	--
	6.92373	0.28879	0.3029	0.10443	--	--			2.68707	227.5	253.862	-382.349	--
	6.91819	0.28387	0.29277	0.10964	--	--			2.68841	262.5	254.515	-348.002	--
	6.91266	0.26999	0.28459	0.10394	--	--			2.68975	244.2	253.205	-364.992	--
	6.90712	0.2709	0.27876	0.11068	--	--			2.6911	228.3	250.011	-377.698	--
	6.9016	0.27731	0.27537	0.12048	--	--			2.69244	254.2	245.103	-346.89	--
	6.89608	0.27038	0.27443	0.11448	--	--			2.69378	243.3	238.719	-351.406	--
	6.89056	0.25682	0.27596	0.0994	--	--			2.69513	229.2	231.142	-357.929	--
	6.88505	0.25502	0.28004	0.09352	--	--			2.69647	215	222.678	-363.665	--
	6.87954	0.27596	0.28681	0.10769	--	--			2.69782	193.3	213.635	-376.322	--
	6.87403	0.28781	0.29639	0.10995	--	--			2.69916	218.3	204.31	-341.997	--
	6.86853	0.30091	0.30881	0.11064	--	--			2.7005	177.5	194.966	-373.453	--
	6.86304	0.32638	0.32382	0.1211	--	--			2.70185	163.3	185.823	-378.51	--
	6.85754	0.3408	0.34063	0.11871	--	--			2.70319	177.5	175.563	-354.05	--
	6.85206	0.37461	0.35714	0.13601	--	--			2.70453	168.3	167.303	-354.99	--
	6.84658	0.37134	0.36958	0.1203	--	--			2.70588	141.7	159.625	-373.912	--
	6.8411	0.36463	0.37349	0.10967	--	--			2.70722	139.2	152.574	-369.361	--
	6.83562	0.37492	0.36688	0.12658	--	--			2.70856	140	145.424	-361.411	--
	6.83016	0.35195	0.35199	0.1185	--	--			2.7099	135.8	139.663	-359.85	--
	6.82469	0.32988	0.33344	0.11498	--	--			2.71125	140.8	134.521	-349.708	--
	6.81923	0.32144	0.31507	0.12491	--	--			2.71259	136.7	129.964	-349.251	--
	6.81377	0.29184	0.29892	0.11146	--	--			2.71393	117.5	125.951	-364.438	--
	6.80832	0.28368	0.28565	0.11657	--	--			2.71527	108.3	122.435	-370.122	--
	6.80288	0.27442	0.27522	0.11774	--	--			2.71662	114.2	119.369	-361.156	--
	6.79743	0.25568	0.2673	0.10692	--	--			2.71796	120.8	116.703	-351.89	--
	6.79199	0.2473	0.26145	0.10439	--	--			2.7193	110.8	114.391	-359.578	--
	6.78656	0.25753	0.25727	0.1188	--	--			2.72064	112.5	112.387	-355.874	--
	6.78113	0.26291	0.25439	0.12706	--	--			2.72199	114.2	110.651	-352.438	--
	6.7757	0.25269	0.25248	0.11875	--	--			2.72333	104.2	109.144	-360.931	--
	6.77028	0.25121	0.25122	0.11853	--	--			2.72467	101.7	107.833	-362.121	--
	6.76487	0.26009	0.25035	0.12828	--	--			2.72601	101.7	106.69	-360.977	--
	6.75945	0.24556	0.24966	0.11444	--	--			2.72735	112.5	105.689	-349.176	--
	6.75404	0.241	0.24915	0.11039	--	--			2.72869	88.3	104.808	-372.495	--
	6.74864	0.23434	0.24898	0.1039	--	--			2.73004	109.2	104.03	-350.817	--
	6.74324	0.24019	0.24935	0.10938	--	--			2.73138	93.3	103.339	-366.026	--
	6.73785	0.25044	0.25045	0.11853	--	--			2.73272	102.5	102.723	-356.21	--
	6.73246	0.2514	0.25226	0.11768	--	--			2.73406	100	102.171	-358.158	--
	6.72707	0.25596	0.25476	0.11974	--	--			2.7354	95.8	101.675	-361.862	--
	6.72169	0.24416	0.25768	0.10502	--	--			2.73674	91.7	101.229	-365.516	--
	6.71631	0.25571	0.26041	0.11383	--	--			2.73808	97.5	100.826	-359.313	--
	6.71093	0.26288	0.26205	0.11937	--	--			2.73942	81.7	100.461	-374.748	--
	6.70557	0.26088	0.26177	0.11765	--	--			2.74077	110	100.132	-346.119	--
	6.7002	0.25647	0.25948	0.11553	--	--			2.74211	88.3	99.8349	-367.522	--
	6.69484	0.25016	0.2559	0.11279	--	--			2.74345	95.8	99.5667	-359.754	--
	6.68948	0.25824	0.25195	0.12483	--	--			2.74479	105.8	99.3256	-349.513	--
	6.68413	0.24388	0.24826	0.11416	--	--			2.74613	85	99.1097	-370.097	--
	6.67878	0.24553	0.24514	0.11894	--	--			2.74747	104.2	98.9173	-350.704	--
	6.67344	0.24102	0.24265	0.11691	--	--			2.74881	105	98.7471	-349.734	--
	6.6681	0.23768	0.24076	0.11546	--	--			2.75015	84.2	98.598	-370.385	--
	6.66277	0.24083	0.23942	0.11995	--	--			2.75149	93.3	98.469	-361.156	--
	6.65743	0.23371	0.23851	0.11374	--	--			2.75283	95	98.3592	-359.346	--
	6.65211	0.23194	0.23801	0.11247	--	--			2.75417	93.3	98.2678	-360.955	--
	6.64679	0.22854	0.23781	0.10927	--	--			2.75551	100.8	98.1943	-353.381	--
	6.64147	0.2278	0.23782	0.10852	--	--			2.75685	100	98.1381	-354.125	--
	6.63615	0.23614	0.23793	0.11675	--	--			2.75819	70.8	98.0989	-383.286	--
	6.63084	0.23352	0.23797	0.11409	--	--			2.75953	79.2	98.0762	-374.863	--
	6.62554	0.23265	0.23781	0.11338	--	--			2.76087	103.3	98.0697	-350.757	--
	6.62024	0.23833	0.2374	0.11947	--	--			2.76221	86.7	98.0794	-367.366	--
	6.61494	0.23049	0.23685	0.11218	--	--			2.76355	84.2	98.105	-369.892	--
	6.60965	0.23158	0.23628	0.11384	--	--			2.76489	92.5	98.1466	-361.634	--
	6.60436	0.22586	0.23579	0.10862	--	--			2.76623	80	98.204	-374.191	--
	6.59908	0.23262	0.23542	0.11574	--	--			2.76757	83.3	98.2773	-370.964	--
	6.5938	0.23027	0.23519	0.11362	--	--			2.76891	90.8	98.3668	-363.554	--
	6.58852	0.23083	0.23511	0.11427	--	--			2.77024	81.7	98.4725	-372.76	--
	6.58325	0.23658	0.23515	0.11997	--	--			2.77158	85	98.5948	-369.582	--
	6.57798	0.2304	0.23532	0.11361	--	--			2.77292	105.8	98.7339	-348.921	--
	6.57272	0.24173	0.23562	0.12465	--	--			2.77426	89.2	98.8902	-365.677	--
	6.56746	0.23395	0.23604	0.11645	--	--			2.7756	92.5	99.0642	-362.551	--
	6.56221	0.23259	0.23661	0.11452	--	--			2.77694	82.5	99.2562	-372.743	--
	6.55696	0.23447	0.23733	0.11568	--	--			2.77828	101.7	99.4671	-353.754	--
	6.55171	0.23527	0.23825	0.11556	--	--			2.77962	94.2	99.6973	-361.484	--
	6.54647	0.23525	0.23943	0.11436	--	--			2.78095	87.5	99.9476	-368.435	--
	6.54123	0.23866	0.24094	0.11626	--	--			2.78229	88.3	100.219	-367.906	--
	6.536	0.24096	0.2429	0.11661	--	--			2.78363	99.2	100.512	-357.299	--
	6.53077	0.24875	0.24545	0.12183	--	--			2.78497	90	100.828	-366.815	--
	6.52554	0.24581	0.24884	0.11551	--	--			2.78631	75	101.167	-382.154	--
	6.52032	0.24198	0.25323	0.1073	--	--			2.78764	85	101.532	-372.519	--
	6.51511	0.24996	0.2589	0.1096	--	--			2.78898	90.8	101.923	-367.11	--
	6.50989	0.2668	0.26612	0.11923	--	--			2.79032	94.2	102.342	-364.129	--
	6.50469	0.26498	0.27505	0.10847	--	--			2.79166	89.2	102.79	-369.577	--
	6.49948	0.28073	0.28566	0.1136	--	--			2.793	87.5	103.269	-371.756	--
	6.49428	0.30508	0.29744	0.12617	--	--			2.79433	98.3	103.781	-361.468	--
	6.48908	0.32049	0.30899	0.13004	--	--			2.79567	83.3	104.329	-377.016	--
	6.48389	0.32267	0.31785	0.12337	--	--			2.79701	105.8	104.913	-355.1	--
	6.47871	0.32304	0.32125	0.12032	--	--			2.79834	106.7	105.537	-354.824	--
	6.47352	0.31353	0.31813	0.11394	--	--			2.79968	103.3	106.204	-358.891	--
	6.46834	0.30389	0.3099	0.11253	--	--			2.80102	106.7	106.916	-356.203	--
	6.46317	0.29546	0.29939	0.1146	--	--			2.80236	94.2	107.676	-369.463	--
	6.458	0.30256	0.28896	0.13214	--	--			2.80369	112.5	108.489	-351.976	--
	6.45283	0.2865	0.27978	0.12526	--	--			2.80503	98.3	109.358	-367.045	--
	6.44767	0.26995	0.27212	0.11637	--	--			2.80637	115.8	110.288	-350.475	--
	6.44251	0.27779	0.26568	0.13065	--	--			2.8077	78.3	111.282	-388.97	--
	6.43736	0.2601	0.26033	0.11831	--	--			2.80904	95.8	112.348	-372.535	--
	6.43221	0.25963	0.25589	0.12228	--	--			2.81038	103.3	113.491	-366.178	--
	6.42706	0.26041	0.25235	0.1266	--	--			2.81171	92.5	114.717	-378.204	--
	6.42192	0.23769	0.24971	0.10652	--	--			2.81305	100.8	116.034	-371.221	--
	6.41678	0.24375	0.24788	0.11441	--	--			2.81439	110.8	117.45	-362.637	--
	6.41164	0.24833	0.24673	0.12013	--	--			2.81572	110.8	118.976	-364.163	--
	6.40652	0.23897	0.24608	0.11143	--	--			2.81706	111.7	120.622	-364.909	--
	6.40139	0.24986	0.24567	0.12272	--	--			2.81839	115.8	122.402	-362.589	--
	6.39627	0.25363	0.24523	0.12694	--	--			2.81973	107.5	124.33	-372.817	--
	6.39115	0.25444	0.24457	0.12842	--	--			2.82107	114.2	124.951	-366.738	--
	6.38604	0.23534	0.24361	0.11027	--	--			2.8224	137.5	127.249	-345.737	--
	6.38093	0.24153	0.24241	0.11765	--	--			2.82374	137.5	129.764	-348.251	--
	6.37582	0.22714	0.24104	0.10464	--	--			2.82507	130	132.528	-358.515	--
	6.37072	0.21679	0.23961	0.09572	--	--			2.82641	122.5	135.583	-369.07	--
	6.36563	0.24411	0.23824	0.12441	--	--			2.82774	130	138.249	-364.236	--
	6.36053	0.22876	0.23703	0.11028	--	--			2.82908	142.5	142.061	-355.548	--
	6.35544	0.23229	0.23599	0.11484	--	--			2.83041	148.3	146.361	-354.048	--
	6.35036	0.23467	0.23515	0.11805	--	--			2.83175	139.2	151.249	-368.036	--
	6.34528	0.23447	0.23448	0.11853	--	--			2.83308	161.7	156.851	-351.138	--
	6.3402	0.23669	0.23396	0.12127	--	--			2.83442	158.3	163.316	-361.003	--
	6.33513	0.23615	0.23357	0.12112	--	--			2.83575	160.8	170.829	-366.016	--
	6.33006	0.24653	0.23327	0.1318	--	--			2.83709	191.7	179.608	-343.895	--
	6.325	0.23508	0.23307	0.12054	--	--			2.83842	170.8	189.909	-375.096	--
	6.31994	0.24216	0.23295	0.12775	--	--			2.83976	192.5	202.027	-365.514	--
	6.31488	0.22451	0.23292	0.11013	--	--			2.84109	181.7	216.296	-390.583	--
	6.30983	0.2108	0.23296	0.09638	--	--			2.84243	225	233.084	-364.071	--
	6.30478	0.23326	0.2331	0.1187	--	--			2.84376	257.5	252.785	-351.272	--
	6.29974	0.24032	0.23334	0.12552	--	--			2.8451	237.5	275.812	-394.299	--
	6.2947	0.24091	0.23368	0.12576	--	--			2.84643	295	302.58	-363.567	--
	6.28966	0.22988	0.23412	0.11429	--	--			2.84776	324.2	333.483	-365.27	--
	6.28463	0.22517	0.23465	0.10906	--	--			2.8491	341.7	368.873	-383.16	--
	6.2796	0.23192	0.23519	0.11527	--	--			2.85043	437.5	409.028	-327.515	--
	6.27458	0.23387	0.23562	0.11679	--	--			2.85177	425.8	454.114	-384.301	--
	6.26956	0.2308	0.23581	0.11353	--	--			2.8531	489.2	504.143	-370.93	--
	6.26454	0.24374	0.23567	0.12661	--	--			2.85443	545.8	558.924	-369.111	--
	6.25953	0.23924	0.23524	0.12254	--	--			2.85577	568.3	618.013	-405.7	--
	6.25452	0.24541	0.23465	0.12929	--	--			2.8571	691.7	680.662	-344.949	--
	6.24952	0.24096	0.23405	0.12545	--	--			2.85843	709.2	745.782	-392.569	--
	6.24452	0.23541	0.2335	0.12045	--	--			2.85977	830	811.92	-337.907	--
	6.23952	0.23178	0.23305	0.11727	--	--			2.8611	899.2	877.265	-334.052	--
	6.23453	0.23206	0.2327	0.11791	--	--			2.86243	951.7	939.678	-343.965	--
	6.22954	0.23734	0.23243	0.12344	--	--			2.86377	1059.2	996.752	-293.539	--
	6.22456	0.24311	0.23225	0.1294	--	--			2.8651	1100.8	1045.93	-301.12	--
	6.21958	0.23293	0.23213	0.11934	--	--			2.86643	1164.2	1084.73	-276.519	--
	6.2146	0.23491	0.23207	0.12137	--	--			2.86776	1203.3	1111.02	-263.706	--
	6.20963	0.23062	0.23206	0.1171	--	--			2.8691	1274.2	1123.35	-205.136	--
	6.20466	0.23488	0.23209	0.12132	--	--			2.87043	1237.5	1121.18	-239.666	--
	6.1997	0.24059	0.23216	0.12697	--	--			2.87176	1263.3	1104.88	-197.567	--
	6.19474	0.24622	0.23228	0.13248	--	--			2.8731	1205.8	1075.58	-225.764	--
	6.18978	0.23597	0.23237	0.12214	--	--			2.87443	1170	1034.91	-220.898	--
	6.18483	0.2283	0.23259	0.11425	--	--			2.87576	1102.5	984.839	-238.326	--
	6.17988	0.22458	0.2329	0.11022	--	--			2.87709	1029.2	927.514	-254.301	--
	6.17494	0.22915	0.23331	0.11438	--	--			2.87842	1047.5	865.187	-173.674	--
	6.17	0.23286	0.23383	0.11757	--	--			2.87976	939.2	800.093	-216.88	--
	6.16506	0.23296	0.2345	0.117	--	--			2.88109	819.2	734.319	-271.106	--
	6.16013	0.23997	0.23534	0.12317	--	--			2.88242	759.2	669.675	-266.462	--
	6.1552	0.23718	0.23636	0.11935	--	--			2.88375	708.3	607.617	-255.304	--
	6.15028	0.24496	0.23753	0.12597	--	--			2.88508	658.3	549.219	-246.906	--
	6.14536	0.24309	0.23879	0.12284	--	--			2.88641	542.5	495.199	-308.686	--
	6.14044	0.24449	0.24001	0.12302	--	--			2.88775	558.3	445.962	-243.649	--
	6.13553	0.24452	0.24106	0.122	--	--			2.88908	536.7	401.664	-220.951	--
	6.13062	0.24144	0.24179	0.11819	--	--			2.89041	451.7	362.262	-266.549	--
	6.12572	0.24391	0.24191	0.12053	--	--			2.89174	405.8	327.568	-277.755	--
	6.12081	0.23666	0.24157	0.11364	--	--			2.89307	365.8	297.292	-287.479	--
	6.11592	0.24625	0.24068	0.12411	--	--			2.8944	348.3	271.076	-278.763	--
	6.11102	0.24573	0.23947	0.1248	--	--			2.89573	323.3	248.523	-281.21	--
	6.10614	0.23914	0.23823	0.11945	--	--			2.89706	329.2	229.223	-256.01	--
	6.10125	0.24632	0.23706	0.1278	--	--			2.89839	296.7	212.768	-272.055	--
	6.09637	0.24223	0.23608	0.12468	--	--			2.89973	322.5	198.77	-232.257	--
	6.09149	0.23353	0.23531	0.11676	--	--			2.90106	303.3	186.87	-239.557	--
	6.08662	0.24366	0.23472	0.12747	--	--			3.02837	156.7	101.894	-301.181	--
	6.08175	0.24184	0.2343	0.12608	--	--			3.0297	147.5	103.863	-312.35	--
	6.07688	0.23809	0.23401	0.12262	--	--			3.03102	126.7	106.127	-335.414	--
	6.07202	0.22923	0.23382	0.11394	--	--			3.03234	158.3	108.728	-306.415	--
	6.06716	0.24133	0.23372	0.12615	--	--			3.03366	149.2	111.707	-318.494	--
	6.06231	0.23721	0.23369	0.12206	--	--			3.03498	125	115.109	-346.096	--
	6.05746	0.24172	0.23371	0.12655	--	--			3.0363	159.2	118.977	-315.764	--
	6.05262	0.24588	0.23378	0.13064	--	--			3.03763	160.8	123.354	-318.541	--
	6.04777	0.23963	0.2339	0.12427	--	--			3.03895	133.3	128.28	-350.967	--
	6.04293	0.24263	0.23405	0.12712	--	--			3.04027	135	133.788	-354.775	--
	6.0381	0.23692	0.23425	0.1212	--	--			3.04159	151.7	139.904	-344.191	--
	6.03327	0.24877	0.2345	0.13281	--	--			3.04291	160.8	146.642	-341.829	--
	6.02844	0.24482	0.2348	0.12856	--	--			3.04423	171.7	154	-338.287	--
	6.02362	0.24385	0.23517	0.12722	--	--			3.04555	160	161.956	-357.943	--
	6.0188	0.23898	0.23558	0.12194	--	--			3.04687	179.2	170.461	-347.248	--
	6.01399	0.25186	0.23612	0.13429	--	--			3.04819	160.8	179.435	-374.622	--
	6.00918	0.24975	0.23677	0.13152	--	--			3.04951	181.7	188.76	-363.047	--
	6.00437	0.25064	0.2376	0.13158	--	--			3.05083	215	198.277	-339.264	--
	5.99956	0.24585	0.23864	0.12575	--	--			3.05215	213.3	207.781	-350.468	--
	5.99476	0.24917	0.23998	0.12773	--	--			3.05347	233.3	217.596	-340.283	--
	5.98997	0.24142	0.24172	0.11824	--	--			3.05479	212.5	226.296	-369.783	--
	5.98518	0.24454	0.24413	0.11895	--	--			3.05611	214.2	234.14	-375.927	--
	5.98039	0.25333	0.24703	0.12484	--	--			3.05743	225	240.813	-371.8	--
	5.9756	0.25537	0.25071	0.1232	--	--			3.05875	269.2	246.025	-332.812	--
	5.97082	0.25794	0.25528	0.1212	--	--			3.06007	268.3	249.539	-337.226	--
	5.96605	0.26795	0.26078	0.12571	--	--			3.06139	278.3	251.484	-329.171	--
	5.96127	0.27475	0.26704	0.12624	--	--			3.06271	272.5	251.234	-334.721	--
	5.95651	0.27137	0.27357	0.11634	--	--			3.06403	238.3	249.112	-366.8	--
	5.95174	0.28384	0.27938	0.123	--	--			3.06535	237.5	245.242	-363.729	--
	5.94698	0.28485	0.28309	0.1203	--	--			3.06667	254.2	239.81	-341.597	--
	5.94222	0.28545	0.2837	0.12029	--	--			3.06799	240.8	233.045	-348.232	--
	5.93747	0.29377	0.28129	0.13101	--	--			3.06931	203.3	225.201	-377.888	--
	5.93272	0.28046	0.27692	0.12208	--	--			3.07063	215.8	216.548	-356.735	--
	5.92797	0.27424	0.27171	0.12107	--	--			3.07195	193.3	207.266	-369.953	--
	5.92323	0.2691	0.26634	0.1213	--	--			3.07327	188.3	197.8	-365.487	--
	5.91849	0.26997	0.26115	0.12736	--	--			3.07458	169.2	188.293	-375.08	--
	5.91376	0.2593	0.25633	0.12151	--	--			3.0759	148.3	178.948	-386.635	--
	5.90902	0.26881	0.25209	0.13526	--	--			3.07722	140.8	169.928	-385.115	--
	5.9043	0.25417	0.24854	0.12417	--	--			3.07854	142.5	161.309	-374.796	--
	5.89957	0.24761	0.24568	0.12047	--	--			3.07986	137.5	153.268	-371.755	--
	5.89486	0.2409	0.24342	0.11602	--	--			3.08118	135	145.81	-366.797	--
	5.89014	0.23751	0.24167	0.11438	--	--			3.08249	114.2	138.962	-380.749	--
	5.88543	0.24365	0.24033	0.12186	--	--			3.08381	120	132.726	-368.713	--
	5.88072	0.24924	0.2393	0.12848	--	--			3.08513	110.8	127.091	-372.278	--
	5.87601	0.24323	0.23851	0.12326	--	--			3.08645	91.7	122.032	-386.319	--
	5.87131	0.23893	0.2379	0.11957	--	--			3.08777	106.7	117.517	-366.804	--
	5.86662	0.23811	0.23744	0.11921	--	--			3.08908	84.2	113.506	-385.293	--
	5.86192	0.23912	0.23708	0.12058	--	--			3.0904	90	109.958	-375.945	--
	5.85723	0.24138	0.23707	0.12284	--	--			3.09172	119.2	106.83	-343.617	--
	5.85255	0.23414	0.23688	0.1158	--	--			3.09304	87.5	104.079	-372.566	--
	5.84787	0.23693	0.23676	0.11871	--	--			3.09435	88.3	101.662	-369.349	--
	5.84319	0.24482	0.23668	0.12668	--	--			3.09567	92.5	99.5395	-363.027	--
	5.83851	0.23514	0.23666	0.11702	--	--			3.09699	88.3	97.675	-365.362	--
	5.83384	0.24424	0.23668	0.1261	--	--			3.0983	93.3	96.0344	-358.721	--
	5.82918	0.24006	0.23675	0.12185	--	--			3.09962	80	94.5873	-370.574	--
	5.82451	0.23085	0.23687	0.11251	--	--			3.10094	85.8	93.3066	-363.494	--
	5.81985	0.23076	0.23705	0.11225	--	--			3.10225	78.3	92.1686	-369.856	--
	5.8152	0.2402	0.23728	0.12146	--	--			3.10357	73.3	91.1527	-373.84	--
	5.81054	0.23428	0.23759	0.11523	--	--			3.10489	77.5	90.2414	-368.728	--
	5.8059	0.24541	0.23798	0.12598	--	--			3.1062	73.3	89.4195	-372.107	--
	5.80125	0.2556	0.23847	0.13566	--	--			3.10752	69.2	88.6745	-375.461	--
	5.79661	0.25419	0.23903	0.1337	--	--			3.10884	79.2	87.9955	-364.783	--
	5.79197	0.24397	0.23987	0.12264	--	--			3.11015	85	87.3739	-358.361	--
	5.78734	0.22934	0.24096	0.10692	--	--			3.11147	73.3	86.802	-369.489	--
	5.78271	0.24249	0.24238	0.11864	--	--			3.11278	80.8	86.2738	-361.461	--
	5.77808	0.25201	0.24425	0.1263	--	--			3.1141	91.7	85.784	-350.071	--
	5.77346	0.25983	0.24666	0.13171	--	--			3.11542	70.8	85.3282	-370.515	--
	5.76884	0.25916	0.24971	0.12798	--	--			3.11673	65.8	84.9029	-375.09	--
	5.76423	0.26325	0.25351	0.12828	--	--			3.11805	72.5	84.5049	-367.992	--
	5.75962	0.27261	0.25805	0.13309	--	--			3.11936	86.7	84.1316	-353.419	--
	5.75501	0.26848	0.26324	0.12377	--	--			3.12068	72.5	83.7807	-367.268	--
	5.75041	0.27517	0.26857	0.12514	--	--			3.12199	75.8	83.4502	-363.637	--
	5.74581	0.28294	0.27325	0.12823	--	--			3.12331	75.8	83.1385	-363.326	--
	5.74121	0.27377	0.27611	0.1162	--	--			3.12462	66.7	82.844	-372.131	--
	5.73662	0.27472	0.27625	0.11702	--	--			3.12594	70	82.5653	-368.552	--
	5.73203	0.27325	0.27361	0.11818	--	--			3.12725	75	82.3013	-363.288	--
	5.72744	0.28171	0.26908	0.13117	--	--			3.12857	65.8	82.0509	-372.238	--
	5.72286	0.26695	0.26381	0.12168	--	--			3.12988	69.2	81.8131	-368.6	--
	5.71828	0.25648	0.25866	0.11636	--	--			3.1312	69.2	81.5871	-368.374	--
	5.71371	0.26386	0.25409	0.1283	--	--			3.13251	75	81.3719	-362.359	--
	5.70914	0.27353	0.25028	0.14179	--	--			3.13383	83.3	81.167	-353.854	--
	5.70457	0.25925	0.24722	0.13057	--	--			3.13514	61.7	80.9716	-375.259	--
	5.70001	0.25082	0.24482	0.12454	--	--			3.13646	87.5	80.7851	-349.272	--
	5.69545	0.26171	0.24298	0.13728	--	--			3.13777	58.3	80.6069	-378.294	--
	5.69089	0.24932	0.24158	0.12628	--	--			3.13908	76.7	80.4367	-359.724	--
	5.68634	0.24243	0.24053	0.12044	--	--			3.1404	68.3	80.2737	-367.961	--
	5.68179	0.24536	0.23974	0.12416	--	--			3.14171	65	80.1177	-371.105	--
	5.67724	0.24337	0.23913	0.12279	--	--			3.14302	79.2	79.9682	-356.755	--
	5.6727	0.24237	0.23866	0.12225	--	--			3.14434	74.2	79.8249	-361.612	--
	5.66816	0.25375	0.2383	0.13399	--	--			3.14565	65	79.6874	-370.674	--
	5.66363	0.2463	0.23802	0.12683	--	--			3.14697	71.7	79.5554	-363.842	--
	5.6591	0.23979	0.2378	0.12053	--	--			3.14828	68.3	79.4285	-367.116	--
	5.65457	0.24326	0.23764	0.12416	--	--			3.14959	73.3	79.3066	-361.994	--
	5.65005	0.24857	0.23752	0.12959	--	--			3.1509	66.7	79.1892	-368.476	--
	5.64553	0.24953	0.23744	0.13062	--	--			3.15222	77.5	79.0764	-357.563	--
	5.64101	0.23448	0.2374	0.11562	--	--			3.15353	70.8	78.9677	-364.155	--
	5.6365	0.24751	0.2374	0.12865	--	--			3.15484	73.3	78.8629	-361.55	--
	5.63199	0.25692	0.23745	0.13801	--	--			3.15616	71.7	78.762	-363.049	--
	5.62749	0.25045	0.23753	0.13146	--	--			3.15747	68.3	78.6647	-366.352	--
	5.62298	0.24758	0.23767	0.12844	--	--			3.15878	84.2	78.5708	-350.358	--
	5.61848	0.24777	0.23788	0.12843	--	--			3.16009	67.5	78.4802	-366.967	--
	5.61399	0.25039	0.23818	0.13075	--	--			3.16141	81.7	78.3928	-352.68	--
	5.6095	0.24717	0.23857	0.12714	--	--			3.16272	73.3	78.3083	-360.995	--
	5.60501	0.24106	0.23909	0.12051	--	--			3.16403	95.8	78.2268	-338.414	--
	5.60053	0.24044	0.23974	0.11924	--	--			3.16534	75.8	78.1479	-358.335	--
	5.59605	0.25966	0.24054	0.13766	--	--			3.16666	83.3	78.0717	-350.759	--
	5.59157	0.25265	0.24148	0.12971	--	--			3.16797	77.5	77.9981	-356.485	--
	5.5871	0.26625	0.2425	0.14229	--	--			3.16928	79.2	77.9269	-354.714	--
	5.58263	0.26372	0.24349	0.13877	--	--			3.17059	94.2	77.858	-339.645	--
	5.57816	0.25584	0.24425	0.13013	--	--			3.1719	82.5	77.7914	-351.278	--
	5.5737	0.25034	0.24459	0.12429	--	--			3.17321	90	77.7269	-343.714	--
	5.56924	0.25437	0.24439	0.12852	--	--			3.17453	72.5	77.6646	-361.152	--
	5.56479	0.25533	0.24375	0.13012	--	--			3.17584	89.2	77.6042	-344.391	--
	5.56034	0.24746	0.24286	0.12314	--	--			3.17715	81.7	77.5459	-351.833	--
	5.55589	0.25943	0.24194	0.13604	--	--			3.32469	83.3	82.321	-355.008	--
	5.55144	0.25656	0.24109	0.134	--	--			3.32599	82.5	82.5462	-356.033	--
	5.547	0.25314	0.24038	0.1313	--	--			3.32729	78.3	82.7801	-360.467	--
	5.54257	0.25646	0.23981	0.13518	--	--			3.32859	75.8	83.0231	-363.21	--
	5.53813	0.24706	0.23939	0.12621	--	--			3.32989	74.2	83.2758	-365.063	--
	5.5337	0.24536	0.23908	0.12482	--	--			3.33118	90	83.5385	-349.526	--
	5.52927	0.25516	0.23887	0.13482	--	--			3.33248	72.5	84.701	-368.188	--
	5.52485	0.25637	0.23874	0.13616	--	--			3.33378	95.8	84.9916	-345.179	--
	5.52043	0.25827	0.23868	0.13813	--	--			3.33508	98.3	85.2938	-342.981	--
	5.51602	0.25081	0.23866	0.13069	--	--			3.33638	75	85.6084	-366.595	--
	5.5116	0.24507	0.23868	0.12493	--	--			3.33768	74.2	85.9359	-367.723	--
	5.50719	0.24964	0.23873	0.12945	--	--			3.33898	66.7	86.2771	-375.564	--
	5.50279	0.25018	0.23881	0.1299	--	--			3.34028	68.3	86.6326	-374.32	--
	5.49839	0.2558	0.23891	0.13543	--	--			3.34158	74.2	87.0032	-368.79	--
	5.49399	0.25687	0.23904	0.13638	--	--			3.34288	80	87.3898	-363.377	--
	5.48959	0.24857	0.23918	0.12793	--	--			3.34417	97.5	87.7933	-346.28	--
	5.4852	0.25388	0.23934	0.13308	--	--			3.34547	78.3	88.2145	-365.901	--
	5.48081	0.25979	0.23952	0.13881	--	--			3.34677	84.2	88.6545	-360.441	--
	5.47643	0.25356	0.23972	0.13238	--	--			3.34807	90	89.1143	-355.101	--
	5.47205	0.25041	0.23996	0.129	--	--			3.34937	70.8	89.5953	-374.782	--
	5.46767	0.25734	0.24022	0.13566	--	--			3.35067	101.7	90.0985	-344.386	--
	5.4633	0.25963	0.24051	0.13766	--	--			3.35196	71.7	90.6254	-374.912	--
	5.45893	0.2602	0.24083	0.1379	--	--			3.35326	100.8	91.1774	-346.364	--
	5.45456	0.26166	0.2412	0.13899	--	--			3.35456	84.2	91.7561	-363.543	--
	5.4502	0.25896	0.24162	0.13588	--	--			3.35586	86.7	92.3631	-361.65	--
	5.44584	0.26329	0.2421	0.13973	--	--			3.35715	90.8	93.0004	-358.187	--
	5.44148	0.25892	0.24289	0.13457	--	--			3.35845	86.7	93.6698	-362.957	--
	5.43713	0.26699	0.24355	0.14198	--	--			3.35975	90	94.3735	-360.361	--
	5.43278	0.261	0.24434	0.1352	--	--			3.36105	75.8	95.1138	-375.301	--
	5.42843	0.26035	0.24531	0.13358	--	--			3.36234	81.7	95.8933	-370.18	--
	5.42409	0.26368	0.24651	0.13571	--	--			3.36364	104.2	96.7147	-348.502	--
	5.41975	0.26454	0.24803	0.13505	--	--			3.36494	95	97.581	-358.568	--
	5.41542	0.26188	0.24994	0.13048	--	--			3.36623	95	98.4954	-359.482	--
	5.41108	0.27054	0.25235	0.13673	--	--			3.36753	93.3	99.4615	-362.149	--
	5.40676	0.27329	0.25537	0.13646	--	--			3.36883	78.3	100.483	-378.17	--
	5.40243	0.27628	0.25908	0.13574	--	--			3.37012	88.3	101.565	-369.252	--
	5.39811	0.28305	0.26351	0.13809	--	--			3.37142	100.8	102.711	-357.898	--
	5.39379	0.27889	0.26859	0.12884	--	--			3.37272	78.3	103.927	-381.614	--
	5.38948	0.29262	0.27405	0.13711	--	--			3.37401	93.3	105.22	-367.907	--
	5.38517	0.28635	0.27927	0.12562	--	--			3.37531	85	106.594	-377.581	--
	5.38086	0.29971	0.28334	0.13491	--	--			3.3766	88.3	108.059	-375.746	--
	5.37655	0.29167	0.28533	0.12488	--	--			3.3779	112.5	109.621	-353.108	--
	5.37225	0.30234	0.28496	0.13592	--	--			3.3792	95.8	111.292	-371.479	--
	5.36795	0.30247	0.28276	0.13825	--	--			3.38049	102.5	113.083	-366.57	--
	5.36366	0.29607	0.27964	0.13497	--	--			3.38179	110.8	115.006	-360.193	--
	5.35937	0.29891	0.27633	0.14112	--	--			3.38308	97.5	117.077	-375.564	--
	5.35508	0.28925	0.27311	0.13467	--	--			3.38438	108.3	119.315	-367.002	--
	5.3508	0.29555	0.27005	0.14404	--	--			3.38567	108.3	121.741	-369.428	--
	5.34652	0.29267	0.2672	0.14401	--	--			3.38697	128.3	124.384	-352.071	--
	5.34224	0.2863	0.26468	0.14016	--	--			3.38826	108.3	127.273	-374.96	--
	5.33797	0.28423	0.26266	0.14011	--	--			3.38956	125.8	130.45	-360.637	--
	5.3337	0.29328	0.26119	0.15063	--	--			3.39085	137.5	133.959	-352.446	--
	5.32943	0.28868	0.2604	0.14682	--	--			3.39215	115	137.859	-378.846	--
	5.32517	0.27974	0.26021	0.13807	--	--			3.39344	125.8	142.216	-372.403	--
	5.32091	0.28053	0.2606	0.13847	--	--			3.39474	145.8	147.111	-357.298	--
	5.31665	0.27771	0.26154	0.13471	--	--			3.39603	149.2	152.639	-359.426	--
	5.3124	0.28218	0.26303	0.13769	--	--			3.39733	155	158.911	-359.898	--
	5.30815	0.28219	0.26504	0.13569	--	--			3.39862	160.8	166.057	-361.244	--
	5.30391	0.28944	0.26755	0.14043	--	--			3.39991	164.2	174.222	-366.009	--
	5.29966	0.2834	0.27055	0.13138	--	--			3.40121	158.3	183.572	-381.259	--
	5.29542	0.2876	0.2741	0.13203	--	--			3.4025	199.2	194.29	-351.077	--
	5.29119	0.29466	0.27841	0.1348	--	--			3.4038	209.2	206.575	-353.363	--
	5.28695	0.30558	0.28385	0.14027	--	--			3.40509	232.5	220.642	-344.129	--
	5.28273	0.31513	0.29094	0.14274	--	--			3.40638	239.2	236.714	-353.501	--
	5.2785	0.32982	0.30017	0.14819	--	--			3.40768	247.5	255.017	-363.504	--
	5.27428	0.34922	0.312	0.15576	--	--			3.40897	290.8	275.776	-340.963	--
	5.27006	0.35108	0.32678	0.14284	--	--			3.41026	313.3	299.206	-341.893	--
	5.26584	0.37276	0.34461	0.14669	--	--			3.41156	314.2	325.499	-367.286	--
	5.26163	0.39418	0.36505	0.14767	--	--			3.41285	363.3	354.812	-347.499	--
	5.25742	0.42726	0.38675	0.15904	--	--			3.41414	350	387.255	-393.242	--
	5.25322	0.44509	0.40689	0.15675	--	--			3.41544	425	422.87	-353.857	--
	5.24901	0.45629	0.42124	0.15359	--	--			3.41673	465	461.614	-352.601	--
	5.24482	0.46127	0.42575	0.15406	--	--			3.41802	510	503.329	-349.316	--
	5.24062	0.44849	0.41908	0.14795	--	--			3.41931	555.8	547.717	-347.904	--
	5.23643	0.43611	0.40368	0.15097	--	--			3.42061	581.7	594.308	-368.595	--
	5.23224	0.41097	0.38394	0.14557	--	--			3.4219	619.2	642.428	-379.215	--
	5.22805	0.37879	0.36377	0.13356	--	--			3.42319	739.2	691.174	-307.961	--
	5.22387	0.36743	0.34556	0.14041	--	--			3.42448	737.5	739.407	-357.894	--
	5.21969	0.3516	0.33038	0.13976	--	--			3.42578	790	785.77	-351.757	--
	5.21552	0.33019	0.31855	0.13018	--	--			3.42707	813.3	828.739	-371.426	--
	5.21135	0.31499	0.30997	0.12356	--	--			3.42836	883.3	866.718	-339.405	--
	5.20718	0.30773	0.30443	0.12184	--	--			3.42965	910.8	898.179	-343.366	--
	5.20301	0.29832	0.30169	0.11517	--	--			3.43094	935	921.812	-342.8	--
	5.19885	0.30819	0.30162	0.12511	--	--			3.43223	907.5	936.679	-385.166	--
	5.19469	0.30697	0.30421	0.1213	--	--			3.43353	979.2	942.302	-319.089	--
	5.19054	0.31577	0.30966	0.12466	--	--			3.43482	916.7	938.685	-377.972	--
	5.18638	0.32981	0.3183	0.13006	--	--			3.43611	983.3	926.246	-298.933	--
	5.18224	0.33817	0.3306	0.12612	--	--			3.4374	973.3	905.59	-288.277	--
	5.17809	0.35354	0.34708	0.125	--	--			3.43869	870.8	877.874	-363.061	--
	5.17395	0.37186	0.36818	0.12222	--	--			3.43998	820	844.019	-380.006	--
	5.16981	0.41231	0.39404	0.13681	--	--			3.44127	813.3	805.148	-347.835	--
	5.16567	0.44641	0.42419	0.14076	--	--			3.44256	752.5	762.448	-365.935	--
	5.16154	0.48249	0.45687	0.14416	--	--			3.44385	746.7	717.138	-326.425	--
	5.15741	0.50991	0.48833	0.14011	--	--			3.44514	664.2	670.361	-362.148	--
	5.15329	0.53504	0.51252	0.14106	--	--			3.44643	604.2	623.363	-375.15	--
	5.14917	0.54073	0.52276	0.13651	--	--			3.44772	530.8	577.074	-402.261	--
	5.14505	0.54098	0.51554	0.14398	--	--			3.44901	495.8	532.308	-392.496	--
	5.14093	0.51967	0.49315	0.14505	--	--			3.4503	464.2	489.694	-381.481	--
	5.13682	0.4813	0.46186	0.13798	--	--			3.45159	385.8	449.675	-419.862	--
	5.13271	0.44362	0.42819	0.13397	--	--			3.45288	398.3	412.532	-370.219	--
	5.1286	0.41525	0.39645	0.13734	--	--			3.45417	333.3	378.409	-401.096	--
	5.1245	0.384	0.36878	0.13376	--	--			3.45546	320.8	347.342	-382.529	--
	5.1204	0.3512	0.34588	0.12387	--	--			3.45675	274.2	319.281	-401.068	--
	5.11631	0.33203	0.32769	0.12289	--	--			3.45804	271.7	294.112	-378.399	--
	5.11221	0.31967	0.31377	0.12444	--	--			3.45933	224.2	271.678	-403.465	--
	5.10813	0.3021	0.30356	0.11708	--	--			3.46062	213.3	251.79	-394.477	--
	5.10404	0.29627	0.29648	0.11833	--	--			3.46191	192.5	234.24	-397.727	--
	5.09996	0.29763	0.29199	0.12418	--	--			3.4632	200	218.812	-374.799	--
	5.09588	0.28702	0.28966	0.11591	--	--			3.46449	170	205.291	-391.278	--
	5.0918	0.29787	0.28911	0.12731	--	--			3.46578	163.3	193.464	-386.152	--
	5.08773	0.30048	0.28999	0.12903	--	--			3.46706	149.2	183.132	-389.919	--
	5.08366	0.30099	0.2919	0.12763	--	--			3.46835	124.2	174.117	-405.904	--
	5.07959	0.31751	0.2942	0.14185	--	--			3.46964	127.5	166.226	-394.713	--
	5.07553	0.31218	0.296	0.13471	--	--			3.47093	143.3	159.315	-372.002	--
	5.07147	0.32291	0.29629	0.14516	--	--			3.47222	128.3	153.245	-380.932	--
	5.06741	0.31697	0.2944	0.14111	--	--			3.47351	116.7	147.895	-387.182	--
	5.06336	0.31133	0.29045	0.13942	--	--			3.47479	105	143.161	-394.148	--
	5.05931	0.3071	0.28522	0.14042	--	--			3.47608	125	138.951	-369.938	--
	5.05526	0.29137	0.27961	0.1303	--	--			3.47737	113.3	135.189	-377.876	--
	5.05122	0.28571	0.27427	0.12998	--	--			3.47866	115	131.816	-372.803	--
	5.04718	0.27805	0.26954	0.12705	--	--			3.47995	96.7	128.765	-388.053	--
	5.04314	0.28452	0.26555	0.13751	--	--			3.48123	105	125.998	-376.985	--
	5.03911	0.27638	0.26229	0.13262	--	--			3.48252	96.7	123.477	-382.764	--
	5.03508	0.27314	0.25971	0.13197	--	--			3.48381	90	121.168	-387.155	--
	5.03105	0.26578	0.25788	0.12644	--	--			3.4851	105.8	119.048	-369.235	--
	5.02702	0.26993	0.25639	0.13208	--	--			3.48638	93.3	117.093	-379.78	--
	5.023	0.27017	0.25533	0.13338	--	--			3.48767	95.8	115.286	-375.473	--
	5.01899	0.2706	0.25463	0.1345	--	--			3.48896	93.3	113.611	-376.298	--
	5.01497	0.27314	0.25426	0.13741	--	--			3.49024	89.2	112.055	-378.842	--
	5.01096	0.26983	0.25419	0.13418	--	--			3.49153	85	110.607	-381.595	--
	5.00695	0.27028	0.25439	0.13443	--	--			3.49282	97.5	109.258	-367.745	--
	5.00295	0.26908	0.25484	0.13278	--	--			3.4941	80.8	107.999	-383.186	--
	4.99894	0.26512	0.2555	0.12816	--	--			3.49539	77.5	106.822	-385.309	--
	4.99495	0.27232	0.25627	0.13459	--	--			3.49668	83.3	105.722	-378.409	--
	4.99095	0.27153	0.257	0.13306	--	--			3.49796	85	104.692	-375.679	--
	4.98696	0.27514	0.25747	0.13621	--	--			3.49925	99.2	103.727	-360.514	--
	4.98297	0.27252	0.25746	0.1336	--	--			3.50053	70	102.824	-388.811	--
	4.97898	0.27489	0.25688	0.13655	--	--			3.50182	101.7	101.977	-356.264	--
	4.975	0.26622	0.25586	0.12891	--	--			3.5031	90	101.183	-367.17	--
	4.97102	0.26316	0.25459	0.12711	--	--			3.50439	80.8	100.438	-375.625	--
	4.96705	0.26943	0.2533	0.13467	--	--			3.50568	72.5	99.7399	-383.227	--
	4.96307	0.26734	0.25211	0.13377	--	--			3.50696	80.8	99.0851	-374.272	--
	4.9591	0.26975	0.25108	0.1372	--	--			3.50825	80.8	98.4711	-373.658	--
	4.95514	0.2587	0.25024	0.127	--	--			3.50953	76.7	97.8955	-377.183	--
	4.95117	0.26178	0.24956	0.13077	--	--			3.51082	86.7	97.3562	-366.643	--
	4.94721	0.25627	0.24904	0.12577	--	--			3.5121	77.5	96.8512	-375.338	--
	4.94325	0.2582	0.24864	0.12809	--	--			3.51339	74.2	96.3785	-378.166	--
	4.9393	0.2499	0.24836	0.12008	--	--			3.51467	70.8	95.9364	-381.123	--
	4.93535	0.24968	0.24816	0.12006	--	--			3.51596	81.7	95.5235	-369.811	--
	4.9314	0.25896	0.24803	0.12946	--	--			3.51724	86.7	95.1382	-364.425	--
	4.92746	0.25912	0.24796	0.1297	--	--			3.51852	67.5	94.7793	-383.266	--
	4.92352	0.25912	0.24793	0.12973	--	--			3.51981	78.3	94.4455	-372.132	--
	4.91958	0.25881	0.24794	0.12941	--	--			3.52109	83.3	94.1356	-366.823	--
	4.91564	0.24983	0.24798	0.12038	--	--			3.52238	78.3	93.8487	-371.536	--
	4.91171	0.25441	0.24806	0.12489	--	--			3.52366	74.2	93.5837	-375.371	--
	4.90778	0.25905	0.24816	0.12943	--	--			3.52495	67.5	93.3398	-381.827	--
	4.90386	0.25892	0.2483	0.12916	--	--			3.52623	79.2	93.1161	-369.903	--
	4.89993	0.25371	0.24846	0.12379	--	--			3.52751	85	92.912	-363.899	--
	4.89602	0.25815	0.24865	0.12804	--	--			3.5288	75.8	92.7268	-372.914	--
	4.8921	0.25266	0.24887	0.12232	--	--			3.53008	85	92.5597	-363.547	--
	4.88819	0.25729	0.24913	0.12669	--	--			3.53136	70.8	92.4177	-377.605	--
	4.88428	0.24718	0.24942	0.1163	--	--			3.53265	84.2	92.2854	-364.072	--
	4.88037	0.24355	0.24975	0.11234	--	--			3.53393	81.7	92.1698	-366.457	--
	4.87647	0.2485	0.25012	0.11692	--	--			3.53521	74.2	92.0703	-373.857	--
	4.87257	0.25455	0.25054	0.12255	--	--			3.5365	70.8	91.9866	-377.174	--
	4.86867	0.26025	0.25101	0.12778	--	--			3.53778	85.8	91.9184	-362.105	--
	4.86477	0.26071	0.25153	0.12771	--	--			3.53906	80	91.8653	-367.852	--
	4.86088	0.25459	0.25212	0.12101	--	--			3.54034	78.3	91.8306	-369.518	--
	4.85699	0.25433	0.25279	0.12008	--	--			3.54163	81.7	91.807	-366.094	--
	4.85311	0.25588	0.25354	0.12088	--	--			3.54291	75.8	91.7976	-371.985	--
	4.84923	0.26056	0.25439	0.12471	--	--			3.54419	65.8	91.8024	-381.989	--
	4.84535	0.26615	0.25536	0.12933	--	--			3.54547	85.8	91.8213	-362.008	--
	4.84147	0.25649	0.25647	0.11856	--	--			3.54676	61.7	91.854	-386.141	--
	4.8376	0.26351	0.25774	0.12432	--	--			3.54804	77.5	91.9005	-370.388	--
	4.83373	0.25821	0.25921	0.11754	--	--			3.54932	72.5	91.9607	-375.448	--
	4.82986	0.26411	0.26093	0.12172	--	--			3.5506	77.5	92.0345	-370.522	--
	4.826	0.26641	0.26296	0.12199	--	--			3.55188	69.2	92.122	-378.909	--
	4.82214	0.26971	0.26541	0.12284	--	--			3.55316	75.8	92.2232	-372.41	--
	4.81828	0.28093	0.26841	0.13106	--	--			3.55445	74.2	92.3379	-374.125	--
	4.81443	0.27477	0.27211	0.1212	--	--			3.55573	85	92.4664	-363.453	--
	4.81058	0.27485	0.27686	0.11654	--	--			3.55701	71.7	92.6087	-376.896	--
	4.80673	0.28889	0.28296	0.12447	--	--			3.55829	81.7	92.7649	-367.052	--
	4.80289	0.29555	0.29086	0.12323	--	--			3.55957	76.7	92.9351	-372.222	--
	4.79904	0.29969	0.30107	0.11716	--	--			3.56085	80	93.1194	-369.106	--
	4.79521	0.32217	0.31414	0.12657	--	--			3.56213	71.7	93.3181	-377.605	--
	4.79137	0.33885	0.33063	0.12676	--	--			3.56341	71.7	93.5314	-377.818	--
	4.78754	0.36156	0.35097	0.12913	--	--			3.56469	80	93.7594	-369.746	--
	4.78371	0.37682	0.37531	0.12005	--	--			3.56597	70.8	94.0024	-379.189	--
	4.77988	0.40405	0.40325	0.11934	--	--			3.56725	84.2	94.2608	-366.048	--
	4.77606	0.41624	0.4334	0.10138	--	--			3.56853	90	94.5347	-360.522	--
	4.77224	0.44826	0.46276	0.10403	--	--			3.56981	89.2	94.8247	-361.612	--
	4.76842	0.45878	0.48645	0.09087	--	--			3.57109	90	95.1309	-361.118	--
	4.76461	0.47044	0.49876	0.09022	--	--			3.57237	75	95.4539	-376.441	--
	4.7608	0.46381	0.49601	0.08634	--	--			3.57365	85	95.794	-366.781	--
	4.75699	0.46243	0.47905	0.10192	--	--			3.57493	82.5	96.1518	-369.639	--
	4.75318	0.4544	0.45263	0.1203	--	--			3.57621	70.8	96.5277	-381.715	--
	4.74938	0.41604	0.42243	0.11215	--	--			3.57749	79.2	96.9222	-373.709	--
	4.74558	0.38485	0.39272	0.11067	--	--			3.57877	78.3	97.336	-375.023	--
	4.74179	0.35946	0.36591	0.11209	--	--			3.58005	72.5	97.7696	-381.257	--
	4.738	0.33708	0.34299	0.11263	--	--			3.58133	75.8	98.2237	-378.411	--
	4.73421	0.32742	0.32412	0.12184	--	--			3.58261	80	98.699	-374.686	--
	4.73042	0.30464	0.30902	0.11416	--	--			3.58389	83.3	99.1963	-371.883	--
	4.72663	0.28806	0.29718	0.10942	--	--			3.58517	78.3	99.7163	-377.403	--
	4.72285	0.27926	0.28803	0.10978	--	--			3.58644	87.5	100.26	-368.747	--
	4.71908	0.27047	0.281	0.10801	--	--			3.58772	90	100.828	-366.815	--
	4.7153	0.26863	0.27558	0.11159	--	--			3.589	98.3	101.421	-359.109	--
	4.71153	0.2618	0.27137	0.10898	--	--			3.59028	87.5	102.042	-370.529	--
	4.70776	0.24519	0.26804	0.0957	--	--			3.59156	78.3	102.689	-380.376	--
	4.704	0.2463	0.26535	0.09948	--	--			3.59284	88.3	103.366	-371.053	--
	4.70023	0.25132	0.26315	0.10671	--	--			3.59411	84.2	104.072	-375.859	--
	4.69648	0.25245	0.26133	0.10967	--	--			3.59539	81.7	104.81	-379.097	--
	4.69272	0.25894	0.25979	0.11769	--	--			3.59667	87.5	105.58	-374.067	--
	4.68896	0.24713	0.25848	0.10719	--	--			3.59795	89.2	106.385	-373.172	--
	4.68521	0.25551	0.25736	0.11668	--	--			3.59923	86.7	107.225	-376.512	--
	4.68147	0.25173	0.25625	0.11402	--	--			3.6005	89.2	108.103	-374.89	--
	4.67772	0.24527	0.25543	0.10838	--	--			3.60178	105	109.021	-360.008	--
	4.67398	0.24705	0.25474	0.11084	--	--			3.60306	101.7	109.979	-364.266	--
	4.67024	0.24833	0.25416	0.11271	--	--			3.60433	83.3	110.981	-383.668	--
	4.66651	0.24856	0.25368	0.11342	--	--			3.60561	92.5	112.029	-375.516	--
	4.66278	0.25273	0.2533	0.11797	--	--			3.60689	96.7	113.125	-372.412	--
	4.65905	0.24955	0.25301	0.11508	--	--			3.60817	85.8	114.272	-384.459	--
	4.65532	0.24195	0.25282	0.10767	--	--			3.60944	80.8	115.588	-390.775	--
	4.6516	0.25562	0.25272	0.12145	--	--			3.61072	100.8	116.845	-372.032	--
	4.64787	0.2488	0.2527	0.11463	--	--			3.612	100.8	118.162	-373.349	--
	4.64416	0.25052	0.25277	0.11629	--	--			3.61327	87.5	119.541	-388.028	--
	4.64044	0.24756	0.25289	0.1132	--	--			3.61455	100.8	120.986	-376.173	--
	4.63673	0.24537	0.25304	0.11088	--	--			3.61582	107.5	122.502	-370.989	--
	4.63302	0.25005	0.25314	0.11545	--	--			3.6171	108.3	124.093	-371.78	--
	4.62932	0.25392	0.25313	0.11933	--	--			3.61838	110.8	125.763	-370.95	--
	4.62561	0.24499	0.25296	0.11057	--	--			3.61965	110	127.575	-373.562	--
	4.62191	0.24747	0.25264	0.11337	--	--			3.62093	92.5	129.418	-392.905	--
	4.61822	0.24489	0.25222	0.11121	--	--			3.6222	107.5	131.357	-379.844	--
	4.61452	0.24676	0.25177	0.11353	--	--			3.62348	128.3	133.397	-361.084	--
	4.61083	0.24733	0.25133	0.11454	--	--			3.62475	117.5	135.545	-374.032	--
	4.60715	0.25419	0.25067	0.12206	--	--			3.62603	115	137.808	-378.795	--
	4.60346	0.24832	0.25034	0.11651	--	--			3.62731	110.8	140.194	-385.381	--
	4.59978	0.25225	0.25008	0.12071	--	--			3.62858	124.2	142.712	-374.499	--
	4.5961	0.24851	0.24987	0.11717	--	--			3.62986	107.5	145.372	-393.859	--
	4.59242	0.24345	0.24972	0.11227	--	--			3.63113	115.8	148.183	-388.37	--
	4.58875	0.24162	0.24961	0.11055	--	--			3.6324	125	151.157	-382.144	--
	4.58508	0.25007	0.24954	0.11907	--	--			3.63368	127.5	154.306	-382.793	--
	4.58141	0.24952	0.2495	0.11856	--	--			3.63495	130.8	157.644	-382.831	--
	4.57775	0.24696	0.24949	0.11601	--	--			3.63623	133.3	161.187	-383.874	--
	4.57409	0.24583	0.2495	0.11487	--	--			3.6375	148.3	164.951	-372.638	--
	4.57043	0.24313	0.24952	0.11215	--	--			3.63878	130.8	168.955	-394.142	--
	4.56677	0.25398	0.24957	0.12295	--	--			3.64005	150	173.221	-379.209	--
	4.56312	0.24723	0.24963	0.11613	--	--			3.64132	150	177.775	-383.762	--
	4.55947	0.25485	0.24971	0.12368	--	--			3.6426	167.5	182.642	-371.13	--
	4.55582	0.24614	0.24981	0.11487	--	--			3.64387	163.3	187.858	-380.545	--
	4.55218	0.24603	0.24992	0.11464	--	--			3.64515	161.7	193.46	-387.747	--
	4.54854	0.25014	0.25005	0.11863	--	--			3.64642	166.7	199.493	-388.78	--
	4.5449	0.25556	0.2502	0.1239	--	--			3.64769	195	206.011	-366.998	--
	4.54127	0.24977	0.25033	0.11798	--	--			3.64897	200	213.079	-369.066	--
	4.53763	0.24706	0.25052	0.11508	--	--			3.65024	192.5	220.772	-384.259	--
	4.534	0.2543	0.25074	0.1221	--	--			3.65151	195.8	229.184	-389.371	--
	4.53038	0.24758	0.251	0.11512	--	--			3.65279	199.2	238.425	-395.212	--
	4.52675	0.24595	0.25129	0.1132	--	--			3.65406	230.8	248.629	-373.816	--
	4.52313	0.24351	0.25163	0.11041	--	--			3.65533	251.7	259.955	-364.242	--
	4.51952	0.2456	0.25204	0.1121	--	--			3.6566	229.2	272.594	-399.381	--
	4.5159	0.23504	0.25253	0.10105	--	--			3.65788	260.8	286.771	-381.958	--
	4.51229	0.25437	0.25312	0.11978	--	--			3.65915	284.2	302.749	-374.536	--
	4.50868	0.24669	0.25384	0.11139	--	--			3.66042	315	320.836	-361.823	--
	4.50507	0.26025	0.25473	0.12406	--	--			3.66169	324.2	341.385	-373.172	--
	4.50147	0.25222	0.2558	0.11496	--	--			3.66297	330	364.795	-390.782	--
	4.49787	0.26128	0.25708	0.12274	--	--			3.66424	375.8	391.517	-371.704	--
	4.49427	0.25979	0.25859	0.11974	--	--			3.66551	370.8	422.045	-407.232	--
	4.49068	0.25374	0.26032	0.11196	--	--			3.66678	414.2	456.919	-398.706	--
	4.48709	0.25844	0.26222	0.11476	--	--			3.66805	498.3	496.711	-354.398	--
	4.4835	0.25633	0.26418	0.1107	--	--			3.66932	508.3	542.021	-389.708	--
	4.47991	0.26159	0.26601	0.11412	--	--			3.67059	560.8	593.459	-388.646	--
	4.47633	0.26873	0.26742	0.11984	--	--			3.67187	637.5	651.631	-370.118	--
	4.47275	0.26946	0.26821	0.11979	--	--			3.67314	680	717.116	-393.103	--
	4.46917	0.27076	0.26834	0.12096	--	--			3.67441	778.3	790.439	-368.126	--
	4.4656	0.26382	0.26797	0.11439	--	--			3.67568	807.5	872.042	-420.529	--
	4.46202	0.27113	0.26739	0.12228	--	--			3.67695	870.8	962.251	-447.438	--
	4.45846	0.27101	0.26686	0.12269	--	--			3.67822	1000.8	1061.23	-416.415	--
	4.45489	0.26693	0.26658	0.11889	--	--			3.67949	1085.8	1168.93	-439.113	--
	4.45133	0.26078	0.26667	0.11266	--	--			3.68076	1163.3	1285.02	-477.711	--
	4.44776	0.26746	0.2672	0.1188	--	--			3.68203	1323.3	1408.85	-441.542	--
	4.44421	0.26891	0.26829	0.11916	--	--			3.6833	1372.5	1539.32	-522.812	--
	4.44065	0.27518	0.27001	0.1237	--	--			3.68457	1511.7	1674.83	-519.114	--
	4.4371	0.28192	0.27252	0.12795	--	--			3.68584	1584.2	1813.16	-584.945	--
	4.43355	0.27311	0.27599	0.11566	--	--			3.68711	1659.2	1951.47	-648.262	--
	4.43001	0.27858	0.28067	0.11645	--	--			3.68838	1836.7	2086.3	-605.586	--
	4.42646	0.27585	0.28688	0.1075	--	--			3.68965	2003.3	2213.62	-566.308	--
	4.42292	0.29044	0.29497	0.114	--	--			3.69092	2058.3	2329.12	-626.806	--
	4.41939	0.30137	0.3053	0.11461	--	--			3.69219	2223.3	2428.5	-561.186	--
	4.41585	0.31345	0.31819	0.1138	--	--			3.69346	2132.5	2507.91	-731.396	--
	4.41232	0.33381	0.33384	0.11851	--	--			3.69473	2250	2564.36	-670.351	--
	4.40879	0.35753	0.35219	0.12388	--	--			3.696	2395.8	2596.06	-556.243	--
	4.40526	0.36709	0.37274	0.11289	--	--			3.69727	2456.7	2602.47	-501.752	--
	4.40174	0.40145	0.39423	0.12577	--	--			3.69854	2426.7	2584.24	-513.529	--
	4.39822	0.4243	0.41425	0.12858	--	--			3.69981	2360.8	2542.93	-538.117	--
	4.3947	0.43942	0.42934	0.12862	--	--			3.70107	2319.2	2480.64	-517.426	--
	4.39119	0.4465	0.43588	0.12916	--	--			3.70234	2237.5	2399.79	-518.276	--
	4.38768	0.43855	0.432	0.12509	--	--			3.70361	2245.8	2302.99	-413.179	--
	4.38417	0.43187	0.41882	0.1316	--	--			3.70488	2170.8	2193.02	-378.211	--
	4.38066	0.41399	0.39965	0.13289	--	--			3.70615	2048.3	2072.83	-380.519	--
	4.37716	0.38555	0.37815	0.12594	--	--			3.70742	1941.7	1945.49	-359.781	--
	4.37366	0.35901	0.35705	0.12051	--	--			3.70868	1769.2	1814.11	-400.894	--
	4.37016	0.34471	0.33791	0.12534	--	--			3.70995	1734.2	1681.63	-303.416	--
	4.36666	0.31671	0.32142	0.11383	--	--			3.71122	1574.2	1550.72	-332.505	--
	4.36317	0.30168	0.30772	0.1125	--	--			3.71249	1474.2	1423.61	-305.395	--
	4.35968	0.29135	0.29667	0.11322	--	--			3.71376	1325	1302.06	-333.047	--
	4.35619	0.28613	0.28794	0.11673	--	--			3.71502	1217.5	1187.36	-325.843	--
	4.35271	0.2634	0.28114	0.1008	--	--			3.71629	1122.5	1080.34	-313.831	--
	4.34923	0.26253	0.2759	0.10517	--	--			3.71756	1035.8	981.5	-301.687	--
	4.34575	0.267	0.27186	0.11368	--	--			3.71882	925.8	890.996	-321.183	--
	4.34227	0.27224	0.26872	0.12206	--	--			3.72009	829.2	808.764	-335.551	--
	4.3388	0.25982	0.26626	0.11211	--	--			3.72136	799.2	734.558	-291.345	--
	4.33533	0.26217	0.26428	0.11643	--	--			3.72263	673.3	667.996	-350.683	--
	4.33186	0.25725	0.26267	0.11312	--	--			3.72389	647.5	608.609	-317.096	--
	4.3284	0.25577	0.26133	0.11298	--	--			3.72516	597.5	555.865	-314.352	--
	4.32494	0.25694	0.26021	0.11528	--	--			3.72643	509.2	509.201	-355.988	--
	4.32148	0.25996	0.25925	0.11925	--	--			3.72769	511.7	468.044	-312.331	--
	4.31802	0.25333	0.25842	0.11344	--	--			3.72896	473.3	431.827	-314.514	--
	4.31457	0.25513	0.25771	0.11596	--	--			3.73022	414.2	400.004	-341.791	--
	4.31112	0.25692	0.25709	0.11837	--	--			3.73149	401.7	372.056	-326.343	--
	4.30767	0.24946	0.25654	0.11146	--	--			3.73276	380.8	347.503	-322.69	--
	4.30422	0.24836	0.25607	0.11083	--	--			3.73402	350.8	325.907	-331.094	--
	4.30078	0.24744	0.25565	0.11033	--	--			3.73529	345	306.871	-317.858	--
	4.29734	0.25428	0.25528	0.11754	--	--			3.73655	297.5	290.043	-348.53	--
	4.2939	0.24993	0.25496	0.11351	--	--			3.73782	317.5	275.113	-313.6	--
	4.29047	0.25831	0.25468	0.12217	--	--			3.73908	258.3	261.811	-359.498	--
	4.28704	0.25197	0.25443	0.11608	--	--			3.74035	283.3	249.905	-322.592	--
	4.28361	0.24383	0.25421	0.10815	--	--			3.74161	241.7	239.196	-353.483	--
	4.28018	0.25049	0.25402	0.11501	--	--			3.74288	270	229.516	-315.503	--
	4.27676	0.24918	0.25385	0.11387	--	--			3.74414	216.7	220.722	-360.009	--
	4.27334	0.25319	0.25371	0.11803	--	--			3.74541	229.2	212.695	-339.482	--
	4.26992	0.25138	0.25357	0.11635	--	--			3.74667	202.5	205.335	-358.822	--
	4.26651	0.25401	0.25344	0.11911	--	--			3.74794	236.7	198.558	-317.845	--
	4.26309	0.25239	0.25332	0.11761	--	--			3.7492	215	192.295	-333.282	--
	4.25968	0.24579	0.25321	0.11112	--	--			3.75047	177.5	186.486	-364.973	--
	4.25628	0.25039	0.25311	0.11582	--	--			3.75173	193.3	181.081	-343.769	--
	4.25287	0.2535	0.25301	0.11903	--	--			3.75299	202.5	176.041	-329.528	--
	4.24947	0.25696	0.25268	0.12282	--	--			3.75426	184.2	171.327	-343.114	--
	4.24607	0.244	0.25261	0.10993	--	--			3.75552	198.3	166.911	-324.598	--
	4.24268	0.24925	0.25268	0.11511	--	--			3.75679	180	162.764	-338.751	--
	4.23928	0.24847	0.25263	0.11437	--	--			3.75805	184.2	158.866	-330.653	--
	4.23589	0.24647	0.25259	0.11242	--	--			3.75931	180	155.194	-331.181	--
	4.23251	0.25023	0.25256	0.11621	--	--			3.76058	185.8	151.732	-321.919	--
	4.22912	0.25107	0.25253	0.11708	--	--			3.76184	174.2	148.463	-330.25	--
	4.22574	0.25168	0.25251	0.11771	--	--			3.7631	160.8	145.372	-340.559	--
	4.22236	0.24594	0.25249	0.11198	--	--			3.76437	168.3	142.448	-330.135	--
	4.21898	0.24739	0.25248	0.11345	--	--			3.76563	160	139.678	-335.665	--
	4.21561	0.24066	0.25248	0.10673	--	--			3.76689	137.5	137.051	-355.538	--
	4.21224	0.24197	0.25248	0.10803	--	--			3.76815	166.7	134.559	-323.846	--
	4.20887	0.24418	0.25248	0.11024	--	--			3.76942	135	132.191	-353.178	--
	4.2055	0.24806	0.25248	0.11412	--	--			3.77068	135	129.94	-350.927	--
	4.20214	0.24708	0.25249	0.11313	--	--			3.77194	143.3	127.799	-340.486	--
	4.19878	0.24517	0.2525	0.11121	--	--			3.7732	160.8	125.76	-320.947	--
	4.19542	0.24733	0.25252	0.11335	--	--			3.77447	167.5	123.817	-312.304	--
	4.19206	0.24862	0.25254	0.11462	--	--			3.77573	145	121.964	-332.951	--
	4.18871	0.24617	0.25256	0.11215	--	--			3.77699	150	120.196	-326.183	--
	4.18536	0.24388	0.25258	0.10985	--	--			3.77825	137.5	118.508	-336.995	--
	4.18201	0.25357	0.2526	0.11951	--	--			3.77951	124.2	116.895	-348.682	--
	4.17867	0.24782	0.25263	0.11374	--	--			3.78077	128.3	115.353	-343.04	--
	4.17533	0.2465	0.25266	0.11238	--	--			3.78204	133.3	113.878	-336.565	--
	4.17199	0.25234	0.25268	0.11819	--	--			3.7833	155.8	112.466	-312.653	--
	4.16865	0.24959	0.25272	0.11541	--	--			3.78456	144.2	111.113	-322.9	--
	4.16532	0.2508	0.25275	0.11659	--	--			3.78582	139.2	109.817	-326.604	--
	4.16198	0.24605	0.25278	0.1118	--	--			3.78708	163.3	108.575	-301.262	--
	4.15866	0.24533	0.25282	0.11105	--	--			3.78834	157.5	107.383	-305.87	--
	4.15533	0.25293	0.25286	0.11861	--	--			3.7896	132.5	106.239	-329.726	--
	4.15201	0.24636	0.2529	0.112	--	--			3.79086	132.5	105.14	-328.627	--
	4.14869	0.24871	0.25294	0.11431	--	--			3.92881	90.8	80.0215	-345.208	--
	4.14537	0.25101	0.25298	0.11657	--	--			3.93006	123.3	80.1844	-312.871	--
	4.14205	0.24319	0.25302	0.10871	--	--			3.93131	99.2	80.4168	-337.204	--
	4.13874	0.24671	0.25306	0.11219	--	--			3.93256	106.7	80.7226	-330.01	--
	4.13543	0.25675	0.25311	0.12219	--	--			3.9338	96.7	81.1068	-340.394	--
	4.13212	0.25277	0.25315	0.11816	--	--			3.93505	99.2	81.5766	-338.364	--
	4.12882	0.2433	0.2532	0.10864	--	--			3.9363	105	82.1411	-333.128	--
	4.12551	0.24613	0.25325	0.11142	--	--			3.93755	101.7	82.8123	-337.099	--
	4.12222	0.24956	0.2533	0.1148	--	--			3.93879	87.5	83.6048	-352.092	--
	4.11892	0.24916	0.25335	0.11435	--	--			3.94004	122.5	84.5365	-318.024	--
	4.11562	0.24256	0.2534	0.1077	--	--			3.94128	114.2	85.629	-327.416	--
	4.11233	0.24215	0.25345	0.10724	--	--			3.94253	112.5	86.9075	-330.394	--
	4.10904	0.24306	0.2535	0.1081	--	--			3.94378	110.8	88.4011	-333.588	--
	4.10576	0.24386	0.25355	0.10884	--	--			3.94502	115	90.143	-331.13	--
	4.10247	0.25153	0.25361	0.11646	--	--			3.94627	113.3	92.1701	-334.857	--
	4.09919	0.24873	0.25366	0.1136	--	--			3.94752	117.5	94.5226	-333.01	--
	4.09591	0.2457	0.25372	0.11052	--	--			3.94876	115.8	97.2439	-337.431	--
	4.09264	0.24976	0.25378	0.11452	--	--			3.95001	119.2	100.379	-337.166	--
	4.08937	0.24395	0.25384	0.10865	--	--			3.95125	115.8	103.974	-344.161	--
	4.08609	0.24761	0.25389	0.11225	--	--			3.9525	139.2	108.074	-324.861	--
	4.08283	0.2377	0.25396	0.10228	--	--			3.95374	132.5	112.723	-336.21	--
	4.07956	0.24908	0.25402	0.11361	--	--			3.95499	131.7	117.958	-342.245	--
	4.0763	0.25613	0.25408	0.12059	--	--			3.95623	131.7	123.812	-348.099	--
	4.07304	0.25477	0.25414	0.11917	--	--			3.95748	147.5	130.307	-338.794	--
	4.06978	0.25425	0.25421	0.11859	--	--			3.95872	134.2	137.453	-359.24	--
	4.06653	0.24934	0.25427	0.1136	--	--			3.95997	138.3	145.243	-362.93	--
	4.06327	0.24891	0.25434	0.11311	--	--			3.96121	150.8	153.649	-358.836	--
	4.06002	0.24854	0.25441	0.11267	--	--			3.96246	157.5	162.616	-361.103	--
	4.05678	0.25356	0.25448	0.11762	--	--			3.9637	154.2	172.057	-373.844	--
	4.05353	0.24954	0.25455	0.11354	--	--			3.96494	172.5	181.846	-365.333	--
	4.05029	0.24908	0.25462	0.113	--	--			3.96619	184.2	191.811	-363.599	--
	4.04705	0.2465	0.25469	0.11034	--	--			3.96743	200	201.735	-357.722	--
	4.04382	0.24931	0.25477	0.11308	--	--			3.96868	224.2	211.991	-343.778	--
	4.04058	0.25229	0.25485	0.11599	--	--			3.96992	240.8	220.999	-336.186	--
	4.03735	0.25199	0.25493	0.1156	--	--			3.97116	235	229.075	-350.062	--
	4.03412	0.24641	0.25501	0.10994	--	--			3.97241	245.8	235.911	-346.098	--
	4.03089	0.24523	0.2551	0.10867	--	--			3.97365	238.3	241.244	-358.931	--
	4.02767	0.25227	0.25519	0.11562	--	--			3.97489	235	244.886	-365.873	--
	4.02445	0.25362	0.25529	0.11687	--	--			3.97614	239.2	246.748	-363.535	--
	4.02123	0.25136	0.2554	0.11451	--	--			3.97738	231.7	246.836	-371.123	--
	4.01801	0.25861	0.25551	0.12164	--	--			3.97862	251.7	245.232	-349.52	--
	4.0148	0.24865	0.25563	0.11156	--	--			3.97987	255	242.393	-343.38	--
	4.01159	0.24806	0.25577	0.11083	--	--			3.98111	219.2	237.834	-374.621	--
	4.00838	0.2469	0.25593	0.10951	--	--			3.98235	223.3	232.037	-364.724	--
	4.00518	0.2496	0.25611	0.11203	--	--			3.98359	231.7	225.163	-349.45	--
	4.00197	0.25578	0.25632	0.118	--	--			3.98484	200.8	217.379	-372.566	--
	3.99877	0.25294	0.25656	0.11492	--	--			3.98608	195.8	208.868	-369.055	--
	3.99557	0.25361	0.25682	0.11533	--	--			3.98732	194.2	199.826	-361.614	--
	3.99238	0.24344	0.25712	0.10485	--	--			3.98856	168.3	190.463	-378.15	--
	3.98919	0.25299	0.25746	0.11407	--	--			3.9898	193.3	180.985	-343.673	--
	3.986	0.25475	0.25781	0.11548	--	--			3.99104	149.2	171.586	-378.373	--
	3.98281	0.25822	0.25816	0.1186	--	--			3.99229	151.7	162.431	-366.718	--
	3.97962	0.25236	0.25848	0.11242	--	--			3.99353	147.5	153.656	-362.143	--
	3.97644	0.25932	0.25872	0.11914	--	--			3.99477	127.5	145.36	-373.847	--
	3.97326	0.25735	0.25886	0.11703	--	--			3.99601	141.7	137.612	-351.899	--
	3.97008	0.26028	0.25889	0.11992	--	--			3.99725	130	130.449	-356.436	--
	3.96691	0.24611	0.25885	0.1058	--	--			3.99849	115	123.89	-364.877	--
	3.96373	0.26031	0.25877	0.12009	--	--			3.99973	111.7	117.931	-362.218	--
	3.96056	0.24612	0.25868	0.10597	--	--			4.00097	98.3	112.556	-370.243	--
	3.9574	0.2541	0.25862	0.11402	--	--			4.00221	110	107.74	-353.727	--
	3.95423	0.25594	0.25861	0.11587	--	--			4.00345	94.2	103.448	-365.235	--
	3.95107	0.25268	0.25865	0.11257	--	--			4.00469	90.8	99.6417	-364.829	--
	3.94791	0.25231	0.25876	0.11209	--	--			4.00593	86.7	96.2806	-365.568	--
	3.94475	0.25395	0.25894	0.11355	--	--			4.00717	90	93.3224	-359.309	--
	3.9416	0.25666	0.2592	0.116	--	--			4.00841	88.3	90.7253	-358.412	--
	3.93844	0.25455	0.25957	0.11352	--	--			4.00965	76.7	88.4492	-367.736	--
	3.93529	0.25695	0.26006	0.11543	--	--			4.01089	79.2	86.4556	-363.243	--
	3.93215	0.25274	0.2607	0.11058	--	--			4.01213	81.7	84.7092	-358.996	--
	3.929	0.25936	0.26152	0.11638	--	--			4.01337	78.3	83.1774	-360.864	--
	3.92586	0.25011	0.26255	0.10609	--	--			4.01461	80.8	81.8308	-357.018	--
	3.92272	0.25628	0.26382	0.11099	--	--			4.01585	92.5	80.6435	-344.131	--
	3.91958	0.26535	0.26536	0.11853	--	--			4.01709	74.2	79.5926	-361.38	--
	3.91645	0.26535	0.26716	0.11673	--	--			4.01833	76.7	78.6582	-357.945	--
	3.91332	0.27178	0.2692	0.12112	--	--			4.01957	75.8	77.8232	-358.01	--
	3.91019	0.27081	0.27141	0.11795	--	--			4.02081	77.5	77.0731	-355.56	--
	3.90706	0.27392	0.27344	0.11902	--	--			4.02205	74.2	76.3956	-358.183	--
	3.90394	0.26405	0.27541	0.10718	--	--			4.02328	70	75.7804	-361.767	--
	3.90081	0.27501	0.27682	0.11673	--	--			4.02452	73.3	75.2188	-357.906	--
	3.89769	0.28794	0.27738	0.1291	--	--			4.02576	66.7	74.7038	-363.991	--
	3.89458	0.27452	0.27699	0.11607	--	--			4.027	65.8	74.2292	-364.416	--
	3.89146	0.27216	0.27579	0.11491	--	--			4.02824	69.2	73.7903	-360.577	--
	3.88835	0.27614	0.27409	0.12059	--	--			4.02947	75	73.3828	-354.37	--
	3.88524	0.27445	0.27219	0.1208	--	--			4.03071	81.7	73.0033	-347.29	--
	3.88213	0.27142	0.27032	0.11965	--	--			4.03195	72.5	72.6489	-356.136	--
	3.87903	0.26892	0.26861	0.11885	--	--			4.03319	65	72.3171	-363.304	--
	3.87593	0.27234	0.26712	0.12375	--	--			4.03442	62.5	72.006	-365.493	--
	3.87283	0.26343	0.26585	0.11612	--	--			4.03566	73.3	71.7135	-354.401	--
	3.86973	0.26836	0.26477	0.12213	--	--			4.0369	63.3	71.4383	-364.125	--
	3.86663	0.26335	0.26386	0.11803	--	--			4.03814	55.8	71.1789	-371.366	--
	3.86354	0.26705	0.2631	0.12248	--	--			4.03937	70.8	70.9342	-356.121	--
	3.86045	0.2583	0.26249	0.11435	--	--			4.04061	75.8	70.703	-350.89	--
	3.85736	0.25654	0.26201	0.11307	--	--			4.04185	55.8	70.4843	-370.671	--
	3.85428	0.25954	0.26163	0.11644	--	--			4.04308	79.2	70.2774	-347.064	--
	3.8512	0.26052	0.26135	0.11771	--	--			4.04432	71.7	70.0815	-354.368	--
	3.84812	0.25477	0.26114	0.11217	--	--			4.04556	76.7	69.8957	-349.183	--
	3.84504	0.25511	0.261	0.11265	--	--			4.04679	70	69.7196	-355.707	--
	3.84196	0.25836	0.2609	0.116	--	--			4.04803	74.2	69.5525	-351.34	--
	3.83889	0.25649	0.26085	0.11418	--	--			4.04926	73.3	69.3938	-352.081	--
	3.83582	0.25949	0.26083	0.11721	--	--			4.0505	75	69.2431	-350.23	--
	3.83275	0.25616	0.26084	0.11387	--	--			4.05174	70	69.1	-355.087	--
	3.82969	0.26094	0.26087	0.11862	--	--			4.05297	57.5	68.9639	-367.451	--
	3.82663	0.25588	0.26092	0.1135	--	--			4.05421	64.2	68.8345	-360.622	--
	3.82357	0.25272	0.26099	0.11027	--	--			4.05544	64.2	68.7115	-360.499	--
	3.82051	0.25734	0.26108	0.1148	--	--			4.05668	71.7	66.8144	-351.101	--
	3.81745	0.25839	0.26119	0.11575	--	--			4.05791	65.8	66.7154	-356.902	--
	3.8144	0.25766	0.2613	0.1149	--	--			4.05915	65	66.6216	-357.609	--
	3.81135	0.25775	0.26143	0.11485	--	--			4.06038	52.5	66.5329	-370.02	--
	3.8083	0.2572	0.26158	0.11416	--	--			4.06162	72.5	66.4491	-349.936	--
	3.80526	0.25828	0.26174	0.11508	--	--			4.06285	72.5	66.3698	-349.857	--
	3.80221	0.25699	0.26191	0.11361	--	--			4.06408	65	66.2949	-357.282	--
	3.79917	0.25547	0.2621	0.11191	--	--			4.06532	71.7	65.3363	-349.623	--
	3.79613	0.26413	0.26231	0.12036	--	--			4.06655	63.3	65.2757	-357.963	--
	3.7931	0.26179	0.26253	0.1178	--	--			4.06779	82.5	65.219	-338.706	--
	3.79006	0.25188	0.26278	0.10765	--	--			4.06902	60.8	65.1659	-360.353	--
	3.78703	0.25468	0.26304	0.11018	--	--			4.07025	72.5	65.1163	-348.603	--
	3.784	0.26141	0.26333	0.11662	--	--			4.07149	70.8	65.0701	-350.257	--
	3.78098	0.26153	0.26364	0.11642	--	--			4.07272	55	65.0272	-366.014	--
	3.77795	0.26372	0.26399	0.11827	--	--			4.07396	70	64.9874	-350.974	--
	3.77493	0.25769	0.26436	0.11187	--	--			4.07519	69.2	64.9507	-351.738	--
	3.77191	0.26409	0.26478	0.11785	--	--			4.07642	74.2	64.9169	-346.704	--
	3.7689	0.26246	0.26523	0.11577	--	--			4.07765	80	64.886	-340.873	--
	3.76588	0.2655	0.26574	0.1183	--	--			4.07889	68.3	64.8579	-352.545	--
	3.76287	0.26259	0.2663	0.11483	--	--			4.08012	63.3	64.8324	-357.519	--
	3.75986	0.26779	0.26693	0.11939	--	--			4.08135	57.5	64.8097	-363.297	--
	3.75685	0.26486	0.26764	0.11575	--	--			4.08259	70.8	64.7895	-349.976	--
	3.75385	0.27036	0.26846	0.12044	--	--			4.08382	69.2	64.7718	-351.559	--
	3.75085	0.27011	0.26939	0.11926	--	--			4.08505	68.3	64.7566	-352.444	--
	3.74785	0.27054	0.27049	0.11859	--	--			4.08628	80.8	64.7438	-339.931	--
	3.74485	0.26933	0.27179	0.11608	--	--			4.08751	53.3	64.7334	-367.42	--
	3.74186	0.2687	0.27338	0.11386	--	--			4.08875	69.2	64.7253	-351.512	--
	3.73886	0.26972	0.27534	0.11292	--	--			4.08998	73.3	64.7233	-347.41	--
	3.73587	0.27895	0.27779	0.11969	--	--			4.09121	60	64.7198	-360.707	--
	3.73289	0.27272	0.28092	0.11034	--	--			4.09244	66.7	64.7186	-354.006	--
	3.7299	0.2768	0.2849	0.11044	--	--			4.09367	72.5	64.7195	-348.207	--
	3.72692	0.2826	0.28999	0.11116	--	--			4.0949	69.2	64.7227	-351.51	--
	3.72394	0.29501	0.29642	0.11713	--	--			4.09614	75	64.728	-345.715	--
	3.72096	0.30224	0.30443	0.11635	--	--			4.09737	51.7	64.7356	-369.023	--
	3.71798	0.30495	0.31423	0.10926	--	--			4.0986	84.2	64.7452	-336.532	--
	3.71501	0.32239	0.32593	0.115	--	--			4.09983	69.2	64.757	-351.544	--
	3.71204	0.33906	0.33947	0.11813	--	--			4.10106	74.2	64.7729	-346.56	--
	3.70907	0.34183	0.35456	0.10581	--	--			4.10229	65	64.789	-355.776	--
	3.7061	0.35753	0.3705	0.10557	--	--			4.10352	75	64.8072	-345.794	--
	3.70314	0.36202	0.38601	0.09455	--	--			4.10475	50	64.8276	-370.815	--
	3.70018	0.37223	0.39917	0.09159	--	--			4.10598	76.7	64.8501	-344.137	--
	3.69722	0.38571	0.40768	0.09657	--	--			4.10721	83.3	64.8748	-337.562	--
	3.69426	0.37521	0.40968	0.08407	--	--			4.10844	79.2	64.9017	-341.689	--
	3.69131	0.3854	0.40469	0.09925	--	--			4.10967	71.7	64.9307	-349.218	--
	3.68836	0.37342	0.39389	0.09807	--	--			4.1109	80	64.962	-340.949	--
	3.68541	0.36707	0.37947	0.10614	--	--			4.11213	65.8	64.9955	-355.182	--
	3.68246	0.35516	0.36361	0.11009	--	--			4.11336	75.8	65.0312	-345.218	--
	3.67952	0.33824	0.34796	0.10882	--	--			4.11459	74.2	65.0691	-346.856	--
	3.67657	0.32752	0.33355	0.11252	--	--			4.11582	73.3	65.1094	-347.796	--
	3.67363	0.31231	0.32087	0.10998	--	--			4.11705	80.8	65.152	-340.339	--
	3.67069	0.30195	0.31011	0.11038	--	--			4.11827	77.5	65.197	-343.684	--
	3.66776	0.29094	0.30124	0.10824	--	--			4.1195	100.8	65.2444	-320.431	--
	3.66483	0.28571	0.2941	0.11015	--	--			4.12073	86.7	65.2942	-334.581	--
	3.66189	0.28671	0.28846	0.11679	--	--			4.12196	73.3	65.3465	-348.033	--
	3.65897	0.27951	0.28406	0.11399	--	--			4.12319	68.3	65.4013	-353.088	--
	3.65604	0.27884	0.28065	0.11673	--	--			4.12442	90.8	65.4587	-330.646	--
	3.65312	0.28332	0.27801	0.12385	--	--			4.12565	80	65.5187	-341.506	--
	3.65019	0.26808	0.27595	0.11068	--	--			4.12687	75	65.5814	-346.568	--
	3.64728	0.26289	0.27432	0.10711	--	--			4.1281	57.5	65.6468	-364.134	--
	3.64436	0.26184	0.27301	0.10736	--	--			4.12933	86.7	65.7151	-335.002	--
	3.64144	0.26583	0.27195	0.11243	--	--			4.13056	85	65.7862	-336.773	--
	3.63853	0.27029	0.27106	0.11777	--	--			4.13178	75	65.8602	-346.847	--
	3.63562	0.2633	0.27031	0.11153	--	--			4.13301	93.3	65.9373	-328.624	--
	3.63272	0.26347	0.26968	0.11233	--	--			4.13424	86.7	66.0174	-335.304	--
	3.62981	0.25833	0.26913	0.10774	--	--			4.13547	65	66.1007	-357.088	--
	3.62691	0.25899	0.26865	0.10888	--	--			4.13669	75.8	66.1873	-346.374	--
	3.62401	0.26643	0.26824	0.11673	--	--			4.13792	77.5	66.2772	-344.764	--
	3.62111	0.25872	0.26788	0.10938	--	--			4.13915	75.8	66.3705	-346.558	--
	3.61821	0.25653	0.26756	0.1075	--	--			4.14037	76.7	66.4674	-345.754	--
	3.61532	0.25964	0.26729	0.11089	--	--			4.1416	65.8	66.568	-356.755	--
	3.61243	0.26503	0.26704	0.11653	--	--			4.14283	64.2	66.6723	-358.459	--
	3.60954	0.26841	0.26683	0.12012	--	--			4.14405	97.5	66.7805	-325.268	--
	3.60665	0.25956	0.26664	0.11146	--	--			4.14528	72.5	66.8927	-350.38	--
	3.60377	0.26281	0.26648	0.11487	--	--			4.14651	73.3	67.009	-349.696	--
	3.60089	0.26031	0.26633	0.11252	--	--			4.14773	76.7	67.1296	-346.417	--
	3.59801	0.26361	0.26621	0.11595	--	--			4.14896	75.8	67.2546	-347.442	--
	3.59513	0.25648	0.2661	0.10892	--	--			4.15018	84.2	67.3842	-339.171	--
	3.59225	0.2678	0.266	0.12034	--	--			4.15141	75	67.5185	-348.506	--
	3.58938	0.26646	0.26592	0.11909	--	--			4.15263	75	67.6577	-348.645	--
	3.58651	0.26822	0.26584	0.12091	--	--			4.15386	81.7	67.802	-342.089	--
	3.58364	0.26194	0.26578	0.11469	--	--			4.15508	75	67.9515	-348.939	--
	3.58078	0.26692	0.26573	0.11973	--	--			4.15631	69.2	68.1065	-354.894	--
	3.57791	0.26622	0.26569	0.11907	--	--			4.15753	78.3	68.2672	-345.954	--
	3.57505	0.265	0.26565	0.11788	--	--			4.15876	80.8	68.4338	-343.621	--
	3.57219	0.26662	0.26563	0.11953	--	--			4.15998	77.5	68.6065	-347.094	--
	3.56934	0.26316	0.2656	0.11609	--	--			4.16121	67.5	68.7855	-357.273	--
	3.56648	0.25924	0.26559	0.11219	--	--			4.16243	80	68.9712	-344.958	--
	3.56363	0.26062	0.26558	0.11358	--	--			4.16366	84.2	69.1637	-340.951	--
	3.56078	0.26589	0.26557	0.11885	--	--			4.16488	75	69.3634	-350.35	--
	3.55793	0.26042	0.26557	0.11339	--	--			4.1661	70.8	69.5707	-354.758	--
	3.55509	0.26346	0.26557	0.11643	--	--			4.16733	84.2	69.7857	-341.573	--
	3.55224	0.26666	0.26558	0.11962	--	--			4.16855	81.7	70.0089	-344.296	--
	3.5494	0.26139	0.26559	0.11434	--	--			4.16978	107.5	70.2405	-318.728	--
	3.54657	0.26667	0.26561	0.1196	--	--			4.171	84.2	70.4811	-342.268	--
	3.54373	0.26461	0.26562	0.11753	--	--			4.17222	89.2	70.731	-337.518	--
	3.54089	0.26777	0.26564	0.12066	--	--			4.17345	84.2	70.9906	-342.778	--
	3.53806	0.26433	0.26567	0.11721	--	--			4.17467	83.3	71.2604	-343.947	--
	3.53523	0.26253	0.26569	0.11538	--	--			4.17589	82.5	71.5409	-345.028	--
	3.53241	0.26425	0.26572	0.11707	--	--			4.17711	83.3	71.8325	-344.52	--
	3.52958	0.26686	0.26575	0.11965	--	--			4.17834	96.7	72.1366	-331.424	--
	3.52676	0.26891	0.2658	0.12166	--	--			4.17956	94.2	72.4524	-334.239	--
	3.52394	0.26171	0.26583	0.11442	--	--			4.18078	80.8	72.781	-347.968	--
	3.52112	0.26199	0.26587	0.11466	--	--			4.18201	94.2	73.1233	-334.91	--
	3.5183	0.26307	0.26591	0.1157	--	--			4.18323	100	73.4799	-329.467	--
	3.51549	0.26104	0.26595	0.11363	--	--			4.18445	108.3	73.8516	-321.539	--
	3.51268	0.26681	0.26599	0.11936	--	--			4.18567	74.2	74.2391	-356.026	--
	3.50987	0.26199	0.26604	0.11449	--	--			4.18689	100.8	74.6434	-329.83	--
	3.50706	0.26481	0.26609	0.11726	--	--			4.18811	91.7	75.0654	-339.352	--
	3.50426	0.26167	0.26614	0.11407	--	--			4.18934	107.5	75.506	-323.993	--
	3.50146	0.26639	0.26619	0.11875	--	--			4.19056	90	75.9667	-341.954	--
	3.49866	0.26005	0.26624	0.11235	--	--			4.19178	79.2	76.4479	-353.235	--
	3.49586	0.2572	0.2663	0.10944	--	--			4.193	108.3	76.9512	-324.638	--
	3.49306	0.25744	0.26636	0.10962	--	--			4.19422	110.8	77.4779	-322.665	--
	3.49027	0.25537	0.26642	0.10749	--	--			4.19544	118.3	78.0295	-315.716	--
	3.48748	0.2676	0.26649	0.11966	--	--			4.19666	110	78.6074	-324.594	--
	3.48469	0.26132	0.26656	0.1133	--	--			4.19788	102.5	79.2133	-332.7	--
	3.4819	0.26161	0.26663	0.11352	--	--			4.1991	111.7	79.8491	-324.136	--
	3.47912	0.26174	0.26671	0.11357	--	--			4.20033	104.2	80.5165	-332.304	--
	3.47634	0.26032	0.2668	0.11206	--	--			4.20155	118.3	81.2179	-318.905	--
	3.47356	0.26274	0.2669	0.11438	--	--			4.20277	110	81.9553	-327.942	--
	3.47078	0.27046	0.26701	0.12198	--	--			4.20399	99.2	82.7314	-339.518	--
	3.468	0.26474	0.26714	0.11613	--	--			4.20521	120	83.5488	-319.536	--
	3.46523	0.2652	0.26729	0.11645	--	--			4.20643	135.8	84.4105	-304.598	--
	3.46246	0.26968	0.26748	0.12075	--	--			4.20764	120	85.3199	-321.307	--
	3.45969	0.26658	0.26767	0.11745	--	--			4.20886	124.2	86.2805	-318.068	--
	3.45692	0.26313	0.26793	0.11374	--	--			4.21008	132.5	87.2964	-310.783	--
	3.45416	0.2677	0.26822	0.11801	--	--			4.2113	120	88.3721	-324.359	--
	3.4514	0.26651	0.26857	0.11648	--	--			4.21252	120	89.5128	-325.5	--
	3.44864	0.27068	0.26895	0.12027	--	--			4.21374	120.8	90.7242	-325.911	--
	3.44588	0.26526	0.26938	0.11442	--	--			4.21496	137.5	92.013	-310.5	--
	3.44312	0.27144	0.26982	0.12016	--	--			4.21618	155.8	93.3868	-293.574	--
	3.44037	0.27231	0.27026	0.12059	--	--			4.2174	145.8	94.8545	-305.042	--
	3.43762	0.26947	0.27065	0.11736	--	--			4.21862	155	96.4266	-297.414	--
	3.43487	0.26415	0.27094	0.11175	--	--			4.21983	166.7	98.1153	-287.402	--
	3.43212	0.27008	0.27108	0.11754	--	--			4.22105	155	99.9349	-300.922	--
	3.42938	0.26676	0.27106	0.11425	--	--			4.22227	135.8	101.903	-322.09	--
	3.42664	0.26881	0.27088	0.11647	--	--			4.22349	146.7	104.039	-313.326	--
	3.4239	0.26652	0.27061	0.11445	--	--			4.22471	154.2	106.369	-308.156	--
	3.42116	0.26261	0.27028	0.11087	--	--			4.22592	175.8	108.92	-289.107	--
	3.41842	0.26764	0.26995	0.11623	--	--			4.22714	155	111.728	-312.715	--
	3.41569	0.27157	0.26963	0.12048	--	--			4.22836	170.8	114.832	-300.019	--
	3.41296	0.27002	0.26935	0.11921	--	--			4.22958	179.2	118.279	-295.066	--
	3.41023	0.27167	0.26912	0.12109	--	--			4.23079	171.7	122.125	-306.412	--
	3.4075	0.27252	0.26893	0.12213	--	--			4.23201	179.2	126.434	-303.221	--
	3.40477	0.27554	0.26879	0.12529	--	--			4.23323	210.8	131.277	-276.464	--
	3.40205	0.26304	0.26868	0.1129	--	--			4.23445	194.2	136.738	-298.525	--
	3.39933	0.27242	0.26861	0.12235	--	--			4.23566	224.2	142.907	-274.694	--
	3.39661	0.26436	0.26857	0.11434	--	--			4.23688	213.3	149.887	-292.574	--
	3.3939	0.26582	0.26855	0.11581	--	--			4.23809	195.8	157.789	-317.976	--
	3.39118	0.26292	0.26854	0.11291	--	--			4.23931	228.3	166.73	-294.417	--
	3.38847	0.26737	0.26855	0.11736	--	--			4.24053	244.2	176.835	-288.623	--
	3.38576	0.26843	0.26857	0.1184	--	--			4.24174	251.7	188.235	-292.522	--
	3.38305	0.2702	0.2686	0.12014	--	--			4.24296	224.2	201.06	-332.847	--
	3.38035	0.26915	0.26864	0.11905	--	--			4.24417	226.7	215.438	-344.725	--
	3.37765	0.26715	0.26867	0.11702	--	--			4.24539	246.7	231.493	-340.78	--
	3.37494	0.26637	0.26871	0.1162	--	--			4.24661	265	249.337	-340.324	--
	3.37224	0.26457	0.26876	0.11435	--	--			4.24782	322.5	269.066	-302.553	--
	3.36955	0.266	0.2688	0.11573	--	--			4.24904	338.3	290.753	-308.44	--
	3.36685	0.26667	0.26885	0.11636	--	--			4.25025	340	314.441	-330.428	--
	3.36416	0.26389	0.2689	0.11353	--	--			4.25147	357.5	340.132	-338.619	--
	3.36147	0.26725	0.26895	0.11684	--	--			4.25268	385.8	367.78	-337.967	--
	3.35878	0.26758	0.269	0.11712	--	--			4.2539	415	397.272	-338.259	--
	3.3561	0.26875	0.26905	0.11824	--	--			4.25511	423.3	428.417	-361.105	--
	3.35341	0.26619	0.2691	0.11562	--	--			4.25633	483.3	460.928	-333.615	--
	3.35073	0.27025	0.26916	0.11963	--	--			4.25754	515.8	494.399	-334.586	--
	3.34805	0.26575	0.26921	0.11508	--	--			4.25875	574.2	528.296	-310.083	--
	3.34537	0.26996	0.26927	0.11923	--	--			4.25997	564.2	561.943	-353.73	--
	3.3427	0.27398	0.26932	0.12319	--	--			4.26118	615.8	594.533	-334.72	--
	3.34003	0.27021	0.26938	0.11937	--	--			4.2624	665	625.145	-316.132	--
	3.33736	0.2711	0.26944	0.1202	--	--			4.26361	653.3	652.84	-355.527	--
	3.33469	0.2667	0.2704	0.11483	--	--			4.26482	697.5	676.681	-335.168	--
	3.33202	0.26379	0.27047	0.11186	--	--			4.26604	670.8	695.872	-381.059	--
	3.32936	0.26642	0.27054	0.11443	--	--			4.26725	748.3	709.829	-317.516	--
	3.32669	0.27277	0.2706	0.12071	--	--			4.26846	752.5	718.464	-321.951	--
	3.32403	0.27115	0.27067	0.11902	--	--			4.26968	715.8	721.306	-361.493	--
	3.32138	0.27529	0.27074	0.12309	--	--			4.27089	733.3	718.785	-341.472	--
	3.31872	0.27259	0.27081	0.12033	--	--			4.2721	717.5	711.259	-349.746	--
	3.31606	0.26925	0.27088	0.11691	--	--			4.27332	672.5	699.207	-382.694	--
	3.31341	0.27105	0.27095	0.11864	--	--			4.27453	719.2	683.079	-319.866	--
	3.31076	0.27286	0.27102	0.12039	--	--			4.27574	677.5	663.328	-341.815	--
	3.30812	0.26927	0.27109	0.11672	--	--			4.27695	640	640.394	-356.381	--
	3.30547	0.26812	0.27116	0.1155	--	--			4.27816	611.7	614.736	-359.023	--
	3.30283	0.26514	0.27123	0.11246	--	--			4.27938	571.7	586.856	-371.143	--
	3.30019	0.2673	0.2713	0.11454	--	--			4.28059	580	557.412	-333.399	--
	3.29755	0.26462	0.27137	0.11179	--	--			4.2818	465.8	526.776	-416.963	--
	3.29491	0.26639	0.27144	0.1135	--	--			4.28301	466.7	495.653	-384.94	--
	3.29228	0.2685	0.27151	0.11553	--	--			4.28422	431.7	464.614	-388.901	--
	3.28964	0.26452	0.27158	0.11148	--	--			4.28544	431.7	434.167	-358.454	--
	3.28701	0.27364	0.27165	0.12053	--	--			4.28665	395	404.737	-365.724	--
	3.28438	0.27169	0.27173	0.1185	--	--			4.28786	395.8	376.655	-336.842	--
	3.28176	0.26949	0.27165	0.11637	--	--			4.28907	310.8	350.162	-395.349	--
	3.27913	0.26719	0.27173	0.114	--	--			4.29028	315.8	325.416	-365.603	--
	3.27651	0.27941	0.2718	0.12615	--	--			4.29149	300.8	302.504	-357.691	--
	3.27389	0.27164	0.27188	0.1183	--	--			4.2927	245	281.454	-392.441	--
	3.27127	0.27512	0.27195	0.12171	--	--			4.29391	241.7	262.249	-376.536	--
	3.26866	0.27043	0.27203	0.11694	--	--			4.29512	224.2	244.839	-376.626	--
	3.26604	0.27402	0.27211	0.12045	--	--			4.29633	217.5	229.145	-367.632	--
	3.26343	0.27739	0.27218	0.12374	--	--			4.29754	214.2	215.073	-356.86	--
	3.26082	0.27259	0.27226	0.11887	--	--			4.29875	172.5	202.514	-386.001	--
	3.25821	0.27628	0.27234	0.12248	--	--			4.29996	179.2	191.355	-368.142	--
	3.25561	0.27193	0.27241	0.11805	--	--			4.30117	198.3	181.479	-339.166	--
	3.253	0.27343	0.27249	0.11948	--	--			4.30238	149.2	172.769	-379.557	--
	3.2504	0.27194	0.27257	0.11791	--	--			4.30359	151.7	165.112	-369.399	--
	3.2478	0.27831	0.27265	0.1242	--	--			4.3048	150.8	158.398	-363.585	--
	3.24521	0.27932	0.27273	0.12513	--	--			4.30601	142.5	152.525	-366.012	--
	3.24261	0.27253	0.27281	0.11827	--	--			4.30722	144.2	147.399	-359.186	--
	3.24002	0.27726	0.27289	0.12291	--	--			4.30843	153.3	142.931	-345.618	--
	3.23743	0.27878	0.27296	0.12435	--	--			4.30964	157.5	139.045	-337.532	--
	3.23484	0.27955	0.27304	0.12505	--	--			4.31084	160.8	135.669	-330.856	--
	3.23225	0.2779	0.27313	0.12332	--	--			4.31205	131.7	132.742	-357.029	--
	3.22967	0.27842	0.27321	0.12376	--	--			4.31326	123.3	130.209	-362.896	--
	3.22708	0.27385	0.27329	0.11911	--	--			4.31447	130	128.023	-354.01	--
	3.2245	0.28199	0.27337	0.12716	--	--			4.31568	118.3	126.144	-363.831	--
	3.22193	0.27837	0.27345	0.12346	--	--			4.31689	125	124.538	-355.525	--
	3.21935	0.27455	0.27353	0.11955	--	--			4.31809	114.2	123.176	-364.963	--
	3.21677	0.27521	0.27362	0.12014	--	--			4.3193	124.2	122.089	-353.876	--
	3.2142	0.2894	0.2737	0.13424	--	--			4.32051	113.3	121.145	-363.832	--
	3.21163	0.28077	0.27378	0.12552	--	--			4.32172	110	120.385	-366.372	--
	3.20906	0.27718	0.27387	0.12185	--	--			4.32292	122.5	119.795	-353.282	--
	3.2065	0.27902	0.27395	0.12361	--	--			4.32413	117.5	119.364	-357.851	--
	3.20393	0.28562	0.27404	0.13012	--	--			4.32534	120	119.083	-355.07	--
	3.20137	0.2776	0.27412	0.12202	--	--			4.32654	124.2	118.948	-350.735	--
	3.19881	0.27379	0.27421	0.11812	--	--			4.32775	115.8	118.952	-359.139	--
	3.19625	0.28076	0.2743	0.125	--	--			4.32896	134.2	118.977	-340.764	--
	3.1937	0.28184	0.27438	0.126	--	--			4.33016	115.8	119.254	-359.442	--
	3.19114	0.27464	0.27447	0.11871	--	--			4.33137	125	119.667	-350.655	--
	3.18859	0.28386	0.27456	0.12784	--	--			4.33258	118.3	120.245	-357.932	--
	3.18604	0.27548	0.27465	0.11937	--	--			4.33378	140.8	120.933	-336.12	--
	3.18349	0.27441	0.27474	0.11821	--	--			4.33499	123.3	121.762	-354.449	--
	3.18095	0.27901	0.27483	0.12272	--	--			4.33619	135	122.738	-343.725	--
	3.17841	0.27118	0.27493	0.11479	--	--			4.3374	126.7	123.867	-353.154	--
	3.17586	0.27335	0.27502	0.11687	--	--			4.33861	144.2	125.099	-336.886	--
	3.17332	0.27801	0.27511	0.12144	--	--			4.33981	149.2	126.56	-333.347	--
	3.17079	0.28075	0.27521	0.12408	--	--			4.34102	155	128.204	-329.191	--
	3.16825	0.28075	0.2753	0.12399	--	--			4.34222	131.7	130.046	-354.333	--
	3.16572	0.28282	0.2754	0.12596	--	--			4.34343	159.2	132.102	-328.89	--
	3.16319	0.27931	0.2755	0.12235	--	--			4.34463	141.7	134.395	-348.683	--
	3.16066	0.28144	0.2756	0.12438	--	--			4.34584	153.3	136.95	-339.637	--
	3.15813	0.27987	0.2757	0.12271	--	--			4.34704	158.3	139.796	-337.483	--
	3.1556	0.27565	0.2758	0.11838	--	--			4.34825	151.7	142.969	-347.256	--
	3.15308	0.27945	0.27591	0.12208	--	--			4.34945	148.3	146.51	-354.197	--
	3.15056	0.27748	0.27601	0.12	--	--			4.35066	180.8	150.468	-325.655	--
	3.14804	0.27816	0.27612	0.12058	--	--			4.35186	159.2	154.899	-351.686	--
	3.14552	0.279	0.27623	0.12131	--	--			4.35306	168.3	159.87	-347.557	--
	3.14301	0.27846	0.27634	0.12066	--	--			4.35427	172.5	165.453	-348.94	--
	3.14049	0.27755	0.27646	0.11964	--	--			4.35547	199.2	171.734	-328.521	--
	3.13798	0.27886	0.27657	0.12083	--	--			4.35667	177.5	178.808	-357.295	--
	3.13547	0.27546	0.27669	0.11731	--	--			4.35788	220.8	186.78	-321.967	--
	3.13297	0.2832	0.27681	0.12493	--	--			4.35908	210	195.767	-341.754	--
	3.13046	0.27772	0.27694	0.11932	--	--			4.36028	226.7	205.893	-335.18	--
	3.12796	0.28298	0.27733	0.12419	--	--			4.36149	243.3	217.296	-329.983	--
	3.12546	0.27939	0.27747	0.12046	--	--			4.36269	261.7	230.117	-324.404	--
	3.12296	0.28339	0.27761	0.12432	--	--			4.36389	262.5	244.507	-337.994	--
	3.12046	0.2839	0.27775	0.12468	--	--			4.3651	300.8	260.617	-315.804	--
	3.11796	0.28041	0.27791	0.12104	--	--			4.3663	275.8	278.6	-358.787	--
	3.11547	0.28657	0.27806	0.12705	--	--			4.3675	302.5	298.608	-352.095	--
	3.11298	0.28288	0.27823	0.12319	--	--			4.3687	332.5	320.781	-344.268	--
	3.11049	0.28528	0.27841	0.12541	--	--			4.36991	355.8	345.249	-345.436	--
	3.108	0.28093	0.2786	0.12088	--	--			4.37111	363.3	372.124	-364.811	--
	3.10552	0.27635	0.2788	0.11609	--	--			4.37231	391.7	401.489	-365.776	--
	3.10303	0.2865	0.27903	0.12601	--	--			4.37351	458.3	433.397	-331.084	--
	3.10055	0.28916	0.27928	0.12842	--	--			4.37471	513.3	467.853	-310.54	--
	3.09807	0.28449	0.27957	0.12345	--	--			4.37591	505.8	504.806	-354.993	--
	3.0956	0.28328	0.27991	0.12191	--	--			4.37712	498.3	544.135	-401.822	--
	3.09312	0.27959	0.28031	0.11782	--	--			4.37832	608.3	585.626	-333.313	--
	3.09065	0.27951	0.28078	0.11727	--	--			4.37952	677.5	628.957	-307.444	--
	3.08818	0.28181	0.28134	0.11902	--	--			4.38072	745	673.673	-284.66	--
	3.08571	0.28727	0.282	0.12381	--	--			4.38192	763.3	719.171	-311.858	--
	3.08324	0.28448	0.28277	0.12024	--	--			4.38312	810	764.679	-310.666	--
	3.08077	0.29239	0.28367	0.12726	--	--			4.38432	939.2	809.266	-226.053	--
	3.07831	0.29173	0.2847	0.12557	--	--			4.38552	961.7	851.859	-246.146	--
	3.07585	0.28991	0.28583	0.12262	--	--			4.38672	1030.8	891.292	-216.479	--
	3.07339	0.29109	0.28705	0.12258	--	--			4.38792	1083.3	926.387	-199.074	--
	3.07093	0.29024	0.28831	0.12047	--	--			4.38912	1155	956.055	-157.042	--
	3.06848	0.29513	0.28952	0.12415	--	--			4.39032	1155	979.402	-180.389	--
	3.06602	0.29507	0.29058	0.12303	--	--			4.39152	1150	995.815	-201.802	--
	3.06357	0.31043	0.29136	0.13761	--	--			4.39272	1150.8	1005.01	-210.199	--
	3.06112	0.30499	0.29175	0.13178	--	--			4.39392	1196.7	1007.03	-166.32	--
	3.05867	0.29919	0.29171	0.12602	--	--			4.39512	1156.7	1002.18	-201.464	--
	3.05623	0.29584	0.29128	0.1231	--	--			4.39632	1122.5	990.92	-224.407	--
	3.05378	0.30184	0.29056	0.12982	--	--			4.39752	1064.2	973.817	-265.604	--
	3.05134	0.30149	0.28968	0.13035	--	--			4.39872	1065.8	951.44	-241.627	--
	3.0489	0.29203	0.28875	0.12182	--	--			4.39992	1047.5	924.348	-232.835	--
	3.04646	0.29271	0.28786	0.1234	--	--			4.40111	970	893.092	-279.079	--
	3.04403	0.28929	0.28704	0.12079	--	--			4.40231	933.3	858.242	-280.929	--
	3.04159	0.2912	0.28635	0.12339	--	--			4.40351	948.3	820.413	-228.1	--
	3.03916	0.29879	0.28579	0.13154	--	--			4.40471	876.7	780.279	-259.566	--
	3.03673	0.28839	0.28535	0.12158	--	--			4.40591	824.2	738.56	-270.347	--
	3.0343	0.28735	0.28503	0.12086	--	--			4.40711	755.8	695.991	-296.178	--
	3.03188	0.29062	0.28483	0.12434	--	--			4.4083	716.7	653.283	-292.57	--
	3.02945	0.2961	0.28472	0.12992	--	--			4.4095	601.7	611.085	-365.372	--
	3.02703	0.29838	0.28468	0.13223	--	--			4.4107	590	569.957	-335.944	--
	3.02461	0.3066	0.28472	0.14042	--	--			4.4119	570	530.352	-316.339	--
	3.02219	0.30025	0.28481	0.13398	--	--			4.41309	495.8	492.615	-352.803	--
	3.01977	0.29815	0.28494	0.13175	--	--			4.41429	488.3	456.989	-324.676	--
	3.01736	0.2914	0.28511	0.12483	--	--			4.41549	463.3	423.626	-316.313	--
	3.01495	0.29046	0.28531	0.12369	--	--			4.41669	372.5	392.603	-376.09	--
	3.01254	0.2978	0.28553	0.13081	--	--			4.41788	408.3	363.935	-311.622	--
	3.01013	0.30034	0.28578	0.1331	--	--			4.41908	367.5	337.589	-326.076	--
	3.00772	0.29582	0.28605	0.12831	--	--			4.42028	330	313.494	-339.481	--
	3.00531	0.29595	0.28634	0.12815	--	--			4.42147	295.8	291.554	-351.741	--
	3.00291	0.29753	0.28665	0.12943	--	--			4.42267	309.2	271.65	-318.437	--
	3.00051	0.29403	0.28698	0.12559	--	--			4.42386	296.7	253.655	-312.942	--
	2.99811	0.29824	0.28732	0.12945	--	--			4.42506	233.3	237.431	-360.118	--
	2.99571	0.30529	0.28769	0.13614	--	--			4.42626	237.5	222.839	-341.326	--
	2.99332	0.30212	0.28808	0.13257	--	--			4.42745	209.2	209.737	-356.524	--
	2.99092	0.30283	0.2885	0.13287	--	--			4.42865	199.2	197.991	-354.778	--
	2.98853	0.30212	0.28894	0.13173	--	--			4.42984	218.3	187.467	-325.154	--
	2.98614	0.29587	0.2894	0.12502	--	--			4.43104	234.2	178.041	-299.828	--
	2.98375	0.29896	0.28989	0.12761	--	--			4.43223	177.5	169.597	-348.084	--
	2.98137	0.29663	0.29041	0.12476	--	--			4.43343	188.3	162.025	-329.712	--
	2.97899	0.29286	0.29096	0.12044	--	--			4.43462	190.8	155.227	-320.414	--
	2.9766	0.29838	0.29154	0.12538	--	--			4.43582	161.7	149.112	-343.399	--
	2.97422	0.30085	0.29216	0.12722	--	--			4.43701	161.7	143.6	-337.887	--
	2.97184	0.29926	0.29282	0.12498	--	--			4.43821	156.7	138.618	-337.905	--
	2.96947	0.29428	0.29353	0.1193	--	--			4.4394	143.3	134.103	-346.79	--
	2.96709	0.30438	0.29427	0.12865	--	--			4.4406	138.3	129.998	-347.685	--
	2.96472	0.30041	0.29507	0.12388	--	--			4.44179	126.7	126.255	-355.542	--
	2.96235	0.29355	0.29593	0.11616	--	--			4.44298	144.2	122.832	-334.619	--
	2.95998	0.29684	0.29684	0.11854	--	--			4.44418	133.3	119.691	-342.378	--
	2.95761	0.3011	0.29807	0.12157	--	--			4.44537	125	116.803	-347.79	--
	2.95525	0.30545	0.29913	0.12486	--	--			4.44656	137.5	114.139	-332.626	--
	2.95289	0.29089	0.30026	0.10916	--	--			4.44776	124.2	111.678	-343.465	--
	2.95053	0.3009	0.30149	0.11795	--	--			4.44895	133.3	109.4	-332.087	--
	2.94817	0.30984	0.30282	0.12557	--	--			4.45015	133.3	107.288	-329.975	--
	2.94581	0.30633	0.30426	0.12061	--	--			4.45134	101.7	105.328	-359.615	--
	2.94345	0.30693	0.30582	0.11965	--	--			4.45253	120	103.509	-339.496	--
	2.9411	0.31562	0.30752	0.12664	--	--			4.45372	116.7	101.819	-341.106	--
	2.93875	0.31044	0.30938	0.1196	--	--			4.45492	120	100.25	-336.237	--
	2.9364	0.31107	0.31141	0.11819	--	--			4.45611	105	98.7933	-349.78	--
	2.93405	0.30903	0.31365	0.11393	--	--			4.4573	105	97.442	-348.429	--
	2.9317	0.31487	0.31611	0.11729	--	--			4.45849	96.7	96.1892	-355.476	--
	2.92936	0.3125	0.31884	0.1122	--	--			4.45969	101.7	95.0285	-349.316	--
	2.92702	0.32052	0.32188	0.11717	--	--			4.46088	100	93.9536	-349.941	--
	2.92468	0.32445	0.32529	0.1177	--	--			4.46207	107.5	92.9582	-341.445	--
	2.92234	0.31697	0.32914	0.10638	--	--			4.46326	93.3	92.0353	-354.722	--
	2.92	0.33032	0.33353	0.11533	--	--			4.46445	96.7	91.1779	-350.465	--
	2.91767	0.33082	0.33861	0.11075	--	--			4.46564	86.7	90.3778	-359.665	--
	2.91533	0.34334	0.34456	0.11732	--	--			4.46684	83.3	89.6264	-362.313	--
	2.913	0.34722	0.35165	0.1141	--	--			4.46803	87.5	88.9138	-357.401	--
	2.91067	0.34638	0.36026	0.10466	--	--			4.46922	75.8	88.2298	-368.417	--
	2.90835	0.36356	0.37085	0.11125	--	--			4.47041	99.2	87.5638	-344.351	--
	2.90602	0.37639	0.38407	0.11086	--	--			4.4716	95	86.9057	-347.893	--
	2.9037	0.39013	0.4007	0.10797	--	--			4.47279	96.7	86.2463	-345.533	--
	2.90137	0.40654	0.42171	0.10337	--	--			4.47398	73.3	85.5787	-368.266	--
	2.89905	0.4283	0.44822	0.09862	--	--			4.47517	86.7	84.898	-354.185	--
	2.89674	0.45614	0.48141	0.09327	--	--			4.47636	90	84.202	-350.189	--
	2.89442	0.49652	0.52248	0.09258	--	--			4.47755	80	83.4909	-359.478	--
	2.89211	0.52724	0.57254	0.07324	--	--			4.47874	78.3	82.7661	-360.453	--
	2.88979	0.60674	0.63239	0.09288	--	--			4.47993	95.8	82.0301	-342.217	--
	2.88748	0.65501	0.70241	0.07114	--	--			4.48112	73.3	81.2854	-363.972	--
	2.88517	0.74104	0.78225	0.07733	--	--			4.48231	80	80.5343	-356.521	--
	2.88287	0.82555	0.87057	0.07352	--	--			4.4835	81.7	79.7788	-354.066	--
	2.88056	0.91488	0.96464	0.06878	--	--			4.48469	74.2	79.0212	-360.808	--
	2.87826	1.03652	1.05988	0.09518	--	--			4.48588	65	78.2635	-369.251	--
	2.87596	1.11901	1.14939	0.08816	--	--			4.48707	75.8	77.5087	-357.696	--
	2.87366	1.19305	1.22404	0.08755	--	--			4.48825	64.2	76.7602	-368.547	--
	2.87136	1.2507	1.27379	0.09544	--	--			4.48944	62.5	76.0219	-369.509	--
	2.86906	1.27433	1.29052	0.10235	--	--			4.49063	51.7	75.2975	-379.584	--
	2.86677	1.27062	1.27118	0.11798	--	--			4.49182	67.5	74.5908	-363.078	--
	2.86448	1.24464	1.21921	0.14397	--	--			4.49301	69.2	73.9051	-360.692	--
	2.86219	1.16526	1.14293	0.14087	--	--			4.4942	66.7	73.2429	-362.53	--
	2.8599	1.07767	1.05237	0.14384	--	--			4.49538	59.2	72.6064	-369.393	--
	2.85761	0.97729	0.95654	0.13929	--	--			4.49657	63.3	71.9965	-364.684	--
	2.85533	0.89055	0.86224	0.14685	--	--			4.49776	65	71.4139	-362.401	--
	2.85304	0.78372	0.774	0.12826	--	--			4.49895	63.3	70.8587	-363.546	--
	2.85076	0.69325	0.69449	0.1173	--	--			4.50013	73.3	70.3306	-353.018	--
	2.84848	0.62747	0.62503	0.12099	--	--			4.50132	58.3	69.8288	-367.516	--
	2.8462	0.57054	0.5659	0.12318	--	--			4.50251	64.2	69.3525	-361.14	--
	2.84393	0.52251	0.51671	0.12435	--	--			4.5037	83.3	68.9005	-341.588	--
	2.84165	0.47342	0.47656	0.1154	--	--			4.50488	80	68.4718	-344.459	--
	2.83938	0.43717	0.44432	0.11138	--	--			4.50607	69.2	68.0648	-354.852	--
	2.83711	0.40877	0.41873	0.10858	--	--			4.50726	62.5	67.6785	-361.166	--
	2.83484	0.39097	0.39856	0.11095	--	--			4.50844	66.7	67.3114	-356.598	--
	2.83258	0.36505	0.38269	0.1009	--	--			4.50963	62.5	66.9623	-360.449	--
	2.83031	0.35473	0.37014	0.10313	--	--			4.51082	59.2	66.6299	-363.417	--
	2.82805	0.35115	0.36012	0.10957	--	--			4.512	63.3	66.313	-359	--
	2.82579	0.34021	0.35201	0.10674	--	--			4.51319	67.5	66.0105	-354.498	--
	2.82353	0.32928	0.34534	0.10247	--	--			4.51437	51.7	65.7214	-370.008	--
	2.82127	0.32911	0.33977	0.10789	--	--			4.51556	70	65.4446	-351.432	--
	2.81901	0.31789	0.33502	0.1014	--	--			4.51674	71.7	65.1792	-349.466	--
	2.81676	0.31809	0.33094	0.1057	--	--			4.51793	65	64.9245	-355.912	--
	2.81451	0.31583	0.32738	0.10699	--	--			4.51911	64.2	64.6797	-356.467	--
	2.81226	0.30814	0.32424	0.10244	--	--			4.5203	53.3	64.4441	-367.131	--
	2.81001	0.30732	0.32147	0.10439	--	--			4.52148	60	64.2172	-360.204	--
	2.80776	0.30537	0.31901	0.10491	--	--			4.52267	57.5	63.9983	-362.485	--
	2.80552	0.3	0.3168	0.10174	--	--			4.52385	57.5	63.787	-362.274	--
	2.80327	0.311	0.31483	0.11471	--	--			4.52504	61.7	63.5829	-357.87	--
	2.80103	0.30468	0.31306	0.11016	--	--			4.52622	56.7	63.3856	-362.673	--
	2.79879	0.30264	0.31147	0.10971	--	--			4.52741	59.2	63.1947	-359.982	--
	2.79655	0.30058	0.31004	0.10908	--	--			4.52859	46.7	63.0099	-372.297	--
	2.79432	0.30439	0.30876	0.11417	--	--			4.52978	57.5	62.8309	-361.318	--
	2.79208	0.30485	0.30761	0.11579	--	--			4.53096	58.3	62.6576	-360.345	--
	2.78985	0.29813	0.30657	0.1101	--	--			4.53214	59.2	62.4896	-359.277	--
	2.78762	0.29446	0.30564	0.10737	--	--			4.53333	71.7	62.3268	-346.614	--
	2.78539	0.29257	0.30481	0.1063	--	--			4.53451	60.8	62.1689	-357.356	--
	2.78316	0.29543	0.30407	0.1099	--	--			4.53569	49.2	62.0159	-368.803	--
	2.78094	0.29344	0.30341	0.10857	--	--			4.53688	60.8	61.8676	-357.055	--
	2.77871	0.29868	0.30283	0.11439	--	--			4.53806	52.5	61.7237	-365.211	--
	2.77649	0.29799	0.30233	0.1142	--	--			4.53924	54.2	61.5842	-363.371	--
	2.77427	0.29954	0.3019	0.11618	--	--			4.54043	58.3	61.4489	-359.136	--
	2.77205	0.3117	0.30153	0.12871	--	--			4.54161	51.7	61.3178	-365.605	--
	2.76984	0.29728	0.30123	0.11459	--	--			4.54279	70	61.1907	-347.178	--
	2.76762	0.30223	0.301	0.11977	--	--			4.54397	55.8	61.0675	-361.255	--
	2.76541	0.3037	0.30082	0.12142	--	--			4.54516	58.3	60.9481	-358.635	--
	2.7632	0.29828	0.30071	0.1161	--	--			4.54634	67.5	60.8324	-349.319	--
	2.76099	0.30756	0.30066	0.12543	--	--			4.54752	63.3	60.7204	-353.407	--
	2.75878	0.30276	0.30068	0.12062	--	--			4.5487	60	60.612	-356.599	--
	2.75658	0.29638	0.30076	0.11416	--	--			4.54988	56.7	60.509	-359.796	--
	2.75437	0.30296	0.30091	0.12059	--	--			4.55106	61.7	60.4075	-354.695	--
	2.75217	0.30297	0.30113	0.12038	--	--			4.55225	52.5	60.3093	-363.796	--
	2.74997	0.3034	0.30144	0.12051	--	--			4.55343	53.3	60.2145	-362.902	--
	2.74777	0.31073	0.30182	0.12745	--	--			4.55461	52.5	60.1229	-363.61	--
	2.74557	0.30916	0.3023	0.1254	--	--			4.55579	52.5	60.0344	-363.521	--
	2.74338	0.30351	0.30289	0.11916	--	--			4.55697	64.2	59.9492	-351.736	--
	2.74118	0.30587	0.30359	0.12082	--	--			4.55815	65	59.867	-350.854	--
	2.73899	0.31177	0.30444	0.12587	--	--			4.55933	50.8	59.7879	-364.975	--
	2.7368	0.31568	0.30546	0.12876	--	--			4.56051	60.8	59.7118	-354.899	--
	2.73461	0.32337	0.30669	0.13521	--	--			4.56169	63.3	59.6387	-352.326	--
	2.73243	0.32633	0.30819	0.13667	--	--			4.56287	66.7	59.5696	-348.857	--
	2.73024	0.32311	0.31004	0.13161	--	--			4.56405	69.2	59.5024	-346.289	--
	2.72806	0.33414	0.31234	0.14034	--	--			4.56523	61.7	59.4382	-353.725	--
	2.72588	0.33181	0.31522	0.13513	--	--			4.56641	55.8	59.3768	-359.564	--
	2.7237	0.33826	0.31888	0.13793	--	--			4.56759	58.3	59.3184	-357.005	--
	2.72152	0.35575	0.32351	0.15078	--	--			4.56877	87.5	59.2628	-327.75	--
	2.71934	0.35055	0.32939	0.1397	--	--			4.56995	72.5	59.2101	-342.697	--
	2.71717	0.35956	0.33682	0.14129	--	--			4.57113	75.8	59.1603	-339.347	--
	2.715	0.37161	0.34609	0.14406	--	--			4.57231	61.7	59.1133	-353.4	--
	2.71283	0.38306	0.35755	0.14405	--	--			4.57349	67.5	59.0692	-347.556	--
	2.71066	0.40604	0.37145	0.15312	--	--			4.57467	60.8	59.028	-354.215	--
	2.70849	0.41634	0.38802	0.14686	--	--			4.57584	58.3	58.9897	-356.677	--
	2.70632	0.43549	0.40733	0.14669	--	--			4.57702	78.3	58.9543	-336.641	--
	2.70416	0.4406	0.42931	0.12982	--	--			4.5782	75.8	58.9219	-339.109	--
	2.702	0.46329	0.45361	0.12822	--	--			4.57938	60.8	58.8924	-354.079	--
	2.69984	0.49551	0.47955	0.1345	--	--			4.58056	71.7	58.8659	-343.153	--
	2.69768	0.50145	0.50607	0.11392	--	--			4.58173	69.2	58.8425	-345.63	--
	2.69552	0.51537	0.5315	0.10241	--	--			4.58291	70	58.8221	-344.809	--
	2.69337	0.53801	0.55364	0.1029	--	--			4.58409	57.5	58.8049	-357.292	--
	2.69121	0.55085	0.56995	0.09945	--	--			4.58527	56.7	58.7909	-358.078	--
	2.68906	0.55293	0.57808	0.09338	--	--			4.58644	61.7	58.7802	-353.067	--
	2.68691	0.55267	0.57672	0.09449	--	--			4.58762	63.3	58.7728	-351.46	--
	2.68476	0.56026	0.56606	0.11274	--	--			4.5888	71.7	58.7689	-343.056	--
	2.68262	0.55105	0.54776	0.12183	--	--			4.58998	76.7	58.7686	-338.056	--
	2.68047	0.5443	0.52428	0.13856	--	--			4.59115	65.8	58.772	-348.959	--
	2.67833	0.53617	0.49811	0.15661	--	--			4.59233	69.2	58.7791	-345.566	--
	2.67619	0.52028	0.47133	0.16749	--	--			4.59351	71.7	58.7903	-343.077	--
	2.67405	0.50879	0.44546	0.18187	--	--			4.59468	72.5	58.8055	-342.293	--
	2.67191	0.49498	0.4215	0.19202	--	--			4.59586	56.7	58.825	-358.112	--
	2.66977	0.47143	0.40001	0.18996	--	--			4.59703	77.5	58.849	-337.336	--
	2.66764	0.45704	0.38127	0.19431	--	--			4.59821	74.2	58.8777	-340.665	--
	2.6655	0.43679	0.36532	0.19001	--	--			4.59939	60.8	58.9112	-354.098	--
	2.66337	0.41862	0.35204	0.18512	--	--			4.60056	59.2	58.9498	-355.737	--
	2.66124	0.39929	0.34117	0.17666	--	--			4.60174	61.7	58.9937	-353.281	--
	2.65911	0.3907	0.33242	0.17682	--	--			4.60291	68.3	59.0432	-346.73	--
	2.65699	0.37965	0.32545	0.17274	--	--			4.60409	68.3	59.0985	-346.786	--
	2.65486	0.37267	0.31993	0.17128	--	--			4.60526	65	59.1598	-350.147	--
	2.65274	0.35947	0.31558	0.16243	--	--			4.60644	57.5	59.2273	-357.714	--
	2.65062	0.34945	0.31214	0.15585	--	--			4.60761	41.7	59.3013	-373.588	--
	2.6485	0.35355	0.3094	0.16269	--	--			4.60879	60	59.3821	-355.369	--
	2.64638	0.33409	0.30718	0.14545	--	--			4.60996	63.3	59.4697	-352.157	--
	2.64427	0.32921	0.30537	0.14238	--	--			4.61114	66.7	59.5644	-348.851	--
	2.64215	0.32179	0.30387	0.13647	--	--			4.61231	56.7	59.6662	-358.953	--
	2.64004	0.32333	0.3026	0.13927	--	--			4.61348	55	59.7754	-360.762	--
	2.63793	0.3217	0.30152	0.13871	--	--			4.61466	68.3	59.8918	-347.579	--
	2.63582	0.3111	0.3006	0.12904	--	--			4.61583	59.2	60.0155	-356.803	--
	2.63371	0.32563	0.2998	0.14437	--	--			4.61701	73.3	60.1463	-342.833	--
	2.63161	0.3148	0.2991	0.13424	--	--			4.61818	75	60.2839	-341.271	--
	2.6295	0.30306	0.2985	0.12309	--	--			4.61935	65	60.428	-351.415	--
	2.6274	0.31469	0.29798	0.13524	--	--			4.62053	60	60.578	-356.565	--
	2.6253	0.3156	0.29754	0.1366	--	--			4.6217	61.7	60.7332	-355.02	--
	2.6232	0.31005	0.29716	0.13143	--	--			4.62287	57.5	60.8929	-359.38	--
	2.6211	0.30337	0.29684	0.12507	--	--			4.62405	75	61.0562	-342.043	--
	2.61901	0.30503	0.29658	0.12699	--	--			4.62522	61.7	61.2223	-355.509	--
	2.61691	0.30529	0.29637	0.12745	--	--			4.62639	74.2	61.3905	-343.178	--
	2.61482	0.31809	0.29622	0.14042	--	--			4.62756	67.5	61.5603	-350.047	--
	2.61273	0.30382	0.29611	0.12625	--	--			4.62874	62.5	61.7314	-355.218	--
	2.61064	0.29022	0.29605	0.11271	--	--			4.62991	70	61.9038	-347.891	--
	2.60855	0.29364	0.29604	0.11614	--	--			4.63108	54.2	62.078	-363.865	--
	2.60647	0.30167	0.29608	0.12413	--	--			4.63225	53.3	62.2547	-364.942	--
	2.60438	0.30325	0.29616	0.12562	--	--			4.63342	72.5	62.4347	-345.922	--
	2.6023	0.29943	0.2963	0.12167	--	--			4.63459	53.3	62.6191	-365.306	--
	2.60022	0.30517	0.29648	0.12722	--	--			4.63577	69.2	62.8088	-349.596	--
	2.59814	0.29606	0.29672	0.11787	--	--			4.63694	53.3	63.005	-365.692	--
	2.59606	0.30376	0.29702	0.12528	--	--			4.63811	66.7	63.2088	-352.496	--
	2.59399	0.30144	0.29739	0.12259	--	--			4.63928	64.2	63.4212	-355.208	--
	2.59191	0.30062	0.29782	0.12134	--	--			4.64045	61.7	63.6435	-357.931	--
	2.58984	0.30274	0.29833	0.12296	--	--			4.64162	65	63.8769	-354.864	--
	2.58777	0.30742	0.29893	0.12703	--	--			4.64279	59.2	64.1228	-360.91	--
	2.5857	0.30134	0.29963	0.12025	--	--			4.64396	52.5	64.3827	-367.87	--
	2.58363	0.28859	0.30046	0.10667	--	--			4.64513	70	64.2181	-350.205	--
	2.58157	0.29603	0.30144	0.11313	--	--			4.6463	56.7	64.5136	-363.801	--
	2.5795	0.29425	0.30261	0.11019	--	--			4.64747	67.5	64.8279	-353.315	--
	2.57744	0.30278	0.30402	0.11731	--	--			4.64864	56.7	65.1628	-364.45	--
	2.57538	0.30329	0.30574	0.11609	--	--			4.64981	59.2	65.5199	-362.307	--
	2.57332	0.30396	0.30787	0.11463	--	--			4.65098	62.5	65.901	-359.388	--
	2.57126	0.30337	0.31053	0.11138	--	--			4.65215	70.8	66.3078	-351.495	--
	2.56921	0.31679	0.31387	0.12146	--	--			4.65332	57.5	66.742	-365.229	--
	2.56715	0.31295	0.31809	0.1134	--	--			4.65449	65.8	66.9852	-357.172	--
	2.5651	0.32523	0.3234	0.12037	--	--			4.65566	62.5	67.4816	-360.969	--
	2.56305	0.31947	0.33006	0.10795	--	--			4.65683	80.8	68.0117	-343.199	--
	2.561	0.32634	0.33835	0.10653	--	--			4.658	64.2	68.5778	-360.365	--
	2.55895	0.33551	0.34851	0.10554	--	--			4.65916	53.3	69.1828	-371.87	--
	2.55691	0.3381	0.36079	0.09585	--	--			4.66033	62.5	69.8297	-363.317	--
	2.55486	0.3589	0.37536	0.10208	--	--			4.6615	64.2	70.5222	-362.309	--
	2.55282	0.37798	0.3923	0.10421	--	--			4.66267	60.8	71.2642	-366.451	--
	2.55078	0.39004	0.41156	0.09703	--	--			4.66384	64.2	72.0605	-363.847	--
	2.54874	0.41514	0.43286	0.10081	--	--			4.66501	60.8	72.9163	-368.103	--
	2.5467	0.43749	0.45573	0.1003	--	--			4.66617	71.7	73.8382	-358.125	--
	2.54467	0.47374	0.47932	0.11296	--	--			4.66734	69.2	74.8333	-361.62	--
	2.54263	0.50709	0.50241	0.12322	--	--			4.66851	76.7	75.9101	-355.197	--
	2.5406	0.53128	0.52331	0.12651	--	--			4.66968	76.7	77.0785	-356.366	--
	2.53857	0.55432	0.54	0.13286	--	--			4.67084	79.2	78.35	-355.137	--
	2.53654	0.57848	0.55042	0.1466	--	--			4.67201	80	79.7376	-355.725	--
	2.53451	0.59837	0.55307	0.16384	--	--			4.67318	93.3	81.2565	-343.943	--
	2.53248	0.57797	0.54752	0.14899	--	--			4.67434	90	82.9241	-348.911	--
	2.53046	0.56912	0.53458	0.15308	--	--			4.67551	75.8	84.7601	-364.947	--
	2.52843	0.55084	0.51601	0.15337	--	--			4.67668	78.3	86.908	-364.595	--
	2.52641	0.50911	0.49293	0.13472	--	--			4.67784	89.2	89.1514	-355.938	--
	2.52439	0.49183	0.46923	0.14114	--	--			4.67901	85.8	91.6386	-361.826	--
	2.52237	0.46509	0.44548	0.13815	--	--			4.68018	84.2	94.4005	-366.188	--
	2.52036	0.42822	0.42279	0.12397	--	--			4.68134	93.3	97.4709	-360.158	--
	2.51834	0.40631	0.40189	0.12297	--	--			4.68251	112.5	100.886	-344.373	--
	2.51633	0.37819	0.38319	0.11354	--	--			4.68367	110	104.686	-350.673	--
	2.51432	0.36205	0.36688	0.1137	--	--			4.68484	115.8	108.911	-349.098	--
	2.51231	0.34409	0.35298	0.10964	--	--			4.686	116.7	113.605	-352.892	--
	2.5103	0.3357	0.34136	0.11288	--	--			4.68717	134.2	118.85	-340.637	--
	2.50829	0.31401	0.33181	0.10073	--	--			4.68833	111.7	124.618	-368.905	--
	2.50628	0.30961	0.32408	0.10407	--	--			4.6895	136.7	131.049	-350.336	--
[truncated: 3,075 more rows]
